# Supplementary material for: Metagenomics analysis of the neonatal intestinal resistome
Source: Front Pediatr. 2023 Jun 16;11:1169651. doi: 10.3389/fped.2023.1169651 (PMC10313230; doi:10.3389/fped.2023.1169651)
Supplement: Supplementary Table 1 — Excel table containing results of DESeq2 analyses [file Table1.xlsx]

## Sheet: delivery mode
Gene	Antibiotic class	baseMean	log2FoldChange (vaginal vs CS)	lfcSE	stat	p-value	FDR-adjusted p-value	No of neonates positive for ARG
blaLEN19	Beta-lactam	1.07436	-0.174035	0.14859	-1.17125	0.2415	0.41847	11
qnrB42	Quinolone	1.08462	-0.328623	0.149729	-2.19479	0.0281787	0.0876318	1
blaZ	Beta-lactam	32.7205	-1.15811	0.230556	-5.02312	5.08393e-07	4.62962e-06	306
blaTEM-94	Beta-lactam	1	7.30175e-18	0.156184	4.6751e-17	1		0
blaSHV-120	Beta-lactam	1.01538	0.0162359	0.155404	0.104476	0.916792		3
blaVIM-28	Beta-lactam	1	7.30175e-18	0.156184	4.6751e-17	1		0
blaTEM-130	Beta-lactam	1.01026	0.00534757	0.155553	0.0343778	0.972576		4
vat(E)	Streptogramin A	1	7.30175e-18	0.156184	4.6751e-17	1		1
erm(47)	Macrolide, lincosamide, streptogramin B	1	7.30175e-18	0.156184	4.6751e-17	1		0
blaCTX-M-88	Beta-lactam	1.01538	0.0327899	0.15571	0.210583	0.833213		2
blaCTX-M-159	Beta-lactam	1.02564	0.037769	0.155125	0.243475	0.807638		4
dfrB8	Folate pathway antagonist	1	7.30175e-18	0.156184	4.6751e-17	1		0
fusB	Steroid antibacterial	1.89487	-0.675409	0.166573	-4.05472	5.01938e-05	0.000376894	50
aac(6')-It	Aminoglycoside	1	7.30175e-18	0.156184	4.6751e-17	1		0
blaFOX-3	Beta-lactam	1	7.30175e-18	0.156184	4.6751e-17	1		0
blaCTX-M-113	Beta-lactam	1.01538	0.0162359	0.155398	0.10448	0.916789		4
VanHDX	Glycopeptide	1.01795	0.0381832	0.155636	0.245336	0.806196		2
aac(6')-29a	Aminoglycoside	1	7.30175e-18	0.156184	4.6751e-17	1		0
erm(D)	Macrolide, lincosamide, streptogramin B	1	7.30175e-18	0.156184	4.6751e-17	1		0
sul1	Folate pathway antagonist	3.97436	1.45323	0.239311	6.07256	1.25884e-09	1.49662e-08	23
blaCMY-121	Beta-lactam	1.00256	0.005517	0.156101	0.0353426	0.971807		1
blaCTX-M-46	Beta-lactam	1.01538	0.0327899	0.155702	0.210594	0.833204		4
blaOXA-538	Beta-lactam	1	7.30175e-18	0.156184	4.6751e-17	1		0
blaSHV-14	Beta-lactam	1.03333	-0.13852	0.151616	-0.913626	0.360913	0.534068	5
ARR-6	Rifamycin	1	7.30175e-18	0.156184	4.6751e-17	1		0
blaPER-2	Beta-lactam	1	7.30175e-18	0.156184	4.6751e-17	1		0
blaCTX-M-214	Beta-lactam	1.00256	0.005517	0.156101	0.0353426	0.971807		2
qnrB16	Quinolone	1.02821	-0.118056	0.15237	-0.774795	0.438461		1
blaOXA-401	Beta-lactam	1	7.30175e-18	0.156184	4.6751e-17	1		0
blaOXA-248	Beta-lactam	1	7.30175e-18	0.156184	4.6751e-17	1		0
blaCTX-M-42	Beta-lactam	1.00769	0.0164881	0.155939	0.105735	0.915793		2
mecA	Beta-lactam	14.4615	-2.61943	0.232488	-11.2669	1.91084e-29	9.08709e-28	177
mcr-1.5	Polymyxin	1	7.30175e-18	0.156184	4.6751e-17	1		0
blaCTX-M-102	Beta-lactam	1.02308	0.0324158	0.155188	0.208881	0.834541		4
blaIMP-5	Beta-lactam	1	7.30175e-18	0.156184	4.6751e-17	1		0
dfrA12	Folate pathway antagonist	1.18718	0.355798	0.166472	2.13729	0.0325744	0.0977289	3
catS	Amphenicol	1.2	-0.299409	0.14899	-2.00959	0.0444747	0.126061	14
blaOKP-B-4	Beta-lactam	1	7.30175e-18	0.156184	4.6751e-17	1		0
blaOXA-539	Beta-lactam	1	7.30175e-18	0.156184	4.6751e-17	1		0
rmtE	Aminoglycoside	1	7.30175e-18	0.156184	4.6751e-17	1		0
blaOXA-100	Beta-lactam	1	7.30175e-18	0.156184	4.6751e-17	1		0
blaOXA-365	Beta-lactam	1	7.30175e-18	0.156184	4.6751e-17	1		0
qacB	Quaternary ammonium compound	6.69231	-1.26938	0.210863	-6.01991	1.7451e-09	2.01865e-08	171
blaSHV-42	Beta-lactam	1.00769	-0.0331669	0.155049	-0.213912	0.830615		3
blaOXA-1	Beta-lactam	1	7.30175e-18	0.156184	4.6751e-17	1		0
blaSHV-193	Beta-lactam	1.03846	0.0479303	0.154576	0.310077	0.756502	0.82809	3
blaCTX-M-191	Beta-lactam	1.01026	0.00534757	0.155553	0.0343778	0.972576		4
ant(6)-Ia	Aminoglycoside	4.00256	-0.706806	0.220763	-3.20165	0.00136645	0.00722027	49
blaVIM-24	Beta-lactam	1	7.30175e-18	0.156184	4.6751e-17	1		0
qacF	Quaternary ammonium compound	1	7.30175e-18	0.156184	4.6751e-17	1		0
blaOXA-288	Beta-lactam	1	7.30175e-18	0.156184	4.6751e-17	1		0
erm(X)	Macrolide, lincosamide, streptogramin B	1.23846	0.290645	0.163147	1.78149	0.0748328	0.189517	19
blaCTX-M-52	Beta-lactam	1.01795	0.0381832	0.15564	0.245329	0.806201		2
erm(B)	Macrolide, lincosamide, streptogramin B	10.0205	-0.0453789	0.256951	-0.176605	0.859819	0.886895	111
blaOXA-295	Beta-lactam	1	7.30175e-18	0.156184	4.6751e-17	1		0
blaVIM-51	Beta-lactam	1	7.30175e-18	0.156184	4.6751e-17	1		0
tet(O/W/32/O/W/O)	Tetracycline	1.26923	-0.196714	0.142308	-1.38231	0.166877	0.32914	35
cfiA10	Beta-lactam	1	7.30175e-18	0.156184	4.6751e-17	1		0
blaOXA-29	Beta-lactam	1	7.30175e-18	0.156184	4.6751e-17	1		0
aph(3')-Ia	Aminoglycoside	2.00513	0.149917	0.19196	0.780977	0.434816	0.598396	25
blaOXA-62	Beta-lactam	1	7.30175e-18	0.156184	4.6751e-17	1		0
blaOXA-519	Beta-lactam	1	7.30175e-18	0.156184	4.6751e-17	1		0
fosB3	Fosfomycin	1	7.30175e-18	0.156184	4.6751e-17	1		0
qnrB76	Quinolone	1	7.30175e-18	0.156184	4.6751e-17	1		0
VanE	Glycopeptide	1	7.30175e-18	0.156184	4.6751e-17	1		0
tet(O/W/32/O)	Tetracycline	1.77179	-0.428236	0.159587	-2.6834	0.00728767	0.0288808	57
blaOXA-493	Beta-lactam	1	7.30175e-18	0.156184	4.6751e-17	1		0
blaOXA-28	Beta-lactam	1	7.30175e-18	0.156184	4.6751e-17	1		0
mcr-3.24	Polymyxin	1	7.30175e-18	0.156184	4.6751e-17	1		0
blaTEM-112	Beta-lactam	1.04359	0.0584227	0.154268	0.378709	0.704904	0.804531	12
blaDHA-10	Beta-lactam	1	7.30175e-18	0.156184	4.6751e-17	1		0
fosB	Fosfomycin	18.5	-1.25436	0.228097	-5.49925	3.81405e-08	3.79631e-07	252
blaOKP-B-20	Beta-lactam	1	7.30175e-18	0.156184	4.6751e-17	1		0
aadA4	Aminoglycoside	1	7.30175e-18	0.156184	4.6751e-17	1		0
blaOXA-114f	Beta-lactam	1	7.30175e-18	0.156184	4.6751e-17	1		0
blaTEM-55	Beta-lactam	1.34103	0.435239	0.152556	2.85298	0.00433113	0.0193383	36
dfrB2	Folate pathway antagonist	1	7.30175e-18	0.156184	4.6751e-17	1		0
blaOXA-122	Beta-lactam	1	7.30175e-18	0.156184	4.6751e-17	1		0
aadA1	Aminoglycoside	1.28462	0.511253	0.171415	2.98255	0.0028586	0.013747	6
ant(2'')-Ia	Aminoglycoside	1.00256	-0.0111406	0.1558	-0.0715053	0.942996		2
qepA1	Quinolone	1	7.30175e-18	0.156184	4.6751e-17	1		0
blaCTX-M-93	Beta-lactam	1.02564	0.037769	0.155125	0.243475	0.807638		4
aac(6')-Ik	Aminoglycoside	1	7.30175e-18	0.156184	4.6751e-17	1		0
dfrA17	Folate pathway antagonist	2.26667	1.53243	0.217506	7.04545	1.8486e-12	3.04308e-11	12
blaOXA-95	Beta-lactam	1	7.30175e-18	0.156184	4.6751e-17	1		0
aac(6')-IIa	Aminoglycoside	1	7.30175e-18	0.156184	4.6751e-17	1		0
aph(3')-Vb	Aminoglycoside	1	7.30175e-18	0.156184	4.6751e-17	1		0
aph(3')-Vc	Aminoglycoside	1	7.30175e-18	0.156184	4.6751e-17	1		0
qnrVC6	Quinolone	1	7.30175e-18	0.156184	4.6751e-17	1		0
aac(6')-IIb	Aminoglycoside	1	7.30175e-18	0.156184	4.6751e-17	1		0
blaCTX-M-17	Beta-lactam	1.01795	0.0216494	0.155327	0.13938	0.88915		3
tet(37)	Tetracycline	1	7.30175e-18	0.156184	4.6751e-17	1		0
blaIMP-68	Beta-lactam	1	7.30175e-18	0.156184	4.6751e-17	1		0
blaTEM-3	Beta-lactam	1.00256	0.005517	0.156101	0.0353426	0.971807		1
blaOXA-361	Beta-lactam	1	7.30175e-18	0.156184	4.6751e-17	1		0
blaCMY-134	Beta-lactam	1.00513	0.011013	0.15602	0.070587	0.943726		1
blaSHV-1b-b	Beta-lactam	1.03846	-0.158698	0.15096	-1.05126	0.293141	0.480706	8
blaSGM-5	Beta-lactam	1	7.30175e-18	0.156184	4.6751e-17	1		0
blaIMP-33	Beta-lactam	1	7.30175e-18	0.156184	4.6751e-17	1		0
erm(N)	Macrolide, lincosamide, streptogramin B	1	7.30175e-18	0.156184	4.6751e-17	1		0
ole(C)	Macrolide	1	7.30175e-18	0.156184	4.6751e-17	1		0
blaOXA-119	Beta-lactam	1	7.30175e-18	0.156184	4.6751e-17	1		0
dfrA5	Folate pathway antagonist	1.20513	0.0623291	0.162411	0.383775	0.701145	0.804531	3
blaNDM-16	Beta-lactam	1	7.30175e-18	0.156184	4.6751e-17	1		0
blaOXA-457	Beta-lactam	1	7.30175e-18	0.156184	4.6751e-17	1		0
mcr-1.14	Polymyxin	1	7.30175e-18	0.156184	4.6751e-17	1		0
blaSHV-199	Beta-lactam	1.01282	-0.0385382	0.154597	-0.249281	0.803143		5
blaOXA-364	Beta-lactam	1	7.30175e-18	0.156184	4.6751e-17	1		0
blaCMY-156	Beta-lactam	1.00256	0.005517	0.156101	0.0353426	0.971807		1
dfrA29	Folate pathway antagonist	1	7.30175e-18	0.156184	4.6751e-17	1		0
blaOXA-115	Beta-lactam	1	7.30175e-18	0.156184	4.6751e-17	1		0
blaOXA-256	Beta-lactam	1	7.30175e-18	0.156184	4.6751e-17	1		0
blaSGM-1	Beta-lactam	1	7.30175e-18	0.156184	4.6751e-17	1		0
blaLEN20	Beta-lactam	1.09487	-0.30668	0.147141	-2.08427	0.0371359	0.109615	10
blaACC-3	Beta-lactam	1	7.30175e-18	0.156184	4.6751e-17	1		0
qacH	Quaternary ammonium compound	1	7.30175e-18	0.156184	4.6751e-17	1		0
blaCMY-43	Beta-lactam	1.00256	0.005517	0.156101	0.0353426	0.971807		1
blaCTX-M-71	Beta-lactam	1.01282	0.0273764	0.155787	0.175729	0.860507		2
blaVIM-1	Beta-lactam	1	7.30175e-18	0.156184	4.6751e-17	1		0
aph(6)-Ia	Aminoglycoside	1	7.30175e-18	0.156184	4.6751e-17	1		0
blaACC-1d	Beta-lactam	1	7.30175e-18	0.156184	4.6751e-17	1		0
blaIMP-48	Beta-lactam	1	7.30175e-18	0.156184	4.6751e-17	1		0
blaCMY-97	Beta-lactam	1.01026	-0.0111828	0.15526	-0.072026	0.942581		2
optrA	Oxazolidinone, Amphenicol	1	7.30175e-18	0.156184	4.6751e-17	1		0
blaOXA-388	Beta-lactam	1	7.30175e-18	0.156184	4.6751e-17	1		0
blaVIM-41	Beta-lactam	1	7.30175e-18	0.156184	4.6751e-17	1		0
blaLEN23	Beta-lactam	1.12821	-0.431716	0.145979	-2.95738	0.00310262	0.0145925	7
blaDHA-15	Beta-lactam	1.00513	-0.0221957	0.155424	-0.142808	0.886442		1
blaTEM-205	Beta-lactam	1.01282	0.010802	0.155474	0.0694779	0.944609		4
qnrB74	Quinolone	1	7.30175e-18	0.156184	4.6751e-17	1		0
rmtB2	Aminoglycoside	1	7.30175e-18	0.156184	4.6751e-17	1		0
blaOXA-396	Beta-lactam	1	7.30175e-18	0.156184	4.6751e-17	1		0
blaOXA-20	Beta-lactam	1	7.30175e-18	0.156184	4.6751e-17	1		0
blaCMY-153	Beta-lactam	1.00513	0.011013	0.15602	0.070587	0.943726		1
blaCMY-131	Beta-lactam	1.00256	0.005517	0.156101	0.0353426	0.971807		1
blaGOB-6	Beta-lactam	1	7.30175e-18	0.156184	4.6751e-17	1		0
blaIMP-3	Beta-lactam	1	7.30175e-18	0.156184	4.6751e-17	1		0
blaOXA-458	Beta-lactam	1	7.30175e-18	0.156184	4.6751e-17	1		0
blaCARB-29	Beta-lactam	1	7.30175e-18	0.156184	4.6751e-17	1		0
blaOXA-382	Beta-lactam	1	7.30175e-18	0.156184	4.6751e-17	1		0
vga(C)	Lincosamide, streptogramin A, pleuromutilin	1	7.30175e-18	0.156184	4.6751e-17	1		0
blaSHV-93	Beta-lactam	1.03333	0.0210762	0.154284	0.136606	0.891342	0.907246	5
qnrB61	Quinolone	1	7.30175e-18	0.156184	4.6751e-17	1		0
blaCMY-146	Beta-lactam	1.00256	0.005517	0.156101	0.0353426	0.971807		1
lsa(E)	Lincosamide, streptogramin A, pleuromutilin	1.11795	-0.328921	0.14875	-2.21123	0.0270201	0.0856638	4
blaCMY-96	Beta-lactam	1	7.30175e-18	0.156184	4.6751e-17	1		0
sul2	Folate pathway antagonist	8.45641	2.51188	0.265858	9.44821	3.44664e-21	9.74565e-20	42
qnrB80	Quinolone	1	7.30175e-18	0.156184	4.6751e-17	1		0
mcr-2.1	Polymyxin	1	7.30175e-18	0.156184	4.6751e-17	1		0
blaTEM-129	Beta-lactam	1.00256	0.005517	0.156101	0.0353426	0.971807		1
blaSHV-198	Beta-lactam	1.02821	-0.118056	0.152246	-0.775427	0.438087		7
blaCMY-27	Beta-lactam	1.00256	0.005517	0.156101	0.0353426	0.971807		1
cat(pC221)	Amphenicol	1.68718	-0.556774	0.175938	-3.1646	0.00155296	0.00792953	18
blaEBR-1	Beta-lactam	1	7.30175e-18	0.156184	4.6751e-17	1		0
aph(3'')-Ib	Aminoglycoside	5.08718	1.60078	0.248487	6.44212	1.17818e-10	1.52806e-09	28
blaCMY-64	Beta-lactam	1	7.30175e-18	0.156184	4.6751e-17	1		0
blaOXA-159	Beta-lactam	1	7.30175e-18	0.156184	4.6751e-17	1		0
aac(6')-Iv	Aminoglycoside	1	7.30175e-18	0.156184	4.6751e-17	1		0
dfrA1	Folate pathway antagonist	1	7.30175e-18	0.156184	4.6751e-17	1		2
cfiA13	Beta-lactam	1	7.30175e-18	0.156184	4.6751e-17	1		3
blaCTX-M-85	Beta-lactam	1.01538	0.0162359	0.155394	0.104482	0.916787		5
catB1	Amphenicol	1	7.30175e-18	0.156184	4.6751e-17	1		0
blaOXA-320	Beta-lactam	1	7.30175e-18	0.156184	4.6751e-17	1		0
cfr(C)	Oxazolidinone, amphenicol, lincosamide, streptogramin A, pleuromutilin	1.03846	0.0806185	0.155145	0.519634	0.603319	0.748524	2
blaCTX-M-166	Beta-lactam	1	7.30175e-18	0.156184	4.6751e-17	1		0
blaSHV-159	Beta-lactam	1.0359	-0.133003	0.151532	-0.877723	0.380094	0.546522	6
fomB	Fosfomycin	1	7.30175e-18	0.156184	4.6751e-17	1		0
OqxA	Amphenicol, quinolone, quaternary ammonium compound, folate pathway antagonist	8.71795	-2.49934	0.240421	-10.3957	2.59414e-25	9.25243e-24	66
dfrA7	Folate pathway antagonist	1.15641	0.303011	0.165473	1.83118	0.067073	0.178306	3
blaSHV-204	Beta-lactam	1.01282	-0.0548619	0.15432	-0.355509	0.722209		4
mph(C)	Macrolide	6.92051	-0.730303	0.220984	-3.30478	0.000950523	0.00514967	145
blaCMY-50	Beta-lactam	1.00513	-0.00562355	0.155717	-0.0361139	0.971192		2
blaOXA-513	Beta-lactam	1	7.30175e-18	0.156184	4.6751e-17	1		0
blaOXA-488	Beta-lactam	1	7.30175e-18	0.156184	4.6751e-17	1		0
blaOXA-162	Beta-lactam	1	7.30175e-18	0.156184	4.6751e-17	1		0
blaTLA-1	Beta-lactam	1	7.30175e-18	0.156184	4.6751e-17	1		0
dfrA34	Folate pathway antagonist	1	7.30175e-18	0.156184	4.6751e-17	1		0
blaSHV-197	Beta-lactam	1.00513	0.011013	0.156018	0.0705878	0.943726		2
blaVEB-7	Beta-lactam	1	7.30175e-18	0.156184	4.6751e-17	1		0
aph(3')-Ib	Aminoglycoside	1	7.30175e-18	0.156184	4.6751e-17	1		0
blaOXA-376	Beta-lactam	1	7.30175e-18	0.156184	4.6751e-17	1		0
rmtC	Aminoglycoside	1	7.30175e-18	0.156184	4.6751e-17	1		0
qnrB37	Quinolone	1	7.30175e-18	0.156184	4.6751e-17	1		0
tet(A)	Tetracycline	4.10256	2.49468	0.247779	10.0681	7.6416e-24	2.33615e-22	22
blaOXA-19	Beta-lactam	1	7.30175e-18	0.156184	4.6751e-17	1		0
tet(M)	Tetracycline	43.5846	-2.0385	0.250168	-8.14853	3.68383e-16	7.88341e-15	262
aac(6')-aph(2'')	Aminoglycoside	2.28462	-1.29932	0.178865	-7.26423	3.7517e-13	6.69053e-12	46
blaOXA-156	Beta-lactam	1	7.30175e-18	0.156184	4.6751e-17	1		0
blaOXA-192	Beta-lactam	1	7.30175e-18	0.156184	4.6751e-17	1		0
aac(6')-Ib	Aminoglycoside	1	7.30175e-18	0.156184	4.6751e-17	1		0
blaCTX-M-19	Beta-lactam	1.01282	0.010802	0.155474	0.0694779	0.944609		4
blaOXA-147	Beta-lactam	1	7.30175e-18	0.156184	4.6751e-17	1		0
blaCTX-M-213	Beta-lactam	1.00256	0.005517	0.156101	0.0353426	0.971807		1
erm(38)	Macrolide, lincosamide, streptogramin B	1	7.30175e-18	0.156184	4.6751e-17	1		0
blaVIM-54	Beta-lactam	1	7.30175e-18	0.156184	4.6751e-17	1		0
blaOXA-387	Beta-lactam	1	7.30175e-18	0.156184	4.6751e-17	1		0
tet(48)	Tetracycline	1	7.30175e-18	0.156184	4.6751e-17	1		0
blaIND-2	Beta-lactam	1	7.30175e-18	0.156184	4.6751e-17	1		0
qnrB44	Quinolone	1	7.30175e-18	0.156184	4.6751e-17	1		0
blaOXA-411	Beta-lactam	1	7.30175e-18	0.156184	4.6751e-17	1		0
blaOXA-245	Beta-lactam	1	7.30175e-18	0.156184	4.6751e-17	1		0
blaOXA-229	Beta-lactam	1	7.30175e-18	0.156184	4.6751e-17	1		0
erm(A)	Macrolide, lincosamide, streptogramin B	1.40513	-0.228939	0.163727	-1.3983	0.162024	0.321048	13
blaPAO	Beta-lactam	1	7.30175e-18	0.156184	4.6751e-17	1		0
blaTEM-195	Beta-lactam	1.00769	0.0164881	0.155939	0.105735	0.915793		2
blaOXA-87	Beta-lactam	1	7.30175e-18	0.156184	4.6751e-17	1		0
blaSHV-154	Beta-lactam	1.01282	-0.0548619	0.15432	-0.355509	0.722209		4
blaOXA-326	Beta-lactam	1	7.30175e-18	0.156184	4.6751e-17	1		0
tet(S)	Tetracycline	1.20256	-0.29446	0.152527	-1.93054	0.0535397	0.145955	6
blaKPC-29	Beta-lactam	1	7.30175e-18	0.156184	4.6751e-17	1		0
blaOKP-A-9	Beta-lactam	1	7.30175e-18	0.156184	4.6751e-17	1		0
blaDHA-13	Beta-lactam	1.08974	-0.346325	0.149927	-2.30996	0.0208902	0.0698515	1
blaOXA-370	Beta-lactam	1	7.30175e-18	0.156184	4.6751e-17	1		0
blaIMP-28	Beta-lactam	1	7.30175e-18	0.156184	4.6751e-17	1		0
erm(T)	Macrolide, lincosamide, streptogramin B	1.26667	0.23644	0.161319	1.46567	0.14274	0.296691	21
blaOXA-182	Beta-lactam	1	7.30175e-18	0.156184	4.6751e-17	1		0
blaOXA-520	Beta-lactam	1	7.30175e-18	0.156184	4.6751e-17	1		0
blaCARB-45	Beta-lactam	1	7.30175e-18	0.156184	4.6751e-17	1		0
fosE	Fosfomycin	1	7.30175e-18	0.156184	4.6751e-17	1		0
blaPER-6	Beta-lactam	1	7.30175e-18	0.156184	4.6751e-17	1		0
tet(Y)	Tetracycline	1	7.30175e-18	0.156184	4.6751e-17	1		0
blaCMY-5	Beta-lactam	1.00513	0.011013	0.15602	0.070587	0.943726		1
aph(2'')-Ih	Aminoglycoside	1	7.30175e-18	0.156184	4.6751e-17	1		0
blaCMY-11	Beta-lactam	1	7.30175e-18	0.156184	4.6751e-17	1		0
blaCMY-89	Beta-lactam	1.04615	0.0962153	0.15508	0.620423	0.534979	0.685422	3
blaDHA-20	Beta-lactam	1.00513	-0.0221957	0.155424	-0.142808	0.886442		1
blaSHV-66	Beta-lactam	1.01026	-0.0276499	0.154965	-0.178426	0.858388		4
blaOXA-141	Beta-lactam	1	7.30175e-18	0.156184	4.6751e-17	1		0
catP	Amphenicol	1.00256	-0.0111406	0.1558	-0.0715053	0.942996		1
ere(A)	Macrolide	1	7.30175e-18	0.156184	4.6751e-17	1		0
blaCTX-M-77	Beta-lactam	1	7.30175e-18	0.156184	4.6751e-17	1		0
blaDHA-17	Beta-lactam	1.02564	-0.107714	0.152677	-0.7055	0.480499		1
vga(A)LC	Lincosamide, streptogramin A, pleuromutilin	1.7	-0.81179	0.167984	-4.83253	1.34806e-06	1.17749e-05	37
aac(6')-If	Aminoglycoside	1	7.30175e-18	0.156184	4.6751e-17	1		0
catA2	Amphenicol	1	7.30175e-18	0.156184	4.6751e-17	1		0
blaCTX-M-209	Beta-lactam	1.05385	-0.141305	0.150634	-0.938073	0.348207	0.530365	3
blaIMP-15	Beta-lactam	1	7.30175e-18	0.156184	4.6751e-17	1		0
blaOXA-114a	Beta-lactam	1	7.30175e-18	0.156184	4.6751e-17	1		0
blaDHA-25	Beta-lactam	1.00256	-0.0111406	0.1558	-0.0715053	0.942996		1
qnrB21	Quinolone	1.02821	0.0103895	0.154458	0.0672643	0.946371		3
blaMOX-7	Beta-lactam	1	7.30175e-18	0.156184	4.6751e-17	1		0
blaRAHN-1	Beta-lactam	1	7.30175e-18	0.156184	4.6751e-17	1		0
cepA-44	Beta-lactam	1.41538	0.610409	0.16634	3.66966	0.000242875	0.0015515	29
fosB2	Fosfomycin	1	7.30175e-18	0.156184	4.6751e-17	1		0
blaTER-1	Beta-lactam	1	7.30175e-18	0.156184	4.6751e-17	1		0
blaOXY-1-6	Beta-lactam	1.49487	-0.0683408	0.162891	-0.419551	0.674814	0.792742	19
blaCTX-M-87	Beta-lactam	1.00513	0.011013	0.156018	0.0705878	0.943726		2
blaOXA-559	Beta-lactam	1	7.30175e-18	0.156184	4.6751e-17	1		0
qnrB39	Quinolone	1	7.30175e-18	0.156184	4.6751e-17	1		0
blaVIM-8	Beta-lactam	1	7.30175e-18	0.156184	4.6751e-17	1		0
blaPAU-1	Beta-lactam	1	7.30175e-18	0.156184	4.6751e-17	1		0
qnrS8	Quinolone	1.14615	0.284977	0.162962	1.74873	0.0803372	0.199909	2
blaTEM-167	Beta-lactam	1.00256	0.005517	0.156101	0.0353426	0.971807		1
tet(L)	Tetracycline	2.24872	1.37956	0.211107	6.53488	6.36621e-11	8.78948e-10	19
tet(Q)	Tetracycline	81.5513	6.68545	0.263099	25.4104	1.93622e-142	8.28701e-140	166
blaSHV-153	Beta-lactam	1.01026	0.0219426	0.155862	0.140782	0.888042		2
blaSHV-31	Beta-lactam	1.01282	-0.0548619	0.154323	-0.3555	0.722215		3
qnrB11	Quinolone	1	7.30175e-18	0.156184	4.6751e-17	1		0
blaTEM-193	Beta-lactam	1.02051	0.0270426	0.155236	0.174204	0.861705		7
blaCTX-M-81	Beta-lactam	1.00513	0.011013	0.156018	0.0705878	0.943726		2
tet(44)	Tetracycline	1.04615	0.0636404	0.154557	0.41176	0.680515	0.792742	2
tetB(46)	Tetracycline	5.13333	-0.875323	0.189609	-4.61645	3.90355e-06	3.26455e-05	193
blaVIM-43	Beta-lactam	1	7.30175e-18	0.156184	4.6751e-17	1		0
aac(6')-30-aac(6')-Ib'	Aminoglycoside	1	7.30175e-18	0.156184	4.6751e-17	1		0
aac(6')-Ih	Aminoglycoside	1	7.30175e-18	0.156184	4.6751e-17	1		0
blaOXA-71	Beta-lactam	1	7.30175e-18	0.156184	4.6751e-17	1		0
blaCARB-17	Beta-lactam	1	7.30175e-18	0.156184	4.6751e-17	1		0
dfrD	Folate pathway antagonist	1	7.30175e-18	0.156184	4.6751e-17	1		0
blaCMY-35	Beta-lactam	1.00256	0.005517	0.156101	0.0353426	0.971807		1
blaOXA-167	Beta-lactam	1	7.30175e-18	0.156184	4.6751e-17	1		0
blaTEM-141	Beta-lactam	1.41795	0.544036	0.158102	3.44104	0.000579476	0.00349318	38
blaCTX-M-194	Beta-lactam	1.02821	0.0595568	0.155373	0.383315	0.701487		2
ant(4')-IIa	Aminoglycoside	1	7.30175e-18	0.156184	4.6751e-17	1		0
blaOCH-7	Beta-lactam	1	7.30175e-18	0.156184	4.6751e-17	1		0
cat	Amphenicol	1.37179	-0.386628	0.163657	-2.36243	0.0181556	0.062666	8
blaSHV-168	Beta-lactam	1.02051	-0.0868048	0.153263	-0.566378	0.571137		5
tet(52)	Tetracycline	1	7.30175e-18	0.156184	4.6751e-17	1		0
blaSHV-35	Beta-lactam	1.01282	-0.0385382	0.154601	-0.249275	0.803148		3
blaTEM-187	Beta-lactam	1.02564	0.00501633	0.154481	0.0324722	0.974095		10
blaOXA-239	Beta-lactam	1	7.30175e-18	0.156184	4.6751e-17	1		0
blaTEM-49	Beta-lactam	1.02821	0.0595568	0.155315	0.383458	0.70138		9
blaOXA-228	Beta-lactam	1	7.30175e-18	0.156184	4.6751e-17	1		0
blaTEM-154	Beta-lactam	1.06154	0.0624651	0.153197	0.407743	0.683462	0.792742	17
fosA	Fosfomycin	4.90256	-2.11748	0.208022	-10.1791	2.45854e-24	8.09425e-23	68
blaGES-18	Beta-lactam	1	7.30175e-18	0.156184	4.6751e-17	1		0
blaOXA-300	Beta-lactam	1	7.30175e-18	0.156184	4.6751e-17	1		0
blaGES-7	Beta-lactam	1	7.30175e-18	0.156184	4.6751e-17	1		0
blaHERA-6	Beta-lactam	1.04359	-0.178597	0.150751	-1.18472	0.236128	0.414192	1
erm(C)	Macrolide, lincosamide, streptogramin B	4.67436	0.488142	0.231325	2.1102	0.0348413	0.103556	75
blaTEM-139	Beta-lactam	1.00769	0.0164881	0.155937	0.105736	0.915792		3
dfrA14	Folate pathway antagonist	1	7.30175e-18	0.156184	4.6751e-17	1		2
blaOXA-179	Beta-lactam	1	7.30175e-18	0.156184	4.6751e-17	1		0
lnu(B)	Lincosamide	1.20769	-0.56584	0.151006	-3.74713	0.000178871	0.00125503	5
blaOXA-61	Beta-lactam	1	7.30175e-18	0.156184	4.6751e-17	1		0
blaNDM-6	Beta-lactam	1	7.30175e-18	0.156184	4.6751e-17	1		0
blaNDM-2	Beta-lactam	1	7.30175e-18	0.156184	4.6751e-17	1		0
blaOXA-285	Beta-lactam	1	7.30175e-18	0.156184	4.6751e-17	1		0
blaCTX-M-3	Beta-lactam	1.03846	-0.0486216	0.152788	-0.31823	0.75031	0.82809	3
blaCMY-53	Beta-lactam	1.00256	0.005517	0.156101	0.0353426	0.971807		1
blaOXA-497	Beta-lactam	1	7.30175e-18	0.156184	4.6751e-17	1		0
blaOXA-354	Beta-lactam	1	7.30175e-18	0.156184	4.6751e-17	1		0
blaCMY-15	Beta-lactam	1.00256	0.005517	0.156101	0.0353426	0.971807		1
blaOXA-64	Beta-lactam	1	7.30175e-18	0.156184	4.6751e-17	1		0
blaSHV-57	Beta-lactam	1.01282	0.0273764	0.155782	0.175736	0.860501		3
blaOXA-103	Beta-lactam	1	7.30175e-18	0.156184	4.6751e-17	1		0
OqxB	Amphenicol, quinolone, quaternary ammonium compound, folate pathway antagonist	10.359	-2.25612	0.238935	-9.4424	3.64323e-21	9.74565e-20	95
blaCMY-69	Beta-lactam	1.00513	0.011013	0.15602	0.070587	0.943726		1
blaOXA-94	Beta-lactam	1	7.30175e-18	0.156184	4.6751e-17	1		0
blaIMP-4	Beta-lactam	1	7.30175e-18	0.156184	4.6751e-17	1		0
blaOXA-181	Beta-lactam	1	7.30175e-18	0.156184	4.6751e-17	1		0
blaIMP-7	Beta-lactam	1	7.30175e-18	0.156184	4.6751e-17	1		0
blaOXA-455	Beta-lactam	1	7.30175e-18	0.156184	4.6751e-17	1		0
blaOXA-392	Beta-lactam	1	7.30175e-18	0.156184	4.6751e-17	1		0
blaCTX-M-97	Beta-lactam	1	7.30175e-18	0.156184	4.6751e-17	1		0
erm(31)	Macrolide, lincosamide, streptogramin B	1	7.30175e-18	0.156184	4.6751e-17	1		0
blaOXA-216	Beta-lactam	1	7.30175e-18	0.156184	4.6751e-17	1		0
blaVIM-40	Beta-lactam	1	7.30175e-18	0.156184	4.6751e-17	1		0
aac(6')-IIc	Aminoglycoside	1	7.30175e-18	0.156184	4.6751e-17	1		0
tet(49)	Tetracycline	1	7.30175e-18	0.156184	4.6751e-17	1		0
blaCTX-M-72	Beta-lactam	1.00769	0.0164881	0.155939	0.105735	0.915793		2
sul3	Folate pathway antagonist	1	7.30175e-18	0.156184	4.6751e-17	1		0
blaOXA-474	Beta-lactam	1	7.30175e-18	0.156184	4.6751e-17	1		0
blaSHV-103	Beta-lactam	1.02051	-0.0707186	0.15353	-0.460616	0.645074		5
blaTEM-183	Beta-lactam	1.12564	0.0931989	0.150097	0.620923	0.534651	0.685422	22
blaTEM-162	Beta-lactam	1.03846	0.0642413	0.154715	0.415223	0.677979	0.792742	11
aac(3)-XI	Aminoglycoside	1	7.30175e-18	0.156184	4.6751e-17	1		0
blaOXA-312	Beta-lactam	1	7.30175e-18	0.156184	4.6751e-17	1		0
blaTEM-17	Beta-lactam	1.00769	-0.000127565	0.155635	-0.000819643	0.999346		3
aph(6)-Ib	Aminoglycoside	1	7.30175e-18	0.156184	4.6751e-17	1		0
dfrA21	Folate pathway antagonist	1	7.30175e-18	0.156184	4.6751e-17	1		0
catB8	Amphenicol	1	7.30175e-18	0.156184	4.6751e-17	1		0
blaNDM-17	Beta-lactam	1	7.30175e-18	0.156184	4.6751e-17	1		0
blaCMY-28	Beta-lactam	1.00256	0.005517	0.156101	0.0353426	0.971807		1
blaTEM-215	Beta-lactam	1.27179	0.358613	0.149862	2.39295	0.0167134	0.0586339	37
blaCTX-M-186	Beta-lactam	1.02308	0.0489096	0.155511	0.314509	0.753134		2
blaCMY-83	Beta-lactam	1.00256	0.005517	0.156101	0.0353426	0.971807		1
cepA	Beta-lactam	4.30513	2.55807	0.240171	10.6511	1.72387e-26	6.70744e-25	38
lnu(D)	Lincosamide	1	7.30175e-18	0.156184	4.6751e-17	1		0
blaCMY-100	Beta-lactam	1	7.30175e-18	0.156184	4.6751e-17	1		0
blaSHV-161	Beta-lactam	1.01538	-0.0166787	0.154805	-0.10774	0.914202		4
blaTEM-196	Beta-lactam	1.11795	0.186855	0.152238	1.22739	0.219677	0.395049	23
aac(6')-Ia	Aminoglycoside	1	7.30175e-18	0.156184	4.6751e-17	1		0
blaCMY-114	Beta-lactam	1.01282	0.0273764	0.155795	0.175721	0.860513		1
qnrB68	Quinolone	1.00256	0.005517	0.156101	0.0353426	0.971807		1
cmx	Amphenicol	1.01026	-0.0111828	0.155258	-0.0720269	0.94258		3
ant(4')-Ib	Aminoglycoside	1	7.30175e-18	0.156184	4.6751e-17	1		0
aac(6')-Ij	Aminoglycoside	1	7.30175e-18	0.156184	4.6751e-17	1		0
aac(6')-Ib-cr	Aminoglycoside, quinolone	1	7.30175e-18	0.156184	4.6751e-17	1		0
blaTEM-52C	Beta-lactam	1.06154	0.030627	0.152659	0.200623	0.840993	0.873653	10
blaSMB-1	Beta-lactam	1	7.30175e-18	0.156184	4.6751e-17	1		0
qnrB69	Quinolone	1	7.30175e-18	0.156184	4.6751e-17	1		0
blaCMY-93	Beta-lactam	1.00256	0.005517	0.156101	0.0353426	0.971807		1
blaOXA-14	Beta-lactam	1	7.30175e-18	0.156184	4.6751e-17	1		0
blaSHV-1	Beta-lactam	1.02308	0.0159874	0.154878	0.103226	0.917784		4
blaSHV-59	Beta-lactam	1.01538	-0.0655883	0.153965	-0.425994	0.670112		4
mecC2	Beta-lactam	1	7.30175e-18	0.156184	4.6751e-17	1		0
crpP	Quinolone	1	7.30175e-18	0.156184	4.6751e-17	1		0
blaOXA-389	Beta-lactam	1	7.30175e-18	0.156184	4.6751e-17	1		0
blaCMY-16	Beta-lactam	1	7.30175e-18	0.156184	4.6751e-17	1		0
blaOXA-563	Beta-lactam	1	7.30175e-18	0.156184	4.6751e-17	1		0
tet(53)	Tetracycline	1	7.30175e-18	0.156184	4.6751e-17	1		0
blaOXA-117	Beta-lactam	1	7.30175e-18	0.156184	4.6751e-17	1		0
blaOXA-223	Beta-lactam	1	7.30175e-18	0.156184	4.6751e-17	1		0
mef(C)	Macrolide	1	7.30175e-18	0.156184	4.6751e-17	1		0
blaIND-15	Beta-lactam	1	7.30175e-18	0.156184	4.6751e-17	1		0
blaCTX-M-63	Beta-lactam	1	7.30175e-18	0.156184	4.6751e-17	1		0
aac(3)-If	Aminoglycoside	1	7.30175e-18	0.156184	4.6751e-17	1		0
blaOXA-482	Beta-lactam	1	7.30175e-18	0.156184	4.6751e-17	1		0
blaSHV-18	Beta-lactam	1.02564	-0.0917802	0.152851	-0.600456	0.548202		4
blaCTX-M-7	Beta-lactam	1	7.30175e-18	0.156184	4.6751e-17	1		0
blaKPC-32	Beta-lactam	1	7.30175e-18	0.156184	4.6751e-17	1		0
tet(31)	Tetracycline	1	7.30175e-18	0.156184	4.6751e-17	1		0
blaIMP-9	Beta-lactam	1	7.30175e-18	0.156184	4.6751e-17	1		0
blaLEN10	Beta-lactam	1.13333	-0.324801	0.146415	-2.21836	0.0265306	0.0847394	7
blaTEM-208	Beta-lactam	1.32821	0.430434	0.153008	2.81315	0.00490594	0.021426	34
blaOXA-546	Beta-lactam	1	7.30175e-18	0.156184	4.6751e-17	1		0
blaSHV-5	Beta-lactam	1.01795	0.00518069	0.155025	0.0334184	0.973341		4
blaCTX-M-13	Beta-lactam	1.00513	0.011013	0.156018	0.0705878	0.943726		2
blaOXA-325	Beta-lactam	1	7.30175e-18	0.156184	4.6751e-17	1		0
blaOKP-A-10	Beta-lactam	1	7.30175e-18	0.156184	4.6751e-17	1		0
VanHOX	Glycopeptide	1	7.30175e-18	0.156184	4.6751e-17	1		0
blaDHA-9	Beta-lactam	1.00769	-0.0331669	0.155055	-0.213905	0.830621		1
blaOXA-107	Beta-lactam	1	7.30175e-18	0.156184	4.6751e-17	1		0
kgmB	Aminoglycoside	1	7.30175e-18	0.156184	4.6751e-17	1		0
fosA2	Fosfomycin	1.06923	-0.244546	0.148877	-1.64261	0.100464	0.233688	6
erm(F)	Macrolide, lincosamide, streptogramin B	16.4205	4.57612	0.275024	16.639	3.63735e-62	7.78393e-60	81
aph(6)-Id	Aminoglycoside	5.17949	2.24273	0.250809	8.94201	3.82161e-19	9.08695e-18	30
blaTEM-124	Beta-lactam	1.08974	0.133684	0.152854	0.874586	0.381799	0.546522	18
aph(9)-Ia	Aminoglycoside	1	7.30175e-18	0.156184	4.6751e-17	1		0
ARR-2	Rifamycin	1	7.30175e-18	0.156184	4.6751e-17	1		0
blaOXA-169	Beta-lactam	1	7.30175e-18	0.156184	4.6751e-17	1		0
fusC	Steroid antibacterial	1.69231	0.258143	0.176153	1.46544	0.1428	0.296691	22
blaOXA-335	Beta-lactam	1	7.30175e-18	0.156184	4.6751e-17	1		0
blaVIM-39	Beta-lactam	1	7.30175e-18	0.156184	4.6751e-17	1		0
vga(D)	Streptogramin A	1	7.30175e-18	0.156184	4.6751e-17	1		0
blaTEM-231	Beta-lactam	1.08974	0.149571	0.153222	0.976168	0.328981	0.515765	16
blaOXA-57	Beta-lactam	1	7.30175e-18	0.156184	4.6751e-17	1		0
POM-1	Beta-lactam	1	7.30175e-18	0.156184	4.6751e-17	1		0
blaIND-12	Beta-lactam	1	7.30175e-18	0.156184	4.6751e-17	1		0
blaTEM-35	Beta-lactam	1.39744	0.433742	0.154743	2.80298	0.00506335	0.0217587	38
aph(2'')-Ig	Aminoglycoside	1	7.30175e-18	0.156184	4.6751e-17	1		0
blaOXA-286	Beta-lactam	1	7.30175e-18	0.156184	4.6751e-17	1		0
blaOXA-296	Beta-lactam	1	7.30175e-18	0.156184	4.6751e-17	1		0
blaTEM-99	Beta-lactam	1.38462	0.497894	0.154248	3.22788	0.0012471	0.00667198	41
cfiA4	Beta-lactam	1.05897	0.121841	0.155316	0.784473	0.432762	0.597491	4
blaTEM-207	Beta-lactam	1.42051	0.533768	0.157954	3.37927	0.000726799	0.00420365	38
blaTEM-102	Beta-lactam	1.05385	0.0953798	0.154303	0.618134	0.536487	0.685422	15
blaCTX-M-6	Beta-lactam	1	7.30175e-18	0.156184	4.6751e-17	1		0
blaOXA-305	Beta-lactam	1	7.30175e-18	0.156184	4.6751e-17	1		0
blaOKP-B-2	Beta-lactam	1	7.30175e-18	0.156184	4.6751e-17	1		0
vanXmurFvanKWI	Glycopeptide	1	7.30175e-18	0.156184	4.6751e-17	1		0
blaTEM-105	Beta-lactam	1.27179	0.34416	0.15084	2.28162	0.0225119	0.074116	32
blaTEM-6	Beta-lactam	1.04103	0.0858362	0.154955	0.553941	0.579619	0.728153	12
blaCTX-M-218	Beta-lactam	1.01795	0.0381832	0.155636	0.245336	0.806196		2
vgb(A)	Streptogramin B	1	7.30175e-18	0.156184	4.6751e-17	1		0
blaCMY-33	Beta-lactam	1.00256	0.005517	0.156101	0.0353426	0.971807		1
blaTEM-52B	Beta-lactam	1.08462	0.123802	0.152936	0.809503	0.418226	0.581751	19
otr(A)	Tetracycline	1	7.30175e-18	0.156184	4.6751e-17	1		0
aadA11	Aminoglycoside	1	7.30175e-18	0.156184	4.6751e-17	1		0
ampH	Beta-lactam	1	7.30175e-18	0.156184	4.6751e-17	1		0
aac(3)-IIIc	Aminoglycoside	1	7.30175e-18	0.156184	4.6751e-17	1		0
aph(2'')-Ib	Aminoglycoside	1	7.30175e-18	0.156184	4.6751e-17	1		1
tet(35)	Tetracycline	1	7.30175e-18	0.156184	4.6751e-17	1		0
blaOXA-551	Beta-lactam	1	7.30175e-18	0.156184	4.6751e-17	1		0
blaCTX-M-2	Beta-lactam	1	7.30175e-18	0.156184	4.6751e-17	1		0
blaSHV-77	Beta-lactam	1.02564	-0.0597475	0.153365	-0.389577	0.69685		7
aac(2')-Ia	Aminoglycoside	1	7.30175e-18	0.156184	4.6751e-17	1		0
blaTEM-176	Beta-lactam	1.41282	0.336553	0.153028	2.19929	0.0278573	0.0876318	39
blaOXA-22	Beta-lactam	1	7.30175e-18	0.156184	4.6751e-17	1		0
blaSHV-71	Beta-lactam	1.01538	-0.0655883	0.153967	-0.425989	0.670116		3
qnrB30	Quinolone	1	7.30175e-18	0.156184	4.6751e-17	1		0
VanC3XY	Glycopeptide	1	7.30175e-18	0.156184	4.6751e-17	1		0
VanEXY	Glycopeptide	1	7.30175e-18	0.156184	4.6751e-17	1		0
blaNDM-13	Beta-lactam	1	7.30175e-18	0.156184	4.6751e-17	1		0
aac(2')-IIa	Aminoglycoside	1.03333	0.0701261	0.155363	0.451368	0.651724	0.781339	1
blaNDM-8	Beta-lactam	1	7.30175e-18	0.156184	4.6751e-17	1		0
blaCTX-M-49	Beta-lactam	1.01282	0.0273764	0.15578	0.175738	0.8605		3
blaKPC-23	Beta-lactam	1	7.30175e-18	0.156184	4.6751e-17	1		0
tet(X3)	Tetracycline	1.30256	0.538148	0.159436	3.37532	0.000737304	0.00420755	23
rmtG	Aminoglycoside	1	7.30175e-18	0.156184	4.6751e-17	1		0
blaCARB-4	Beta-lactam	1	7.30175e-18	0.156184	4.6751e-17	1		0
blaCTX-M-183	Beta-lactam	1.02308	0.0489096	0.155498	0.314536	0.753114		2
blaLCR-1	Beta-lactam	1	7.30175e-18	0.156184	4.6751e-17	1		0
blaFRI-1	Beta-lactam	1	7.30175e-18	0.156184	4.6751e-17	1		0
tet(E)	Tetracycline	1	7.30175e-18	0.156184	4.6751e-17	1		0
blaL	Beta-lactam	1	7.30175e-18	0.156184	4.6751e-17	1		0
blaCMY-103	Beta-lactam	1.00256	0.005517	0.156101	0.0353426	0.971807		1
blaSHV-60	Beta-lactam	1.02051	-0.0868048	0.153263	-0.566378	0.571137		6
dfrA16	Folate pathway antagonist	1	7.30175e-18	0.156184	4.6751e-17	1		1
blaSHV-187	Beta-lactam	1.08974	-0.274279	0.146409	-1.87338	0.0610155	0.164243	13
blaTEM-68	Beta-lactam	1.15897	0.230115	0.150912	1.52483	0.127302	0.277986	30
lnu(F)	Lincosamide	1	7.30175e-18	0.156184	4.6751e-17	1		1
blaDES-1	Beta-lactam	1	7.30175e-18	0.156184	4.6751e-17	1		0
blaCTX-M-67	Beta-lactam	1.01282	0.010802	0.155474	0.0694779	0.944609		4
blaCTX-M-83	Beta-lactam	1.01026	0.0219426	0.155858	0.140786	0.888039		3
blaOXA-254	Beta-lactam	1	7.30175e-18	0.156184	4.6751e-17	1		0
VanLXY	Glycopeptide	1	7.30175e-18	0.156184	4.6751e-17	1		0
blaTEM-148	Beta-lactam	1.34872	0.322573	0.150425	2.14442	0.0319993	0.0971325	37
blaLAT-1	Beta-lactam	1	7.30175e-18	0.156184	4.6751e-17	1		0
mcr-1.12	Polymyxin	1	7.30175e-18	0.156184	4.6751e-17	1		0
blaCMY-39	Beta-lactam	1	7.30175e-18	0.156184	4.6751e-17	1		0
blaTEM-201	Beta-lactam	1.48974	0.441906	0.157756	2.8012	0.00509129	0.0217587	40
blaOXA-113	Beta-lactam	1	7.30175e-18	0.156184	4.6751e-17	1		0
fosL1	Fosfomycin	1	7.30175e-18	0.156184	4.6751e-17	1		0
blaOXA-118	Beta-lactam	1	7.30175e-18	0.156184	4.6751e-17	1		0
blaHERA-4	Beta-lactam	1.00769	-0.0331669	0.155055	-0.213905	0.830621		1
blaOXA-466	Beta-lactam	1	7.30175e-18	0.156184	4.6751e-17	1		0
blaCTX-M-75	Beta-lactam	1	7.30175e-18	0.156184	4.6751e-17	1		0
blaTEM-219	Beta-lactam	1.20769	0.210092	0.148621	1.41361	0.157476	0.313554	28
blaTEM-234	Beta-lactam	1.56154	0.674483	0.163942	4.11415	3.88615e-05	0.000297013	43
blaIMP-58	Beta-lactam	1	7.30175e-18	0.156184	4.6751e-17	1		0
blaSHV-152	Beta-lactam	1.02821	-0.118056	0.152286	-0.775224	0.438208		3
blaSHV-63	Beta-lactam	1.00513	-0.0221957	0.155422	-0.142809	0.886441		2
blaACT-7	Beta-lactam	1.26154	-0.781575	0.149134	-5.24077	1.59904e-07	1.52086e-06	9
blaCARB-19	Beta-lactam	1	7.30175e-18	0.156184	4.6751e-17	1		0
blaSHV-163	Beta-lactam	1.02051	-0.0868048	0.153272	-0.566347	0.571158		4
blaOXA-461	Beta-lactam	1	7.30175e-18	0.156184	4.6751e-17	1		0
qnrB90	Quinolone	1	7.30175e-18	0.156184	4.6751e-17	1		0
blaTEM-113	Beta-lactam	1.00256	-0.0111406	0.1558	-0.0715053	0.942996		1
blaCMY-62	Beta-lactam	1.00256	0.005517	0.156101	0.0353426	0.971807		1
blaGOB-10	Beta-lactam	1	7.30175e-18	0.156184	4.6751e-17	1		0
aac(6')-Iai	Aminoglycoside	1	7.30175e-18	0.156184	4.6751e-17	1		0
blaOXA-243	Beta-lactam	1	7.30175e-18	0.156184	4.6751e-17	1		0
blaOXA-337	Beta-lactam	1	7.30175e-18	0.156184	4.6751e-17	1		0
blaSHV-186	Beta-lactam	1.01538	-0.0330422	0.154516	-0.213843	0.83067		5
blaOXA-360	Beta-lactam	1	7.30175e-18	0.156184	4.6751e-17	1		0
blaCTX-M-160	Beta-lactam	1	7.30175e-18	0.156184	4.6751e-17	1		0
blaIMP-19	Beta-lactam	1	7.30175e-18	0.156184	4.6751e-17	1		0
blaOXA-494	Beta-lactam	1	7.30175e-18	0.156184	4.6751e-17	1		0
blaOXA-528	Beta-lactam	1	7.30175e-18	0.156184	4.6751e-17	1		0
aac(3)-VIIIa	Aminoglycoside	1	7.30175e-18	0.156184	4.6751e-17	1		0
blaCMY-124	Beta-lactam	1	7.30175e-18	0.156184	4.6751e-17	1		0
blaZEG-1	Beta-lactam	1	7.30175e-18	0.156184	4.6751e-17	1		0
blaOXA-383	Beta-lactam	1	7.30175e-18	0.156184	4.6751e-17	1		0
erm(41)	Macrolide, lincosamide, streptogramin B	1	7.30175e-18	0.156184	4.6751e-17	1		0
blaTEM-169	Beta-lactam	1.1359	0.188695	0.151255	1.24753	0.212202	0.383332	27
blaDIM-1	Beta-lactam	1	7.30175e-18	0.156184	4.6751e-17	1		0
blaOXA-534	Beta-lactam	1	7.30175e-18	0.156184	4.6751e-17	1		0
cfr(B)	Oxazolidinone, amphenicol, lincosamide, streptogramin A, pleuromutilin	1	7.30175e-18	0.156184	4.6751e-17	1		0
blaCMY-133	Beta-lactam	1.00256	0.005517	0.156101	0.0353426	0.971807		1
blaCMY-87	Beta-lactam	1.00513	0.011013	0.156018	0.0705878	0.943726		2
blaOXA-55	Beta-lactam	1	7.30175e-18	0.156184	4.6751e-17	1		0
aac(6')-Iag	Aminoglycoside	1	7.30175e-18	0.156184	4.6751e-17	1		0
blaOXA-287	Beta-lactam	1	7.30175e-18	0.156184	4.6751e-17	1		0
blaOXA-380	Beta-lactam	1	7.30175e-18	0.156184	4.6751e-17	1		0
erm(39)	Macrolide, lincosamide, streptogramin B	1	7.30175e-18	0.156184	4.6751e-17	1		0
blaCTX-M-156	Beta-lactam	1.01795	0.0381832	0.15564	0.245329	0.806201		2
blaTEM-168	Beta-lactam	1.19487	0.232349	0.149688	1.55222	0.120609	0.267578	27
blaCMY-117	Beta-lactam	1.00769	0.0164881	0.155939	0.105735	0.915793		2
blaOXA-152	Beta-lactam	1	7.30175e-18	0.156184	4.6751e-17	1		0
blaOXA-51	Beta-lactam	1	7.30175e-18	0.156184	4.6751e-17	1		0
blaMOX-3	Beta-lactam	1	7.30175e-18	0.156184	4.6751e-17	1		0
blaACT-10	Beta-lactam	1.03077	-0.0327984	0.153508	-0.213659	0.830813	0.87251	5
blaCTX-M-172	Beta-lactam	1.02308	0.0489096	0.155502	0.314527	0.753121		2
blaCMY-18	Beta-lactam	1.00256	0.005517	0.156101	0.0353426	0.971807		1
tet(O/W)	Tetracycline	4.01026	0.386964	0.212311	1.82263	0.0683598	0.179497	94
blaOXA-157	Beta-lactam	1	7.30175e-18	0.156184	4.6751e-17	1		0
blaTEM-159	Beta-lactam	1.04615	0.0798945	0.154517	0.517058	0.605116	0.748524	12
hugA	Beta-lactam	1	7.30175e-18	0.156184	4.6751e-17	1		0
cfr	Oxazolidinone, amphenicol, lincosamide, streptogramin A, pleuromutilin	1	7.30175e-18	0.156184	4.6751e-17	1		0
mdf(A)	Macrolide, aminoglycoside, tetracycline, quinolone, amphenicol, rifamycin	38.6026	2.01836	0.268712	7.51126	5.85625e-14	1.08977e-12	148
blaHERA-3	Beta-lactam	1.05641	-0.227177	0.149817	-1.51637	0.129426	0.278363	1
blaCTX-M-96	Beta-lactam	1.00256	0.005517	0.156101	0.0353426	0.971807		1
aadA24	Aminoglycoside	1.23333	0.431526	0.165634	2.60529	0.0091797	0.0353956	6
blaVEB-1	Beta-lactam	1	7.30175e-18	0.156184	4.6751e-17	1		0
blaCTX-M-129	Beta-lactam	1.01282	0.010802	0.155478	0.0694762	0.944611		3
mecA2	Beta-lactam	1	7.30175e-18	0.156184	4.6751e-17	1		0
blaSHV-32	Beta-lactam	1.04615	-0.0798726	0.151838	-0.526037	0.598863	0.748524	4
blaGOB-7	Beta-lactam	1	7.30175e-18	0.156184	4.6751e-17	1		0
blaCARB-24	Beta-lactam	1	7.30175e-18	0.156184	4.6751e-17	1		0
blaOKP-A-5	Beta-lactam	1	7.30175e-18	0.156184	4.6751e-17	1		0
blaTEM-47	Beta-lactam	1.22821	0.102469	0.146547	0.699219	0.484415	0.649936	28
blaTEM-164	Beta-lactam	1.46923	0.531589	0.158028	3.3639	0.000768498	0.00427165	42
blaOXA-509	Beta-lactam	1	7.30175e-18	0.156184	4.6751e-17	1		0
blaVIM-27	Beta-lactam	1	7.30175e-18	0.156184	4.6751e-17	1		0
blaSHV-142	Beta-lactam	1.01026	-0.0440552	0.154683	-0.28481	0.77579		3
ARR-3	Rifamycin	1	7.30175e-18	0.156184	4.6751e-17	1		0
blaCTX-M-59	Beta-lactam	1	7.30175e-18	0.156184	4.6751e-17	1		0
blaCMY-47	Beta-lactam	1.00513	-0.00562355	0.155717	-0.0361139	0.971192		2
blaTEM-137	Beta-lactam	1.03846	0.0479303	0.154402	0.310426	0.756237	0.82809	13
tet(O/W)-2	Tetracycline	1.0359	0.02639	0.154175	0.171169	0.864091	0.886895	13
blaTEM-149	Beta-lactam	1	7.30175e-18	0.156184	4.6751e-17	1		0
blaOXA-446	Beta-lactam	1	7.30175e-18	0.156184	4.6751e-17	1		0
blaCMY-49	Beta-lactam	1	7.30175e-18	0.156184	4.6751e-17	1		0
qnrB72	Quinolone	1	7.30175e-18	0.156184	4.6751e-17	1		0
blaCMY-66	Beta-lactam	1.01282	-0.00570762	0.155176	-0.0367816	0.970659		4
blaSHV-61	Beta-lactam	1.01538	-0.0166787	0.154805	-0.10774	0.914202		4
blaCTX-M-170	Beta-lactam	1.05385	-0.141305	0.150634	-0.938073	0.348207	0.530365	3
dfrA15	Folate pathway antagonist	1	7.30175e-18	0.156184	4.6751e-17	1		0
blaACC-4	Beta-lactam	1	7.30175e-18	0.156184	4.6751e-17	1		0
blaCTX-M-200	Beta-lactam	1	7.30175e-18	0.156184	4.6751e-17	1		0
mecC	Beta-lactam	1	7.30175e-18	0.156184	4.6751e-17	1		0
blaNDM-12	Beta-lactam	1	7.30175e-18	0.156184	4.6751e-17	1		0
blaTEM-90	Beta-lactam	1.12821	0.221361	0.152438	1.45214	0.146462	0.299932	26
blaOXA-279	Beta-lactam	1	7.30175e-18	0.156184	4.6751e-17	1		0
blaCTX-M-5	Beta-lactam	1	7.30175e-18	0.156184	4.6751e-17	1		0
aac(3)-IIc	Aminoglycoside	1	7.30175e-18	0.156184	4.6751e-17	1		0
blaOXA-353	Beta-lactam	1	7.30175e-18	0.156184	4.6751e-17	1		0
blaOXA-333	Beta-lactam	1	7.30175e-18	0.156184	4.6751e-17	1		0
mcr-3.8	Polymyxin	1	7.30175e-18	0.156184	4.6751e-17	1		0
blaOXA-323	Beta-lactam	1	7.30175e-18	0.156184	4.6751e-17	1		0
blaTEM-60	Beta-lactam	1	7.30175e-18	0.156184	4.6751e-17	1		0
blaTEM-132	Beta-lactam	1.2	0.270898	0.150175	1.80388	0.0712501	0.182605	27
blaOXY-6-3	Beta-lactam	1.12821	-0.209324	0.145997	-1.43376	0.151641	0.307595	11
aac(3)-VIa	Aminoglycoside	1	7.30175e-18	0.156184	4.6751e-17	1		0
mef(A)	Macrolide	33.559	-1.43898	0.227656	-6.32088	2.60076e-10	3.27389e-09	311
blaSHV-11	Beta-lactam	1.04872	-0.167584	0.150193	-1.11579	0.264512	0.44727	9
dfrA19	Folate pathway antagonist	1	7.30175e-18	0.156184	4.6751e-17	1		0
tet(X)	Tetracycline	4.64872	2.68977	0.24644	10.9145	9.8285e-28	4.2066e-26	35
blaDHA-16	Beta-lactam	1	7.30175e-18	0.156184	4.6751e-17	1		0
tet(B)	Tetracycline	3.95128	0.640339	0.231394	2.76731	0.00565214	0.0231517	39
blaOXY-2-6	Beta-lactam	1.07179	-0.179408	0.149155	-1.20283	0.229042	0.403415	5
blaOXA-374	Beta-lactam	1	7.30175e-18	0.156184	4.6751e-17	1		0
blaSHV-137	Beta-lactam	1.04103	-0.137631	0.151168	-0.910453	0.362583	0.534068	6
rmtA	Aminoglycoside	1	7.30175e-18	0.156184	4.6751e-17	1		0
aph(6)-Ic	Aminoglycoside	1	7.30175e-18	0.156184	4.6751e-17	1		0
qnrB22	Quinolone	1	7.30175e-18	0.156184	4.6751e-17	1		0
blaSED1	Beta-lactam	1	7.30175e-18	0.156184	4.6751e-17	1		0
blaTEM-214	Beta-lactam	1.51538	0.462791	0.157731	2.93406	0.00334563	0.0153971	46
blaVEB-6	Beta-lactam	1	7.30175e-18	0.156184	4.6751e-17	1		0
qnrB82	Quinolone	1	7.30175e-18	0.156184	4.6751e-17	1		0
blaOXA-400	Beta-lactam	1	7.30175e-18	0.156184	4.6751e-17	1		0
blaOXA-255	Beta-lactam	1	7.30175e-18	0.156184	4.6751e-17	1		0
blaSHV-119	Beta-lactam	1.01282	-0.0221539	0.154883	-0.143036	0.886261		5
aac(6')-I30	Aminoglycoside	1	7.30175e-18	0.156184	4.6751e-17	1		0
blaCTX-M-173	Beta-lactam	1.01026	0.0219426	0.155862	0.140782	0.888042		2
blaOXA-562	Beta-lactam	1	7.30175e-18	0.156184	4.6751e-17	1		0
tet(K)	Tetracycline	3.05641	-1.10869	0.19401	-5.71463	1.09944e-08	1.12039e-07	74
aph(3')-IIIa	Aminoglycoside	1.88205	-0.73273	0.171102	-4.28242	1.84875e-05	0.000147501	32
blaOXA-377	Beta-lactam	1	7.30175e-18	0.156184	4.6751e-17	1		0
blaOXA-453	Beta-lactam	1	7.30175e-18	0.156184	4.6751e-17	1		0
blaOXA-226	Beta-lactam	1	7.30175e-18	0.156184	4.6751e-17	1		0
blaOXA-429	Beta-lactam	1	7.30175e-18	0.156184	4.6751e-17	1		0
blaSHV-13	Beta-lactam	1.01795	-0.0600713	0.15388	-0.390379	0.696256		5
blaCMY-70	Beta-lactam	1.00256	0.005517	0.156101	0.0353426	0.971807		1
blaOXA-294	Beta-lactam	1	7.30175e-18	0.156184	4.6751e-17	1		0
qnrB18	Quinolone	1	7.30175e-18	0.156184	4.6751e-17	1		0
aadA5	Aminoglycoside	1.55897	0.875976	0.189887	4.61314	3.96627e-06	3.26455e-05	10
blaOXA-194	Beta-lactam	1	7.30175e-18	0.156184	4.6751e-17	1		0
blaNDM-18	Beta-lactam	1	7.30175e-18	0.156184	4.6751e-17	1		0
blaCTX-M-199	Beta-lactam	1	7.30175e-18	0.156184	4.6751e-17	1		0
blaTEM-29	Beta-lactam	1.24872	0.235461	0.148026	1.59067	0.111683	0.254256	31
blaCMY-79	Beta-lactam	1.01026	0.00534757	0.155555	0.0343774	0.972576		3
blaCMY-65	Beta-lactam	1.05128	0.10652	0.155119	0.6867	0.492272	0.654324	3
qnrB60	Quinolone	1.12821	0.237078	0.159326	1.488	0.136751	0.288322	4
VanC2XY	Glycopeptide	1	7.30175e-18	0.156184	4.6751e-17	1		0
qnrB57	Quinolone	1	7.30175e-18	0.156184	4.6751e-17	1		0
blaTEM-224	Beta-lactam	1	7.30175e-18	0.156184	4.6751e-17	1		0
blaOXA-273	Beta-lactam	1	7.30175e-18	0.156184	4.6751e-17	1		0
blaOXA-232	Beta-lactam	1	7.30175e-18	0.156184	4.6751e-17	1		0
blaCTX-M-100	Beta-lactam	1	7.30175e-18	0.156184	4.6751e-17	1		0
blaCMY-129	Beta-lactam	1	7.30175e-18	0.156184	4.6751e-17	1		0
aac(2')-Ic	Aminoglycoside	1	7.30175e-18	0.156184	4.6751e-17	1		0
erm(43)	Macrolide, lincosamide, streptogramin B	1	7.30175e-18	0.156184	4.6751e-17	1		0
blaOXA-114g	Beta-lactam	1	7.30175e-18	0.156184	4.6751e-17	1		0
blaTEM-109	Beta-lactam	1.04103	0.0531861	0.154326	0.344635	0.730369	0.820409	15
blaCTX-M-21	Beta-lactam	1.01538	0.0327899	0.1557	0.210596	0.833202		4
dldHA2X	Glycopeptide	1	7.30175e-18	0.156184	4.6751e-17	1		0
blaCTX-M-95	Beta-lactam	1	7.30175e-18	0.156184	4.6751e-17	1		0
blaIMP-8	Beta-lactam	1	7.30175e-18	0.156184	4.6751e-17	1		0
mph(E)	Macrolide	1	7.30175e-18	0.156184	4.6751e-17	1		0
blaCTX-M-144	Beta-lactam	1.02051	0.0435564	0.155584	0.279953	0.779513		2
blaOXA-258	Beta-lactam	1	7.30175e-18	0.156184	4.6751e-17	1		0
blaOXA-502	Beta-lactam	1	7.30175e-18	0.156184	4.6751e-17	1		0
erm(34)	Macrolide, lincosamide, streptogramin B	1	7.30175e-18	0.156184	4.6751e-17	1		0
blaOXA-15	Beta-lactam	1	7.30175e-18	0.156184	4.6751e-17	1		0
aac(3)-VIII	Aminoglycoside	1	7.30175e-18	0.156184	4.6751e-17	1		0
aph(3')-VI	Aminoglycoside	1	7.30175e-18	0.156184	4.6751e-17	1		0
blaOXA-168	Beta-lactam	1	7.30175e-18	0.156184	4.6751e-17	1		0
blaTEM-86	Beta-lactam	1.02821	0.0431025	0.155006	0.278069	0.780959		9
blaCTX-M-36	Beta-lactam	1	7.30175e-18	0.156184	4.6751e-17	1		0
aac(6')-Ix	Aminoglycoside	1	7.30175e-18	0.156184	4.6751e-17	1		0
blaOXA-293	Beta-lactam	1	7.30175e-18	0.156184	4.6751e-17	1		0
blaOXA-443	Beta-lactam	1	7.30175e-18	0.156184	4.6751e-17	1		0
blaOXA-84	Beta-lactam	1	7.30175e-18	0.156184	4.6751e-17	1		0
blaSHV-110	Beta-lactam	1.04872	0.0526693	0.153934	0.342155	0.732234	0.820409	7
dfrB4	Folate pathway antagonist	1	7.30175e-18	0.156184	4.6751e-17	1		0
dfrB1	Folate pathway antagonist	1	7.30175e-18	0.156184	4.6751e-17	1		0
blaIMP-25	Beta-lactam	1	7.30175e-18	0.156184	4.6751e-17	1		0
blaOXA-424	Beta-lactam	1	7.30175e-18	0.156184	4.6751e-17	1		0
blaOXA-560	Beta-lactam	1	7.30175e-18	0.156184	4.6751e-17	1		0
blaVIM-18	Beta-lactam	1	7.30175e-18	0.156184	4.6751e-17	1		0
blaTEM-150	Beta-lactam	1.22564	0.32857	0.150571	2.18217	0.0290971	0.0895939	32
tet(50)	Tetracycline	1	7.30175e-18	0.156184	4.6751e-17	1		0
blaACC-1	Beta-lactam	1	7.30175e-18	0.156184	4.6751e-17	1		0
catB10	Amphenicol	1	7.30175e-18	0.156184	4.6751e-17	1		0
blaTEM-184	Beta-lactam	1.02051	0.0270426	0.155234	0.174206	0.861704		8
blaOXA-564	Beta-lactam	1	7.30175e-18	0.156184	4.6751e-17	1		0
blaCTX-M-158	Beta-lactam	1	7.30175e-18	0.156184	4.6751e-17	1		0
aac(2')-Ie	Aminoglycoside	1	7.30175e-18	0.156184	4.6751e-17	1		0
blaSHV-2a	Beta-lactam	1.01282	-0.0221539	0.154885	-0.143035	0.886263		4
qnrA1	Quinolone	1	7.30175e-18	0.156184	4.6751e-17	1		0
blaSHV-64	Beta-lactam	1.00513	-0.0221957	0.155422	-0.142809	0.886441		2
tetB(60)	Tetracycline	1.00513	-0.0221957	0.155424	-0.142808	0.886442		1
blaKHM-1	Beta-lactam	1	7.30175e-18	0.156184	4.6751e-17	1		0
blaOXA-484	Beta-lactam	1	7.30175e-18	0.156184	4.6751e-17	1		0
blaOXA-451	Beta-lactam	1	7.30175e-18	0.156184	4.6751e-17	1		0
dfrA31	Folate pathway antagonist	1	7.30175e-18	0.156184	4.6751e-17	1		0
blaOXA-350	Beta-lactam	1	7.30175e-18	0.156184	4.6751e-17	1		0
qepA4	Quinolone	1	7.30175e-18	0.156184	4.6751e-17	1		0
blaSHV-97	Beta-lactam	1.00513	-0.0221957	0.155422	-0.142809	0.886441		2
blaTEM-226	Beta-lactam	1.15897	0.276328	0.152046	1.81739	0.0691571	0.180483	25
blaTEM-146	Beta-lactam	1.06923	0.142019	0.154251	0.920701	0.357207	0.534068	15
blaOXA-111	Beta-lactam	1	7.30175e-18	0.156184	4.6751e-17	1		0
blaCMY-20	Beta-lactam	1	7.30175e-18	0.156184	4.6751e-17	1		0
blaCTX-M-179	Beta-lactam	1.0359	0.0753818	0.155218	0.48565	0.627215	0.76337	2
mcr-3.1	Polymyxin	1	7.30175e-18	0.156184	4.6751e-17	1		0
blaOXA-433	Beta-lactam	1	7.30175e-18	0.156184	4.6751e-17	1		0
blaCMY-34	Beta-lactam	1.00256	0.005517	0.156101	0.0353426	0.971807		1
blaIMP-73	Beta-lactam	1	7.30175e-18	0.156184	4.6751e-17	1		0
blaERP-1	Beta-lactam	1	7.30175e-18	0.156184	4.6751e-17	1		0
blaOXA-177	Beta-lactam	1	7.30175e-18	0.156184	4.6751e-17	1		0
blaMIR-3	Beta-lactam	1.09744	-0.258099	0.148363	-1.73965	0.0819208	0.202671	9
blaOXA-442	Beta-lactam	1	7.30175e-18	0.156184	4.6751e-17	1		0
aac(3)-Xa	Aminoglycoside	1	7.30175e-18	0.156184	4.6751e-17	1		0
blaVIM-47	Beta-lactam	1	7.30175e-18	0.156184	4.6751e-17	1		0
blaTEM-210	Beta-lactam	1.35385	0.453951	0.153816	2.95127	0.00316472	0.0147228	39
blaACT-15	Beta-lactam	1.08205	-0.31969	0.147039	-2.17418	0.0296916	0.0907714	7
blaTEM-142	Beta-lactam	1.00769	0.0164881	0.155937	0.105736	0.915792		3
blaSHV-82	Beta-lactam	1.04872	-0.136755	0.150685	-0.907555	0.364113	0.534068	8
blaOXA-486	Beta-lactam	1	7.30175e-18	0.156184	4.6751e-17	1		0
blaOKP-A-7	Beta-lactam	1	7.30175e-18	0.156184	4.6751e-17	1		0
sgm	Aminoglycoside	1	7.30175e-18	0.156184	4.6751e-17	1		0
blaSHV-76	Beta-lactam	1.00256	-0.0111406	0.1558	-0.0715053	0.942996		1
blaOXA-480	Beta-lactam	1	7.30175e-18	0.156184	4.6751e-17	1		0
blaCMY-109	Beta-lactam	1.00256	-0.0111406	0.1558	-0.0715053	0.942996		1
blaCMY-57	Beta-lactam	1.00256	0.005517	0.156101	0.0353426	0.971807		1
blaOXA-242	Beta-lactam	1	7.30175e-18	0.156184	4.6751e-17	1		0
blaOXA-332	Beta-lactam	1	7.30175e-18	0.156184	4.6751e-17	1		0
catQ	Amphenicol	1.08718	-0.235992	0.147165	-1.60359	0.108805	0.25037	11
blaOXA-426	Beta-lactam	1	7.30175e-18	0.156184	4.6751e-17	1		0
fosK	Fosfomycin	1	7.30175e-18	0.156184	4.6751e-17	1		0
erm(G)	Macrolide, lincosamide, streptogramin B	2.18205	1.46795	0.210456	6.97509	3.0567e-12	4.84544e-11	23
blaIMP-59	Beta-lactam	1	7.30175e-18	0.156184	4.6751e-17	1		0
erm(W)	Macrolide, lincosamide, streptogramin B	1	7.30175e-18	0.156184	4.6751e-17	1		0
blaMOX-4	Beta-lactam	1	7.30175e-18	0.156184	4.6751e-17	1		0
blaFOX-10	Beta-lactam	1	7.30175e-18	0.156184	4.6751e-17	1		0
blaOXA-334	Beta-lactam	1	7.30175e-18	0.156184	4.6751e-17	1		0
qnrD3	Quinolone	1	7.30175e-18	0.156184	4.6751e-17	1		0
aph(3')-XV	Aminoglycoside	1	7.30175e-18	0.156184	4.6751e-17	1		0
blaOXA-460	Beta-lactam	1	7.30175e-18	0.156184	4.6751e-17	1		0
blaOXY-2-10	Beta-lactam	1.05385	-0.156655	0.150337	-1.04203	0.2974	0.485829	5
blaSRT-1	Beta-lactam	1.00256	-0.0111406	0.1558	-0.0715053	0.942996		1
mcr-1.6	Polymyxin	1	7.30175e-18	0.156184	4.6751e-17	1		0
blaKPC-24	Beta-lactam	1	7.30175e-18	0.156184	4.6751e-17	1		0
VanC4XY	Glycopeptide	1	7.30175e-18	0.156184	4.6751e-17	1		0
blaSHV-2	Beta-lactam	1.01538	-0.0166787	0.154807	-0.107739	0.914203		4
blaTEM-131	Beta-lactam	1.00256	0.005517	0.156101	0.0353426	0.971807		1
cml	Amphenicol	1	7.30175e-18	0.156184	4.6751e-17	1		0
blaTEM-10	Beta-lactam	1.21795	0.242056	0.148944	1.62514	0.104132	0.240912	32
erm(33)	Macrolide, lincosamide, streptogramin B	1.05641	0.0361731	0.153377	0.235844	0.813553	0.861883	4
blaSHV-164	Beta-lactam	1.00769	-0.0331669	0.155051	-0.21391	0.830617		2
blaDHA-5	Beta-lactam	1.00256	-0.0111406	0.1558	-0.0715053	0.942996		1
aadA2b	Aminoglycoside	1.08974	-0.0369987	0.15063	-0.245627	0.805971	0.861883	5
msr(A)	Macrolide, streptogramin B	12.2538	-1.12359	0.241423	-4.65404	3.25491e-06	2.7862e-05	176
qnrB49	Quinolone	1	7.30175e-18	0.156184	4.6751e-17	1		0
dfrA22	Folate pathway antagonist	1	7.30175e-18	0.156184	4.6751e-17	1		0
tet(54)	Tetracycline	1	7.30175e-18	0.156184	4.6751e-17	1		0
blaOXA-70	Beta-lactam	1	7.30175e-18	0.156184	4.6751e-17	1		0
qnrA5	Quinolone	1	7.30175e-18	0.156184	4.6751e-17	1		0
blaTEM-24	Beta-lactam	1.00256	0.005517	0.156101	0.0353426	0.971807		1
blaSHV-94	Beta-lactam	1.01282	-0.0548619	0.15432	-0.355509	0.722209		4
tet(G)	Tetracycline	1	7.30175e-18	0.156184	4.6751e-17	1		0
blaOXA-160	Beta-lactam	1	7.30175e-18	0.156184	4.6751e-17	1		0
aac(6')-Ib-Hangzhou	Aminoglycoside	1	7.30175e-18	0.156184	4.6751e-17	1		0
blaOXA-306	Beta-lactam	1	7.30175e-18	0.156184	4.6751e-17	1		0
blaCFE-1	Beta-lactam	1.00769	-0.0166787	0.155341	-0.107369	0.914496		2
lnu(E)	Lincosamide	1	7.30175e-18	0.156184	4.6751e-17	1		0
blaOKP-B-12	Beta-lactam	1	7.30175e-18	0.156184	4.6751e-17	1		0
blaCTX-M-151	Beta-lactam	1	7.30175e-18	0.156184	4.6751e-17	1		0
blaOXA-390	Beta-lactam	1	7.30175e-18	0.156184	4.6751e-17	1		0
blaSHV-16	Beta-lactam	1.01026	0.00534757	0.155555	0.0343774	0.972576		3
blaPER-1	Beta-lactam	1	7.30175e-18	0.156184	4.6751e-17	1		0
blaIMP-42	Beta-lactam	1	7.30175e-18	0.156184	4.6751e-17	1		0
blaOXA-176	Beta-lactam	1	7.30175e-18	0.156184	4.6751e-17	1		0
aph(3'')-Ia	Aminoglycoside	1	7.30175e-18	0.156184	4.6751e-17	1		0
blaOXY-2-2	Beta-lactam	1.06667	-0.190215	0.149389	-1.27329	0.202916	0.374346	3
blaOXA-391	Beta-lactam	1	7.30175e-18	0.156184	4.6751e-17	1		0
erm(H)	Macrolide, lincosamide, streptogramin B	1	7.30175e-18	0.156184	4.6751e-17	1		0
tet(59)	Tetracycline	1	7.30175e-18	0.156184	4.6751e-17	1		0
blaOXY-4-1	Beta-lactam	1.01026	0.00534757	0.155559	0.0343765	0.972577		2
blaVIM-46	Beta-lactam	1	7.30175e-18	0.156184	4.6751e-17	1		0
blaMAL-1	Beta-lactam	1	7.30175e-18	0.156184	4.6751e-17	1		0
blaSHV-102	Beta-lactam	1.01282	-0.00570762	0.15518	-0.0367806	0.97066		3
nimI	Nitroimidazole	1	7.30175e-18	0.156184	4.6751e-17	1		0
blaPEDO-1	Beta-lactam	1	7.30175e-18	0.156184	4.6751e-17	1		0
blaSHV-178	Beta-lactam	1.02564	-0.0917802	0.152839	-0.600501	0.548172		6
dfrA3	Folate pathway antagonist	1	7.30175e-18	0.156184	4.6751e-17	1		0
blaSHV-194	Beta-lactam	1.01282	-0.0221539	0.154883	-0.143036	0.886261		5
aadA6	Aminoglycoside	1	7.30175e-18	0.156184	4.6751e-17	1		0
blaOXA-348	Beta-lactam	1	7.30175e-18	0.156184	4.6751e-17	1		0
blaCMY-9	Beta-lactam	1	7.30175e-18	0.156184	4.6751e-17	1		0
blaCTX-M-23	Beta-lactam	1	7.30175e-18	0.156184	4.6751e-17	1		0
catA1	Amphenicol	1.26154	0.47592	0.171135	2.78097	0.00541971	0.0227415	6
ClpL	Heat	1.6	-0.0991409	0.172199	-0.575733	0.564796	0.713076	22
blaTEM-1D	Beta-lactam	1.03846	0.0806185	0.15502	0.520053	0.603027	0.748524	13
blaOXA-23	Beta-lactam	1	7.30175e-18	0.156184	4.6751e-17	1		0
blaVIM-31	Beta-lactam	1	7.30175e-18	0.156184	4.6751e-17	1		0
blaKPC-40	Beta-lactam	1	7.30175e-18	0.156184	4.6751e-17	1		0
blaVIM-30	Beta-lactam	1	7.30175e-18	0.156184	4.6751e-17	1		0
blaTEM-211	Beta-lactam	1	7.30175e-18	0.156184	4.6751e-17	1		0
tet(O)	Tetracycline	5.02051	-0.428031	0.230693	-1.85541	0.0635371	0.169962	78
blaOXA-329	Beta-lactam	1	7.30175e-18	0.156184	4.6751e-17	1		0
blaCMY-59	Beta-lactam	1.00256	0.005517	0.156101	0.0353426	0.971807		1
tet(W/32/O)	Tetracycline	3.08718	0.122219	0.191534	0.638107	0.523404	0.685422	89
aac(6')Ib-cr	Aminoglycoside, quinolone	1	7.30175e-18	0.156184	4.6751e-17	1		0
blaSHV-105	Beta-lactam	1.03077	-0.0327984	0.153521	-0.213642	0.830827	0.87251	3
blaTEM-91	Beta-lactam	1.11026	0.141234	0.151765	0.93061	0.352055	0.534068	23
blaCMY-51	Beta-lactam	1.00769	-0.000127565	0.155635	-0.000819643	0.999346		3
qnrB56	Quinolone	1	7.30175e-18	0.156184	4.6751e-17	1		0
blaCTX-M-15	Beta-lactam	1.05897	-0.00618637	0.152341	-0.0406088	0.967608	0.972151	3
blaOXA-522	Beta-lactam	1	7.30175e-18	0.156184	4.6751e-17	1		0
VanNXY	Glycopeptide	1	7.30175e-18	0.156184	4.6751e-17	1		0
catB9	Amphenicol	1	7.30175e-18	0.156184	4.6751e-17	1		0
blaOXA-267	Beta-lactam	1	7.30175e-18	0.156184	4.6751e-17	1		0
blaOXA-355	Beta-lactam	1	7.30175e-18	0.156184	4.6751e-17	1		0
blaOXA-280	Beta-lactam	1	7.30175e-18	0.156184	4.6751e-17	1		0
erm(R)	Macrolide, lincosamide, streptogramin B	1	7.30175e-18	0.156184	4.6751e-17	1		0
blaMOX-2	Beta-lactam	1	7.30175e-18	0.156184	4.6751e-17	1		0
blaTEM-33	Beta-lactam	1.31538	0.411275	0.152688	2.69357	0.00706915	0.0282766	35
blaSHV-50	Beta-lactam	1.01282	-0.0385382	0.154603	-0.249272	0.803151		3
mph(B)	Macrolide	1	7.30175e-18	0.156184	4.6751e-17	1		0
blaOXA-89	Beta-lactam	1	7.30175e-18	0.156184	4.6751e-17	1		0
blaIMP-41	Beta-lactam	1	7.30175e-18	0.156184	4.6751e-17	1		0
vat(B)	Streptogramin A	1	7.30175e-18	0.156184	4.6751e-17	1		0
blaOXA-125	Beta-lactam	1	7.30175e-18	0.156184	4.6751e-17	1		0
blaCTX-M-130	Beta-lactam	1.01795	0.0216494	0.15532	0.139385	0.889146		4
blaCTX-M-137	Beta-lactam	1.01282	-0.00570762	0.155178	-0.0367811	0.97066		3
blaTEM-229	Beta-lactam	1.04615	0.0798945	0.154515	0.517066	0.60511	0.748524	11
blaOXA-490	Beta-lactam	1	7.30175e-18	0.156184	4.6751e-17	1		0
blaMOX-6	Beta-lactam	1	7.30175e-18	0.156184	4.6751e-17	1		0
lnu(C)	Lincosamide	1.22821	0.244649	0.162	1.51018	0.130998	0.280337	12
blaSFC-1	Beta-lactam	1	7.30175e-18	0.156184	4.6751e-17	1		0
blaKLUC-4	Beta-lactam	1	7.30175e-18	0.156184	4.6751e-17	1		0
blaTEM-78	Beta-lactam	1.00769	-0.000127565	0.155635	-0.000819643	0.999346		3
blaTEM-198	Beta-lactam	1.47436	0.591797	0.160502	3.68717	0.000226763	0.00149315	41
blaOXA-88	Beta-lactam	1	7.30175e-18	0.156184	4.6751e-17	1		0
blaOXA-120	Beta-lactam	1	7.30175e-18	0.156184	4.6751e-17	1		0
blaTEM-26	Beta-lactam	1.05641	0.100505	0.154317	0.651288	0.514861	0.678032	12
dfrA8	Folate pathway antagonist	1.11026	0.220022	0.16042	1.37153	0.170209	0.331134	1
mph(G)	Macrolide	1	7.30175e-18	0.156184	4.6751e-17	1		0
mcr-3.17	Polymyxin	1	7.30175e-18	0.156184	4.6751e-17	1		0
blaCTX-M-9	Beta-lactam	1.00256	0.005517	0.156101	0.0353426	0.971807		2
blaGOB-13	Beta-lactam	1	7.30175e-18	0.156184	4.6751e-17	1		0
blaOXA-516	Beta-lactam	1	7.30175e-18	0.156184	4.6751e-17	1		0
blaCTX-M-80	Beta-lactam	1.03333	-0.0594284	0.152923	-0.388615	0.697561	0.803121	3
blaIMP-34	Beta-lactam	1	7.30175e-18	0.156184	4.6751e-17	1		0
blaTEM-191	Beta-lactam	1.03077	0.0320473	0.154625	0.207258	0.835808	0.87251	11
qnrB36	Quinolone	1.00256	0.005517	0.156101	0.0353426	0.971807		1
aph(2'')-If	Aminoglycoside	1	7.30175e-18	0.156184	4.6751e-17	1		0
blaOXA-283	Beta-lactam	1	7.30175e-18	0.156184	4.6751e-17	1		0
blaOXA-436	Beta-lactam	1	7.30175e-18	0.156184	4.6751e-17	1		0
blaOXA-427	Beta-lactam	1	7.30175e-18	0.156184	4.6751e-17	1		0
blaTEM-1A	Beta-lactam	1.20256	0.275237	0.150588	1.82775	0.0675874	0.178564	28
VanH	Glycopeptide	1	7.30175e-18	0.156184	4.6751e-17	1		0
blaOXA-290	Beta-lactam	1	7.30175e-18	0.156184	4.6751e-17	1		0
aac(6')-Il	Aminoglycoside	1	7.30175e-18	0.156184	4.6751e-17	1		0
fos	Fosfomycin	1	7.30175e-18	0.156184	4.6751e-17	1		0
blaCTX-M-92	Beta-lactam	1	7.30175e-18	0.156184	4.6751e-17	1		0
mcr-3.21	Polymyxin	1	7.30175e-18	0.156184	4.6751e-17	1		0
blaOXA-63	Beta-lactam	1	7.30175e-18	0.156184	4.6751e-17	1		0
blaCARB-40	Beta-lactam	1	7.30175e-18	0.156184	4.6751e-17	1		0
blaCARB-26	Beta-lactam	1	7.30175e-18	0.156184	4.6751e-17	1		0
blaOXA-531	Beta-lactam	1	7.30175e-18	0.156184	4.6751e-17	1		0
cmlA1	Amphenicol	1	7.30175e-18	0.156184	4.6751e-17	1		0
blaOXA-76	Beta-lactam	1	7.30175e-18	0.156184	4.6751e-17	1		0
blaCTX-M-60	Beta-lactam	1.00769	0.0164881	0.155939	0.105735	0.915793		2
str	Aminoglycoside	1.1641	-0.370542	0.147821	-2.50669	0.0121868	0.0442031	7
blaOXA-235	Beta-lactam	1	7.30175e-18	0.156184	4.6751e-17	1		0
blaOXA-408	Beta-lactam	1	7.30175e-18	0.156184	4.6751e-17	1		0
VanGXY	Glycopeptide	1	7.30175e-18	0.156184	4.6751e-17	1		0
blaSHV-38	Beta-lactam	1.02564	-0.107714	0.152579	-0.705954	0.480217		7
aac(6')-Ip	Aminoglycoside	1	7.30175e-18	0.156184	4.6751e-17	1		0
mcr-2.2	Polymyxin	1	7.30175e-18	0.156184	4.6751e-17	1		0
blaOKP-B-5	Beta-lactam	1	7.30175e-18	0.156184	4.6751e-17	1		0
blaTEM-11	Beta-lactam	1.03846	0.0642413	0.154705	0.41525	0.677959	0.792742	14
blaSHV-156	Beta-lactam	1.01026	-0.0440552	0.154681	-0.284814	0.775787		4
floR	Amphenicol	1	7.30175e-18	0.156184	4.6751e-17	1		0
grdA	Aminoglycoside	1	7.30175e-18	0.156184	4.6751e-17	1		0
sitABCD	Peroxide	41.6205	3.80334	0.281827	13.4953	1.66729e-41	1.01943e-39	106
blaSHV-189	Beta-lactam	1.02821	-0.0862842	0.152761	-0.564832	0.572188		7
blaKLUC-2	Beta-lactam	1.00256	0.005517	0.156101	0.0353426	0.971807		1
blaOXA-344	Beta-lactam	1	7.30175e-18	0.156184	4.6751e-17	1		0
blaSHV-104	Beta-lactam	1.00769	-0.0166787	0.155339	-0.10737	0.914495		3
erm(45)	Macrolide, lincosamide, streptogramin B	1.4359	-0.654109	0.158801	-4.11904	3.8046e-05	0.000296067	20
blaCARB-20	Beta-lactam	1	7.30175e-18	0.156184	4.6751e-17	1		0
blaOXA-537	Beta-lactam	1	7.30175e-18	0.156184	4.6751e-17	1		0
blaCARB-38	Beta-lactam	1	7.30175e-18	0.156184	4.6751e-17	1		0
mupA	Pseudomonic acid	1.73333	-0.428158	0.16663	-2.56951	0.0101842	0.0385739	32
blaCMY-112	Beta-lactam	1.00256	0.005517	0.156101	0.0353426	0.971807		1
blaRAHN-2	Beta-lactam	1	7.30175e-18	0.156184	4.6751e-17	1		0
blaLEN24	Beta-lactam	1.14103	-0.281442	0.144792	-1.94376	0.0519243	0.142459	15
blaLEN21	Beta-lactam	1.13333	-0.199055	0.146004	-1.36336	0.17277	0.334596	11
blaOXA-336	Beta-lactam	1	7.30175e-18	0.156184	4.6751e-17	1		0
blaOXY-6-1	Beta-lactam	1.49744	-0.608844	0.164354	-3.70447	0.000211829	0.00141661	16
tet(47)	Tetracycline	1	7.30175e-18	0.156184	4.6751e-17	1		0
blaCKO-1	Beta-lactam	1	7.30175e-18	0.156184	4.6751e-17	1		0
blaCMY-44	Beta-lactam	1	7.30175e-18	0.156184	4.6751e-17	1		0
aadA8b	Aminoglycoside	1.23077	0.191429	0.162505	1.17799	0.238801	0.416258	6
blaOXA-18	Beta-lactam	1	7.30175e-18	0.156184	4.6751e-17	1		0
ARR-8	Rifamycin	1	7.30175e-18	0.156184	4.6751e-17	1		0
blaTEM-81	Beta-lactam	1.13333	0.215052	0.151929	1.41548	0.156929	0.313554	27
blaSHV-195	Beta-lactam	1.04615	-0.17308	0.150302	-1.15155	0.249507	0.427353	6
aac(3)-IXa	Aminoglycoside	1	7.30175e-18	0.156184	4.6751e-17	1		0
blaMUS-1	Beta-lactam	1	7.30175e-18	0.156184	4.6751e-17	1		0
blaCTX-M-206	Beta-lactam	1.00513	0.011013	0.15602	0.070587	0.943726		1
blaCMY-105	Beta-lactam	1.01282	0.0273764	0.155787	0.175729	0.860507		2
aph(3')-IIa	Aminoglycoside	1.00256	0.005517	0.156101	0.0353426	0.971807		1
blaOXA-274	Beta-lactam	1	7.30175e-18	0.156184	4.6751e-17	1		0
mre(A)	Macrolide	1.13333	0.262113	0.155192	1.68896	0.0912272	0.216918	6
lsa(B)	Lincosamide, streptogramin A	1	7.30175e-18	0.156184	4.6751e-17	1		0
qnrB12	Quinolone	1	7.30175e-18	0.156184	4.6751e-17	1		0
blaOXA-244	Beta-lactam	1	7.30175e-18	0.156184	4.6751e-17	1		0
blaBEL-2	Beta-lactam	1	7.30175e-18	0.156184	4.6751e-17	1		0
blaSME-3	Beta-lactam	1	7.30175e-18	0.156184	4.6751e-17	1		0
blaOXA-276	Beta-lactam	1	7.30175e-18	0.156184	4.6751e-17	1		0
blaVMB-2	Beta-lactam	1	7.30175e-18	0.156184	4.6751e-17	1		0
blaB-7	Beta-lactam	1	7.30175e-18	0.156184	4.6751e-17	1		0
blaROB-1	Beta-lactam	1	7.30175e-18	0.156184	4.6751e-17	1		0
blaOXA-501	Beta-lactam	1	7.30175e-18	0.156184	4.6751e-17	1		0
blaTEM-145	Beta-lactam	1.14359	0.202634	0.151211	1.34008	0.180221	0.34435	25
nimC	Nitroimidazole	1	7.30175e-18	0.156184	4.6751e-17	1		0
fosA5	Fosfomycin	1.55897	-1.07363	0.156483	-6.86104	6.83624e-12	1.04497e-10	23
blaTEM-163	Beta-lactam	1.49231	0.445289	0.157709	2.82349	0.00475045	0.0209607	42
blaOXA-550	Beta-lactam	1	7.30175e-18	0.156184	4.6751e-17	1		0
blaOXY-2-4	Beta-lactam	1.06923	-0.15467	0.149561	-1.03416	0.301061	0.48994	5
blaTEM-88	Beta-lactam	1.08718	0.128752	0.152896	0.842086	0.39974	0.564649	20
blaTUS-1	Beta-lactam	1	7.30175e-18	0.156184	4.6751e-17	1		0
blaVMB-1	Beta-lactam	1	7.30175e-18	0.156184	4.6751e-17	1		0
cfiA8	Beta-lactam	1.00256	0.005517	0.156101	0.0353426	0.971807		1
blaCTX-M-141	Beta-lactam	1	7.30175e-18	0.156184	4.6751e-17	1		0
mcr-6.1	Polymyxin	1	7.30175e-18	0.156184	4.6751e-17	1		0
blaCTX-M-78	Beta-lactam	1	7.30175e-18	0.156184	4.6751e-17	1		0
aac(6')-Iz	Aminoglycoside	1	7.30175e-18	0.156184	4.6751e-17	1		0
tet(O/32/O)	Tetracycline	3.59231	0.472384	0.215334	2.19373	0.0282551	0.0876318	64
blaGOB-16	Beta-lactam	1	7.30175e-18	0.156184	4.6751e-17	1		0
blaMIR-1	Beta-lactam	1.06667	-0.144889	0.149714	-0.967767	0.333161	0.520411	5
blaOXY-2-3	Beta-lactam	1.06154	-0.17085	0.149643	-1.14171	0.253573	0.432388	5
qnrB41	Quinolone	1	7.30175e-18	0.156184	4.6751e-17	1		0
qnrB62	Quinolone	1.00256	0.005517	0.156101	0.0353426	0.971807		1
blaCMY-118	Beta-lactam	1.01795	0.0216494	0.15532	0.139385	0.889146		4
mcr-3.10	Polymyxin	1	7.30175e-18	0.156184	4.6751e-17	1		0
blaSHV-145	Beta-lactam	1.01538	-0.0166787	0.154803	-0.107742	0.9142		5
blaA	Beta-lactam	1	7.30175e-18	0.156184	4.6751e-17	1		0
blaNDM-22	Beta-lactam	1	7.30175e-18	0.156184	4.6751e-17	1		0
qnrB52	Quinolone	1	7.30175e-18	0.156184	4.6751e-17	1		0
blaIMP-2	Beta-lactam	1	7.30175e-18	0.156184	4.6751e-17	1		0
blaIMP-37	Beta-lactam	1	7.30175e-18	0.156184	4.6751e-17	1		0
blaGOB-11	Beta-lactam	1	7.30175e-18	0.156184	4.6751e-17	1		0
blaMOX-1	Beta-lactam	1	7.30175e-18	0.156184	4.6751e-17	1		0
blaCARB-41	Beta-lactam	1	7.30175e-18	0.156184	4.6751e-17	1		0
blaCTX-M-202	Beta-lactam	1.02308	0.0489096	0.155511	0.314509	0.753134		2
blaFOX-4	Beta-lactam	1	7.30175e-18	0.156184	4.6751e-17	1		0
blaCTX-M-89	Beta-lactam	1	7.30175e-18	0.156184	4.6751e-17	1		0
blaKPC-3	Beta-lactam	1	7.30175e-18	0.156184	4.6751e-17	1		0
blaOXA-78	Beta-lactam	1	7.30175e-18	0.156184	4.6751e-17	1		0
blaKPC-15	Beta-lactam	1	7.30175e-18	0.156184	4.6751e-17	1		0
blaSHV-173	Beta-lactam	1.01795	-0.0438489	0.154159	-0.284439	0.776074		4
erm(50)	Macrolide	1	7.30175e-18	0.156184	4.6751e-17	1		0
catB2	Amphenicol	1	7.30175e-18	0.156184	4.6751e-17	1		0
aac(6')-33	Aminoglycoside	1	7.30175e-18	0.156184	4.6751e-17	1		0
blaOXA-2	Beta-lactam	1	7.30175e-18	0.156184	4.6751e-17	1		0
blaIMP-10	Beta-lactam	1	7.30175e-18	0.156184	4.6751e-17	1		0
cphA1	Beta-lactam	1	7.30175e-18	0.156184	4.6751e-17	1		0
blaSHV-133	Beta-lactam	1.01026	-0.0111828	0.155256	-0.0720278	0.94258		4
blaOXA-440	Beta-lactam	1	7.30175e-18	0.156184	4.6751e-17	1		0
fosX	Fosfomycin	1	7.30175e-18	0.156184	4.6751e-17	1		0
blaVIM-48	Beta-lactam	1	7.30175e-18	0.156184	4.6751e-17	1		0
mcr-7.1	Polymyxin	1	7.30175e-18	0.156184	4.6751e-17	1		0
blaOXA-47	Beta-lactam	1	7.30175e-18	0.156184	4.6751e-17	1		0
dfrA9	Folate pathway antagonist	1	7.30175e-18	0.156184	4.6751e-17	1		0
blaTEM-181	Beta-lactam	1.05641	0.100505	0.15424	0.651611	0.514652	0.678032	13
tetB(P)	Tetracycline	1.48974	0.0471179	0.167702	0.280962	0.77874	0.845941	17
blaTEM-177	Beta-lactam	1.00256	-0.0111406	0.1558	-0.0715053	0.942996		1
blaCMY-67	Beta-lactam	1.00513	0.011013	0.15602	0.070587	0.943726		1
qnrB13	Quinolone	1	7.30175e-18	0.156184	4.6751e-17	1		0
blaOXA-511	Beta-lactam	1	7.30175e-18	0.156184	4.6751e-17	1		0
blaOKP-A-2	Beta-lactam	1	7.30175e-18	0.156184	4.6751e-17	1		0
qnrB54	Quinolone	1	7.30175e-18	0.156184	4.6751e-17	1		0
blaOXA-112	Beta-lactam	1	7.30175e-18	0.156184	4.6751e-17	1		0
blaOXA-34	Beta-lactam	1	7.30175e-18	0.156184	4.6751e-17	1		0
blaCTX-M-174	Beta-lactam	1.03333	0.0537106	0.154926	0.346685	0.728828	0.820409	4
blaOXY-1-1	Beta-lactam	1.72308	-0.205949	0.170298	-1.20935	0.226529	0.400639	22
mcr-1.8	Polymyxin	1	7.30175e-18	0.156184	4.6751e-17	1		0
blaTEM-28	Beta-lactam	1.21538	0.311647	0.150247	2.07423	0.0380584	0.110809	30
blaTEM-85	Beta-lactam	1.02564	0.054243	0.155391	0.349075	0.727033		8
blaCTX-M-34	Beta-lactam	1	7.30175e-18	0.156184	4.6751e-17	1		0
blaFONA-3	Beta-lactam	1	7.30175e-18	0.156184	4.6751e-17	1		0
cfxA3	Beta-lactam	8.82051	3.47912	0.242141	14.3682	8.1962e-47	8.76993e-45	96
aph(2'')-Ic	Aminoglycoside	1.00256	0.005517	0.156101	0.0353426	0.971807		1
blaOXA-121	Beta-lactam	1	7.30175e-18	0.156184	4.6751e-17	1		0
blaVIM-2	Beta-lactam	1	7.30175e-18	0.156184	4.6751e-17	1		0
blaSFO-1	Beta-lactam	1	7.30175e-18	0.156184	4.6751e-17	1		0
blaOXA-435	Beta-lactam	1	7.30175e-18	0.156184	4.6751e-17	1		0
blaVIM-38	Beta-lactam	1	7.30175e-18	0.156184	4.6751e-17	1		0
blaTEM-114	Beta-lactam	1.02564	0.037769	0.155081	0.243545	0.807583		9
blaCTX-M-38	Beta-lactam	1.01795	0.0216494	0.155318	0.139387	0.889144		4
blaCMY-61	Beta-lactam	1.00256	0.005517	0.156101	0.0353426	0.971807		1
blaTEM-133	Beta-lactam	1.04103	0.020796	0.153751	0.135258	0.892408	0.907246	10
dfrA6	Folate pathway antagonist	1	7.30175e-18	0.156184	4.6751e-17	1		0
blaOXA-314	Beta-lactam	1	7.30175e-18	0.156184	4.6751e-17	1		0
blaIMP-17	Beta-lactam	1	7.30175e-18	0.156184	4.6751e-17	1		0
rmtD2	Aminoglycoside	1	7.30175e-18	0.156184	4.6751e-17	1		0
blaOXA-31	Beta-lactam	1	7.30175e-18	0.156184	4.6751e-17	1		0
VanC1XY	Glycopeptide	1.02051	0.0435564	0.155568	0.279984	0.77949		2
blaLEN9	Beta-lactam	1.04359	-0.163165	0.150614	-1.08333	0.278661	0.46566	6
blaVEB-4	Beta-lactam	1	7.30175e-18	0.156184	4.6751e-17	1		0
blaTEM-57	Beta-lactam	1.32051	0.404785	0.152199	2.65958	0.00782384	0.0307211	34
blaCMY-60	Beta-lactam	1.00256	0.005517	0.156101	0.0353426	0.971807		1
blaCTX-M-146	Beta-lactam	1	7.30175e-18	0.156184	4.6751e-17	1		0
blaCTX-M-47	Beta-lactam	1.01282	0.0273764	0.155782	0.175736	0.860501		3
tet(36)	Tetracycline	1	7.30175e-18	0.156184	4.6751e-17	1		0
blaCTX-M-147	Beta-lactam	1.00513	0.011013	0.156018	0.0705878	0.943726		2
blaOXA-60b	Beta-lactam	1	7.30175e-18	0.156184	4.6751e-17	1		0
qnrB6	Quinolone	1	7.30175e-18	0.156184	4.6751e-17	1		0
blaOXA-56	Beta-lactam	1	7.30175e-18	0.156184	4.6751e-17	1		0
tet(51)	Tetracycline	1	7.30175e-18	0.156184	4.6751e-17	1		0
blaDHA-6	Beta-lactam	1.00256	-0.0111406	0.1558	-0.0715053	0.942996		1
blaCTX-M-98	Beta-lactam	1.0359	0.0589855	0.154862	0.380891	0.703284	0.804531	4
blaCTX-M-169	Beta-lactam	1.00769	0.0164881	0.155939	0.105735	0.915793		2
blaCTX-M-122	Beta-lactam	1.01026	0.00534757	0.155559	0.0343765	0.972577		2
blaTEM-84	Beta-lactam	1.03077	0.0484163	0.154931	0.312503	0.754658	0.82809	10
blaGOB-4	Beta-lactam	1	7.30175e-18	0.156184	4.6751e-17	1		0
blaSHV-49	Beta-lactam	1.02051	0.0105942	0.154957	0.0683688	0.945492		3
blaOXA-144	Beta-lactam	1	7.30175e-18	0.156184	4.6751e-17	1		0
dfrA28	Folate pathway antagonist	1	7.30175e-18	0.156184	4.6751e-17	1		0
blaCMY-23	Beta-lactam	1.00256	0.005517	0.156101	0.0353426	0.971807		1
blaOXA-421	Beta-lactam	1	7.30175e-18	0.156184	4.6751e-17	1		0
blaOXA-395	Beta-lactam	1	7.30175e-18	0.156184	4.6751e-17	1		0
blaVEB-8	Beta-lactam	1	7.30175e-18	0.156184	4.6751e-17	1		0
blaTEM-87	Beta-lactam	1.00256	0.005517	0.156101	0.0353426	0.971807		1
blaOXA-444	Beta-lactam	1	7.30175e-18	0.156184	4.6751e-17	1		0
blaOCH-5	Beta-lactam	1	7.30175e-18	0.156184	4.6751e-17	1		0
blaOXA-200	Beta-lactam	1	7.30175e-18	0.156184	4.6751e-17	1		0
tet(42)	Tetracycline	1	7.30175e-18	0.156184	4.6751e-17	1		0
blaVIM-3	Beta-lactam	1	7.30175e-18	0.156184	4.6751e-17	1		0
blaFOX-8	Beta-lactam	1	7.30175e-18	0.156184	4.6751e-17	1		0
mcr-3.18	Polymyxin	1	7.30175e-18	0.156184	4.6751e-17	1		0
blaCTX-M-44	Beta-lactam	1	7.30175e-18	0.156184	4.6751e-17	1		0
blaCMY-84	Beta-lactam	1.01026	0.00534757	0.155553	0.0343778	0.972576		4
blaOXA-114e	Beta-lactam	1	7.30175e-18	0.156184	4.6751e-17	1		0
blaOXA-131	Beta-lactam	1	7.30175e-18	0.156184	4.6751e-17	1		0
blaVIM-5	Beta-lactam	1	7.30175e-18	0.156184	4.6751e-17	1		0
qacA4	Quaternary ammonium compound	3.45128	-1.13679	0.175964	-6.4604	1.04429e-10	1.39674e-09	147
blaCMY-32	Beta-lactam	1.00256	0.005517	0.156101	0.0353426	0.971807		1
blaPLA-3A	Beta-lactam	1.00256	0.005517	0.156101	0.0353426	0.971807		1
vga(A)	Lincosamide, streptogramin A, pleuromutilin	1.37949	-0.0964059	0.154875	-0.622475	0.53363	0.685422	36
blaCMY-2	Beta-lactam	1.00513	0.011013	0.15602	0.070587	0.943726		1
blaOXA-26	Beta-lactam	1	7.30175e-18	0.156184	4.6751e-17	1		0
qnrS6	Quinolone	1	7.30175e-18	0.156184	4.6751e-17	1		0
blaOXA-79	Beta-lactam	1	7.30175e-18	0.156184	4.6751e-17	1		0
blaCMY-119	Beta-lactam	1	7.30175e-18	0.156184	4.6751e-17	1		0
blaTEM-127	Beta-lactam	1.28462	0.407611	0.150847	2.70216	0.00688915	0.0278166	38
blaNDM-11	Beta-lactam	1	7.30175e-18	0.156184	4.6751e-17	1		0
blaFOX-1	Beta-lactam	1	7.30175e-18	0.156184	4.6751e-17	1		0
blaCMY-72	Beta-lactam	1.02051	0.0435564	0.155572	0.279976	0.779496		3
blaCMY-143	Beta-lactam	1.00256	0.005517	0.156101	0.0353426	0.971807		1
blaOXA-366	Beta-lactam	1	7.30175e-18	0.156184	4.6751e-17	1		0
aac(6')-Is	Aminoglycoside	1	7.30175e-18	0.156184	4.6751e-17	1		0
dfrA32	Folate pathway antagonist	1	7.30175e-18	0.156184	4.6751e-17	1		0
blaFONA-5	Beta-lactam	1	7.30175e-18	0.156184	4.6751e-17	1		0
qnrVC5	Quinolone	1	7.30175e-18	0.156184	4.6751e-17	1		0
lnu(A)	Lincosamide	1.47179	-1.01668	0.161144	-6.30912	2.80619e-10	3.43157e-09	18
blaIMP-27	Beta-lactam	1	7.30175e-18	0.156184	4.6751e-17	1		0
blaPME-1	Beta-lactam	1	7.30175e-18	0.156184	4.6751e-17	1		0
blaBIC-1	Beta-lactam	1	7.30175e-18	0.156184	4.6751e-17	1		0
blaCTX-M-82	Beta-lactam	1.03077	-0.0648623	0.152997	-0.423944	0.671606	0.792742	3
blaOXA-284	Beta-lactam	1	7.30175e-18	0.156184	4.6751e-17	1		0
blaTEM-30	Beta-lactam	1.38462	0.429121	0.155157	2.76572	0.00567974	0.0231517	35
blaOXA-249	Beta-lactam	1	7.30175e-18	0.156184	4.6751e-17	1		0
blaCMY-154	Beta-lactam	1.00256	0.005517	0.156101	0.0353426	0.971807		1
blaOXA-278	Beta-lactam	1	7.30175e-18	0.156184	4.6751e-17	1		0
blaNDM-4	Beta-lactam	1	7.30175e-18	0.156184	4.6751e-17	1		0
tet(C)	Tetracycline	1.08205	-0.31969	0.149644	-2.13633	0.0326524	0.0977289	1
blaCTX-M-197	Beta-lactam	1.01795	0.0381832	0.15564	0.245329	0.806201		2
blaDHA-24	Beta-lactam	1.00256	-0.0111406	0.1558	-0.0715053	0.942996		1
blaTEM-122	Beta-lactam	1.52564	0.617193	0.160622	3.84252	0.000121775	0.000883386	44
blaBKC-1	Beta-lactam	1	7.30175e-18	0.156184	4.6751e-17	1		0
blaTEM-134	Beta-lactam	1.00513	-0.00562355	0.155717	-0.0361139	0.971192		2
blaSPM-1	Beta-lactam	1	7.30175e-18	0.156184	4.6751e-17	1		0
blaOXA-561	Beta-lactam	1	7.30175e-18	0.156184	4.6751e-17	1		0
blaSHV-12	Beta-lactam	1.01538	-0.0655883	0.153967	-0.425989	0.670116		3
blaOXA-149	Beta-lactam	1	7.30175e-18	0.156184	4.6751e-17	1		0
blaMOX-5	Beta-lactam	1	7.30175e-18	0.156184	4.6751e-17	1		0
erm(40)	Macrolide, lincosamide, streptogramin B	1	7.30175e-18	0.156184	4.6751e-17	1		0
blaCMY-135	Beta-lactam	1.01282	0.010802	0.155478	0.0694762	0.944611		3
blaOXY-2-8	Beta-lactam	1.01282	0.010802	0.155478	0.0694762	0.944611		4
blaOKP-B-10	Beta-lactam	1	7.30175e-18	0.156184	4.6751e-17	1		0
aph(3')-IIb	Aminoglycoside	1	7.30175e-18	0.156184	4.6751e-17	1		0
blaCTX-M-103	Beta-lactam	1.01282	0.0273764	0.155787	0.175729	0.860507		2
blaOXA-96	Beta-lactam	1	7.30175e-18	0.156184	4.6751e-17	1		0
blaOXA-257	Beta-lactam	1	7.30175e-18	0.156184	4.6751e-17	1		0
qnrS12	Quinolone	1.06667	0.137001	0.155166	0.882932	0.377273	0.545516	2
blaPAM-1	Beta-lactam	1	7.30175e-18	0.156184	4.6751e-17	1		0
blaOXA-489	Beta-lactam	1	7.30175e-18	0.156184	4.6751e-17	1		0
blaCTX-M-64	Beta-lactam	1.01026	0.0219426	0.155858	0.140786	0.888039		3
blaSHV-155	Beta-lactam	1.02308	-0.0972972	0.152917	-0.636276	0.524597		7
blaCMY-75	Beta-lactam	1.00769	0.0164881	0.155939	0.105735	0.915793		2
qnrB15	Quinolone	1	7.30175e-18	0.156184	4.6751e-17	1		0
blaCMY-90	Beta-lactam	1.00769	0.0164881	0.155942	0.105732	0.915795		1
blaOXA-303	Beta-lactam	1	7.30175e-18	0.156184	4.6751e-17	1		0
blaOXA-171	Beta-lactam	1	7.30175e-18	0.156184	4.6751e-17	1		0
blaOXA-36	Beta-lactam	1	7.30175e-18	0.156184	4.6751e-17	1		0
aac(6')-Iw	Aminoglycoside	1	7.30175e-18	0.156184	4.6751e-17	1		0
VanHMX	Glycopeptide	1	7.30175e-18	0.156184	4.6751e-17	1		0
blaIMI-5	Beta-lactam	1	7.30175e-18	0.156184	4.6751e-17	1		0
blaTEM-147	Beta-lactam	1.20513	0.147708	0.147492	1.00147	0.316601	0.505959	29
otr(B)	Tetracycline	1	7.30175e-18	0.156184	4.6751e-17	1		0
qnrB91	Quinolone	1	7.30175e-18	0.156184	4.6751e-17	1		0
aph(3')-VIa	Aminoglycoside	1	7.30175e-18	0.156184	4.6751e-17	1		0
dfrB7	Folate pathway antagonist	1	7.30175e-18	0.156184	4.6751e-17	1		0
aac(3)-IIIb	Aminoglycoside	1	7.30175e-18	0.156184	4.6751e-17	1		0
blaTEM-98	Beta-lactam	1.21795	0.15544	0.147514	1.05374	0.292004	0.480684	28
blaNDM-5	Beta-lactam	1	7.30175e-18	0.156184	4.6751e-17	1		0
erm(44)v	Macrolide, Lincosamide	1	7.30175e-18	0.156184	4.6751e-17	1		0
blaCMY-139	Beta-lactam	1.00256	0.005517	0.156101	0.0353426	0.971807		1
blaGES-9	Beta-lactam	1	7.30175e-18	0.156184	4.6751e-17	1		0
blaTRU	Beta-lactam	1	7.30175e-18	0.156184	4.6751e-17	1		0
blaCARB-28	Beta-lactam	1	7.30175e-18	0.156184	4.6751e-17	1		0
blaLEN13	Beta-lactam	1.08462	-0.15274	0.148577	-1.02802	0.303941	0.492753	11
blaVIM-4	Beta-lactam	1	7.30175e-18	0.156184	4.6751e-17	1		0
blaB-11	Beta-lactam	1	7.30175e-18	0.156184	4.6751e-17	1		0
blaTEM-80	Beta-lactam	1.1	0.137492	0.152276	0.902915	0.366571	0.534068	22
aac(6')-Isa	Aminoglycoside	1	7.30175e-18	0.156184	4.6751e-17	1		0
ARR-5	Rifamycin	1	7.30175e-18	0.156184	4.6751e-17	1		0
blaOXA-339	Beta-lactam	1	7.30175e-18	0.156184	4.6751e-17	1		0
blaOXA-541	Beta-lactam	1	7.30175e-18	0.156184	4.6751e-17	1		0
tet(H)	Tetracycline	1	7.30175e-18	0.156184	4.6751e-17	1		0
blaOXA-37	Beta-lactam	1	7.30175e-18	0.156184	4.6751e-17	1		0
blaCMY-37	Beta-lactam	1	7.30175e-18	0.156184	4.6751e-17	1		0
blaNDM-7	Beta-lactam	1	7.30175e-18	0.156184	4.6751e-17	1		0
blaCTX-M-136	Beta-lactam	1.01795	0.0381832	0.155636	0.245336	0.806196		2
blaCME-1	Beta-lactam	1	7.30175e-18	0.156184	4.6751e-17	1		0
dfrA25	Folate pathway antagonist	1	7.30175e-18	0.156184	4.6751e-17	1		0
blaVIM-32	Beta-lactam	1	7.30175e-18	0.156184	4.6751e-17	1		0
blaLEN4	Beta-lactam	1.16923	-0.505178	0.145616	-3.46924	0.000521934	0.00323732	11
blaVIM-17	Beta-lactam	1	7.30175e-18	0.156184	4.6751e-17	1		0
blaCARB-16	Beta-lactam	1	7.30175e-18	0.156184	4.6751e-17	1		0
blaOXA-143	Beta-lactam	1	7.30175e-18	0.156184	4.6751e-17	1		0
blaOXA-512	Beta-lactam	1	7.30175e-18	0.156184	4.6751e-17	1		0
blaOXA-98	Beta-lactam	1	7.30175e-18	0.156184	4.6751e-17	1		0
aac(3)-IIa	Aminoglycoside	1.05641	0.116752	0.154963	0.753422	0.451196	0.616971	4
blaCTX-M-176	Beta-lactam	1.04615	-0.0325618	0.152593	-0.21339	0.831023	0.87251	3
blaSHV-179	Beta-lactam	1.00256	-0.0111406	0.1558	-0.0715053	0.942996		1
blaTEM-96	Beta-lactam	1.17692	0.186308	0.149362	1.24736	0.212266	0.383332	26
blaLEN17	Beta-lactam	1.07692	-0.228183	0.149056	-1.53086	0.125805	0.277549	5
blaOXA-384	Beta-lactam	1	7.30175e-18	0.156184	4.6751e-17	1		0
blaOXA-371	Beta-lactam	1	7.30175e-18	0.156184	4.6751e-17	1		0
blaTEM-101	Beta-lactam	1.0359	0.02639	0.154187	0.171156	0.864101	0.886895	9
blaKPC-27	Beta-lactam	1	7.30175e-18	0.156184	4.6751e-17	1		0
blaSHV-44	Beta-lactam	1.01538	-0.0330422	0.154518	-0.21384	0.830672		4
blaSHV-34	Beta-lactam	1.02821	-0.118056	0.15226	-0.775357	0.438129		5
blaCTX-M-196	Beta-lactam	1.02821	0.0267139	0.154749	0.172626	0.862945		4
blaBES-1	Beta-lactam	1	7.30175e-18	0.156184	4.6751e-17	1		0
blaCTX-M-182	Beta-lactam	1.04359	-0.0378952	0.152669	-0.248218	0.803966	0.861883	3
blaACT-14	Beta-lactam	1.10769	-0.364602	0.149056	-2.44608	0.0144418	0.0515092	4
blaNDM-20	Beta-lactam	1	7.30175e-18	0.156184	4.6751e-17	1		0
blaSHV-36	Beta-lactam	1.02564	-0.0597475	0.153365	-0.389577	0.69685		7
qnrS3	Quinolone	1.04615	0.0962153	0.155308	0.619512	0.535579	0.685422	2
blaTEM-197	Beta-lactam	1.02821	0.0431025	0.155038	0.278012	0.781003		5
blaIND-2a	Beta-lactam	1	7.30175e-18	0.156184	4.6751e-17	1		0
fosB5	Fosfomycin	1	7.30175e-18	0.156184	4.6751e-17	1		0
blaOXA-213	Beta-lactam	1	7.30175e-18	0.156184	4.6751e-17	1		0
blaOXA-164	Beta-lactam	1	7.30175e-18	0.156184	4.6751e-17	1		0
nimE	Nitroimidazole	1.17179	0.329646	0.16627	1.9826	0.0474127	0.133504	3
blaOXA-158	Beta-lactam	1	7.30175e-18	0.156184	4.6751e-17	1		0
tva(A)	Pleuromutilin	1	7.30175e-18	0.156184	4.6751e-17	1		0
blaGES-2	Beta-lactam	1	7.30175e-18	0.156184	4.6751e-17	1		0
blaKPC-28	Beta-lactam	1	7.30175e-18	0.156184	4.6751e-17	1		0
blaOXY-1-2	Beta-lactam	1.61026	0.0703618	0.171898	0.409323	0.682303	0.792742	18
blaOXA-48	Beta-lactam	1	7.30175e-18	0.156184	4.6751e-17	1		0
qnrA4	Quinolone	1	7.30175e-18	0.156184	4.6751e-17	1		0
blaOXY-3-1	Beta-lactam	1	7.30175e-18	0.156184	4.6751e-17	1		0
blaCMY-2b	Beta-lactam	1.00513	0.011013	0.15602	0.070587	0.943726		1
mcr-3.11	Polymyxin	1	7.30175e-18	0.156184	4.6751e-17	1		0
blaOXA-106	Beta-lactam	1	7.30175e-18	0.156184	4.6751e-17	1		0
grmB	Aminoglycoside	1	7.30175e-18	0.156184	4.6751e-17	1		0
blaOCH-8	Beta-lactam	1	7.30175e-18	0.156184	4.6751e-17	1		0
blaPLA1a	Beta-lactam	1.02821	-0.0862842	0.15281	-0.564651	0.572311		4
rmtB	Aminoglycoside	1	7.30175e-18	0.156184	4.6751e-17	1		0
blaTEM-138	Beta-lactam	1	7.30175e-18	0.156184	4.6751e-17	1		0
blaCMY-55	Beta-lactam	1.00256	0.005517	0.156101	0.0353426	0.971807		1
blaCMY-125	Beta-lactam	1.00256	0.005517	0.156101	0.0353426	0.971807		1
fosG	Fosfomycin	1	7.30175e-18	0.156184	4.6751e-17	1		0
blaSHV-172	Beta-lactam	1.02308	-0.0812878	0.153181	-0.530663	0.595652		6
blaSHV-101	Beta-lactam	1.00769	-0.000127565	0.155635	-0.000819643	0.999346		3
blaTEM-48	Beta-lactam	1.03333	0.0701261	0.155171	0.451928	0.651321	0.781339	10
blaFOX-2	Beta-lactam	1	7.30175e-18	0.156184	4.6751e-17	1		0
blaFRI-3	Beta-lactam	1	7.30175e-18	0.156184	4.6751e-17	1		0
kamB	Aminoglycoside	1	7.30175e-18	0.156184	4.6751e-17	1		0
qacZ	Quaternary ammonium compound	1	7.30175e-18	0.156184	4.6751e-17	1		0
aac(6')-Ig	Aminoglycoside	1	7.30175e-18	0.156184	4.6751e-17	1		0
cphA2	Beta-lactam	1	7.30175e-18	0.156184	4.6751e-17	1		0
blaCARB-8	Beta-lactam	1	7.30175e-18	0.156184	4.6751e-17	1		0
blaTEM-92	Beta-lactam	1.00256	0.005517	0.156101	0.0353426	0.971807		1
blaSHV-51	Beta-lactam	1.02308	-0.0652226	0.153443	-0.425061	0.670793		7
aac(6')-Iaj	Aminoglycoside	1	7.30175e-18	0.156184	4.6751e-17	1		0
blaTEM-53	Beta-lactam	1.03077	0.0484163	0.154935	0.312494	0.754665	0.82809	9
cepA-49	Beta-lactam	2.04359	1.3558	0.203458	6.66376	2.66903e-11	3.80782e-10	29
blaCMY-128	Beta-lactam	1.01026	-0.0276499	0.154967	-0.178424	0.85839		3
blaOXA-372	Beta-lactam	1	7.30175e-18	0.156184	4.6751e-17	1		0
mcr-1.11	Polymyxin	1	7.30175e-18	0.156184	4.6751e-17	1		0
dfrA24	Folate pathway antagonist	1	7.30175e-18	0.156184	4.6751e-17	1		0
ant(9)-Ia	Aminoglycoside	1.38205	-0.289697	0.163014	-1.77713	0.0755475	0.190033	10
blaSHV-134	Beta-lactam	1.01026	-0.0440552	0.154685	-0.284806	0.775792		2
blaTEM-76	Beta-lactam	1.26154	0.342402	0.150484	2.27534	0.0228853	0.0747702	30
qnrB38	Quinolone	1.03333	0.00485442	0.15404	0.0315141	0.97486	0.977143	3
blaCTX-M-14	Beta-lactam	1.02051	0.0270426	0.155244	0.174194	0.861713		4
qnrB10	Quinolone	1.01282	0.0273764	0.155795	0.175721	0.860513		1
aac(2')-Id	Aminoglycoside	1	7.30175e-18	0.156184	4.6751e-17	1		0
aadA8	Aminoglycoside	1.08205	-0.1281	0.149734	-0.855515	0.392266	0.559633	5
qnrB59	Quinolone	1	7.30175e-18	0.156184	4.6751e-17	1		0
blaVIM-57	Beta-lactam	1	7.30175e-18	0.156184	4.6751e-17	1		0
blaCTX-M-180	Beta-lactam	1.03333	-0.0594284	0.152929	-0.388602	0.697571	0.803121	3
aadA16	Aminoglycoside	1	7.30175e-18	0.156184	4.6751e-17	1		0
blaCARB-6	Beta-lactam	1	7.30175e-18	0.156184	4.6751e-17	1		0
mupB	Pseudomonic acid	1	7.30175e-18	0.156184	4.6751e-17	1		0
blaTEM-171	Beta-lactam	1.21026	0.142225	0.147546	0.963938	0.335077	0.521501	29
tet(43)	Tetracycline	1	7.30175e-18	0.156184	4.6751e-17	1		0
blaOXA-212	Beta-lactam	1	7.30175e-18	0.156184	4.6751e-17	1		0
blaOXA-297	Beta-lactam	1	7.30175e-18	0.156184	4.6751e-17	1		0
blaIND-10	Beta-lactam	1	7.30175e-18	0.156184	4.6751e-17	1		0
dfrB5	Folate pathway antagonist	1	7.30175e-18	0.156184	4.6751e-17	1		0
mcr-3.7	Polymyxin	1	7.30175e-18	0.156184	4.6751e-17	1		0
blaCMY-71	Beta-lactam	1	7.30175e-18	0.156184	4.6751e-17	1		0
blaOKP-B-6	Beta-lactam	1	7.30175e-18	0.156184	4.6751e-17	1		0
blaCMY-155	Beta-lactam	1	7.30175e-18	0.156184	4.6751e-17	1		0
blaOXA-260	Beta-lactam	1	7.30175e-18	0.156184	4.6751e-17	1		0
blaLEN1	Beta-lactam	1.06923	-0.214758	0.148471	-1.44646	0.148048	0.301736	9
blaSHV-149	Beta-lactam	1	7.30175e-18	0.156184	4.6751e-17	1		0
blaIND-6	Beta-lactam	1	7.30175e-18	0.156184	4.6751e-17	1		0
blaSHV-128	Beta-lactam	1.01282	-0.0221539	0.154883	-0.143036	0.886261		5
blaGES-19	Beta-lactam	1	7.30175e-18	0.156184	4.6751e-17	1		0
blaTEM-186	Beta-lactam	1.30513	0.424448	0.152893	2.77612	0.00550121	0.0228594	33
blaSHV-180	Beta-lactam	1.00513	-0.0221957	0.155422	-0.142809	0.886441		2
blaOXA-261	Beta-lactam	1	7.30175e-18	0.156184	4.6751e-17	1		0
qnrB66	Quinolone	1	7.30175e-18	0.156184	4.6751e-17	1		0
blaOXA-74	Beta-lactam	1	7.30175e-18	0.156184	4.6751e-17	1		0
blaIMP-35	Beta-lactam	1	7.30175e-18	0.156184	4.6751e-17	1		0
blaOXA-207	Beta-lactam	1	7.30175e-18	0.156184	4.6751e-17	1		0
blaOXA-363	Beta-lactam	1	7.30175e-18	0.156184	4.6751e-17	1		0
tet(O/W/O)-2	Tetracycline	1.03846	-0.000618889	0.153552	-0.00403048	0.996784	0.996784	10
erm(U)	Macrolide, lincosamide, streptogramin B	1	7.30175e-18	0.156184	4.6751e-17	1		0
blaCMY-147	Beta-lactam	1.00256	0.005517	0.156101	0.0353426	0.971807		1
blaOXA-479	Beta-lactam	1	7.30175e-18	0.156184	4.6751e-17	1		0
blaOXA-32	Beta-lactam	1	7.30175e-18	0.156184	4.6751e-17	1		0
blaOXA-109	Beta-lactam	1	7.30175e-18	0.156184	4.6751e-17	1		0
aac(6')-29b	Aminoglycoside	1	7.30175e-18	0.156184	4.6751e-17	1		0
blaLEN12	Beta-lactam	1.19231	-0.470397	0.147106	-3.19768	0.00138538	0.00723103	11
blaCTX-M-157	Beta-lactam	1.03077	-0.0648623	0.152997	-0.423944	0.671606	0.792742	3
car(A)	Macrolide	1	7.30175e-18	0.156184	4.6751e-17	1		0
blaOXA-86	Beta-lactam	1	7.30175e-18	0.156184	4.6751e-17	1		0
cphA6	Beta-lactam	1	7.30175e-18	0.156184	4.6751e-17	1		0
blaOXA-301	Beta-lactam	1	7.30175e-18	0.156184	4.6751e-17	1		0
blaCMY-42	Beta-lactam	1	7.30175e-18	0.156184	4.6751e-17	1		0
blaGOB-8	Beta-lactam	1	7.30175e-18	0.156184	4.6751e-17	1		0
mph(A)	Macrolide	1.74359	1.078	0.199057	5.41554	6.11037e-08	5.94372e-07	11
blaVIM-14	Beta-lactam	1	7.30175e-18	0.156184	4.6751e-17	1		0
blaOXA-464	Beta-lactam	1	7.30175e-18	0.156184	4.6751e-17	1		0
mcr-3.3	Polymyxin	1	7.30175e-18	0.156184	4.6751e-17	1		0
blaVIM-50	Beta-lactam	1	7.30175e-18	0.156184	4.6751e-17	1		0
blaOXA-129	Beta-lactam	1	7.30175e-18	0.156184	4.6751e-17	1		0
blaOXA-422	Beta-lactam	1	7.30175e-18	0.156184	4.6751e-17	1		0
blaIMP-11	Beta-lactam	1	7.30175e-18	0.156184	4.6751e-17	1		0
tetA(P)	Tetracycline	3.72821	-1.46476	0.21412	-6.84086	7.8719e-12	1.16178e-10	46
blaCTX-M-192	Beta-lactam	1.02308	0.0324158	0.155169	0.208907	0.834521		5
aadA7	Aminoglycoside	1	7.30175e-18	0.156184	4.6751e-17	1		0
blaOXY-6-2	Beta-lactam	1.34872	-0.253322	0.158367	-1.59959	0.10969	0.251056	15
blaFOX-9	Beta-lactam	1	7.30175e-18	0.156184	4.6751e-17	1		0
blaTEM-206	Beta-lactam	1.47949	0.598446	0.160962	3.71794	0.000200855	0.00136454	44
blaGES-16	Beta-lactam	1	7.30175e-18	0.156184	4.6751e-17	1		0
blaOXY-1-4	Beta-lactam	1.6359	-0.286945	0.167777	-1.71028	0.0872144	0.20984	21
tet(40)	Tetracycline	1.18718	0.0303187	0.156534	0.193688	0.84642	0.877162	5
blaOXA-266	Beta-lactam	1	7.30175e-18	0.156184	4.6751e-17	1		0
blaCARB-48	Beta-lactam	1	7.30175e-18	0.156184	4.6751e-17	1		0
blaBEL-1	Beta-lactam	1	7.30175e-18	0.156184	4.6751e-17	1		0
aac(6')-Ib3	Aminoglycoside	1	7.30175e-18	0.156184	4.6751e-17	1		0
blaOXA-45	Beta-lactam	1	7.30175e-18	0.156184	4.6751e-17	1		0
blaIMP-12	Beta-lactam	1	7.30175e-18	0.156184	4.6751e-17	1		0
mph(I)	Macrolide	1	7.30175e-18	0.156184	4.6751e-17	1		0
qepA	Quinolone	1	7.30175e-18	0.156184	4.6751e-17	1		0
blaCTX-M-40	Beta-lactam	1	7.30175e-18	0.156184	4.6751e-17	1		0
tet(T)	Tetracycline	1	7.30175e-18	0.156184	4.6751e-17	1		0
blaCTX-M-50	Beta-lactam	1.01538	0.0162359	0.155398	0.10448	0.916789		4
blaVIM-45	Beta-lactam	1	7.30175e-18	0.156184	4.6751e-17	1		0
aadD	Aminoglycoside	1.80769	-0.15274	0.17074	-0.894577	0.371013	0.538283	45
blaCTX-M-181	Beta-lactam	1.0359	-0.0540149	0.152862	-0.353358	0.72382	0.820065	3
blaVCC-1	Beta-lactam	1	7.30175e-18	0.156184	4.6751e-17	1		0
blaOKP-A-16	Beta-lactam	1	7.30175e-18	0.156184	4.6751e-17	1		0
blaTEM-52	Beta-lactam	1.01538	0.0327899	0.155698	0.210599	0.8332		5
blaFOX-6	Beta-lactam	1	7.30175e-18	0.156184	4.6751e-17	1		0
blaPLA-4A	Beta-lactam	1.00769	-0.0166787	0.155339	-0.10737	0.914495		3
ant(3'')-Ii-aac(6')-IId	Aminoglycoside	1	7.30175e-18	0.156184	4.6751e-17	1		0
mcr-3.4	Polymyxin	1	7.30175e-18	0.156184	4.6751e-17	1		0
aac(6')-Ib11	Aminoglycoside	1	7.30175e-18	0.156184	4.6751e-17	1		0
blaOXA-3	Beta-lactam	1	7.30175e-18	0.156184	4.6751e-17	1		0
blaCMY-77	Beta-lactam	1	7.30175e-18	0.156184	4.6751e-17	1		0
blaCTX-M-165	Beta-lactam	1	7.30175e-18	0.156184	4.6751e-17	1		0
blaDHA-1	Beta-lactam	1.00513	-0.0221957	0.155424	-0.142808	0.886442		1
blaOXA-282	Beta-lactam	1	7.30175e-18	0.156184	4.6751e-17	1		0
blaCMY-36	Beta-lactam	1.00256	0.005517	0.156101	0.0353426	0.971807		1
lmr(A)	Lincosamide	1	7.30175e-18	0.156184	4.6751e-17	1		0
cfxA	Beta-lactam	9.04872	3.46687	0.2401	14.4393	2.92837e-47	4.17781e-45	103
blaGOB-2	Beta-lactam	1	7.30175e-18	0.156184	4.6751e-17	1		0
blaOXA-500	Beta-lactam	1	7.30175e-18	0.156184	4.6751e-17	1		0
blaOXA-54	Beta-lactam	1	7.30175e-18	0.156184	4.6751e-17	1		0
blaOCH-3	Beta-lactam	1	7.30175e-18	0.156184	4.6751e-17	1		0
blaOXA-53	Beta-lactam	1	7.30175e-18	0.156184	4.6751e-17	1		0
dfrK	Folate pathway antagonist	1	7.30175e-18	0.156184	4.6751e-17	1		0
mecB	Beta-lactam	1	7.30175e-18	0.156184	4.6751e-17	1		0
blaBEL-3	Beta-lactam	1	7.30175e-18	0.156184	4.6751e-17	1		0
aph(2'')-Id	Aminoglycoside	1	7.30175e-18	0.156184	4.6751e-17	1		0
blaSHV-37	Beta-lactam	1.01282	-0.0548619	0.15432	-0.355509	0.722209		4
blaOXA-403	Beta-lactam	1	7.30175e-18	0.156184	4.6751e-17	1		0
blaOXA-373	Beta-lactam	1	7.30175e-18	0.156184	4.6751e-17	1		0
blaOXA-292	Beta-lactam	1	7.30175e-18	0.156184	4.6751e-17	1		0
qnrB24	Quinolone	1	7.30175e-18	0.156184	4.6751e-17	1		0
mdt(A)	Macrolide, lincosamide, streptogramin A, streptogramin B, tetracycline	1	7.30175e-18	0.156184	4.6751e-17	1		0
fosB1	Fosfomycin	1	7.30175e-18	0.156184	4.6751e-17	1		0
blaOXA-146	Beta-lactam	1	7.30175e-18	0.156184	4.6751e-17	1		0
blaOXA-35	Beta-lactam	1	7.30175e-18	0.156184	4.6751e-17	1		0
blaCMY-138	Beta-lactam	1.00256	0.005517	0.156101	0.0353426	0.971807		1
mph(N)	Macrolide	1.12308	0.243557	0.161863	1.50471	0.132398	0.281921	1
aac(3)-IIb	Aminoglycoside	1	7.30175e-18	0.156184	4.6751e-17	1		0
blaIMP-61	Beta-lactam	1	7.30175e-18	0.156184	4.6751e-17	1		0
blaOXA-49	Beta-lactam	1	7.30175e-18	0.156184	4.6751e-17	1		0
blaOXA-441	Beta-lactam	1	7.30175e-18	0.156184	4.6751e-17	1		0
blaOXA-362	Beta-lactam	1	7.30175e-18	0.156184	4.6751e-17	1		0
dfrG	Folate pathway antagonist	1.47436	-0.283726	0.158182	-1.79367	0.0728662	0.185635	28
blaNDM-15	Beta-lactam	1	7.30175e-18	0.156184	4.6751e-17	1		0
qnrA6	Quinolone	1	7.30175e-18	0.156184	4.6751e-17	1		0
blaIND-7	Beta-lactam	1	7.30175e-18	0.156184	4.6751e-17	1		0
blaCMY-132	Beta-lactam	1.00256	0.005517	0.156101	0.0353426	0.971807		1
blaOXA-289	Beta-lactam	1	7.30175e-18	0.156184	4.6751e-17	1		0
blaTEM-116	Beta-lactam	1.05897	-0.00618637	0.152139	-0.0406626	0.967565	0.972151	13
blaOXA-447	Beta-lactam	1	7.30175e-18	0.156184	4.6751e-17	1		0
blaSHV-129	Beta-lactam	1.01538	-0.0655883	0.153961	-0.426006	0.670104		5
blaSHV-107	Beta-lactam	1.02564	-0.0757918	0.153105	-0.495032	0.620578		6
blaGES-12	Beta-lactam	1	7.30175e-18	0.156184	4.6751e-17	1		0
qepA2	Quinolone	1	7.30175e-18	0.156184	4.6751e-17	1		0
blaOXA-379	Beta-lactam	1	7.30175e-18	0.156184	4.6751e-17	1		0
blaB-14	Beta-lactam	1	7.30175e-18	0.156184	4.6751e-17	1		0
blaGOB-18	Beta-lactam	1	7.30175e-18	0.156184	4.6751e-17	1		0
blaOXA-134	Beta-lactam	1	7.30175e-18	0.156184	4.6751e-17	1		0
blaOXA-359	Beta-lactam	1	7.30175e-18	0.156184	4.6751e-17	1		0
tet(D)	Tetracycline	1	7.30175e-18	0.156184	4.6751e-17	1		0
blaCMY-144	Beta-lactam	1	7.30175e-18	0.156184	4.6751e-17	1		0
blaKPC-2	Beta-lactam	1	7.30175e-18	0.156184	4.6751e-17	1		0
blaBRO-2	Beta-lactam	1	7.30175e-18	0.156184	4.6751e-17	1		0
aac(6')-Iak	Aminoglycoside	1	7.30175e-18	0.156184	4.6751e-17	1		0
blaMIR-4	Beta-lactam	1.27179	-0.267289	0.158701	-1.68423	0.0921367	0.21787	8
blaKPC-19	Beta-lactam	1	7.30175e-18	0.156184	4.6751e-17	1		0
vat(D)	Streptogramin A	1	7.30175e-18	0.156184	4.6751e-17	1		0
blaIMI-4	Beta-lactam	1	7.30175e-18	0.156184	4.6751e-17	1		0
blaOXA-128	Beta-lactam	1	7.30175e-18	0.156184	4.6751e-17	1		0
mef(B)	Macrolide	1	7.30175e-18	0.156184	4.6751e-17	1		0
armA	Aminoglycoside	1	7.30175e-18	0.156184	4.6751e-17	1		0
blaOXA-101	Beta-lactam	1	7.30175e-18	0.156184	4.6751e-17	1		0
dfrB6	Folate pathway antagonist	1	7.30175e-18	0.156184	4.6751e-17	1		0
VanC2	Glycopeptide	1	7.30175e-18	0.156184	4.6751e-17	1		0
mecA1	Beta-lactam	1	7.30175e-18	0.156184	4.6751e-17	1		0
blaTEM-79	Beta-lactam	1.28718	0.132547	0.146797	0.902929	0.366564	0.534068	32
blaSHV-190	Beta-lactam	1.02308	-0.0972972	0.15293	-0.636221	0.524633		4
blaTEM-107	Beta-lactam	1.07949	0.129807	0.153368	0.846379	0.397341	0.564565	17
blaSHV-96	Beta-lactam	1.02051	-0.0707186	0.153534	-0.460604	0.645083		5
qnrB71	Quinolone	1	7.30175e-18	0.156184	4.6751e-17	1		0
blaGES-11	Beta-lactam	1	7.30175e-18	0.156184	4.6751e-17	1		0
blaTEM-194	Beta-lactam	1	7.30175e-18	0.156184	4.6751e-17	1		0
aadA12	Aminoglycoside	1.14359	0.187276	0.153243	1.22209	0.221675	0.396975	10
blaOXA-75	Beta-lactam	1	7.30175e-18	0.156184	4.6751e-17	1		0
blaIND-11	Beta-lactam	1	7.30175e-18	0.156184	4.6751e-17	1		0
blaCARB-23	Beta-lactam	1	7.30175e-18	0.156184	4.6751e-17	1		0
fosA7	Fosfomycin	1.02564	0.054243	0.15549	0.348853	0.727199		2
blaCTX-M-171	Beta-lactam	1	7.30175e-18	0.156184	4.6751e-17	1		0
blaTEM-70	Beta-lactam	1.36923	0.434475	0.152313	2.85251	0.00433757	0.0193383	41
blaB-9	Beta-lactam	1	7.30175e-18	0.156184	4.6751e-17	1		0
qacE	Quaternary ammonium compound	2.37179	1.25164	0.208495	6.0032	1.93471e-09	2.1791e-08	22
blaOXA-13	Beta-lactam	1	7.30175e-18	0.156184	4.6751e-17	1		0
blaGES-22	Beta-lactam	1	7.30175e-18	0.156184	4.6751e-17	1		0
blaTEM-209	Beta-lactam	1.47179	0.405278	0.158485	2.5572	0.0105518	0.0396155	44
blaIMP-24	Beta-lactam	1	7.30175e-18	0.156184	4.6751e-17	1		0
blaOXA-175	Beta-lactam	1	7.30175e-18	0.156184	4.6751e-17	1		0
poxtA	Amphenicol, oxazolidinone, tetracycline	1	7.30175e-18	0.156184	4.6751e-17	1		0
blaOXA-414	Beta-lactam	1	7.30175e-18	0.156184	4.6751e-17	1		0
lsa(A)	Lincosamide, streptogramin A	12.6718	-1.88251	0.2418	-7.78539	6.94961e-15	1.4164e-13	138
blaCMY-46	Beta-lactam	1	7.30175e-18	0.156184	4.6751e-17	1		0
fosA4	Fosfomycin	1	7.30175e-18	0.156184	4.6751e-17	1		0
erm(O)	Macrolide, lincosamide, streptogramin B	1	7.30175e-18	0.156184	4.6751e-17	1		0
tet(X6)	Tetracycline	1.01026	0.0219426	0.155862	0.140782	0.888042		2
blaOKP-B-3	Beta-lactam	1	7.30175e-18	0.156184	4.6751e-17	1		0
blaOXA-470	Beta-lactam	1	7.30175e-18	0.156184	4.6751e-17	1		0
blaCTX-M-4	Beta-lactam	1	7.30175e-18	0.156184	4.6751e-17	1		0
formA	Aldehyde	1.13077	0.226023	0.159903	1.4135	0.157509	0.313554	6
blaOXA-485	Beta-lactam	1	7.30175e-18	0.156184	4.6751e-17	1		0
blaOXA-358	Beta-lactam	1	7.30175e-18	0.156184	4.6751e-17	1		0
blaOXA-417	Beta-lactam	1	7.30175e-18	0.156184	4.6751e-17	1		0
blaSHV-121	Beta-lactam	1.01026	-0.0440552	0.154683	-0.28481	0.77579		3
blaNDM-19	Beta-lactam	1	7.30175e-18	0.156184	4.6751e-17	1		0
blaCTX-M-114	Beta-lactam	1.02308	0.0489096	0.155498	0.314536	0.753114		2
aac(3)-Ih	Aminoglycoside	1	7.30175e-18	0.156184	4.6751e-17	1		0
blaOXA-438	Beta-lactam	1	7.30175e-18	0.156184	4.6751e-17	1		0
blaOXA-423	Beta-lactam	1	7.30175e-18	0.156184	4.6751e-17	1		0
blaIMI-2	Beta-lactam	1	7.30175e-18	0.156184	4.6751e-17	1		0
blaPER-5	Beta-lactam	1	7.30175e-18	0.156184	4.6751e-17	1		0
blaCTX-M-148	Beta-lactam	1.01282	0.010802	0.155474	0.0694779	0.944609		4
blaVIM-25	Beta-lactam	1	7.30175e-18	0.156184	4.6751e-17	1		0
blaKPC-30	Beta-lactam	1	7.30175e-18	0.156184	4.6751e-17	1		0
blaSHV-183	Beta-lactam	1.01026	-0.0276499	0.154965	-0.178426	0.858388		4
blaCMY-106	Beta-lactam	1	7.30175e-18	0.156184	4.6751e-17	1		0
tet(S/M)	Tetracycline	2.78205	-1.38296	0.168249	-8.21973	2.03965e-16	4.59458e-15	110
blaOXA-236	Beta-lactam	1	7.30175e-18	0.156184	4.6751e-17	1		0
blaCMY-8	Beta-lactam	1	7.30175e-18	0.156184	4.6751e-17	1		0
blaVIM-49	Beta-lactam	1	7.30175e-18	0.156184	4.6751e-17	1		0
blaOXA-174	Beta-lactam	1	7.30175e-18	0.156184	4.6751e-17	1		0
qnrS13	Quinolone	1.15385	0.298523	0.165204	1.807	0.0707619	0.182446	2
qnrB8	Quinolone	1.02051	0.0270426	0.155278	0.174156	0.861743		2
aadA21	Aminoglycoside	1.12821	0.237078	0.15527	1.52687	0.126792	0.277986	7
blaIMP-53	Beta-lactam	1	7.30175e-18	0.156184	4.6751e-17	1		0
blaOXA-356	Beta-lactam	1	7.30175e-18	0.156184	4.6751e-17	1		0
blaOXA-277	Beta-lactam	1	7.30175e-18	0.156184	4.6751e-17	1		0
blaIMI-3	Beta-lactam	1	7.30175e-18	0.156184	4.6751e-17	1		0
blaOXA-60d	Beta-lactam	1	7.30175e-18	0.156184	4.6751e-17	1		0
blaOXA-90	Beta-lactam	1	7.30175e-18	0.156184	4.6751e-17	1		0
qnrB48	Quinolone	1	7.30175e-18	0.156184	4.6751e-17	1		0
blaSHV-55	Beta-lactam	1.04103	-0.168682	0.150729	-1.11911	0.263095	0.446844	3
qnrB23	Quinolone	1	7.30175e-18	0.156184	4.6751e-17	1		0
qnrB4	Quinolone	1	7.30175e-18	0.156184	4.6751e-17	1		0
blaOXA-530	Beta-lactam	1	7.30175e-18	0.156184	4.6751e-17	1		0
blaCMY-17	Beta-lactam	1.00256	0.005517	0.156101	0.0353426	0.971807		1
blaCMY-7	Beta-lactam	1.00256	0.005517	0.156101	0.0353426	0.971807		1
blaOXA-275	Beta-lactam	1	7.30175e-18	0.156184	4.6751e-17	1		0
blaBIL-1	Beta-lactam	1.00256	0.005517	0.156101	0.0353426	0.971807		1
blaLAP-1	Beta-lactam	1	7.30175e-18	0.156184	4.6751e-17	1		0
blaCTX-M-62	Beta-lactam	1	7.30175e-18	0.156184	4.6751e-17	1		0
blaOXA-431	Beta-lactam	1	7.30175e-18	0.156184	4.6751e-17	1		0
blaCARB-21	Beta-lactam	1	7.30175e-18	0.156184	4.6751e-17	1		0
blaCMY-30	Beta-lactam	1.00256	0.005517	0.156101	0.0353426	0.971807		1
blaTEM-45	Beta-lactam	1.02821	0.0595568	0.15532	0.383447	0.701389		8
tet(W)	Tetracycline	8.2	0.185149	0.249228	0.742892	0.457547	0.623663	108
blaOXA-553	Beta-lactam	1	7.30175e-18	0.156184	4.6751e-17	1		0
qnrB51	Quinolone	1	7.30175e-18	0.156184	4.6751e-17	1		0
blaOXA-198	Beta-lactam	1	7.30175e-18	0.156184	4.6751e-17	1		0
lnu(G)	Lincosamide	1	7.30175e-18	0.156184	4.6751e-17	1		0
blaNPS	Beta-lactam	1	7.30175e-18	0.156184	4.6751e-17	1		0
blaTEM-8	Beta-lactam	1.00513	-0.00562355	0.155717	-0.0361139	0.971192		2
blaCTX-M-105	Beta-lactam	1.02308	0.0489096	0.155495	0.314541	0.75311		4
blaB-10	Beta-lactam	1	7.30175e-18	0.156184	4.6751e-17	1		0
blaOXA-425	Beta-lactam	1	7.30175e-18	0.156184	4.6751e-17	1		0
blaSHV-191	Beta-lactam	1.02564	0.00501633	0.154503	0.0324675	0.974099		4
blaACC-1a	Beta-lactam	1	7.30175e-18	0.156184	4.6751e-17	1		0
aac(3)-IId	Aminoglycoside	1.07692	0.156969	0.155153	1.01171	0.311679	0.501498	3
blaOKP-A-15	Beta-lactam	1	7.30175e-18	0.156184	4.6751e-17	1		0
mcr-4.6	Polymyxin	1	7.30175e-18	0.156184	4.6751e-17	1		0
blaOXA-68	Beta-lactam	1	7.30175e-18	0.156184	4.6751e-17	1		0
aph(9)-Ib	Aminoglycoside	1	7.30175e-18	0.156184	4.6751e-17	1		0
blaCARB-34	Beta-lactam	1	7.30175e-18	0.156184	4.6751e-17	1		0
blaCTX-M-48	Beta-lactam	1.01795	0.0216494	0.15532	0.139385	0.889146		4
blaLEN22	Beta-lactam	1.14103	-0.363844	0.145618	-2.49862	0.0124679	0.0448426	9
qnrA8	Quinolone	1	7.30175e-18	0.156184	4.6751e-17	1		0
blaLEN8	Beta-lactam	1.03077	-0.0648623	0.152944	-0.424092	0.671499	0.792742	8
blaCTX-M-139	Beta-lactam	1.02051	0.0435564	0.155574	0.279972	0.779499		2
blaLEN26	Beta-lactam	1.06154	-0.246161	0.149596	-1.64551	0.0998653	0.233565	1
qnrB2	Quinolone	1	7.30175e-18	0.156184	4.6751e-17	1		0
aac(2')-Ib	Aminoglycoside	1	7.30175e-18	0.156184	4.6751e-17	1		0
blaOXA-10	Beta-lactam	1	7.30175e-18	0.156184	4.6751e-17	1		0
aadA3	Aminoglycoside	1.17949	-0.0401377	0.156005	-0.257285	0.796959	0.860754	5
blaOKP-B-18	Beta-lactam	1	7.30175e-18	0.156184	4.6751e-17	1		0
blaLMB-1	Beta-lactam	1	7.30175e-18	0.156184	4.6751e-17	1		0
blaIND-5	Beta-lactam	1	7.30175e-18	0.156184	4.6751e-17	1		0
blaCTX-M-43	Beta-lactam	1	7.30175e-18	0.156184	4.6751e-17	1		0
blaFOX-5	Beta-lactam	1	7.30175e-18	0.156184	4.6751e-17	1		0
blaCTX-M-31	Beta-lactam	1	7.30175e-18	0.156184	4.6751e-17	1		0
blaCMY-99	Beta-lactam	1	7.30175e-18	0.156184	4.6751e-17	1		0
blaKPC-10	Beta-lactam	1	7.30175e-18	0.156184	4.6751e-17	1		0
grmA	Aminoglycoside	1	7.30175e-18	0.156184	4.6751e-17	1		0
blaTEM-220	Beta-lactam	1.33846	0.459759	0.154356	2.97857	0.00289601	0.0137721	37
blaCMY-101	Beta-lactam	1	7.30175e-18	0.156184	4.6751e-17	1		0
aph(3')-IV	Aminoglycoside	1	7.30175e-18	0.156184	4.6751e-17	1		0
blaCTX-M-28	Beta-lactam	1.02821	0.0595568	0.155373	0.383315	0.701487		2
blaCTX-M-124	Beta-lactam	1	7.30175e-18	0.156184	4.6751e-17	1		0
blaTEM-188	Beta-lactam	1.04359	0.0746956	0.154588	0.48319	0.628961	0.76337	11
blaOXA-338	Beta-lactam	1	7.30175e-18	0.156184	4.6751e-17	1		0
blaCTX-M-54	Beta-lactam	1.00513	0.011013	0.15602	0.070587	0.943726		1
blaOXA-215	Beta-lactam	1	7.30175e-18	0.156184	4.6751e-17	1		0
blaCTX-M-53	Beta-lactam	1	7.30175e-18	0.156184	4.6751e-17	1		0
blaVIM-37	Beta-lactam	1	7.30175e-18	0.156184	4.6751e-17	1		0
nimD	Nitroimidazole	1	7.30175e-18	0.156184	4.6751e-17	1		0
aac(6')-Im	Aminoglycoside	1.0641	-0.255559	0.149523	-1.70916	0.0874204	0.20984	1
blaIMP-70	Beta-lactam	1	7.30175e-18	0.156184	4.6751e-17	1		0
blaOXA-410	Beta-lactam	1	7.30175e-18	0.156184	4.6751e-17	1		0
blaOXA-91	Beta-lactam	1	7.30175e-18	0.156184	4.6751e-17	1		0
blaOXA-60	Beta-lactam	1	7.30175e-18	0.156184	4.6751e-17	1		0
blaSHV-33	Beta-lactam	1.02564	-0.0436458	0.153638	-0.284083	0.776347		7
blaSHV-30	Beta-lactam	1.03333	-0.13852	0.151664	-0.913336	0.361066	0.534068	3
VanHBX	Glycopeptide	1	7.30175e-18	0.156184	4.6751e-17	1		0
blaIMP-30	Beta-lactam	1	7.30175e-18	0.156184	4.6751e-17	1		0
blaOXA-185	Beta-lactam	1	7.30175e-18	0.156184	4.6751e-17	1		0
blaCMY-116	Beta-lactam	1.00513	-0.00562355	0.155717	-0.0361139	0.971192		2
blaCMY-41	Beta-lactam	1.00513	0.011013	0.156018	0.0705878	0.943726		2
blaOXA-506	Beta-lactam	1	7.30175e-18	0.156184	4.6751e-17	1		0
qnrB5	Quinolone	1	7.30175e-18	0.156184	4.6751e-17	1		0
blaOKP-B-14	Beta-lactam	1	7.30175e-18	0.156184	4.6751e-17	1		0
blaIMP-13	Beta-lactam	1	7.30175e-18	0.156184	4.6751e-17	1		0
blaOXA-246	Beta-lactam	1	7.30175e-18	0.156184	4.6751e-17	1		0
blaACC-5	Beta-lactam	1	7.30175e-18	0.156184	4.6751e-17	1		0
Gar	Aminoglycoside	1	7.30175e-18	0.156184	4.6751e-17	1		0
blaOXA-92	Beta-lactam	1	7.30175e-18	0.156184	4.6751e-17	1		0
blaCTX-M-69	Beta-lactam	1.04615	0.0962153	0.155236	0.619799	0.53539	0.685422	2
blaOXA-114b	Beta-lactam	1	7.30175e-18	0.156184	4.6751e-17	1		0
msr(C)	Macrolide, streptogramin B	1.17949	0.22068	0.162869	1.35495	0.175434	0.336707	9
mcr-3.22	Polymyxin	1	7.30175e-18	0.156184	4.6751e-17	1		0
blaOXA-7	Beta-lactam	1	7.30175e-18	0.156184	4.6751e-17	1		0
blaOXA-407	Beta-lactam	1	7.30175e-18	0.156184	4.6751e-17	1		0
mcr-1.13	Polymyxin	1	7.30175e-18	0.156184	4.6751e-17	1		0
blaOXA-137	Beta-lactam	1	7.30175e-18	0.156184	4.6751e-17	1		0
dfrB3	Folate pathway antagonist	1	7.30175e-18	0.156184	4.6751e-17	1		0
blaOXA-514	Beta-lactam	1	7.30175e-18	0.156184	4.6751e-17	1		0
blaCTX-M-94	Beta-lactam	1	7.30175e-18	0.156184	4.6751e-17	1		0
blaSHV-73	Beta-lactam	1.01026	-0.0440552	0.154681	-0.284814	0.775787		4
blaOXA-42	Beta-lactam	1	7.30175e-18	0.156184	4.6751e-17	1		0
blaOXA-478	Beta-lactam	1	7.30175e-18	0.156184	4.6751e-17	1		0
blaOXA-142	Beta-lactam	1	7.30175e-18	0.156184	4.6751e-17	1		0
blaACC-1b	Beta-lactam	1	7.30175e-18	0.156184	4.6751e-17	1		0
blaCTX-M-201	Beta-lactam	1.01026	0.00534757	0.155555	0.0343774	0.972576		3
blaOXA-343	Beta-lactam	1	7.30175e-18	0.156184	4.6751e-17	1		0
blaOXY-1-7	Beta-lactam	1.51795	0.042215	0.165285	0.255406	0.798409	0.860754	21
blaCTX-M-195	Beta-lactam	1.02564	0.037769	0.155119	0.243485	0.80763		3
blaTEM-106	Beta-lactam	1.13846	0.224329	0.15186	1.47721	0.13962	0.292928	27
blaOXA-253	Beta-lactam	1	7.30175e-18	0.156184	4.6751e-17	1		0
aph(2'')-Ia	Aminoglycoside	2.69744	-1.69832	0.185312	-9.16464	4.97142e-20	1.25163e-18	52
blaCARB-46	Beta-lactam	1	7.30175e-18	0.156184	4.6751e-17	1		0
blaCTX-M-84	Beta-lactam	1.02051	0.0270426	0.155257	0.17418	0.861724		3
blaCTX-M-121	Beta-lactam	1.03333	0.0373611	0.154615	0.241639	0.80906	0.861883	3
mcr-10	Polymyxin	1.14872	0.196525	0.153962	1.27645	0.201796	0.374346	13
aac(3)-Ib	Aminoglycoside	1	7.30175e-18	0.156184	4.6751e-17	1		0
blaSHV-65	Beta-lactam	1.01026	-0.0111828	0.155256	-0.0720278	0.94258		4
blaOXA-199	Beta-lactam	1	7.30175e-18	0.156184	4.6751e-17	1		0
blaNDM-9	Beta-lactam	1	7.30175e-18	0.156184	4.6751e-17	1		0
catB	Amphenicol	1	7.30175e-18	0.156184	4.6751e-17	1		0
aac(6')-31	Aminoglycoside	1	7.30175e-18	0.156184	4.6751e-17	1		0
blaSHV-28	Beta-lactam	1.0359	-0.148644	0.151319	-0.982321	0.325942	0.514906	5
qnrB55	Quinolone	1	7.30175e-18	0.156184	4.6751e-17	1		0
blaSGM-4	Beta-lactam	1	7.30175e-18	0.156184	4.6751e-17	1		0
blaSHV-9	Beta-lactam	1	7.30175e-18	0.156184	4.6751e-17	1		0
blaGES-15	Beta-lactam	1	7.30175e-18	0.156184	4.6751e-17	1		0
tet(33)	Tetracycline	1	7.30175e-18	0.156184	4.6751e-17	1		0
mcr-1.27	Polymyxin	1	7.30175e-18	0.156184	4.6751e-17	1		0
blaIMP-60	Beta-lactam	1	7.30175e-18	0.156184	4.6751e-17	1		0
blaOXA-67	Beta-lactam	1	7.30175e-18	0.156184	4.6751e-17	1		0
VanA	Glycopeptide	1	7.30175e-18	0.156184	4.6751e-17	1		0
mcr-3.23	Polymyxin	1	7.30175e-18	0.156184	4.6751e-17	1		0
blaCARB-36	Beta-lactam	1	7.30175e-18	0.156184	4.6751e-17	1		0
blaCARB-12	Beta-lactam	1	7.30175e-18	0.156184	4.6751e-17	1		0
blaCMY-10	Beta-lactam	1	7.30175e-18	0.156184	4.6751e-17	1		0
blaDHA-4	Beta-lactam	1	7.30175e-18	0.156184	4.6751e-17	1		0
blaSPU-1	Beta-lactam	1	7.30175e-18	0.156184	4.6751e-17	1		0
catT	Amphenicol	1	7.30175e-18	0.156184	4.6751e-17	1		0
blaOXA-518	Beta-lactam	1	7.30175e-18	0.156184	4.6751e-17	1		0
nimB	Nitroimidazole	1	7.30175e-18	0.156184	4.6751e-17	1		0
blaFRI-5	Beta-lactam	1	7.30175e-18	0.156184	4.6751e-17	1		0
blaCARB-49	Beta-lactam	1	7.30175e-18	0.156184	4.6751e-17	1		0
blaOXA-308	Beta-lactam	1	7.30175e-18	0.156184	4.6751e-17	1		0
blaCTX-M-10	Beta-lactam	1	7.30175e-18	0.156184	4.6751e-17	1		0
blaIND-2b	Beta-lactam	1	7.30175e-18	0.156184	4.6751e-17	1		0
blaCMY-80	Beta-lactam	1	7.30175e-18	0.156184	4.6751e-17	1		0
ant(6)-Ib	Aminoglycoside	1.02821	0.0595568	0.155442	0.383146	0.701612		1
blaCGB-1	Beta-lactam	1	7.30175e-18	0.156184	4.6751e-17	1		0
pexA	Amphenicol	1	7.30175e-18	0.156184	4.6751e-17	1		0
blaKPC-21	Beta-lactam	1	7.30175e-18	0.156184	4.6751e-17	1		0
blaOXA-529	Beta-lactam	1	7.30175e-18	0.156184	4.6751e-17	1		0
blaPER-4	Beta-lactam	1	7.30175e-18	0.156184	4.6751e-17	1		0
tet(V)	Tetracycline	1	7.30175e-18	0.156184	4.6751e-17	1		0
blaSME-1	Beta-lactam	1	7.30175e-18	0.156184	4.6751e-17	1		0
blaKPC-7	Beta-lactam	1	7.30175e-18	0.156184	4.6751e-17	1		0
blaVIM-6	Beta-lactam	1	7.30175e-18	0.156184	4.6751e-17	1		0
blaOXA-80	Beta-lactam	1	7.30175e-18	0.156184	4.6751e-17	1		0
aadA23	Aminoglycoside	1.13846	0.271302	0.157171	1.72616	0.0843186	0.205758	6
blaCMY-86	Beta-lactam	1	7.30175e-18	0.156184	4.6751e-17	1		0
sul4	Folate pathway antagonist	1	7.30175e-18	0.156184	4.6751e-17	1		0
blaCMY-74	Beta-lactam	1	7.30175e-18	0.156184	4.6751e-17	1		0
blaCMY-31	Beta-lactam	1	7.30175e-18	0.156184	4.6751e-17	1		0
blaL1	Beta-lactam	1	7.30175e-18	0.156184	4.6751e-17	1		0
fomA	Fosfomycin	1	7.30175e-18	0.156184	4.6751e-17	1		0
blaCTX-M-86	Beta-lactam	1.00769	0.0164881	0.155939	0.105735	0.915793		2
blaOXA-184	Beta-lactam	1	7.30175e-18	0.156184	4.6751e-17	1		0
tlr(C)	Macrolide	1	7.30175e-18	0.156184	4.6751e-17	1		0
blaVIM-42	Beta-lactam	1	7.30175e-18	0.156184	4.6751e-17	1		0
blaKPC-16	Beta-lactam	1	7.30175e-18	0.156184	4.6751e-17	1		0
blaCARB-7	Beta-lactam	1	7.30175e-18	0.156184	4.6751e-17	1		0
blaOXA-475	Beta-lactam	1	7.30175e-18	0.156184	4.6751e-17	1		0
blaTEM-155	Beta-lactam	1.02564	0.054243	0.155391	0.349075	0.727033		8
blaCTX-M-204	Beta-lactam	1.00513	0.011013	0.15602	0.070587	0.943726		1
cfxA6	Beta-lactam	1.47436	0.772994	0.180566	4.28095	1.861e-05	0.000147501	13
blaCARB-42	Beta-lactam	1	7.30175e-18	0.156184	4.6751e-17	1		0
aac(3)-Ig	Aminoglycoside	1	7.30175e-18	0.156184	4.6751e-17	1		0
blaTEM-126	Beta-lactam	1.34359	0.467254	0.15491	3.0163	0.00255879	0.012445	34
blaOXA-240	Beta-lactam	1	7.30175e-18	0.156184	4.6751e-17	1		0
blaDHA-23	Beta-lactam	1.00256	-0.0111406	0.1558	-0.0715053	0.942996		1
blaJOHN-1	Beta-lactam	1	7.30175e-18	0.156184	4.6751e-17	1		0
blaKPC-14	Beta-lactam	1	7.30175e-18	0.156184	4.6751e-17	1		0
blaVIM-7	Beta-lactam	1	7.30175e-18	0.156184	4.6751e-17	1		0
blaOXA-420	Beta-lactam	1	7.30175e-18	0.156184	4.6751e-17	1		0
mecD	Beta-lactam	1	7.30175e-18	0.156184	4.6751e-17	1		0
blaOXA-265	Beta-lactam	1	7.30175e-18	0.156184	4.6751e-17	1		0
vgb(B)	Streptogramin B	1	7.30175e-18	0.156184	4.6751e-17	1		0
erm(48)	Macrolide, lincosamide, streptogramin B	1	7.30175e-18	0.156184	4.6751e-17	1		0
blaCTX-M-164	Beta-lactam	1.04615	0.0962153	0.15513	0.620222	0.535112	0.685422	2
blaDHA-7	Beta-lactam	1.00513	-0.0221957	0.155424	-0.142808	0.886442		1
qnrB28	Quinolone	1	7.30175e-18	0.156184	4.6751e-17	1		0
cphA4	Beta-lactam	1	7.30175e-18	0.156184	4.6751e-17	1		0
blaTEM-104	Beta-lactam	1.5359	0.565074	0.163062	3.46539	0.000529468	0.00323732	38
vat(A)	Streptogramin A	1	7.30175e-18	0.156184	4.6751e-17	1		0
blaOXA-102	Beta-lactam	1	7.30175e-18	0.156184	4.6751e-17	1		0
blaOXA-452	Beta-lactam	1	7.30175e-18	0.156184	4.6751e-17	1		0
blaSHV-108	Beta-lactam	1.01795	-0.0438489	0.154155	-0.284447	0.776068		5
blaLEN5	Beta-lactam	1.23077	-0.531252	0.149287	-3.55861	0.000372829	0.00234663	10
blaTEM-227	Beta-lactam	1.00256	0.005517	0.156101	0.0353426	0.971807		1
mcr-1.7	Polymyxin	1	7.30175e-18	0.156184	4.6751e-17	1		0
blaFOX-7	Beta-lactam	1	7.30175e-18	0.156184	4.6751e-17	1		0
ere(B)	Macrolide	1	7.30175e-18	0.156184	4.6751e-17	1		0
blaSHV-162	Beta-lactam	1.00769	-0.0331669	0.155051	-0.21391	0.830617		2
blaDHA-14	Beta-lactam	1.02051	-0.0868048	0.153317	-0.566177	0.571273		1
blaOXA-412	Beta-lactam	1	7.30175e-18	0.156184	4.6751e-17	1		0
srm(B)	Macrolide	1	7.30175e-18	0.156184	4.6751e-17	1		0
blaCTX-M-188	Beta-lactam	1.02308	0.0489096	0.155498	0.314536	0.753114		2
qnrB58	Quinolone	1	7.30175e-18	0.156184	4.6751e-17	1		0
blaCTX-M-101	Beta-lactam	1.02051	0.0435564	0.155565	0.279987	0.779487		2
blaOXA-386	Beta-lactam	1	7.30175e-18	0.156184	4.6751e-17	1		0
blaOXA-524	Beta-lactam	1	7.30175e-18	0.156184	4.6751e-17	1		0
blaKPC-39	Beta-lactam	1	7.30175e-18	0.156184	4.6751e-17	1		0
blaOXA-247	Beta-lactam	1	7.30175e-18	0.156184	4.6751e-17	1		0
mcr-5.2	Polymyxin	1	7.30175e-18	0.156184	4.6751e-17	1		0
blaSME-2	Beta-lactam	1	7.30175e-18	0.156184	4.6751e-17	1		0
blaOXY-2-9	Beta-lactam	1.04615	-0.14221	0.150873	-0.942576	0.345898	0.530365	3
blaIMP-54	Beta-lactam	1	7.30175e-18	0.156184	4.6751e-17	1		0
rmtD	Aminoglycoside	1	7.30175e-18	0.156184	4.6751e-17	1		0
blaOXA-549	Beta-lactam	1	7.30175e-18	0.156184	4.6751e-17	1		0
blaGOB-17	Beta-lactam	1	7.30175e-18	0.156184	4.6751e-17	1		0
blaOXA-205	Beta-lactam	1	7.30175e-18	0.156184	4.6751e-17	1		0
blaIMP-1	Beta-lactam	1	7.30175e-18	0.156184	4.6751e-17	1		0
cfxA2	Beta-lactam	4.70769	2.58196	0.216524	11.9246	8.81379e-33	4.71538e-31	96
blaCMY-54	Beta-lactam	1.00513	0.011013	0.15602	0.070587	0.943726		1
blaCTX-M-30	Beta-lactam	1.00256	0.005517	0.156101	0.0353426	0.971807		1
blaOXA-252	Beta-lactam	1	7.30175e-18	0.156184	4.6751e-17	1		0
blaMIR-5	Beta-lactam	1.10513	-0.299318	0.148063	-2.02155	0.0432227	0.123329	8
blaCMY-63	Beta-lactam	1	7.30175e-18	0.156184	4.6751e-17	1		0
blaVIM-44	Beta-lactam	1	7.30175e-18	0.156184	4.6751e-17	1		0
blaCMY-22	Beta-lactam	1.00513	0.011013	0.15602	0.070587	0.943726		1
blaAER-1	Beta-lactam	1	7.30175e-18	0.156184	4.6751e-17	1		0
blaHERA-5	Beta-lactam	1	7.30175e-18	0.156184	4.6751e-17	1		1
blaIMP-62	Beta-lactam	1	7.30175e-18	0.156184	4.6751e-17	1		0
VanHAX	Glycopeptide	1	7.30175e-18	0.156184	4.6751e-17	1		0
blaACT-5	Beta-lactam	1.06667	-0.235148	0.149296	-1.57504	0.115246	0.260981	4
blaIMP-49	Beta-lactam	1	7.30175e-18	0.156184	4.6751e-17	1		0
mcr-1.10	Polymyxin	1	7.30175e-18	0.156184	4.6751e-17	1		0
blaGES-13	Beta-lactam	1	7.30175e-18	0.156184	4.6751e-17	1		0
blaOXY-5-2	Beta-lactam	1.38205	0.0399048	0.166175	0.240137	0.810224	0.861883	17
tet(O/W/O)-3	Tetracycline	1.01282	0.010802	0.155472	0.0694788	0.944609		5
blaOXA-536	Beta-lactam	1	7.30175e-18	0.156184	4.6751e-17	1		0
blaOXA-477	Beta-lactam	1	7.30175e-18	0.156184	4.6751e-17	1		0
blaSGM-6	Beta-lactam	1	7.30175e-18	0.156184	4.6751e-17	1		0
blaOXA-153	Beta-lactam	1	7.30175e-18	0.156184	4.6751e-17	1		0
blaOXA-398	Beta-lactam	1	7.30175e-18	0.156184	4.6751e-17	1		0
blaOXA-526	Beta-lactam	1	7.30175e-18	0.156184	4.6751e-17	1		0
aac(6')-Iid	Aminoglycoside	1.14615	0.0124676	0.156486	0.0796723	0.936498	0.947568	3
blaKPC-11	Beta-lactam	1	7.30175e-18	0.156184	4.6751e-17	1		0
blaCMY-13	Beta-lactam	1	7.30175e-18	0.156184	4.6751e-17	1		0
blaDHA-18	Beta-lactam	1.00513	-0.0221957	0.155424	-0.142808	0.886442		1
blaOXA-203	Beta-lactam	1	7.30175e-18	0.156184	4.6751e-17	1		0
blaACT-6	Beta-lactam	1.09231	-0.268866	0.148443	-1.81123	0.0701046	0.181847	6
blaIMP-29	Beta-lactam	1	7.30175e-18	0.156184	4.6751e-17	1		0
blaGES-3	Beta-lactam	1	7.30175e-18	0.156184	4.6751e-17	1		0
blaVIM-9	Beta-lactam	1	7.30175e-18	0.156184	4.6751e-17	1		0
blaTEM-20	Beta-lactam	1.18718	0.0874297	0.147613	0.592289	0.553657	0.703161	23
blaCTX-M-162	Beta-lactam	1.02564	0.054243	0.155452	0.348939	0.727135		2
blaTMB-1	Beta-lactam	1	7.30175e-18	0.156184	4.6751e-17	1		0
mcr-8	Polymyxin	1	7.30175e-18	0.156184	4.6751e-17	1		0
cfiA14	Beta-lactam	1.17436	0.334038	0.164477	2.03091	0.0422643	0.121403	3
blaVIM-33	Beta-lactam	1	7.30175e-18	0.156184	4.6751e-17	1		0
blaTEM-189	Beta-lactam	1.1	0.137492	0.152368	0.902371	0.36686	0.534068	19
blaCMY-68	Beta-lactam	1.00513	0.011013	0.156018	0.0705878	0.943726		2
qnrB65	Quinolone	1	7.30175e-18	0.156184	4.6751e-17	1		0
blaVHW-1	Beta-lactam	1	7.30175e-18	0.156184	4.6751e-17	1		0
blaOXA-97	Beta-lactam	1	7.30175e-18	0.156184	4.6751e-17	1		0
mcr-3.5	Polymyxin	1	7.30175e-18	0.156184	4.6751e-17	1		0
blaTEM-157	Beta-lactam	1.05385	0.0150301	0.152867	0.0983215	0.921677	0.934781	7
qnrB26	Quinolone	1	7.30175e-18	0.156184	4.6751e-17	1		0
mcr-3.14	Polymyxin	1	7.30175e-18	0.156184	4.6751e-17	1		0
blaSPG-1	Beta-lactam	1	7.30175e-18	0.156184	4.6751e-17	1		0
blaOXA-219	Beta-lactam	1	7.30175e-18	0.156184	4.6751e-17	1		0
qnrB50	Quinolone	1	7.30175e-18	0.156184	4.6751e-17	1		0
aadA13	Aminoglycoside	1	7.30175e-18	0.156184	4.6751e-17	1		0
msr(E)	Macrolide, streptogramin B	1	7.30175e-18	0.156184	4.6751e-17	1		0
blaMOR-2	Beta-lactam	1	7.30175e-18	0.156184	4.6751e-17	1		0
blaSHV-147	Beta-lactam	1.00769	-0.0166787	0.155339	-0.10737	0.914495		3
blaCMY-6	Beta-lactam	1.00256	0.005517	0.156101	0.0353426	0.971807		1
blaTEM-158	Beta-lactam	1.11795	0.202564	0.152646	1.32702	0.184503	0.349412	20
blaOXY-1-5	Beta-lactam	1.55897	-0.0521276	0.167244	-0.311686	0.755279	0.82809	16
mcr-4.5	Polymyxin	1	7.30175e-18	0.156184	4.6751e-17	1		0
blaFAR-1	Beta-lactam	1	7.30175e-18	0.156184	4.6751e-17	1		0
blaCTX-M-111	Beta-lactam	1.01026	0.0219426	0.155858	0.140786	0.888039		3
aac(3)-IIe	Aminoglycoside	1.00256	0.005517	0.156101	0.0353426	0.971807		1
blaCMY-4	Beta-lactam	1.00256	0.005517	0.156101	0.0353426	0.971807		1
blaIMP-38	Beta-lactam	1	7.30175e-18	0.156184	4.6751e-17	1		0
blaOXA-499	Beta-lactam	1	7.30175e-18	0.156184	4.6751e-17	1		0
blaIMP-51	Beta-lactam	1	7.30175e-18	0.156184	4.6751e-17	1		0
blaACC-2	Beta-lactam	1	7.30175e-18	0.156184	4.6751e-17	1		0
qacJ	Quaternary ammonium compound	1.11282	0.115027	0.156578	0.73463	0.462565	0.626512	4
blaTEM-67	Beta-lactam	1.03077	0.0484163	0.154933	0.312498	0.754662	0.82809	9
blaVHH-1	Beta-lactam	1	7.30175e-18	0.156184	4.6751e-17	1		0
blaSHV-106	Beta-lactam	1.0359	-0.148644	0.151346	-0.982148	0.326027	0.514906	3
blaOXA-566	Beta-lactam	1	7.30175e-18	0.156184	4.6751e-17	1		0
blaKPC-8	Beta-lactam	1	7.30175e-18	0.156184	4.6751e-17	1		0
blaCTX-M-99	Beta-lactam	1.01538	0.0162359	0.155396	0.104481	0.916788		4
blaKPC-12	Beta-lactam	1	7.30175e-18	0.156184	4.6751e-17	1		0
blaOXA-432	Beta-lactam	1	7.30175e-18	0.156184	4.6751e-17	1		0
aadA17	Aminoglycoside	1.16667	-0.257687	0.149424	-1.72454	0.0846109	0.205758	8
blaSHV-43	Beta-lactam	1.00513	-0.00562355	0.155717	-0.0361139	0.971192		2
blaTEM-95	Beta-lactam	1.26923	0.383698	0.150727	2.54565	0.0109076	0.0405951	34
blaCMH-3	Beta-lactam	1	7.30175e-18	0.156184	4.6751e-17	1		1
blaCMY-107	Beta-lactam	1.00256	0.005517	0.156101	0.0353426	0.971807		1
blaOXA-217	Beta-lactam	1	7.30175e-18	0.156184	4.6751e-17	1		0
blaGES-23	Beta-lactam	1	7.30175e-18	0.156184	4.6751e-17	1		0
blaCTX-M-58	Beta-lactam	1	7.30175e-18	0.156184	4.6751e-17	1		0
mcr-3.12	Polymyxin	1	7.30175e-18	0.156184	4.6751e-17	1		0
blaOXA-324	Beta-lactam	1	7.30175e-18	0.156184	4.6751e-17	1		0
blaOXA-130	Beta-lactam	1	7.30175e-18	0.156184	4.6751e-17	1		0
blaTEM-151	Beta-lactam	1.02051	0.0435564	0.155542	0.280029	0.779455		7
blaVIM-26	Beta-lactam	1	7.30175e-18	0.156184	4.6751e-17	1		0
blaSHV-157	Beta-lactam	1.01538	-0.0655883	0.153961	-0.426006	0.670104		5
blaTEM-63	Beta-lactam	1.00256	0.005517	0.156101	0.0353426	0.971807		1
blaSHV-79	Beta-lactam	1.03846	-0.143127	0.151254	-0.946268	0.344012	0.530365	5
aac(6')-Iaa	Aminoglycoside	1	7.30175e-18	0.156184	4.6751e-17	1		0
blaTEM-72	Beta-lactam	1.01795	0.0381832	0.15562	0.245362	0.806176		6
aadE-Cc	Aminoglycoside	1	7.30175e-18	0.156184	4.6751e-17	1		0
blaDHA-21	Beta-lactam	1.00769	-0.0331669	0.155055	-0.213905	0.830621		1
blaSHV-144	Beta-lactam	1.02051	-0.0868048	0.153265	-0.56637	0.571142		5
blaIMP-56	Beta-lactam	1	7.30175e-18	0.156184	4.6751e-17	1		0
blaIND-3	Beta-lactam	1	7.30175e-18	0.156184	4.6751e-17	1		0
blaTEM-166	Beta-lactam	1.30769	0.38542	0.152071	2.53448	0.0112616	0.0411962	34
blaCMY-110	Beta-lactam	1.01026	0.00534757	0.155555	0.0343774	0.972576		3
blaOXA-60c	Beta-lactam	1	7.30175e-18	0.156184	4.6751e-17	1		0
blaCMY-14	Beta-lactam	1.00256	0.005517	0.156101	0.0353426	0.971807		1
blaCMY-127	Beta-lactam	1	7.30175e-18	0.156184	4.6751e-17	1		0
blaCARB-50	Beta-lactam	1	7.30175e-18	0.156184	4.6751e-17	1		0
qnrB70	Quinolone	1	7.30175e-18	0.156184	4.6751e-17	1		0
blaCARB-22	Beta-lactam	1	7.30175e-18	0.156184	4.6751e-17	1		0
aph(2'')-Ie	Aminoglycoside	1	7.30175e-18	0.156184	4.6751e-17	1		0
blaACT-16	Beta-lactam	1.04872	-0.198226	0.149826	-1.32305	0.18582	0.350357	7
blaSHV-24	Beta-lactam	1.01538	0.0162359	0.1554	0.104478	0.91679		3
blaTEM-216	Beta-lactam	1.41282	0.537033	0.157901	3.40108	0.000671194	0.00393522	37
blaCTX-M-79	Beta-lactam	1.05385	0.111645	0.155038	0.720115	0.471454	0.636538	2
blaOXA-309	Beta-lactam	1	7.30175e-18	0.156184	4.6751e-17	1		0
blaVIM-35	Beta-lactam	1	7.30175e-18	0.156184	4.6751e-17	1		0
blaGES-8	Beta-lactam	1	7.30175e-18	0.156184	4.6751e-17	1		0
blaTEM-111	Beta-lactam	1.00769	0.0164881	0.155937	0.105736	0.915792		3
mcr-3.16	Polymyxin	1	7.30175e-18	0.156184	4.6751e-17	1		0
qnrB45	Quinolone	1	7.30175e-18	0.156184	4.6751e-17	1		0
blaVIM-13	Beta-lactam	1	7.30175e-18	0.156184	4.6751e-17	1		0
fosC2	Fosfomycin	1	7.30175e-18	0.156184	4.6751e-17	1		0
blaOXA-59	Beta-lactam	1	7.30175e-18	0.156184	4.6751e-17	1		0
blaCTX-M-126	Beta-lactam	1.01282	-0.00570762	0.155178	-0.0367811	0.97066		3
blaCTX-M-190	Beta-lactam	1.02051	0.0435564	0.155568	0.279984	0.77949		2
cmlB1	Amphenicol	1	7.30175e-18	0.156184	4.6751e-17	1		0
blaCTX-M-161	Beta-lactam	1.01026	0.00534757	0.155553	0.0343778	0.972576		4
blaOXA-77	Beta-lactam	1	7.30175e-18	0.156184	4.6751e-17	1		0
blaOXA-208	Beta-lactam	1	7.30175e-18	0.156184	4.6751e-17	1		0
blaSHV-69	Beta-lactam	1.05641	-0.212074	0.149146	-1.42193	0.155048	0.313021	8
blaCTX-M-131	Beta-lactam	1	7.30175e-18	0.156184	4.6751e-17	1		0
blaLEN2	Beta-lactam	1.25641	-0.468428	0.14805	-3.16398	0.00155626	0.00792953	16
blaTEM-121	Beta-lactam	1.00513	0.011013	0.15602	0.070587	0.943726		1
blaDHA-2	Beta-lactam	1	7.30175e-18	0.156184	4.6751e-17	1		0
blaOXA-204	Beta-lactam	1	7.30175e-18	0.156184	4.6751e-17	1		0
blaOXA-471	Beta-lactam	1	7.30175e-18	0.156184	4.6751e-17	1		0
blaTEM-152	Beta-lactam	1.01026	0.0219426	0.155856	0.140788	0.888038		4
qnrA3	Quinolone	1	7.30175e-18	0.156184	4.6751e-17	1		0
blaIMP-66	Beta-lactam	1	7.30175e-18	0.156184	4.6751e-17	1		0
blaTEM-128	Beta-lactam	1.3	0.331245	0.149274	2.21904	0.0264837	0.0847394	37
blaSHV-95	Beta-lactam	1.00769	-0.000127565	0.155635	-0.000819643	0.999346		3
blaGES-4	Beta-lactam	1	7.30175e-18	0.156184	4.6751e-17	1		0
VanXY	Glycopeptide	1	7.30175e-18	0.156184	4.6751e-17	1		0
blaCTX-M-125	Beta-lactam	1.01795	0.0216494	0.15532	0.139385	0.889146		4
blaOXA-126	Beta-lactam	1	7.30175e-18	0.156184	4.6751e-17	1		0
blaDHA-26	Beta-lactam	1.00256	-0.0111406	0.1558	-0.0715053	0.942996		1
blaSHV-196	Beta-lactam	1.02564	-0.0917802	0.152853	-0.600448	0.548208		5
blaSHV-25	Beta-lactam	1.01026	-0.0440552	0.154681	-0.284814	0.775787		4
blaOXA-450	Beta-lactam	1	7.30175e-18	0.156184	4.6751e-17	1		0
qacA	Quaternary ammonium compound	9.23077	-1.66876	0.21953	-7.6015	2.9271e-14	5.69454e-13	186
mcr-3.15	Polymyxin	1	7.30175e-18	0.156184	4.6751e-17	1		0
aph(3')-IX	Aminoglycoside	1	7.30175e-18	0.156184	4.6751e-17	1		0
blaOXA-510	Beta-lactam	1	7.30175e-18	0.156184	4.6751e-17	1		0
blaKPC-35	Beta-lactam	1	7.30175e-18	0.156184	4.6751e-17	1		0
blaCARB-33	Beta-lactam	1	7.30175e-18	0.156184	4.6751e-17	1		0
blaGES-1	Beta-lactam	1	7.30175e-18	0.156184	4.6751e-17	1		0
blaCTX-M-208	Beta-lactam	1.0359	-0.0540149	0.152862	-0.353358	0.72382	0.820065	3
mcr-3.19	Polymyxin	1	7.30175e-18	0.156184	4.6751e-17	1		0
msr(D)	Macrolide, streptogramin B	32.2487	-1.64373	0.228056	-7.20759	5.69523e-13	9.75023e-12	311
blaCMY-29	Beta-lactam	1.00513	0.011013	0.15602	0.070587	0.943726		1
blaCTX-M-219	Beta-lactam	1.04359	-0.163165	0.150913	-1.08119	0.279613	0.46566	2
aac(6')-32	Aminoglycoside	1	7.30175e-18	0.156184	4.6751e-17	1		0
blaCMY-58	Beta-lactam	1.00256	0.005517	0.156101	0.0353426	0.971807		1
cmrA	Amphenicol	1	7.30175e-18	0.156184	4.6751e-17	1		0
blaSHV-148	Beta-lactam	1.01538	-0.0330422	0.154514	-0.213845	0.830668		6
blaGOB-15	Beta-lactam	1	7.30175e-18	0.156184	4.6751e-17	1		0
blaCARB-11	Beta-lactam	1	7.30175e-18	0.156184	4.6751e-17	1		0
blaOXA-136	Beta-lactam	1	7.30175e-18	0.156184	4.6751e-17	1		0
dfrA23	Folate pathway antagonist	1	7.30175e-18	0.156184	4.6751e-17	1		0
blaOXA-483	Beta-lactam	1	7.30175e-18	0.156184	4.6751e-17	1		0
blaOKP-A-6	Beta-lactam	1	7.30175e-18	0.156184	4.6751e-17	1		0
qnrB40	Quinolone	1	7.30175e-18	0.156184	4.6751e-17	1		0
VanHFX	Glycopeptide	1	7.30175e-18	0.156184	4.6751e-17	1		0
blaCMY-26	Beta-lactam	1	7.30175e-18	0.156184	4.6751e-17	1		0
qnrB33	Quinolone	1	7.30175e-18	0.156184	4.6751e-17	1		0
aadA14	Aminoglycoside	1	7.30175e-18	0.156184	4.6751e-17	1		0
tet(30)	Tetracycline	1	7.30175e-18	0.156184	4.6751e-17	1		0
nimF	Nitroimidazole	1	7.30175e-18	0.156184	4.6751e-17	1		0
blaVIM-19	Beta-lactam	1	7.30175e-18	0.156184	4.6751e-17	1		0
erm(E)	Macrolide, lincosamide, streptogramin B	1	7.30175e-18	0.156184	4.6751e-17	1		0
dfrA10	Folate pathway antagonist	1	7.30175e-18	0.156184	4.6751e-17	1		0
blaCARB-30	Beta-lactam	1	7.30175e-18	0.156184	4.6751e-17	1		0
blaOXA-165	Beta-lactam	1	7.30175e-18	0.156184	4.6751e-17	1		0
blaOKP-A-14	Beta-lactam	1	7.30175e-18	0.156184	4.6751e-17	1		0
blaKPC-38	Beta-lactam	1	7.30175e-18	0.156184	4.6751e-17	1		0
erm(Y)	Macrolide, lincosamide, streptogramin B	1	7.30175e-18	0.156184	4.6751e-17	1		0
blaSHV-182	Beta-lactam	1.02051	-0.0868048	0.153259	-0.566393	0.571126		7
blaOXA-298	Beta-lactam	1	7.30175e-18	0.156184	4.6751e-17	1		0
blaOXA-127	Beta-lactam	1	7.30175e-18	0.156184	4.6751e-17	1		0
qnrB17	Quinolone	1.05641	-0.227177	0.149817	-1.51637	0.129426	0.278363	1
blaOXA-196	Beta-lactam	1	7.30175e-18	0.156184	4.6751e-17	1		0
blaTEM-77	Beta-lactam	1.27692	0.35222	0.150927	2.33371	0.019611	0.0666151	34
blaOXA-347	Beta-lactam	1.67692	1.00827	0.194134	5.19367	2.06192e-07	1.91849e-06	12
blaOXA-73	Beta-lactam	1	7.30175e-18	0.156184	4.6751e-17	1		0
blaOXA-404	Beta-lactam	1	7.30175e-18	0.156184	4.6751e-17	1		0
blaOXA-375	Beta-lactam	1	7.30175e-18	0.156184	4.6751e-17	1		0
vat(F)	Streptogramin A	1	7.30175e-18	0.156184	4.6751e-17	1		0
blaCTX-M-16	Beta-lactam	1.10256	-0.347324	0.150001	-2.31548	0.0205869	0.0693796	3
blaCMY-149	Beta-lactam	1.00256	0.005517	0.156101	0.0353426	0.971807		1
blaDHA-3	Beta-lactam	1.00256	-0.0111406	0.1558	-0.0715053	0.942996		1
blaGES-17	Beta-lactam	1	7.30175e-18	0.156184	4.6751e-17	1		0
blaOXA-145	Beta-lactam	1	7.30175e-18	0.156184	4.6751e-17	1		0
blaOKP-B-16	Beta-lactam	1	7.30175e-18	0.156184	4.6751e-17	1		0
cmr	Macrolide, tetracycline	1	7.30175e-18	0.156184	4.6751e-17	1		0
blaSHV-27	Beta-lactam	1.04872	0.0365633	0.153701	0.237887	0.811969	0.861883	7
blaOXA-124	Beta-lactam	1	7.30175e-18	0.156184	4.6751e-17	1		0
blaOXA-397	Beta-lactam	1	7.30175e-18	0.156184	4.6751e-17	1		0
blaOXY-6-4	Beta-lactam	1.26667	-0.521233	0.152051	-3.42802	0.000608002	0.00361423	16
blaOXA-27	Beta-lactam	1	7.30175e-18	0.156184	4.6751e-17	1		0
blaCTX-M-177	Beta-lactam	1.00256	0.005517	0.156101	0.0353426	0.971807		1
blaOXA-93	Beta-lactam	1	7.30175e-18	0.156184	4.6751e-17	1		0
aac(3)-Id	Aminoglycoside	1	7.30175e-18	0.156184	4.6751e-17	1		0
blaOXA-473	Beta-lactam	1	7.30175e-18	0.156184	4.6751e-17	1		0
qnrB32	Quinolone	1	7.30175e-18	0.156184	4.6751e-17	1		0
blaOXA-430	Beta-lactam	1	7.30175e-18	0.156184	4.6751e-17	1		0
blaOXA-251	Beta-lactam	1	7.30175e-18	0.156184	4.6751e-17	1		0
blaBKC	Beta-lactam	1	7.30175e-18	0.156184	4.6751e-17	1		0
blaSHV-98	Beta-lactam	1.02051	-0.0545753	0.153795	-0.354859	0.722695		7
blaOXA-557	Beta-lactam	1	7.30175e-18	0.156184	4.6751e-17	1		0
blaOXA-505	Beta-lactam	1	7.30175e-18	0.156184	4.6751e-17	1		0
tet(34)	Tetracycline	1	7.30175e-18	0.156184	4.6751e-17	1		0
blaOXA-342	Beta-lactam	1	7.30175e-18	0.156184	4.6751e-17	1		0
blaCMY-122	Beta-lactam	1	7.30175e-18	0.156184	4.6751e-17	1		0
blaOXA-291	Beta-lactam	1	7.30175e-18	0.156184	4.6751e-17	1		0
blaLEN16	Beta-lactam	1.25897	-0.548361	0.149368	-3.67121	0.000241408	0.0015515	13
blaTEM-115	Beta-lactam	1.07692	0.0929457	0.152784	0.608348	0.542957	0.691624	21
qnrB19	Quinolone	1	7.30175e-18	0.156184	4.6751e-17	1		0
blaCTX-M-198	Beta-lactam	1.02564	0.037769	0.155096	0.24352	0.807603		5
blaCMY-1	Beta-lactam	1	7.30175e-18	0.156184	4.6751e-17	1		0
blaVEB-2	Beta-lactam	1	7.30175e-18	0.156184	4.6751e-17	1		0
blaOXA-231	Beta-lactam	1	7.30175e-18	0.156184	4.6751e-17	1		0
blaSHV-85	Beta-lactam	1.04615	-0.17308	0.150339	-1.15127	0.249622	0.427353	7
blaNDM-10	Beta-lactam	1	7.30175e-18	0.156184	4.6751e-17	1		0
blaOXA-341	Beta-lactam	1	7.30175e-18	0.156184	4.6751e-17	1		0
blaCARB-47	Beta-lactam	1	7.30175e-18	0.156184	4.6751e-17	1		0
blaCMY-78	Beta-lactam	1.00513	-0.00562355	0.155717	-0.0361139	0.971192		2
blaOXA-547	Beta-lactam	1	7.30175e-18	0.156184	4.6751e-17	1		0
blaSHV-92	Beta-lactam	1.01282	-0.0548619	0.154322	-0.355504	0.722212		3
aph(3')-IIc	Aminoglycoside	1.00256	0.005517	0.156101	0.0353426	0.971807		1
blaCTX-M-8	Beta-lactam	1	7.30175e-18	0.156184	4.6751e-17	1		0
blaSHV-15	Beta-lactam	1.01026	-0.0440552	0.154681	-0.284814	0.775787		4
blaOXA-46	Beta-lactam	1	7.30175e-18	0.156184	4.6751e-17	1		0
blaOXA-234	Beta-lactam	1	7.30175e-18	0.156184	4.6751e-17	1		0
blaCMY-113	Beta-lactam	1.04615	0.0636404	0.15445	0.412044	0.680307	0.792742	4
blaOKP-B-9	Beta-lactam	1	7.30175e-18	0.156184	4.6751e-17	1		0
blaKPC-5	Beta-lactam	1	7.30175e-18	0.156184	4.6751e-17	1		0
blaOXA-148	Beta-lactam	1	7.30175e-18	0.156184	4.6751e-17	1		0
blaIMP-52	Beta-lactam	1	7.30175e-18	0.156184	4.6751e-17	1		0
blaFONA-1	Beta-lactam	1	7.30175e-18	0.156184	4.6751e-17	1		0
erm(46)	Macrolide, lincosamide, streptogramin B	1	7.30175e-18	0.156184	4.6751e-17	1		0
blaOKP-A-1	Beta-lactam	1	7.30175e-18	0.156184	4.6751e-17	1		0
blaTEM-2	Beta-lactam	1.08462	0.0764307	0.15206	0.502635	0.615221	0.758831	18
blaSHV-141	Beta-lactam	1.03077	-0.128324	0.151943	-0.844552	0.398361	0.564565	6
qnrB53	Quinolone	1	7.30175e-18	0.156184	4.6751e-17	1		0
blaB-3	Beta-lactam	1	7.30175e-18	0.156184	4.6751e-17	1		0
aac(3)-Ii	Aminoglycoside	1	7.30175e-18	0.156184	4.6751e-17	1		0
blaSHV-188	Beta-lactam	1.0641	-0.180565	0.149101	-1.21103	0.225885	0.400639	9
blaOXA-263	Beta-lactam	1	7.30175e-18	0.156184	4.6751e-17	1		0
blaSHV-62	Beta-lactam	1.01282	-0.0385382	0.154597	-0.249281	0.803143		5
blaOXA-50	Beta-lactam	1	7.30175e-18	0.156184	4.6751e-17	1		0
qnrB20	Quinolone	1	7.30175e-18	0.156184	4.6751e-17	1		0
blaCARB-35	Beta-lactam	1	7.30175e-18	0.156184	4.6751e-17	1		0
grmO	Aminoglycoside	1	7.30175e-18	0.156184	4.6751e-17	1		0
erm(35)	Macrolide, lincosamide, streptogramin B	1	7.30175e-18	0.156184	4.6751e-17	1		0
blaOXA-448	Beta-lactam	1	7.30175e-18	0.156184	4.6751e-17	1		0
blaOXA-454	Beta-lactam	1	7.30175e-18	0.156184	4.6751e-17	1		0
blaTEM-230	Beta-lactam	1.37692	0.529145	0.158212	3.34454	0.000824203	0.00452255	32
blaBRO-1	Beta-lactam	1	7.30175e-18	0.156184	4.6751e-17	1		0
cfiA9	Beta-lactam	1.00256	0.005517	0.156101	0.0353426	0.971807		1
blaOXA-346	Beta-lactam	1	7.30175e-18	0.156184	4.6751e-17	1		0
blaCTX-M-203	Beta-lactam	1.01538	0.0327899	0.15571	0.210583	0.833213		2
mcr-3.6	Polymyxin	1	7.30175e-18	0.156184	4.6751e-17	1		0
blaCARB-10	Beta-lactam	1	7.30175e-18	0.156184	4.6751e-17	1		0
erm(S)	Macrolide, lincosamide, streptogramin B	1	7.30175e-18	0.156184	4.6751e-17	1		0
blaOXA-66	Beta-lactam	1	7.30175e-18	0.156184	4.6751e-17	1		0
blaKPC-31	Beta-lactam	1	7.30175e-18	0.156184	4.6751e-17	1		0
blaOKP-B-11	Beta-lactam	1	7.30175e-18	0.156184	4.6751e-17	1		0
blaSHV-143	Beta-lactam	1.02051	-0.0383738	0.154071	-0.249066	0.80331		7
qnrB67	Quinolone	1.00256	0.005517	0.156101	0.0353426	0.971807		1
blaOXA-307	Beta-lactam	1	7.30175e-18	0.156184	4.6751e-17	1		0
blaKPC-13	Beta-lactam	1	7.30175e-18	0.156184	4.6751e-17	1		0
aph(4)-Ia	Aminoglycoside	1	7.30175e-18	0.156184	4.6751e-17	1		0
blaOKP-B-13	Beta-lactam	1	7.30175e-18	0.156184	4.6751e-17	1		0
blaOXA-225	Beta-lactam	1	7.30175e-18	0.156184	4.6751e-17	1		0
blaOXY-2-5	Beta-lactam	1.08718	-0.191918	0.148212	-1.29489	0.195358	0.366726	5
blaTEM-153	Beta-lactam	1.06667	0.0251414	0.152243	0.16514	0.868834	0.888878	13
blaIMP-6	Beta-lactam	1	7.30175e-18	0.156184	4.6751e-17	1		0
blaCTX-M-25	Beta-lactam	1	7.30175e-18	0.156184	4.6751e-17	1		0
fosB6	Fosfomycin	1	7.30175e-18	0.156184	4.6751e-17	1		0
fosD	Fosfomycin	1.00256	-0.0111406	0.1558	-0.0715053	0.942996		1
blaLEN18	Beta-lactam	1.02821	-0.102197	0.152502	-0.670135	0.502772		8
blaLUT-1	Beta-lactam	1	7.30175e-18	0.156184	4.6751e-17	1		0
tet(O/W/O)-1	Tetracycline	1.2	-0.0718203	0.148916	-0.482287	0.629602	0.76337	19
blaACT-12	Beta-lactam	1.00256	0.005517	0.156101	0.0353426	0.971807		2
blaHERA-2	Beta-lactam	1.01538	-0.0655883	0.15399	-0.425927	0.670161		1
blaKPC-9	Beta-lactam	1	7.30175e-18	0.156184	4.6751e-17	1		0
blaCTX-M-91	Beta-lactam	1	7.30175e-18	0.156184	4.6751e-17	1		0
blaIMP-16	Beta-lactam	1	7.30175e-18	0.156184	4.6751e-17	1		0
blaOXA-491	Beta-lactam	1	7.30175e-18	0.156184	4.6751e-17	1		0
blaCARB-32	Beta-lactam	1	7.30175e-18	0.156184	4.6751e-17	1		0
aadA22	Aminoglycoside	1.24872	0.440734	0.167367	2.63333	0.00845512	0.0328981	7
blaCTX-M-22	Beta-lactam	1.01282	0.0273764	0.155795	0.175721	0.860513		1
blaCTX-M-1	Beta-lactam	1.00256	0.005517	0.156101	0.0353426	0.971807		1
blaMOR	Beta-lactam	1	7.30175e-18	0.156184	4.6751e-17	1		0
erm(44)	Macrolide, lincosamide, streptogramin B	1	7.30175e-18	0.156184	4.6751e-17	1		0
blaOXA-558	Beta-lactam	1	7.30175e-18	0.156184	4.6751e-17	1		0
blaIMP-32	Beta-lactam	1	7.30175e-18	0.156184	4.6751e-17	1		0
qnrD2	Quinolone	1	7.30175e-18	0.156184	4.6751e-17	1		0
blaOKP-A-4	Beta-lactam	1	7.30175e-18	0.156184	4.6751e-17	1		0
qnrB47	Quinolone	1.00256	0.005517	0.156101	0.0353426	0.971807		1
blaLEN15	Beta-lactam	1.09744	-0.301246	0.147615	-2.04075	0.0412754	0.119364	7
blaVEB-3	Beta-lactam	1	7.30175e-18	0.156184	4.6751e-17	1		0
blaCTX-M-73	Beta-lactam	1.01282	0.010802	0.155474	0.0694779	0.944609		4
blaOXA-545	Beta-lactam	1	7.30175e-18	0.156184	4.6751e-17	1		0
blaPER-7	Beta-lactam	1	7.30175e-18	0.156184	4.6751e-17	1		0
nimH	Nitroimidazole	1	7.30175e-18	0.156184	4.6751e-17	1		0
blaBEL4	Beta-lactam	1	7.30175e-18	0.156184	4.6751e-17	1		0
blaOXA-381	Beta-lactam	1	7.30175e-18	0.156184	4.6751e-17	1		0
qnrB27	Quinolone	1.00256	-0.0111406	0.1558	-0.0715053	0.942996		1
blaOXA-17	Beta-lactam	1	7.30175e-18	0.156184	4.6751e-17	1		0
blaOXA-439	Beta-lactam	1	7.30175e-18	0.156184	4.6751e-17	1		0
mcr-5.1	Polymyxin	1	7.30175e-18	0.156184	4.6751e-17	1		0
blaSST-1	Beta-lactam	1.02821	-0.118056	0.152344	-0.774927	0.438383		2
aac(3)-Ia	Aminoglycoside	1	7.30175e-18	0.156184	4.6751e-17	1		0
blaOXA-195	Beta-lactam	1	7.30175e-18	0.156184	4.6751e-17	1		0
blaOXA-161	Beta-lactam	1	7.30175e-18	0.156184	4.6751e-17	1		0
blaCMY-151	Beta-lactam	1.00256	0.005517	0.156101	0.0353426	0.971807		1
blaTEM-217	Beta-lactam	1.54359	0.600416	0.160623	3.73805	0.000185454	0.00128023	46
cphA7	Beta-lactam	1	7.30175e-18	0.156184	4.6751e-17	1		0
aph(3')-III	Aminoglycoside	1.8641	-0.980957	0.170934	-5.7388	9.53523e-09	9.95385e-08	27
blaOXA-83	Beta-lactam	1	7.30175e-18	0.156184	4.6751e-17	1		0
blaHERA-1	Beta-lactam	1.01795	-0.0762356	0.15365	-0.496165	0.619778		1
blaOXA-556	Beta-lactam	1	7.30175e-18	0.156184	4.6751e-17	1		0
blaOXA-9	Beta-lactam	1	7.30175e-18	0.156184	4.6751e-17	1		0
blaSHV-151	Beta-lactam	1.01538	-0.0493449	0.154236	-0.319932	0.74902		5
blaOXA-340	Beta-lactam	1	7.30175e-18	0.156184	4.6751e-17	1		0
blaOXA-11	Beta-lactam	1	7.30175e-18	0.156184	4.6751e-17	1		0
lnu(P)	Lincosamide	1.08205	-0.261451	0.14731	-1.77484	0.0759242	0.190033	8
mph(D)	Macrolide	1	7.30175e-18	0.156184	4.6751e-17	1		0
blaTEM-82	Beta-lactam	1.18205	0.31622	0.151992	2.08051	0.0374789	0.10987	26
blaTEM-97	Beta-lactam	1.19487	0.202766	0.149113	1.35981	0.173889	0.335246	29
mcr-3.2	Polymyxin	1	7.30175e-18	0.156184	4.6751e-17	1		0
blaOXA-351	Beta-lactam	1	7.30175e-18	0.156184	4.6751e-17	1		0
cat(pC233)	Amphenicol	1.00769	0.0164881	0.155942	0.105732	0.915795		1
blaOXA-99	Beta-lactam	1	7.30175e-18	0.156184	4.6751e-17	1		0
blaCTX-M-76	Beta-lactam	1	7.30175e-18	0.156184	4.6751e-17	1		0
qnrB43	Quinolone	1	7.30175e-18	0.156184	4.6751e-17	1		0
blaCMY-73	Beta-lactam	1	7.30175e-18	0.156184	4.6751e-17	1		0
blaCMY-98	Beta-lactam	1	7.30175e-18	0.156184	4.6751e-17	1		0
erm(30)	Macrolide, lincosamide, streptogramin B	1	7.30175e-18	0.156184	4.6751e-17	1		0
blaSCO-1	Beta-lactam	1	7.30175e-18	0.156184	4.6751e-17	1		0
blaGES-10	Beta-lactam	1	7.30175e-18	0.156184	4.6751e-17	1		0
blaCTX-M-65	Beta-lactam	1.01282	0.010802	0.155474	0.0694779	0.944609		4
blaOXA-250	Beta-lactam	1	7.30175e-18	0.156184	4.6751e-17	1		0
blaSHV-40	Beta-lactam	1.03333	-0.13852	0.151625	-0.913568	0.360944	0.534068	5
qnrS10	Quinolone	1.04615	0.0962153	0.155308	0.619512	0.535579	0.685422	2
blaSIM-1	Beta-lactam	1	7.30175e-18	0.156184	4.6751e-17	1		0
blaOXA-378	Beta-lactam	1	7.30175e-18	0.156184	4.6751e-17	1		0
aac(6')-Iu	Aminoglycoside	1	7.30175e-18	0.156184	4.6751e-17	1		0
blaCMY-45	Beta-lactam	1.00256	0.005517	0.156101	0.0353426	0.971807		1
blaOXA-406	Beta-lactam	1	7.30175e-18	0.156184	4.6751e-17	1		0
blaKPC-22	Beta-lactam	1	7.30175e-18	0.156184	4.6751e-17	1		0
blaACI-1	Beta-lactam	1.22564	0.403897	0.169114	2.38831	0.0169259	0.0588965	4
blaFONA-4	Beta-lactam	1	7.30175e-18	0.156184	4.6751e-17	1		0
blaOKP-B-15	Beta-lactam	1	7.30175e-18	0.156184	4.6751e-17	1		0
blaTEM-36	Beta-lactam	1.37179	0.479747	0.156338	3.06866	0.00215023	0.0105782	34
erm(Z)	Macrolide, lincosamide, streptogramin B	1	7.30175e-18	0.156184	4.6751e-17	1		0
blaTEM-12	Beta-lactam	1.02821	0.0431025	0.155006	0.278069	0.780959		9
blaCTX-M-110	Beta-lactam	1.01538	-0.000253193	0.155097	-0.00163248	0.998697		4
blaSHV-185	Beta-lactam	1.02308	-0.0812878	0.153175	-0.530687	0.595636		8
blaNDM-1	Beta-lactam	1	7.30175e-18	0.156184	4.6751e-17	1		0
blaSHV-86	Beta-lactam	1.02308	-0.0812878	0.153195	-0.530618	0.595683		5
blaCMY-142	Beta-lactam	1.00513	0.011013	0.15602	0.070587	0.943726		1
blaTEM-22	Beta-lactam	1.01026	0.00534757	0.155553	0.0343778	0.972576		4
blaSRT-2	Beta-lactam	1.01282	-0.0385382	0.154603	-0.249272	0.803151		3
mcr-1.1	Polymyxin	1	7.30175e-18	0.156184	4.6751e-17	1		0
aadA9	Aminoglycoside	1	7.30175e-18	0.156184	4.6751e-17	1		0
blaOXA-173	Beta-lactam	1	7.30175e-18	0.156184	4.6751e-17	1		0
dfrA18	Folate pathway antagonist	1	7.30175e-18	0.156184	4.6751e-17	1		0
blaNDM-3	Beta-lactam	1	7.30175e-18	0.156184	4.6751e-17	1		0
blaNDM-14	Beta-lactam	1	7.30175e-18	0.156184	4.6751e-17	1		0
blaOXA-521	Beta-lactam	1	7.30175e-18	0.156184	4.6751e-17	1		0
blaVIM-34	Beta-lactam	1	7.30175e-18	0.156184	4.6751e-17	1		0
blaOXY-2-1	Beta-lactam	1.00769	-0.0166787	0.155341	-0.107369	0.914496		3
blaTEM-233	Beta-lactam	1.21282	0.352555	0.151024	2.33443	0.0195734	0.0666151	32
blaOXA-330	Beta-lactam	1	7.30175e-18	0.156184	4.6751e-17	1		0
blaOXA-503	Beta-lactam	1	7.30175e-18	0.156184	4.6751e-17	1		0
erm(Q)	Macrolide, lincosamide, streptogramin B	1.09744	-0.243644	0.147144	-1.65582	0.0977578	0.229892	7
qnrD1	Quinolone	1	7.30175e-18	0.156184	4.6751e-17	1		0
blaTEM-108	Beta-lactam	1.08462	0.123802	0.152984	0.809251	0.418371	0.581751	19
blaTEM-32	Beta-lactam	1.10769	0.0744691	0.150822	0.493754	0.62148	0.762159	14
erm(42)	Macrolide, lincosamide, streptogramin B	1	7.30175e-18	0.156184	4.6751e-17	1		0
blaOXA-507	Beta-lactam	1	7.30175e-18	0.156184	4.6751e-17	1		0
blaSHV-74	Beta-lactam	1.03077	-0.112539	0.152183	-0.739495	0.459606	0.624481	6
blaOXA-555	Beta-lactam	1	7.30175e-18	0.156184	4.6751e-17	1		0
mcr-1.3	Polymyxin	1	7.30175e-18	0.156184	4.6751e-17	1		0
mcr-1.9	Polymyxin	1	7.30175e-18	0.156184	4.6751e-17	1		0
blaCMY-19	Beta-lactam	1	7.30175e-18	0.156184	4.6751e-17	1		0
aadA10	Aminoglycoside	1	7.30175e-18	0.156184	4.6751e-17	1		0
blaSHV-203	Beta-lactam	1.02051	-0.0383738	0.154077	-0.249055	0.803318		5
tet(Z)	Tetracycline	1	7.30175e-18	0.156184	4.6751e-17	1		0
[truncated: 535 more rows]

## Sheet: formula milk
Gene	Antibiotic class	baseMean	log2FoldChange (formula vs no formula)	lfcSE	stat	p-value	FDR-adjusted p-value	No of neonates positive for ARG
blaLEN19	Beta-lactam	1.07436	0.13049	0.149461	0.873076	0.382622	0.687774	11
qnrB42	Quinolone	1.08462	0.330917	0.149685	2.21076	0.0270525	0.131628	1
blaZ	Beta-lactam	32.7205	-0.404079	0.236545	-1.70826	0.0875889	0.289086	306
blaTEM-94	Beta-lactam	1	3.5972e-18	0.156485	2.29875e-17	1		0
blaSHV-120	Beta-lactam	1.01538	0.000508379	0.155396	0.00327151	0.99739		3
blaVIM-28	Beta-lactam	1	3.5972e-18	0.156485	2.29875e-17	1		0
blaTEM-130	Beta-lactam	1.01026	-0.00519829	0.15585	-0.0333545	0.973392		4
vat(E)	Streptogramin A	1	3.5972e-18	0.156485	2.29875e-17	1		1
erm(47)	Macrolide, lincosamide, streptogramin B	1	3.5972e-18	0.156485	2.29875e-17	1		0
blaCTX-M-88	Beta-lactam	1.01538	0.000508379	0.155398	0.00327147	0.99739		2
blaCTX-M-159	Beta-lactam	1.02564	-0.0210248	0.155114	-0.135544	0.892181		4
dfrB8	Folate pathway antagonist	1	3.5972e-18	0.156485	2.29875e-17	1		0
fusB	Steroid antibacterial	1.89487	-0.0493773	0.173764	-0.284163	0.776286	0.925887	50
aac(6')-It	Aminoglycoside	1	3.5972e-18	0.156485	2.29875e-17	1		0
blaFOX-3	Beta-lactam	1	3.5972e-18	0.156485	2.29875e-17	1		0
blaCTX-M-113	Beta-lactam	1.01538	0.000508379	0.15539	0.00327163	0.99739		4
VanHDX	Glycopeptide	1.01795	-0.0380394	0.15594	-0.243936	0.80728		2
aac(6')-29a	Aminoglycoside	1	3.5972e-18	0.156485	2.29875e-17	1		0
erm(D)	Macrolide, lincosamide, streptogramin B	1	3.5972e-18	0.156485	2.29875e-17	1		0
sul1	Folate pathway antagonist	3.44359	0.0253589	0.22884	0.110815	0.911763	0.964707	23
blaCMY-121	Beta-lactam	1.00256	-0.00549599	0.156403	-0.03514	0.971968		1
blaCTX-M-46	Beta-lactam	1.01538	-0.0160457	0.155695	-0.103058	0.917917		4
blaOXA-538	Beta-lactam	1	3.5972e-18	0.156485	2.29875e-17	1		0
blaSHV-14	Beta-lactam	1.03333	-0.0369663	0.154875	-0.238685	0.81135		5
ARR-6	Rifamycin	1	3.5972e-18	0.156485	2.29875e-17	1		0
blaPER-2	Beta-lactam	1	3.5972e-18	0.156485	2.29875e-17	1		0
blaCTX-M-214	Beta-lactam	1.00256	-0.00549599	0.156403	-0.03514	0.971968		2
qnrB16	Quinolone	1.02821	0.118941	0.152604	0.779409	0.435739		1
blaOXA-401	Beta-lactam	1	3.5972e-18	0.156485	2.29875e-17	1		0
blaOXA-248	Beta-lactam	1	3.5972e-18	0.156485	2.29875e-17	1		0
blaCTX-M-42	Beta-lactam	1.00769	0.0168718	0.15563	0.10841	0.913671		2
mecA	Beta-lactam	8.94103	-0.444825	0.231134	-1.92454	0.0542875	0.210687	177
mcr-1.5	Polymyxin	1	3.5972e-18	0.156485	2.29875e-17	1		0
blaCTX-M-102	Beta-lactam	1.02308	-0.0156715	0.155178	-0.100991	0.919558		4
blaIMP-5	Beta-lactam	1	3.5972e-18	0.156485	2.29875e-17	1		0
dfrA12	Folate pathway antagonist	1.18718	-0.354594	0.168699	-2.10193	0.0355591	0.156652	3
catS	Amphenicol	1.2	-0.0224302	0.153477	-0.146147	0.883805	0.959262	14
blaOKP-B-4	Beta-lactam	1	3.5972e-18	0.156485	2.29875e-17	1		0
blaOXA-539	Beta-lactam	1	3.5972e-18	0.156485	2.29875e-17	1		0
rmtE	Aminoglycoside	1	3.5972e-18	0.156485	2.29875e-17	1		0
blaOXA-100	Beta-lactam	1	3.5972e-18	0.156485	2.29875e-17	1		0
blaOXA-365	Beta-lactam	1	3.5972e-18	0.156485	2.29875e-17	1		0
qacB	Quaternary ammonium compound	6.14872	0.131603	0.214114	0.614643	0.53879	0.798389	171
blaSHV-42	Beta-lactam	1.00769	0.000256138	0.155931	0.00164264	0.998689		3
blaOXA-1	Beta-lactam	1	3.5972e-18	0.156485	2.29875e-17	1		0
blaSHV-193	Beta-lactam	1.03846	-0.0803192	0.155489	-0.516557	0.605465		3
blaCTX-M-191	Beta-lactam	1.01026	0.0113967	0.155547	0.0732687	0.941592		4
ant(6)-Ia	Aminoglycoside	4.00256	0.72355	0.221188	3.2712	0.00107092	0.0111591	49
blaVIM-24	Beta-lactam	1	3.5972e-18	0.156485	2.29875e-17	1		0
qacF	Quaternary ammonium compound	1	3.5972e-18	0.156485	2.29875e-17	1		0
blaOXA-288	Beta-lactam	1	3.5972e-18	0.156485	2.29875e-17	1		0
erm(X)	Macrolide, lincosamide, streptogramin B	1.23846	-0.273901	0.163032	-1.68004	0.09295	0.300815	19
blaCTX-M-52	Beta-lactam	1.01795	0.0443113	0.154446	0.286905	0.774185		2
erm(B)	Macrolide, lincosamide, streptogramin B	9.39487	0.118828	0.254422	0.467053	0.640462	0.875075	111
blaOXA-295	Beta-lactam	1	3.5972e-18	0.156485	2.29875e-17	1		0
blaVIM-51	Beta-lactam	1	3.5972e-18	0.156485	2.29875e-17	1		0
tet(O/W/32/O/W/O)	Tetracycline	1.26923	-0.0460115	0.146039	-0.315063	0.752714	0.925887	35
cfiA10	Beta-lactam	1	3.5972e-18	0.156485	2.29875e-17	1		0
blaOXA-29	Beta-lactam	1	3.5972e-18	0.156485	2.29875e-17	1		0
aph(3')-Ia	Aminoglycoside	2.00513	0.175084	0.190216	0.920451	0.357337	0.67039	25
blaOXA-62	Beta-lactam	1	3.5972e-18	0.156485	2.29875e-17	1		0
blaOXA-519	Beta-lactam	1	3.5972e-18	0.156485	2.29875e-17	1		0
fosB3	Fosfomycin	1	3.5972e-18	0.156485	2.29875e-17	1		0
qnrB76	Quinolone	1	3.5972e-18	0.156485	2.29875e-17	1		0
VanE	Glycopeptide	1	3.5972e-18	0.156485	2.29875e-17	1		0
tet(O/W/32/O)	Tetracycline	1.77179	-0.182017	0.166289	-1.09458	0.2737	0.557983	57
blaOXA-493	Beta-lactam	1	3.5972e-18	0.156485	2.29875e-17	1		0
blaOXA-28	Beta-lactam	1	3.5972e-18	0.156485	2.29875e-17	1		0
mcr-3.24	Polymyxin	1	3.5972e-18	0.156485	2.29875e-17	1		0
blaTEM-112	Beta-lactam	1.04359	0.0387368	0.152806	0.253503	0.79988		12
blaDHA-10	Beta-lactam	1	3.5972e-18	0.156485	2.29875e-17	1		0
fosB	Fosfomycin	18.5	-0.674414	0.234711	-2.87337	0.00406114	0.0339469	252
blaOKP-B-20	Beta-lactam	1	3.5972e-18	0.156485	2.29875e-17	1		0
aadA4	Aminoglycoside	1	3.5972e-18	0.156485	2.29875e-17	1		0
blaOXA-114f	Beta-lactam	1	3.5972e-18	0.156485	2.29875e-17	1		0
blaTEM-55	Beta-lactam	1.34103	-0.0840706	0.146714	-0.573023	0.566629	0.82205	36
dfrB2	Folate pathway antagonist	1	3.5972e-18	0.156485	2.29875e-17	1		0
blaOXA-122	Beta-lactam	1	3.5972e-18	0.156485	2.29875e-17	1		0
aadA1	Aminoglycoside	1.28462	-0.509609	0.171659	-2.96872	0.00299044	0.0278538	6
ant(2'')-Ia	Aminoglycoside	1.00256	0.0112273	0.156096	0.0719254	0.942661		2
qepA1	Quinolone	1	3.5972e-18	0.156485	2.29875e-17	1		0
blaCTX-M-93	Beta-lactam	1.02564	-0.0210248	0.155114	-0.135544	0.892181		4
aac(6')-Ik	Aminoglycoside	1	3.5972e-18	0.156485	2.29875e-17	1		0
dfrA17	Folate pathway antagonist	1.62051	-0.551539	0.187513	-2.94133	0.00326802	0.0295937	12
blaOXA-95	Beta-lactam	1	3.5972e-18	0.156485	2.29875e-17	1		0
aac(6')-IIa	Aminoglycoside	1	3.5972e-18	0.156485	2.29875e-17	1		0
aph(3')-Vb	Aminoglycoside	1	3.5972e-18	0.156485	2.29875e-17	1		0
aph(3')-Vc	Aminoglycoside	1	3.5972e-18	0.156485	2.29875e-17	1		0
qnrVC6	Quinolone	1	3.5972e-18	0.156485	2.29875e-17	1		0
aac(6')-IIb	Aminoglycoside	1	3.5972e-18	0.156485	2.29875e-17	1		0
blaCTX-M-17	Beta-lactam	1.01795	-0.0214389	0.155624	-0.137761	0.890429		3
tet(37)	Tetracycline	1	3.5972e-18	0.156485	2.29875e-17	1		0
blaIMP-68	Beta-lactam	1	3.5972e-18	0.156485	2.29875e-17	1		0
blaTEM-3	Beta-lactam	1.00256	0.0112273	0.156096	0.0719254	0.942661		1
blaOXA-361	Beta-lactam	1	3.5972e-18	0.156485	2.29875e-17	1		0
blaCMY-134	Beta-lactam	1.00513	-0.0109711	0.156322	-0.0701827	0.944048		1
blaSHV-1b-b	Beta-lactam	1.03846	0.0494235	0.152966	0.323101	0.746619		8
blaSGM-5	Beta-lactam	1	3.5972e-18	0.156485	2.29875e-17	1		0
blaIMP-33	Beta-lactam	1	3.5972e-18	0.156485	2.29875e-17	1		0
erm(N)	Macrolide, lincosamide, streptogramin B	1	3.5972e-18	0.156485	2.29875e-17	1		0
ole(C)	Macrolide	1	3.5972e-18	0.156485	2.29875e-17	1		0
blaOXA-119	Beta-lactam	1	3.5972e-18	0.156485	2.29875e-17	1		0
dfrA5	Folate pathway antagonist	1.05641	0.228819	0.149938	1.52609	0.126988	0.35688	3
blaNDM-16	Beta-lactam	1	3.5972e-18	0.156485	2.29875e-17	1		0
blaOXA-457	Beta-lactam	1	3.5972e-18	0.156485	2.29875e-17	1		0
mcr-1.14	Polymyxin	1	3.5972e-18	0.156485	2.29875e-17	1		0
blaSHV-199	Beta-lactam	1.01282	0.00594227	0.155465	0.0382225	0.96951		5
blaOXA-364	Beta-lactam	1	3.5972e-18	0.156485	2.29875e-17	1		0
blaCMY-156	Beta-lactam	1.00256	-0.00549599	0.156403	-0.03514	0.971968		1
dfrA29	Folate pathway antagonist	1	3.5972e-18	0.156485	2.29875e-17	1		0
blaOXA-115	Beta-lactam	1	3.5972e-18	0.156485	2.29875e-17	1		0
blaOXA-256	Beta-lactam	1	3.5972e-18	0.156485	2.29875e-17	1		0
blaSGM-1	Beta-lactam	1	3.5972e-18	0.156485	2.29875e-17	1		0
blaLEN20	Beta-lactam	1.09487	0.294655	0.147369	1.99944	0.045561	0.188011	10
blaACC-3	Beta-lactam	1	3.5972e-18	0.156485	2.29875e-17	1		0
qacH	Quaternary ammonium compound	1	3.5972e-18	0.156485	2.29875e-17	1		0
blaCMY-43	Beta-lactam	1.00256	-0.00549599	0.156403	-0.03514	0.971968		1
blaCTX-M-71	Beta-lactam	1.01282	-0.0106322	0.15578	-0.0682512	0.945586		2
blaVIM-1	Beta-lactam	1	3.5972e-18	0.156485	2.29875e-17	1		0
aph(6)-Ia	Aminoglycoside	1	3.5972e-18	0.156485	2.29875e-17	1		0
blaACC-1d	Beta-lactam	1	3.5972e-18	0.156485	2.29875e-17	1		0
blaIMP-48	Beta-lactam	1	3.5972e-18	0.156485	2.29875e-17	1		0
blaCMY-97	Beta-lactam	1.01026	0.0443941	0.154963	0.286483	0.774509		2
optrA	Oxazolidinone, Amphenicol	1	3.5972e-18	0.156485	2.29875e-17	1		0
blaOXA-388	Beta-lactam	1	3.5972e-18	0.156485	2.29875e-17	1		0
blaVIM-41	Beta-lactam	1	3.5972e-18	0.156485	2.29875e-17	1		0
blaLEN23	Beta-lactam	1.12821	0.352153	0.146814	2.39863	0.0164566	0.0975428	7
blaDHA-15	Beta-lactam	1.00513	-0.0109711	0.156322	-0.0701827	0.944048		1
blaTEM-205	Beta-lactam	1.01282	0.0224519	0.155169	0.144693	0.884953		4
qnrB74	Quinolone	1	3.5972e-18	0.156485	2.29875e-17	1		0
rmtB2	Aminoglycoside	1	3.5972e-18	0.156485	2.29875e-17	1		0
blaOXA-396	Beta-lactam	1	3.5972e-18	0.156485	2.29875e-17	1		0
blaOXA-20	Beta-lactam	1	3.5972e-18	0.156485	2.29875e-17	1		0
blaCMY-153	Beta-lactam	1.00513	-0.0109711	0.156322	-0.0701827	0.944048		1
blaCMY-131	Beta-lactam	1.00256	-0.00549599	0.156403	-0.03514	0.971968		1
blaGOB-6	Beta-lactam	1	3.5972e-18	0.156485	2.29875e-17	1		0
blaIMP-3	Beta-lactam	1	3.5972e-18	0.156485	2.29875e-17	1		0
blaOXA-458	Beta-lactam	1	3.5972e-18	0.156485	2.29875e-17	1		0
blaCARB-29	Beta-lactam	1	3.5972e-18	0.156485	2.29875e-17	1		0
blaOXA-382	Beta-lactam	1	3.5972e-18	0.156485	2.29875e-17	1		0
vga(C)	Lincosamide, streptogramin A, pleuromutilin	1	3.5972e-18	0.156485	2.29875e-17	1		0
blaSHV-93	Beta-lactam	1.03333	0.0118898	0.15398	0.0772169	0.938451		5
qnrB61	Quinolone	1	3.5972e-18	0.156485	2.29875e-17	1		0
blaCMY-146	Beta-lactam	1.00256	-0.00549599	0.156403	-0.03514	0.971968		1
lsa(E)	Lincosamide, streptogramin A, pleuromutilin	1.11795	0.331647	0.14869	2.23045	0.0257174	0.127626	4
blaCMY-96	Beta-lactam	1	3.5972e-18	0.156485	2.29875e-17	1		0
sul2	Folate pathway antagonist	6.12821	-0.601881	0.255831	-2.35265	0.01864	0.102994	42
qnrB80	Quinolone	1	3.5972e-18	0.156485	2.29875e-17	1		0
mcr-2.1	Polymyxin	1	3.5972e-18	0.156485	2.29875e-17	1		0
blaTEM-129	Beta-lactam	1.00256	0.0112273	0.156096	0.0719254	0.942661		1
blaSHV-198	Beta-lactam	1.02821	0.0226162	0.154111	0.146753	0.883327		7
blaCMY-27	Beta-lactam	1.00256	-0.00549599	0.156403	-0.03514	0.971968		1
cat(pC221)	Amphenicol	1.68718	-0.974813	0.193359	-5.04147	4.6197e-07	1.88253e-05	18
blaEBR-1	Beta-lactam	1	3.5972e-18	0.156485	2.29875e-17	1		0
aph(3'')-Ib	Aminoglycoside	4.70769	-0.538994	0.245497	-2.19552	0.028126	0.132885	28
blaCMY-64	Beta-lactam	1	3.5972e-18	0.156485	2.29875e-17	1		0
blaOXA-159	Beta-lactam	1	3.5972e-18	0.156485	2.29875e-17	1		0
aac(6')-Iv	Aminoglycoside	1	3.5972e-18	0.156485	2.29875e-17	1		0
dfrA1	Folate pathway antagonist	1	3.5972e-18	0.156485	2.29875e-17	1		2
cfiA13	Beta-lactam	1	3.5972e-18	0.156485	2.29875e-17	1		3
blaCTX-M-85	Beta-lactam	1.01538	0.000508379	0.155386	0.00327171	0.99739		5
catB1	Amphenicol	1	3.5972e-18	0.156485	2.29875e-17	1		0
blaOXA-320	Beta-lactam	1	3.5972e-18	0.156485	2.29875e-17	1		0
cfr(C)	Oxazolidinone, amphenicol, lincosamide, streptogramin A, pleuromutilin	1.03846	-0.0803192	0.155444	-0.516707	0.605361		2
blaCTX-M-166	Beta-lactam	1	3.5972e-18	0.156485	2.29875e-17	1		0
blaSHV-159	Beta-lactam	1.0359	0.0707592	0.152789	0.463118	0.64328		6
fomB	Fosfomycin	1	3.5972e-18	0.156485	2.29875e-17	1		0
OqxA	Amphenicol, quinolone, quaternary ammonium compound, folate pathway antagonist	4.92308	0.189632	0.233851	0.810912	0.417416	0.700236	66
dfrA7	Folate pathway antagonist	1.15641	-0.301967	0.167134	-1.80674	0.070803	0.259346	3
blaSHV-204	Beta-lactam	1.01282	0.00594227	0.155467	0.038222	0.969511		4
mph(C)	Macrolide	6.52308	0.136847	0.221038	0.61911	0.535844	0.797649	145
blaCMY-50	Beta-lactam	1.00513	0.0223678	0.155712	0.143649	0.885778		2
blaOXA-513	Beta-lactam	1	3.5972e-18	0.156485	2.29875e-17	1		0
blaOXA-488	Beta-lactam	1	3.5972e-18	0.156485	2.29875e-17	1		0
blaOXA-162	Beta-lactam	1	3.5972e-18	0.156485	2.29875e-17	1		0
blaTLA-1	Beta-lactam	1	3.5972e-18	0.156485	2.29875e-17	1		0
dfrA34	Folate pathway antagonist	1	3.5972e-18	0.156485	2.29875e-17	1		0
blaSHV-197	Beta-lactam	1.00513	0.00573127	0.156013	0.0367358	0.970696		2
blaVEB-7	Beta-lactam	1	3.5972e-18	0.156485	2.29875e-17	1		0
aph(3')-Ib	Aminoglycoside	1	3.5972e-18	0.156485	2.29875e-17	1		0
blaOXA-376	Beta-lactam	1	3.5972e-18	0.156485	2.29875e-17	1		0
rmtC	Aminoglycoside	1	3.5972e-18	0.156485	2.29875e-17	1		0
qnrB37	Quinolone	1	3.5972e-18	0.156485	2.29875e-17	1		0
tet(A)	Tetracycline	3.88974	-0.951172	0.238216	-3.9929	6.52698e-05	0.00125164	22
blaOXA-19	Beta-lactam	1	3.5972e-18	0.156485	2.29875e-17	1		0
tet(M)	Tetracycline	43.5846	0.560384	0.264974	2.11486	0.0344418	0.153809	262
aac(6')-aph(2'')	Aminoglycoside	2.28462	0.28868	0.188669	1.53009	0.125994	0.35688	46
blaOXA-156	Beta-lactam	1	3.5972e-18	0.156485	2.29875e-17	1		0
blaOXA-192	Beta-lactam	1	3.5972e-18	0.156485	2.29875e-17	1		0
aac(6')-Ib	Aminoglycoside	1	3.5972e-18	0.156485	2.29875e-17	1		0
blaCTX-M-19	Beta-lactam	1.01282	0.00594227	0.155467	0.038222	0.969511		4
blaOXA-147	Beta-lactam	1	3.5972e-18	0.156485	2.29875e-17	1		0
blaCTX-M-213	Beta-lactam	1.00256	-0.00549599	0.156403	-0.03514	0.971968		1
erm(38)	Macrolide, lincosamide, streptogramin B	1	3.5972e-18	0.156485	2.29875e-17	1		0
blaVIM-54	Beta-lactam	1	3.5972e-18	0.156485	2.29875e-17	1		0
blaOXA-387	Beta-lactam	1	3.5972e-18	0.156485	2.29875e-17	1		0
tet(48)	Tetracycline	1	3.5972e-18	0.156485	2.29875e-17	1		0
blaIND-2	Beta-lactam	1	3.5972e-18	0.156485	2.29875e-17	1		0
qnrB44	Quinolone	1	3.5972e-18	0.156485	2.29875e-17	1		0
blaOXA-411	Beta-lactam	1	3.5972e-18	0.156485	2.29875e-17	1		0
blaOXA-245	Beta-lactam	1	3.5972e-18	0.156485	2.29875e-17	1		0
blaOXA-229	Beta-lactam	1	3.5972e-18	0.156485	2.29875e-17	1		0
erm(A)	Macrolide, lincosamide, streptogramin B	1.40513	-0.144115	0.168456	-0.855508	0.39227	0.687774	13
blaPAO	Beta-lactam	1	3.5972e-18	0.156485	2.29875e-17	1		0
blaTEM-195	Beta-lactam	1.00769	-0.0164255	0.156241	-0.105129	0.916273		2
blaOXA-87	Beta-lactam	1	3.5972e-18	0.156485	2.29875e-17	1		0
blaSHV-154	Beta-lactam	1.01282	0.00594227	0.155467	0.038222	0.969511		4
blaOXA-326	Beta-lactam	1	3.5972e-18	0.156485	2.29875e-17	1		0
tet(S)	Tetracycline	1.20256	-0.258493	0.160892	-1.60662	0.108137	0.3356	6
blaKPC-29	Beta-lactam	1	3.5972e-18	0.156485	2.29875e-17	1		0
blaOKP-A-9	Beta-lactam	1	3.5972e-18	0.156485	2.29875e-17	1		0
blaDHA-13	Beta-lactam	1.08974	-0.180896	0.158232	-1.14323	0.252943	0.525218	1
blaOXA-370	Beta-lactam	1	3.5972e-18	0.156485	2.29875e-17	1		0
blaIMP-28	Beta-lactam	1	3.5972e-18	0.156485	2.29875e-17	1		0
erm(T)	Macrolide, lincosamide, streptogramin B	1.26667	-0.392341	0.164343	-2.38733	0.0169713	0.0987971	21
blaOXA-182	Beta-lactam	1	3.5972e-18	0.156485	2.29875e-17	1		0
blaOXA-520	Beta-lactam	1	3.5972e-18	0.156485	2.29875e-17	1		0
blaCARB-45	Beta-lactam	1	3.5972e-18	0.156485	2.29875e-17	1		0
fosE	Fosfomycin	1	3.5972e-18	0.156485	2.29875e-17	1		0
blaPER-6	Beta-lactam	1	3.5972e-18	0.156485	2.29875e-17	1		0
tet(Y)	Tetracycline	1	3.5972e-18	0.156485	2.29875e-17	1		0
blaCMY-5	Beta-lactam	1.00513	-0.0109711	0.156322	-0.0701827	0.944048		1
aph(2'')-Ih	Aminoglycoside	1	3.5972e-18	0.156485	2.29875e-17	1		0
blaCMY-11	Beta-lactam	1	3.5972e-18	0.156485	2.29875e-17	1		0
blaCMY-89	Beta-lactam	1.04615	0.174413	0.15071	1.15727	0.24716		3
blaDHA-20	Beta-lactam	1.00513	-0.0109711	0.156322	-0.0701827	0.944048		1
blaSHV-66	Beta-lactam	1.01026	-0.00519829	0.15585	-0.0333545	0.973392		4
blaOXA-141	Beta-lactam	1	3.5972e-18	0.156485	2.29875e-17	1		0
catP	Amphenicol	1.00256	0.0112273	0.156096	0.0719254	0.942661		1
ere(A)	Macrolide	1	3.5972e-18	0.156485	2.29875e-17	1		0
blaCTX-M-77	Beta-lactam	1	3.5972e-18	0.156485	2.29875e-17	1		0
blaDHA-17	Beta-lactam	1.02564	-0.0540398	0.155789	-0.346878	0.728683		1
vga(A)LC	Lincosamide, streptogramin A, pleuromutilin	1.64103	-0.776832	0.182175	-4.26421	2.00606e-05	0.000467126	37
aac(6')-If	Aminoglycoside	1	3.5972e-18	0.156485	2.29875e-17	1		0
catA2	Amphenicol	1	3.5972e-18	0.156485	2.29875e-17	1		0
blaCTX-M-209	Beta-lactam	1.05385	0.173399	0.150363	1.15321	0.248826	0.525218	3
blaIMP-15	Beta-lactam	1	3.5972e-18	0.156485	2.29875e-17	1		0
blaOXA-114a	Beta-lactam	1	3.5972e-18	0.156485	2.29875e-17	1		0
blaDHA-25	Beta-lactam	1.00256	-0.00549599	0.156403	-0.03514	0.971968		1
qnrB21	Quinolone	1.02821	0.103028	0.152788	0.674323	0.500106		3
blaMOX-7	Beta-lactam	1	3.5972e-18	0.156485	2.29875e-17	1		0
blaRAHN-1	Beta-lactam	1	3.5972e-18	0.156485	2.29875e-17	1		0
cepA-44	Beta-lactam	1.41538	-0.349434	0.162245	-2.15375	0.03126	0.141538	29
fosB2	Fosfomycin	1	3.5972e-18	0.156485	2.29875e-17	1		0
blaTER-1	Beta-lactam	1	3.5972e-18	0.156485	2.29875e-17	1		0
blaOXY-1-6	Beta-lactam	1.49487	0.352938	0.160215	2.2029	0.0276015	0.132325	19
blaCTX-M-87	Beta-lactam	1.00513	-0.0109711	0.156321	-0.0701835	0.944048		2
blaOXA-559	Beta-lactam	1	3.5972e-18	0.156485	2.29875e-17	1		0
qnrB39	Quinolone	1	3.5972e-18	0.156485	2.29875e-17	1		0
blaVIM-8	Beta-lactam	1	3.5972e-18	0.156485	2.29875e-17	1		0
blaPAU-1	Beta-lactam	1	3.5972e-18	0.156485	2.29875e-17	1		0
qnrS8	Quinolone	1.14615	-0.28399	0.16539	-1.7171	0.0859618	0.289086	2
blaTEM-167	Beta-lactam	1.00256	-0.00549599	0.156403	-0.03514	0.971968		1
tet(L)	Tetracycline	1.60769	-0.845932	0.187364	-4.51492	6.33411e-06	0.000206492	19
tet(Q)	Tetracycline	82.1821	-0.444462	0.301152	-1.47587	0.139978	0.374039	166
blaSHV-153	Beta-lactam	1.01026	-0.00519829	0.155855	-0.0333534	0.973393		2
blaSHV-31	Beta-lactam	1.01282	0.00594227	0.155471	0.0382211	0.969511		3
qnrB11	Quinolone	1	3.5972e-18	0.156485	2.29875e-17	1		0
blaTEM-193	Beta-lactam	1.02051	0.0388569	0.154345	0.251754	0.801232		7
blaCTX-M-81	Beta-lactam	1.00513	0.00573127	0.156013	0.0367358	0.970696		2
tet(44)	Tetracycline	1.04615	-0.09586	0.155462	-0.616615	0.537489		2
tetB(46)	Tetracycline	5.13333	0.490975	0.19342	2.53839	0.0111364	0.0772437	193
blaVIM-43	Beta-lactam	1	3.5972e-18	0.156485	2.29875e-17	1		0
aac(6')-30-aac(6')-Ib'	Aminoglycoside	1	3.5972e-18	0.156485	2.29875e-17	1		0
aac(6')-Ih	Aminoglycoside	1	3.5972e-18	0.156485	2.29875e-17	1		0
blaOXA-71	Beta-lactam	1	3.5972e-18	0.156485	2.29875e-17	1		0
blaCARB-17	Beta-lactam	1	3.5972e-18	0.156485	2.29875e-17	1		0
dfrD	Folate pathway antagonist	1	3.5972e-18	0.156485	2.29875e-17	1		0
blaCMY-35	Beta-lactam	1.00256	-0.00549599	0.156403	-0.03514	0.971968		1
blaOXA-167	Beta-lactam	1	3.5972e-18	0.156485	2.29875e-17	1		0
blaTEM-141	Beta-lactam	1.41795	-0.113959	0.151415	-0.752631	0.451672	0.721454	38
blaCTX-M-194	Beta-lactam	1.02821	0.0549562	0.153598	0.357792	0.720499		2
ant(4')-IIa	Aminoglycoside	1	3.5972e-18	0.156485	2.29875e-17	1		0
blaOCH-7	Beta-lactam	1	3.5972e-18	0.156485	2.29875e-17	1		0
cat	Amphenicol	1.37179	0.425953	0.163423	2.60645	0.00914867	0.0648362	8
blaSHV-168	Beta-lactam	1.02051	0.0388569	0.154349	0.251747	0.801237		5
tet(52)	Tetracycline	1	3.5972e-18	0.156485	2.29875e-17	1		0
blaSHV-35	Beta-lactam	1.01282	-0.0272729	0.156083	-0.174734	0.861289		3
blaTEM-187	Beta-lactam	1.02564	-0.00461636	0.154767	-0.0298277	0.976204		10
blaOXA-239	Beta-lactam	1	3.5972e-18	0.156485	2.29875e-17	1		0
blaTEM-49	Beta-lactam	1.02821	0.0226162	0.154107	0.146757	0.883324		9
blaOXA-228	Beta-lactam	1	3.5972e-18	0.156485	2.29875e-17	1		0
blaTEM-154	Beta-lactam	1.06154	0.00194477	0.152312	0.0127684	0.989813	0.992858	17
fosA	Fosfomycin	4.17949	0.525511	0.216999	2.42172	0.0154472	0.0932555	68
blaGES-18	Beta-lactam	1	3.5972e-18	0.156485	2.29875e-17	1		0
blaOXA-300	Beta-lactam	1	3.5972e-18	0.156485	2.29875e-17	1		0
blaGES-7	Beta-lactam	1	3.5972e-18	0.156485	2.29875e-17	1		0
blaHERA-6	Beta-lactam	1.04359	0.179909	0.150935	1.19196	0.233276		1
erm(C)	Macrolide, lincosamide, streptogramin B	5.46667	-0.872825	0.241068	-3.62066	0.000293847	0.00399142	75
blaTEM-139	Beta-lactam	1.00769	0.0168718	0.155629	0.108411	0.91367		3
dfrA14	Folate pathway antagonist	1	3.5972e-18	0.156485	2.29875e-17	1		2
blaOXA-179	Beta-lactam	1	3.5972e-18	0.156485	2.29875e-17	1		0
lnu(B)	Lincosamide	1.20769	0.582585	0.150783	3.86374	0.000111663	0.00202235	5
blaOXA-61	Beta-lactam	1	3.5972e-18	0.156485	2.29875e-17	1		0
blaNDM-6	Beta-lactam	1	3.5972e-18	0.156485	2.29875e-17	1		0
blaNDM-2	Beta-lactam	1	3.5972e-18	0.156485	2.29875e-17	1		0
blaOXA-285	Beta-lactam	1	3.5972e-18	0.156485	2.29875e-17	1		0
blaCTX-M-3	Beta-lactam	1.03846	0.0812515	0.152505	0.53278	0.594186		3
blaCMY-53	Beta-lactam	1.00256	-0.00549599	0.156403	-0.03514	0.971968		1
blaOXA-497	Beta-lactam	1	3.5972e-18	0.156485	2.29875e-17	1		0
blaOXA-354	Beta-lactam	1	3.5972e-18	0.156485	2.29875e-17	1		0
blaCMY-15	Beta-lactam	1.00256	-0.00549599	0.156403	-0.03514	0.971968		1
blaOXA-64	Beta-lactam	1	3.5972e-18	0.156485	2.29875e-17	1		0
blaSHV-57	Beta-lactam	1.01282	-0.0106322	0.155775	-0.0682536	0.945584		3
blaOXA-103	Beta-lactam	1	3.5972e-18	0.156485	2.29875e-17	1		0
OqxB	Amphenicol, quinolone, quaternary ammonium compound, folate pathway antagonist	9.58462	1.24065	0.248921	4.98411	6.22486e-07	2.25478e-05	95
blaCMY-69	Beta-lactam	1.00513	-0.0109711	0.156322	-0.0701827	0.944048		1
blaOXA-94	Beta-lactam	1	3.5972e-18	0.156485	2.29875e-17	1		0
blaIMP-4	Beta-lactam	1	3.5972e-18	0.156485	2.29875e-17	1		0
blaOXA-181	Beta-lactam	1	3.5972e-18	0.156485	2.29875e-17	1		0
blaIMP-7	Beta-lactam	1	3.5972e-18	0.156485	2.29875e-17	1		0
blaOXA-455	Beta-lactam	1	3.5972e-18	0.156485	2.29875e-17	1		0
blaOXA-392	Beta-lactam	1	3.5972e-18	0.156485	2.29875e-17	1		0
blaCTX-M-97	Beta-lactam	1	3.5972e-18	0.156485	2.29875e-17	1		0
erm(31)	Macrolide, lincosamide, streptogramin B	1	3.5972e-18	0.156485	2.29875e-17	1		0
blaOXA-216	Beta-lactam	1	3.5972e-18	0.156485	2.29875e-17	1		0
blaVIM-40	Beta-lactam	1	3.5972e-18	0.156485	2.29875e-17	1		0
aac(6')-IIc	Aminoglycoside	1	3.5972e-18	0.156485	2.29875e-17	1		0
tet(49)	Tetracycline	1	3.5972e-18	0.156485	2.29875e-17	1		0
blaCTX-M-72	Beta-lactam	1.00769	0.000256138	0.155933	0.00164262	0.998689		2
sul3	Folate pathway antagonist	1	3.5972e-18	0.156485	2.29875e-17	1		0
blaOXA-474	Beta-lactam	1	3.5972e-18	0.156485	2.29875e-17	1		0
blaSHV-103	Beta-lactam	1.02051	-0.0102984	0.155234	-0.0663412	0.947106		5
blaTEM-183	Beta-lactam	1.12564	-0.0612957	0.149786	-0.409221	0.682378	0.884238	22
blaTEM-162	Beta-lactam	1.03846	0.0012426	0.153804	0.0080791	0.993554		11
aac(3)-XI	Aminoglycoside	1	3.5972e-18	0.156485	2.29875e-17	1		0
blaOXA-312	Beta-lactam	1	3.5972e-18	0.156485	2.29875e-17	1		0
blaTEM-17	Beta-lactam	1.00769	0.0168718	0.155629	0.108411	0.91367		3
aph(6)-Ib	Aminoglycoside	1	3.5972e-18	0.156485	2.29875e-17	1		0
dfrA21	Folate pathway antagonist	1	3.5972e-18	0.156485	2.29875e-17	1		0
catB8	Amphenicol	1	3.5972e-18	0.156485	2.29875e-17	1		0
blaNDM-17	Beta-lactam	1	3.5972e-18	0.156485	2.29875e-17	1		0
blaCMY-28	Beta-lactam	1.00256	-0.00549599	0.156403	-0.03514	0.971968		1
blaTEM-215	Beta-lactam	1.27179	-0.117643	0.145597	-0.808006	0.419087	0.700236	37
blaCTX-M-186	Beta-lactam	1.02308	-0.0156715	0.155193	-0.100981	0.919565		2
blaCMY-83	Beta-lactam	1.00256	0.0112273	0.156096	0.0719254	0.942661		1
cepA	Beta-lactam	3.69487	-1.17041	0.226745	-5.16177	2.44628e-07	1.32915e-05	38
lnu(D)	Lincosamide	1	3.5972e-18	0.156485	2.29875e-17	1		0
blaCMY-100	Beta-lactam	1	3.5972e-18	0.156485	2.29875e-17	1		0
blaSHV-161	Beta-lactam	1.01538	-0.0326662	0.156004	-0.209393	0.834141		4
blaTEM-196	Beta-lactam	1.11795	-0.0772211	0.150405	-0.51342	0.607658	0.850199	23
aac(6')-Ia	Aminoglycoside	1	3.5972e-18	0.156485	2.29875e-17	1		0
blaCMY-114	Beta-lactam	1.01282	0.0552824	0.154609	0.357563	0.720671		1
qnrB68	Quinolone	1.00256	0.0112273	0.156096	0.0719254	0.942661		1
cmx	Amphenicol	1.01026	0.0113967	0.155548	0.0732678	0.941593		3
ant(4')-Ib	Aminoglycoside	1	3.5972e-18	0.156485	2.29875e-17	1		0
aac(6')-Ij	Aminoglycoside	1	3.5972e-18	0.156485	2.29875e-17	1		0
aac(6')-Ib-cr	Aminoglycoside, quinolone	1	3.5972e-18	0.156485	2.29875e-17	1		0
blaTEM-52C	Beta-lactam	1.06154	-0.0617342	0.153524	-0.402115	0.687599	0.884238	10
blaSMB-1	Beta-lactam	1	3.5972e-18	0.156485	2.29875e-17	1		0
qnrB69	Quinolone	1	3.5972e-18	0.156485	2.29875e-17	1		0
blaCMY-93	Beta-lactam	1.00256	0.0112273	0.156096	0.0719254	0.942661		1
blaOXA-14	Beta-lactam	1	3.5972e-18	0.156485	2.29875e-17	1		0
blaSHV-1	Beta-lactam	1.02308	-0.0156715	0.15517	-0.100996	0.919553		4
blaSHV-59	Beta-lactam	1.01538	-0.0160457	0.155695	-0.103058	0.917917		4
mecC2	Beta-lactam	1	3.5972e-18	0.156485	2.29875e-17	1		0
crpP	Quinolone	1	3.5972e-18	0.156485	2.29875e-17	1		0
blaOXA-389	Beta-lactam	1	3.5972e-18	0.156485	2.29875e-17	1		0
blaCMY-16	Beta-lactam	1	3.5972e-18	0.156485	2.29875e-17	1		0
blaOXA-563	Beta-lactam	1	3.5972e-18	0.156485	2.29875e-17	1		0
tet(53)	Tetracycline	1	3.5972e-18	0.156485	2.29875e-17	1		0
blaOXA-117	Beta-lactam	1	3.5972e-18	0.156485	2.29875e-17	1		0
blaOXA-223	Beta-lactam	1	3.5972e-18	0.156485	2.29875e-17	1		0
mef(C)	Macrolide	1	3.5972e-18	0.156485	2.29875e-17	1		0
blaIND-15	Beta-lactam	1	3.5972e-18	0.156485	2.29875e-17	1		0
blaCTX-M-63	Beta-lactam	1	3.5972e-18	0.156485	2.29875e-17	1		0
aac(3)-If	Aminoglycoside	1	3.5972e-18	0.156485	2.29875e-17	1		0
blaOXA-482	Beta-lactam	1	3.5972e-18	0.156485	2.29875e-17	1		0
blaSHV-18	Beta-lactam	1.02564	-0.0210248	0.155091	-0.135565	0.892166		4
blaCTX-M-7	Beta-lactam	1	3.5972e-18	0.156485	2.29875e-17	1		0
blaKPC-32	Beta-lactam	1	3.5972e-18	0.156485	2.29875e-17	1		0
tet(31)	Tetracycline	1	3.5972e-18	0.156485	2.29875e-17	1		0
blaIMP-9	Beta-lactam	1	3.5972e-18	0.156485	2.29875e-17	1		0
blaLEN10	Beta-lactam	1.13333	0.2158	0.147806	1.46002	0.144284	0.378283	7
blaTEM-208	Beta-lactam	1.32821	-0.141534	0.148118	-0.955547	0.339301	0.65066	34
blaOXA-546	Beta-lactam	1	3.5972e-18	0.156485	2.29875e-17	1		0
blaSHV-5	Beta-lactam	1.01795	-0.00490512	0.155316	-0.0315815	0.974806		4
blaCTX-M-13	Beta-lactam	1.00513	-0.0109711	0.156321	-0.0701835	0.944048		2
blaOXA-325	Beta-lactam	1	3.5972e-18	0.156485	2.29875e-17	1		0
blaOKP-A-10	Beta-lactam	1	3.5972e-18	0.156485	2.29875e-17	1		0
VanHOX	Glycopeptide	1	3.5972e-18	0.156485	2.29875e-17	1		0
blaDHA-9	Beta-lactam	1.00769	-0.0164255	0.156245	-0.105127	0.916275		1
blaOXA-107	Beta-lactam	1	3.5972e-18	0.156485	2.29875e-17	1		0
kgmB	Aminoglycoside	1	3.5972e-18	0.156485	2.29875e-17	1		0
fosA2	Fosfomycin	1.06923	0.231502	0.149185	1.55178	0.120715	0.35688	6
erm(F)	Macrolide, lincosamide, streptogramin B	14.0564	-1.98293	0.274411	-7.22615	4.96885e-13	5.39948e-11	81
aph(6)-Id	Aminoglycoside	3.84872	-0.630807	0.2353	-2.68086	0.00734332	0.0544073	30
blaTEM-124	Beta-lactam	1.08974	-0.0853631	0.152219	-0.560793	0.574938	0.822061	18
aph(9)-Ia	Aminoglycoside	1	3.5972e-18	0.156485	2.29875e-17	1		0
ARR-2	Rifamycin	1	3.5972e-18	0.156485	2.29875e-17	1		0
blaOXA-169	Beta-lactam	1	3.5972e-18	0.156485	2.29875e-17	1		0
fusC	Steroid antibacterial	1.69231	0.244927	0.171916	1.42469	0.154247	0.392848	22
blaOXA-335	Beta-lactam	1	3.5972e-18	0.156485	2.29875e-17	1		0
blaVIM-39	Beta-lactam	1	3.5972e-18	0.156485	2.29875e-17	1		0
vga(D)	Streptogramin A	1	3.5972e-18	0.156485	2.29875e-17	1		0
blaTEM-231	Beta-lactam	1.08974	0.0385119	0.150045	0.256669	0.797434	0.935561	16
blaOXA-57	Beta-lactam	1	3.5972e-18	0.156485	2.29875e-17	1		0
POM-1	Beta-lactam	1	3.5972e-18	0.156485	2.29875e-17	1		0
blaIND-12	Beta-lactam	1	3.5972e-18	0.156485	2.29875e-17	1		0
blaTEM-35	Beta-lactam	1.39744	-0.0467473	0.148908	-0.313933	0.753572	0.925887	38
aph(2'')-Ig	Aminoglycoside	1	3.5972e-18	0.156485	2.29875e-17	1		0
blaOXA-286	Beta-lactam	1	3.5972e-18	0.156485	2.29875e-17	1		0
blaOXA-296	Beta-lactam	1	3.5972e-18	0.156485	2.29875e-17	1		0
blaTEM-99	Beta-lactam	1.38462	-0.113418	0.148001	-0.766336	0.443476	0.715709	41
cfiA4	Beta-lactam	1.05897	-0.105097	0.155243	-0.676983	0.498417	0.75927	4
blaTEM-207	Beta-lactam	1.42051	-0.0814199	0.151024	-0.53912	0.589804	0.835983	38
blaTEM-102	Beta-lactam	1.05385	-0.01423	0.153081	-0.0929569	0.925938	0.964707	15
blaCTX-M-6	Beta-lactam	1	3.5972e-18	0.156485	2.29875e-17	1		0
blaOXA-305	Beta-lactam	1	3.5972e-18	0.156485	2.29875e-17	1		0
blaOKP-B-2	Beta-lactam	1	3.5972e-18	0.156485	2.29875e-17	1		0
vanXmurFvanKWI	Glycopeptide	1	3.5972e-18	0.156485	2.29875e-17	1		0
blaTEM-105	Beta-lactam	1.27179	-0.0236774	0.14535	-0.162899	0.870598	0.958579	32
blaTEM-6	Beta-lactam	1.04103	0.0280896	0.153156	0.183405	0.85448		12
blaCTX-M-218	Beta-lactam	1.01795	0.0115636	0.155023	0.0745926	0.940539		2
vgb(A)	Streptogramin B	1	3.5972e-18	0.156485	2.29875e-17	1		0
blaCMY-33	Beta-lactam	1.00256	-0.00549599	0.156403	-0.03514	0.971968		1
blaTEM-52B	Beta-lactam	1.08462	-0.0440211	0.15172	-0.290147	0.771704	0.925887	19
otr(A)	Tetracycline	1	3.5972e-18	0.156485	2.29875e-17	1		0
aadA11	Aminoglycoside	1	3.5972e-18	0.156485	2.29875e-17	1		0
ampH	Beta-lactam	1	3.5972e-18	0.156485	2.29875e-17	1		0
aac(3)-IIIc	Aminoglycoside	1	3.5972e-18	0.156485	2.29875e-17	1		0
aph(2'')-Ib	Aminoglycoside	1	3.5972e-18	0.156485	2.29875e-17	1		1
tet(35)	Tetracycline	1	3.5972e-18	0.156485	2.29875e-17	1		0
blaOXA-551	Beta-lactam	1	3.5972e-18	0.156485	2.29875e-17	1		0
blaCTX-M-2	Beta-lactam	1	3.5972e-18	0.156485	2.29875e-17	1		0
blaSHV-77	Beta-lactam	1.02564	-0.0374988	0.155386	-0.241327	0.809302		7
aac(2')-Ia	Aminoglycoside	1	3.5972e-18	0.156485	2.29875e-17	1		0
blaTEM-176	Beta-lactam	1.41282	0.0373487	0.147829	0.252648	0.80054	0.935561	39
blaOXA-22	Beta-lactam	1	3.5972e-18	0.156485	2.29875e-17	1		0
blaSHV-71	Beta-lactam	1.01538	0.0169975	0.155094	0.109595	0.912731		3
qnrB30	Quinolone	1	3.5972e-18	0.156485	2.29875e-17	1		0
VanC3XY	Glycopeptide	1	3.5972e-18	0.156485	2.29875e-17	1		0
VanEXY	Glycopeptide	1	3.5972e-18	0.156485	2.29875e-17	1		0
blaNDM-13	Beta-lactam	1	3.5972e-18	0.156485	2.29875e-17	1		0
aac(2')-IIa	Aminoglycoside	1.03333	-0.0698648	0.155658	-0.448836	0.65355		1
blaNDM-8	Beta-lactam	1	3.5972e-18	0.156485	2.29875e-17	1		0
blaCTX-M-49	Beta-lactam	1.01282	-0.0106322	0.155773	-0.0682544	0.945583		3
blaKPC-23	Beta-lactam	1	3.5972e-18	0.156485	2.29875e-17	1		0
tet(X3)	Tetracycline	1.30256	-0.221574	0.15367	-1.44188	0.149335	0.386375	23
rmtG	Aminoglycoside	1	3.5972e-18	0.156485	2.29875e-17	1		0
blaCARB-4	Beta-lactam	1	3.5972e-18	0.156485	2.29875e-17	1		0
blaCTX-M-183	Beta-lactam	1.02308	0.033423	0.154295	0.216617	0.828507		2
blaLCR-1	Beta-lactam	1	3.5972e-18	0.156485	2.29875e-17	1		0
blaFRI-1	Beta-lactam	1	3.5972e-18	0.156485	2.29875e-17	1		0
tet(E)	Tetracycline	1	3.5972e-18	0.156485	2.29875e-17	1		0
blaL	Beta-lactam	1	3.5972e-18	0.156485	2.29875e-17	1		0
blaCMY-103	Beta-lactam	1.00256	0.0112273	0.156096	0.0719254	0.942661		1
blaSHV-60	Beta-lactam	1.02051	-0.0102984	0.155232	-0.066342	0.947106		6
dfrA16	Folate pathway antagonist	1	3.5972e-18	0.156485	2.29875e-17	1		1
blaSHV-187	Beta-lactam	1.08974	0.0840491	0.149336	0.562817	0.573559	0.822061	13
blaTEM-68	Beta-lactam	1.15897	-0.107796	0.148815	-0.724365	0.468841	0.727821	30
lnu(F)	Lincosamide	1	3.5972e-18	0.156485	2.29875e-17	1		1
blaDES-1	Beta-lactam	1	3.5972e-18	0.156485	2.29875e-17	1		0
blaCTX-M-67	Beta-lactam	1.01282	0.00594227	0.155467	0.038222	0.969511		4
blaCTX-M-83	Beta-lactam	1.01026	-0.00519829	0.155851	-0.0333542	0.973392		3
blaOXA-254	Beta-lactam	1	3.5972e-18	0.156485	2.29875e-17	1		0
VanLXY	Glycopeptide	1	3.5972e-18	0.156485	2.29875e-17	1		0
blaTEM-148	Beta-lactam	1.34872	0.0662129	0.144552	0.458057	0.646911	0.875075	37
blaLAT-1	Beta-lactam	1	3.5972e-18	0.156485	2.29875e-17	1		0
mcr-1.12	Polymyxin	1	3.5972e-18	0.156485	2.29875e-17	1		0
blaCMY-39	Beta-lactam	1	3.5972e-18	0.156485	2.29875e-17	1		0
blaTEM-201	Beta-lactam	1.48974	-0.0190444	0.152223	-0.125109	0.900438	0.964707	40
blaOXA-113	Beta-lactam	1	3.5972e-18	0.156485	2.29875e-17	1		0
fosL1	Fosfomycin	1	3.5972e-18	0.156485	2.29875e-17	1		0
blaOXA-118	Beta-lactam	1	3.5972e-18	0.156485	2.29875e-17	1		0
blaHERA-4	Beta-lactam	1.00769	0.033423	0.155338	0.215163	0.82964		1
blaOXA-466	Beta-lactam	1	3.5972e-18	0.156485	2.29875e-17	1		0
blaCTX-M-75	Beta-lactam	1	3.5972e-18	0.156485	2.29875e-17	1		0
blaTEM-219	Beta-lactam	1.20769	-0.0360621	0.145724	-0.247469	0.804545	0.935561	28
blaTEM-234	Beta-lactam	1.56154	-0.129665	0.156652	-0.827725	0.407826	0.700236	43
blaIMP-58	Beta-lactam	1	3.5972e-18	0.156485	2.29875e-17	1		0
blaSHV-152	Beta-lactam	1.02821	0.118941	0.152525	0.779814	0.4355		3
blaSHV-63	Beta-lactam	1.00513	0.00573127	0.156013	0.0367358	0.970696		2
blaACT-7	Beta-lactam	1.26154	0.124846	0.155868	0.800971	0.423149	0.700236	9
blaCARB-19	Beta-lactam	1	3.5972e-18	0.156485	2.29875e-17	1		0
blaSHV-163	Beta-lactam	1.02051	-0.0102984	0.15524	-0.0663386	0.947108		4
blaOXA-461	Beta-lactam	1	3.5972e-18	0.156485	2.29875e-17	1		0
qnrB90	Quinolone	1	3.5972e-18	0.156485	2.29875e-17	1		0
blaTEM-113	Beta-lactam	1.00256	0.0112273	0.156096	0.0719254	0.942661		1
blaCMY-62	Beta-lactam	1.00256	-0.00549599	0.156403	-0.03514	0.971968		1
blaGOB-10	Beta-lactam	1	3.5972e-18	0.156485	2.29875e-17	1		0
aac(6')-Iai	Aminoglycoside	1	3.5972e-18	0.156485	2.29875e-17	1		0
blaOXA-243	Beta-lactam	1	3.5972e-18	0.156485	2.29875e-17	1		0
blaOXA-337	Beta-lactam	1	3.5972e-18	0.156485	2.29875e-17	1		0
blaSHV-186	Beta-lactam	1.01538	0.0169975	0.155088	0.109599	0.912728		5
blaOXA-360	Beta-lactam	1	3.5972e-18	0.156485	2.29875e-17	1		0
blaCTX-M-160	Beta-lactam	1	3.5972e-18	0.156485	2.29875e-17	1		0
blaIMP-19	Beta-lactam	1	3.5972e-18	0.156485	2.29875e-17	1		0
blaOXA-494	Beta-lactam	1	3.5972e-18	0.156485	2.29875e-17	1		0
blaOXA-528	Beta-lactam	1	3.5972e-18	0.156485	2.29875e-17	1		0
aac(3)-VIIIa	Aminoglycoside	1	3.5972e-18	0.156485	2.29875e-17	1		0
blaCMY-124	Beta-lactam	1	3.5972e-18	0.156485	2.29875e-17	1		0
blaZEG-1	Beta-lactam	1	3.5972e-18	0.156485	2.29875e-17	1		0
blaOXA-383	Beta-lactam	1	3.5972e-18	0.156485	2.29875e-17	1		0
erm(41)	Macrolide, lincosamide, streptogramin B	1	3.5972e-18	0.156485	2.29875e-17	1		0
blaTEM-169	Beta-lactam	1.1359	-0.0206537	0.148387	-0.139188	0.889302	0.959975	27
blaDIM-1	Beta-lactam	1	3.5972e-18	0.156485	2.29875e-17	1		0
blaOXA-534	Beta-lactam	1	3.5972e-18	0.156485	2.29875e-17	1		0
cfr(B)	Oxazolidinone, amphenicol, lincosamide, streptogramin A, pleuromutilin	1	3.5972e-18	0.156485	2.29875e-17	1		0
blaCMY-133	Beta-lactam	1.00256	-0.00549599	0.156403	-0.03514	0.971968		1
blaCMY-87	Beta-lactam	1.00513	0.00573127	0.156013	0.0367358	0.970696		2
blaOXA-55	Beta-lactam	1	3.5972e-18	0.156485	2.29875e-17	1		0
aac(6')-Iag	Aminoglycoside	1	3.5972e-18	0.156485	2.29875e-17	1		0
blaOXA-287	Beta-lactam	1	3.5972e-18	0.156485	2.29875e-17	1		0
blaOXA-380	Beta-lactam	1	3.5972e-18	0.156485	2.29875e-17	1		0
erm(39)	Macrolide, lincosamide, streptogramin B	1	3.5972e-18	0.156485	2.29875e-17	1		0
blaCTX-M-156	Beta-lactam	1.01795	-0.00490512	0.155326	-0.0315795	0.974807		2
blaTEM-168	Beta-lactam	1.19487	-0.0273803	0.146172	-0.187315	0.851413	0.952809	27
blaCMY-117	Beta-lactam	1.00769	0.033423	0.155335	0.215168	0.829636		2
blaOXA-152	Beta-lactam	1	3.5972e-18	0.156485	2.29875e-17	1		0
blaOXA-51	Beta-lactam	1	3.5972e-18	0.156485	2.29875e-17	1		0
blaMOX-3	Beta-lactam	1	3.5972e-18	0.156485	2.29875e-17	1		0
blaACT-10	Beta-lactam	1.03077	0.033423	0.153776	0.217349	0.827937		5
blaCTX-M-172	Beta-lactam	1.02308	0.000756813	0.154883	0.00488634	0.996101		2
blaCMY-18	Beta-lactam	1.00256	-0.00549599	0.156403	-0.03514	0.971968		1
tet(O/W)	Tetracycline	4.01026	0.793034	0.207359	3.82445	0.000131067	0.00217714	94
blaOXA-157	Beta-lactam	1	3.5972e-18	0.156485	2.29875e-17	1		0
blaTEM-159	Beta-lactam	1.04615	-0.0307073	0.153893	-0.199537	0.841843		12
hugA	Beta-lactam	1	3.5972e-18	0.156485	2.29875e-17	1		0
cfr	Oxazolidinone, amphenicol, lincosamide, streptogramin A, pleuromutilin	1	3.5972e-18	0.156485	2.29875e-17	1		0
mdf(A)	Macrolide, aminoglycoside, tetracycline, quinolone, amphenicol, rifamycin	38.6026	0.0830209	0.278427	0.298178	0.765568	0.925887	148
blaHERA-3	Beta-lactam	1.05641	0.228819	0.149938	1.52609	0.126988	0.35688	1
blaCTX-M-96	Beta-lactam	1.00256	-0.00549599	0.156403	-0.03514	0.971968		1
aadA24	Aminoglycoside	1.23333	-0.136502	0.160479	-0.85059	0.394997	0.687774	6
blaVEB-1	Beta-lactam	1	3.5972e-18	0.156485	2.29875e-17	1		0
blaCTX-M-129	Beta-lactam	1.01282	-0.0106322	0.155775	-0.0682536	0.945584		3
mecA2	Beta-lactam	1	3.5972e-18	0.156485	2.29875e-17	1		0
blaSHV-32	Beta-lactam	1.04615	0.00148011	0.153439	0.00964622	0.992304		4
blaGOB-7	Beta-lactam	1	3.5972e-18	0.156485	2.29875e-17	1		0
blaCARB-24	Beta-lactam	1	3.5972e-18	0.156485	2.29875e-17	1		0
blaOKP-A-5	Beta-lactam	1	3.5972e-18	0.156485	2.29875e-17	1		0
blaTEM-47	Beta-lactam	1.22821	0.091767	0.143648	0.638834	0.522931	0.781998	28
blaTEM-164	Beta-lactam	1.46923	-0.116552	0.152056	-0.766511	0.443373	0.715709	42
blaOXA-509	Beta-lactam	1	3.5972e-18	0.156485	2.29875e-17	1		0
blaVIM-27	Beta-lactam	1	3.5972e-18	0.156485	2.29875e-17	1		0
blaSHV-142	Beta-lactam	1.01026	-0.00519829	0.155851	-0.0333542	0.973392		3
ARR-3	Rifamycin	1	3.5972e-18	0.156485	2.29875e-17	1		0
blaCTX-M-59	Beta-lactam	1	3.5972e-18	0.156485	2.29875e-17	1		0
blaCMY-47	Beta-lactam	1.00513	0.0223678	0.155712	0.143649	0.885778		2
blaTEM-137	Beta-lactam	1.03846	-0.01494	0.154091	-0.096956	0.922761		13
tet(O/W)-2	Tetracycline	1.0359	-0.0586375	0.15508	-0.378112	0.705347		13
blaTEM-149	Beta-lactam	1	3.5972e-18	0.156485	2.29875e-17	1		0
blaOXA-446	Beta-lactam	1	3.5972e-18	0.156485	2.29875e-17	1		0
blaCMY-49	Beta-lactam	1	3.5972e-18	0.156485	2.29875e-17	1		0
qnrB72	Quinolone	1	3.5972e-18	0.156485	2.29875e-17	1		0
blaCMY-66	Beta-lactam	1.01282	0.0388981	0.154878	0.251154	0.801695		4
blaSHV-61	Beta-lactam	1.01538	-0.0160457	0.155693	-0.10306	0.917916		4
blaCTX-M-170	Beta-lactam	1.05385	0.173399	0.150363	1.15321	0.248826	0.525218	3
dfrA15	Folate pathway antagonist	1	3.5972e-18	0.156485	2.29875e-17	1		0
blaACC-4	Beta-lactam	1	3.5972e-18	0.156485	2.29875e-17	1		0
blaCTX-M-200	Beta-lactam	1	3.5972e-18	0.156485	2.29875e-17	1		0
mecC	Beta-lactam	1	3.5972e-18	0.156485	2.29875e-17	1		0
blaNDM-12	Beta-lactam	1	3.5972e-18	0.156485	2.29875e-17	1		0
blaTEM-90	Beta-lactam	1.12821	-0.0359984	0.149159	-0.241343	0.809289	0.935561	26
blaOXA-279	Beta-lactam	1	3.5972e-18	0.156485	2.29875e-17	1		0
blaCTX-M-5	Beta-lactam	1	3.5972e-18	0.156485	2.29875e-17	1		0
aac(3)-IIc	Aminoglycoside	1	3.5972e-18	0.156485	2.29875e-17	1		0
blaOXA-353	Beta-lactam	1	3.5972e-18	0.156485	2.29875e-17	1		0
blaOXA-333	Beta-lactam	1	3.5972e-18	0.156485	2.29875e-17	1		0
mcr-3.8	Polymyxin	1	3.5972e-18	0.156485	2.29875e-17	1		0
blaOXA-323	Beta-lactam	1	3.5972e-18	0.156485	2.29875e-17	1		0
blaTEM-60	Beta-lactam	1	3.5972e-18	0.156485	2.29875e-17	1		0
blaTEM-132	Beta-lactam	1.2	-0.0224302	0.145806	-0.153836	0.877739	0.958579	27
blaOXY-6-3	Beta-lactam	1.12821	-0.00610536	0.14946	-0.0408493	0.967416	0.986613	11
aac(3)-VIa	Aminoglycoside	1	3.5972e-18	0.156485	2.29875e-17	1		0
mef(A)	Macrolide	33.559	-0.0688388	0.237171	-0.290249	0.771625	0.925887	311
blaSHV-11	Beta-lactam	1.04872	0.0439922	0.152409	0.288646	0.772852		9
dfrA19	Folate pathway antagonist	1	3.5972e-18	0.156485	2.29875e-17	1		0
tet(X)	Tetracycline	4.1641	-2.38388	0.240863	-9.89726	4.27853e-23	6.97401e-21	35
blaDHA-16	Beta-lactam	1	3.5972e-18	0.156485	2.29875e-17	1		0
tet(B)	Tetracycline	3.59744	-0.8511	0.22749	-3.74127	0.000183096	0.00271315	39
blaOXY-2-6	Beta-lactam	1.07179	0.285402	0.14789	1.92983	0.053628	0.210635	5
blaOXA-374	Beta-lactam	1	3.5972e-18	0.156485	2.29875e-17	1		0
blaSHV-137	Beta-lactam	1.04103	0.138776	0.151391	0.916673	0.359314		6
rmtA	Aminoglycoside	1	3.5972e-18	0.156485	2.29875e-17	1		0
aph(6)-Ic	Aminoglycoside	1	3.5972e-18	0.156485	2.29875e-17	1		0
qnrB22	Quinolone	1	3.5972e-18	0.156485	2.29875e-17	1		0
blaSED1	Beta-lactam	1	3.5972e-18	0.156485	2.29875e-17	1		0
blaTEM-214	Beta-lactam	1.51538	-0.0218594	0.152067	-0.143749	0.885699	0.959262	46
blaVEB-6	Beta-lactam	1	3.5972e-18	0.156485	2.29875e-17	1		0
qnrB82	Quinolone	1	3.5972e-18	0.156485	2.29875e-17	1		0
blaOXA-400	Beta-lactam	1	3.5972e-18	0.156485	2.29875e-17	1		0
blaOXA-255	Beta-lactam	1	3.5972e-18	0.156485	2.29875e-17	1		0
blaSHV-119	Beta-lactam	1.01282	0.00594227	0.155465	0.0382225	0.96951		5
aac(6')-I30	Aminoglycoside	1	3.5972e-18	0.156485	2.29875e-17	1		0
blaCTX-M-173	Beta-lactam	1.01026	-0.00519829	0.155855	-0.0333534	0.973393		2
blaOXA-562	Beta-lactam	1	3.5972e-18	0.156485	2.29875e-17	1		0
tet(K)	Tetracycline	3.05641	0.419151	0.200456	2.09099	0.0365294	0.156692	74
aph(3')-IIIa	Aminoglycoside	1.88205	0.915426	0.169994	5.38505	7.24233e-08	5.9025e-06	32
blaOXA-377	Beta-lactam	1	3.5972e-18	0.156485	2.29875e-17	1		0
blaOXA-453	Beta-lactam	1	3.5972e-18	0.156485	2.29875e-17	1		0
blaOXA-226	Beta-lactam	1	3.5972e-18	0.156485	2.29875e-17	1		0
blaOXA-429	Beta-lactam	1	3.5972e-18	0.156485	2.29875e-17	1		0
blaSHV-13	Beta-lactam	1.01795	-0.0214389	0.155614	-0.13777	0.890422		5
blaCMY-70	Beta-lactam	1.00256	0.0112273	0.156096	0.0719254	0.942661		1
blaOXA-294	Beta-lactam	1	3.5972e-18	0.156485	2.29875e-17	1		0
qnrB18	Quinolone	1	3.5972e-18	0.156485	2.29875e-17	1		0
aadA5	Aminoglycoside	1.55897	-0.193492	0.181016	-1.06892	0.285104	0.577291	10
blaOXA-194	Beta-lactam	1	3.5972e-18	0.156485	2.29875e-17	1		0
blaNDM-18	Beta-lactam	1	3.5972e-18	0.156485	2.29875e-17	1		0
blaCTX-M-199	Beta-lactam	1	3.5972e-18	0.156485	2.29875e-17	1		0
blaTEM-29	Beta-lactam	1.24872	0.00220427	0.144127	0.0152939	0.987798	0.992858	31
blaCMY-79	Beta-lactam	1.01026	0.0443941	0.154961	0.286486	0.774506		3
blaCMY-65	Beta-lactam	1.05128	0.178853	0.150487	1.1885	0.234636		3
qnrB60	Quinolone	1.12821	0.352153	0.150208	2.34444	0.0190555	0.103535	4
VanC2XY	Glycopeptide	1	3.5972e-18	0.156485	2.29875e-17	1		0
qnrB57	Quinolone	1	3.5972e-18	0.156485	2.29875e-17	1		0
blaTEM-224	Beta-lactam	1	3.5972e-18	0.156485	2.29875e-17	1		0
blaOXA-273	Beta-lactam	1	3.5972e-18	0.156485	2.29875e-17	1		0
blaOXA-232	Beta-lactam	1	3.5972e-18	0.156485	2.29875e-17	1		0
blaCTX-M-100	Beta-lactam	1	3.5972e-18	0.156485	2.29875e-17	1		0
blaCMY-129	Beta-lactam	1	3.5972e-18	0.156485	2.29875e-17	1		0
aac(2')-Ic	Aminoglycoside	1	3.5972e-18	0.156485	2.29875e-17	1		0
erm(43)	Macrolide, lincosamide, streptogramin B	1	3.5972e-18	0.156485	2.29875e-17	1		0
blaOXA-114g	Beta-lactam	1	3.5972e-18	0.156485	2.29875e-17	1		0
blaTEM-109	Beta-lactam	1.04103	0.0120494	0.15343	0.0785334	0.937404		15
blaCTX-M-21	Beta-lactam	1.01538	0.000508379	0.155388	0.00327167	0.99739		4
dldHA2X	Glycopeptide	1	3.5972e-18	0.156485	2.29875e-17	1		0
blaCTX-M-95	Beta-lactam	1	3.5972e-18	0.156485	2.29875e-17	1		0
blaIMP-8	Beta-lactam	1	3.5972e-18	0.156485	2.29875e-17	1		0
mph(E)	Macrolide	1	3.5972e-18	0.156485	2.29875e-17	1		0
blaCTX-M-144	Beta-lactam	1.02051	0.0713196	0.153827	0.463636	0.642909		2
blaOXA-258	Beta-lactam	1	3.5972e-18	0.156485	2.29875e-17	1		0
blaOXA-502	Beta-lactam	1	3.5972e-18	0.156485	2.29875e-17	1		0
erm(34)	Macrolide, lincosamide, streptogramin B	1	3.5972e-18	0.156485	2.29875e-17	1		0
blaOXA-15	Beta-lactam	1	3.5972e-18	0.156485	2.29875e-17	1		0
aac(3)-VIII	Aminoglycoside	1	3.5972e-18	0.156485	2.29875e-17	1		0
aph(3')-VI	Aminoglycoside	1	3.5972e-18	0.156485	2.29875e-17	1		0
blaOXA-168	Beta-lactam	1	3.5972e-18	0.156485	2.29875e-17	1		0
blaTEM-86	Beta-lactam	1.02821	-0.0263582	0.154997	-0.170056	0.864966		9
blaCTX-M-36	Beta-lactam	1	3.5972e-18	0.156485	2.29875e-17	1		0
aac(6')-Ix	Aminoglycoside	1	3.5972e-18	0.156485	2.29875e-17	1		0
blaOXA-293	Beta-lactam	1	3.5972e-18	0.156485	2.29875e-17	1		0
blaOXA-443	Beta-lactam	1	3.5972e-18	0.156485	2.29875e-17	1		0
blaOXA-84	Beta-lactam	1	3.5972e-18	0.156485	2.29875e-17	1		0
blaSHV-110	Beta-lactam	1.04872	0.0597984	0.152217	0.392849	0.694431		7
dfrB4	Folate pathway antagonist	1	3.5972e-18	0.156485	2.29875e-17	1		0
dfrB1	Folate pathway antagonist	1	3.5972e-18	0.156485	2.29875e-17	1		0
blaIMP-25	Beta-lactam	1	3.5972e-18	0.156485	2.29875e-17	1		0
blaOXA-424	Beta-lactam	1	3.5972e-18	0.156485	2.29875e-17	1		0
blaOXA-560	Beta-lactam	1	3.5972e-18	0.156485	2.29875e-17	1		0
blaVIM-18	Beta-lactam	1	3.5972e-18	0.156485	2.29875e-17	1		0
blaTEM-150	Beta-lactam	1.22564	-0.0673776	0.145858	-0.461939	0.644125	0.875075	32
tet(50)	Tetracycline	1	3.5972e-18	0.156485	2.29875e-17	1		0
blaACC-1	Beta-lactam	1	3.5972e-18	0.156485	2.29875e-17	1		0
catB10	Amphenicol	1	3.5972e-18	0.156485	2.29875e-17	1		0
blaTEM-184	Beta-lactam	1.02051	0.0388569	0.154343	0.251757	0.801229		8
blaOXA-564	Beta-lactam	1	3.5972e-18	0.156485	2.29875e-17	1		0
blaCTX-M-158	Beta-lactam	1	3.5972e-18	0.156485	2.29875e-17	1		0
aac(2')-Ie	Aminoglycoside	1	3.5972e-18	0.156485	2.29875e-17	1		0
blaSHV-2a	Beta-lactam	1.01282	-0.0272729	0.156081	-0.174736	0.861287		4
qnrA1	Quinolone	1	3.5972e-18	0.156485	2.29875e-17	1		0
blaSHV-64	Beta-lactam	1.00513	0.00573127	0.156013	0.0367358	0.970696		2
tetB(60)	Tetracycline	1.00513	0.0223678	0.155713	0.143647	0.885779		1
blaKHM-1	Beta-lactam	1	3.5972e-18	0.156485	2.29875e-17	1		0
blaOXA-484	Beta-lactam	1	3.5972e-18	0.156485	2.29875e-17	1		0
blaOXA-451	Beta-lactam	1	3.5972e-18	0.156485	2.29875e-17	1		0
dfrA31	Folate pathway antagonist	1	3.5972e-18	0.156485	2.29875e-17	1		0
blaOXA-350	Beta-lactam	1	3.5972e-18	0.156485	2.29875e-17	1		0
qepA4	Quinolone	1	3.5972e-18	0.156485	2.29875e-17	1		0
blaSHV-97	Beta-lactam	1.00513	-0.0109711	0.156321	-0.0701835	0.944048		2
blaTEM-226	Beta-lactam	1.15897	-0.0341403	0.147645	-0.231232	0.817135	0.941293	25
blaTEM-146	Beta-lactam	1.06923	-0.0610417	0.152985	-0.399006	0.689889	0.884238	15
blaOXA-111	Beta-lactam	1	3.5972e-18	0.156485	2.29875e-17	1		0
blaCMY-20	Beta-lactam	1	3.5972e-18	0.156485	2.29875e-17	1		0
blaCTX-M-179	Beta-lactam	1.0359	0.086665	0.152614	0.567872	0.570122		2
mcr-3.1	Polymyxin	1	3.5972e-18	0.156485	2.29875e-17	1		0
blaOXA-433	Beta-lactam	1	3.5972e-18	0.156485	2.29875e-17	1		0
blaCMY-34	Beta-lactam	1.00256	-0.00549599	0.156403	-0.03514	0.971968		1
blaIMP-73	Beta-lactam	1	3.5972e-18	0.156485	2.29875e-17	1		0
blaERP-1	Beta-lactam	1	3.5972e-18	0.156485	2.29875e-17	1		0
blaOXA-177	Beta-lactam	1	3.5972e-18	0.156485	2.29875e-17	1		0
blaMIR-3	Beta-lactam	1.22564	0.382757	0.154964	2.46998	0.013512	0.0869496	9
blaOXA-442	Beta-lactam	1	3.5972e-18	0.156485	2.29875e-17	1		0
aac(3)-Xa	Aminoglycoside	1	3.5972e-18	0.156485	2.29875e-17	1		0
blaVIM-47	Beta-lactam	1	3.5972e-18	0.156485	2.29875e-17	1		0
blaTEM-210	Beta-lactam	1.35385	-0.104081	0.148052	-0.703002	0.482054	0.741062	39
blaACT-15	Beta-lactam	1.08205	-0.150107	0.15472	-0.970184	0.331955	0.64415	7
blaTEM-142	Beta-lactam	1.00769	-0.0164255	0.156239	-0.105131	0.916272		3
blaSHV-82	Beta-lactam	1.04872	-0.0846328	0.154793	-0.546748	0.584552		8
blaOXA-486	Beta-lactam	1	3.5972e-18	0.156485	2.29875e-17	1		0
blaOKP-A-7	Beta-lactam	1	3.5972e-18	0.156485	2.29875e-17	1		0
sgm	Aminoglycoside	1	3.5972e-18	0.156485	2.29875e-17	1		0
blaSHV-76	Beta-lactam	1.00256	-0.00549599	0.156403	-0.03514	0.971968		1
blaOXA-480	Beta-lactam	1	3.5972e-18	0.156485	2.29875e-17	1		0
blaCMY-109	Beta-lactam	1.00256	0.0112273	0.156096	0.0719254	0.942661		1
blaCMY-57	Beta-lactam	1.00256	-0.00549599	0.156403	-0.03514	0.971968		1
blaOXA-242	Beta-lactam	1	3.5972e-18	0.156485	2.29875e-17	1		0
blaOXA-332	Beta-lactam	1	3.5972e-18	0.156485	2.29875e-17	1		0
catQ	Amphenicol	1.08718	-0.0179239	0.151327	-0.118445	0.905715	0.964707	11
blaOXA-426	Beta-lactam	1	3.5972e-18	0.156485	2.29875e-17	1		0
fosK	Fosfomycin	1	3.5972e-18	0.156485	2.29875e-17	1		0
erm(G)	Macrolide, lincosamide, streptogramin B	2.18205	0.367461	0.195386	1.88069	0.0600141	0.230172	23
blaIMP-59	Beta-lactam	1	3.5972e-18	0.156485	2.29875e-17	1		0
erm(W)	Macrolide, lincosamide, streptogramin B	1	3.5972e-18	0.156485	2.29875e-17	1		0
blaMOX-4	Beta-lactam	1	3.5972e-18	0.156485	2.29875e-17	1		0
blaFOX-10	Beta-lactam	1	3.5972e-18	0.156485	2.29875e-17	1		0
blaOXA-334	Beta-lactam	1	3.5972e-18	0.156485	2.29875e-17	1		0
qnrD3	Quinolone	1	3.5972e-18	0.156485	2.29875e-17	1		0
aph(3')-XV	Aminoglycoside	1	3.5972e-18	0.156485	2.29875e-17	1		0
blaOXA-460	Beta-lactam	1	3.5972e-18	0.156485	2.29875e-17	1		0
blaOXY-2-10	Beta-lactam	1.05385	0.219169	0.14964	1.46463	0.143021	0.378283	5
blaSRT-1	Beta-lactam	1.00256	0.0112273	0.156096	0.0719254	0.942661		1
mcr-1.6	Polymyxin	1	3.5972e-18	0.156485	2.29875e-17	1		0
blaKPC-24	Beta-lactam	1	3.5972e-18	0.156485	2.29875e-17	1		0
VanC4XY	Glycopeptide	1	3.5972e-18	0.156485	2.29875e-17	1		0
blaSHV-2	Beta-lactam	1.01538	-0.0160457	0.155695	-0.103058	0.917917		4
blaTEM-131	Beta-lactam	1.00256	0.0112273	0.156096	0.0719254	0.942661		1
cml	Amphenicol	1	3.5972e-18	0.156485	2.29875e-17	1		0
blaTEM-10	Beta-lactam	1.21795	-0.0820542	0.146237	-0.561103	0.574727	0.822061	32
erm(33)	Macrolide, lincosamide, streptogramin B	1.05641	-0.116324	0.155185	-0.749585	0.453504	0.721454	4
blaSHV-164	Beta-lactam	1.00769	-0.0164255	0.156241	-0.105129	0.916273		2
blaDHA-5	Beta-lactam	1.00256	-0.00549599	0.156403	-0.03514	0.971968		1
aadA2b	Aminoglycoside	1.08974	0.0385119	0.150797	0.255388	0.798423	0.935561	5
msr(A)	Macrolide, streptogramin B	9.72564	0.051642	0.234363	0.220351	0.825598	0.944368	176
qnrB49	Quinolone	1	3.5972e-18	0.156485	2.29875e-17	1		0
dfrA22	Folate pathway antagonist	1	3.5972e-18	0.156485	2.29875e-17	1		0
tet(54)	Tetracycline	1	3.5972e-18	0.156485	2.29875e-17	1		0
blaOXA-70	Beta-lactam	1	3.5972e-18	0.156485	2.29875e-17	1		0
qnrA5	Quinolone	1	3.5972e-18	0.156485	2.29875e-17	1		0
blaTEM-24	Beta-lactam	1.00256	0.0112273	0.156096	0.0719254	0.942661		1
blaSHV-94	Beta-lactam	1.01282	0.00594227	0.155467	0.038222	0.969511		4
tet(G)	Tetracycline	1	3.5972e-18	0.156485	2.29875e-17	1		0
blaOXA-160	Beta-lactam	1	3.5972e-18	0.156485	2.29875e-17	1		0
aac(6')-Ib-Hangzhou	Aminoglycoside	1	3.5972e-18	0.156485	2.29875e-17	1		0
blaOXA-306	Beta-lactam	1	3.5972e-18	0.156485	2.29875e-17	1		0
blaCFE-1	Beta-lactam	1.00769	0.0168718	0.15563	0.10841	0.913671		2
lnu(E)	Lincosamide	1	3.5972e-18	0.156485	2.29875e-17	1		0
blaOKP-B-12	Beta-lactam	1	3.5972e-18	0.156485	2.29875e-17	1		0
blaCTX-M-151	Beta-lactam	1	3.5972e-18	0.156485	2.29875e-17	1		0
blaOXA-390	Beta-lactam	1	3.5972e-18	0.156485	2.29875e-17	1		0
blaSHV-16	Beta-lactam	1.01026	-0.0218594	0.156161	-0.13998	0.888676		3
blaPER-1	Beta-lactam	1	3.5972e-18	0.156485	2.29875e-17	1		0
blaIMP-42	Beta-lactam	1	3.5972e-18	0.156485	2.29875e-17	1		0
blaOXA-176	Beta-lactam	1	3.5972e-18	0.156485	2.29875e-17	1		0
aph(3'')-Ia	Aminoglycoside	1	3.5972e-18	0.156485	2.29875e-17	1		0
blaOXY-2-2	Beta-lactam	1.06667	0.266787	0.148511	1.79641	0.0724288	0.262353	3
blaOXA-391	Beta-lactam	1	3.5972e-18	0.156485	2.29875e-17	1		0
erm(H)	Macrolide, lincosamide, streptogramin B	1	3.5972e-18	0.156485	2.29875e-17	1		0
tet(59)	Tetracycline	1	3.5972e-18	0.156485	2.29875e-17	1		0
blaOXY-4-1	Beta-lactam	1.01026	0.0443941	0.154965	0.286479	0.774511		2
blaVIM-46	Beta-lactam	1	3.5972e-18	0.156485	2.29875e-17	1		0
blaMAL-1	Beta-lactam	1	3.5972e-18	0.156485	2.29875e-17	1		0
blaSHV-102	Beta-lactam	1.01282	0.00594227	0.155471	0.0382211	0.969511		3
nimI	Nitroimidazole	1	3.5972e-18	0.156485	2.29875e-17	1		0
blaPEDO-1	Beta-lactam	1	3.5972e-18	0.156485	2.29875e-17	1		0
blaSHV-178	Beta-lactam	1.02564	-0.0374988	0.155388	-0.241323	0.809304		6
dfrA3	Folate pathway antagonist	1	3.5972e-18	0.156485	2.29875e-17	1		0
blaSHV-194	Beta-lactam	1.01282	0.0224519	0.155168	0.144694	0.884952		5
aadA6	Aminoglycoside	1	3.5972e-18	0.156485	2.29875e-17	1		0
blaOXA-348	Beta-lactam	1	3.5972e-18	0.156485	2.29875e-17	1		0
blaCMY-9	Beta-lactam	1	3.5972e-18	0.156485	2.29875e-17	1		0
blaCTX-M-23	Beta-lactam	1	3.5972e-18	0.156485	2.29875e-17	1		0
catA1	Amphenicol	1.26154	-0.474372	0.171352	-2.76841	0.00563306	0.0437233	6
ClpL	Heat	1.77949	-0.210814	0.183903	-1.14633	0.251658	0.525218	22
blaTEM-1D	Beta-lactam	1.03846	0.0012426	0.153797	0.00807947	0.993554		13
blaOXA-23	Beta-lactam	1	3.5972e-18	0.156485	2.29875e-17	1		0
blaVIM-31	Beta-lactam	1	3.5972e-18	0.156485	2.29875e-17	1		0
blaKPC-40	Beta-lactam	1	3.5972e-18	0.156485	2.29875e-17	1		0
blaVIM-30	Beta-lactam	1	3.5972e-18	0.156485	2.29875e-17	1		0
blaTEM-211	Beta-lactam	1	3.5972e-18	0.156485	2.29875e-17	1		0
tet(O)	Tetracycline	5.71538	-1.26302	0.240449	-5.25277	1.49826e-07	9.76865e-06	78
blaOXA-329	Beta-lactam	1	3.5972e-18	0.156485	2.29875e-17	1		0
blaCMY-59	Beta-lactam	1.00256	-0.00549599	0.156403	-0.03514	0.971968		1
tet(W/32/O)	Tetracycline	3.32821	0.158381	0.196383	0.806492	0.419959	0.700236	89
aac(6')Ib-cr	Aminoglycoside, quinolone	1	3.5972e-18	0.156485	2.29875e-17	1		0
blaSHV-105	Beta-lactam	1.03077	-0.031672	0.154966	-0.204381	0.838056		3
blaTEM-91	Beta-lactam	1.11026	-0.0473083	0.150283	-0.314794	0.752918	0.925887	23
blaCMY-51	Beta-lactam	1.00769	0.0168718	0.155629	0.108411	0.91367		3
qnrB56	Quinolone	1	3.5972e-18	0.156485	2.29875e-17	1		0
blaCTX-M-15	Beta-lactam	1.05897	0.131886	0.150517	0.876218	0.380911	0.687774	3
blaOXA-522	Beta-lactam	1	3.5972e-18	0.156485	2.29875e-17	1		0
VanNXY	Glycopeptide	1	3.5972e-18	0.156485	2.29875e-17	1		0
catB9	Amphenicol	1	3.5972e-18	0.156485	2.29875e-17	1		0
blaOXA-267	Beta-lactam	1	3.5972e-18	0.156485	2.29875e-17	1		0
blaOXA-355	Beta-lactam	1	3.5972e-18	0.156485	2.29875e-17	1		0
blaOXA-280	Beta-lactam	1	3.5972e-18	0.156485	2.29875e-17	1		0
erm(R)	Macrolide, lincosamide, streptogramin B	1	3.5972e-18	0.156485	2.29875e-17	1		0
blaMOX-2	Beta-lactam	1	3.5972e-18	0.156485	2.29875e-17	1		0
blaTEM-33	Beta-lactam	1.31538	-0.0950917	0.147324	-0.645458	0.518631	0.779141	35
blaSHV-50	Beta-lactam	1.01282	-0.0106322	0.155775	-0.0682536	0.945584		3
mph(B)	Macrolide	1	3.5972e-18	0.156485	2.29875e-17	1		0
blaOXA-89	Beta-lactam	1	3.5972e-18	0.156485	2.29875e-17	1		0
blaIMP-41	Beta-lactam	1	3.5972e-18	0.156485	2.29875e-17	1		0
vat(B)	Streptogramin A	1	3.5972e-18	0.156485	2.29875e-17	1		0
blaOXA-125	Beta-lactam	1	3.5972e-18	0.156485	2.29875e-17	1		0
blaCTX-M-130	Beta-lactam	1.01795	-0.00490512	0.155313	-0.0315822	0.974805		4
blaCTX-M-137	Beta-lactam	1.01282	0.00594227	0.155469	0.0382216	0.969511		3
blaTEM-229	Beta-lactam	1.04615	-0.0307073	0.153891	-0.19954	0.841841		11
blaOXA-490	Beta-lactam	1	3.5972e-18	0.156485	2.29875e-17	1		0
blaMOX-6	Beta-lactam	1	3.5972e-18	0.156485	2.29875e-17	1		0
lnu(C)	Lincosamide	1.22821	-0.406561	0.165226	-2.46063	0.0138693	0.0869496	12
blaSFC-1	Beta-lactam	1	3.5972e-18	0.156485	2.29875e-17	1		0
blaKLUC-4	Beta-lactam	1	3.5972e-18	0.156485	2.29875e-17	1		0
blaTEM-78	Beta-lactam	1.00769	0.000256138	0.155931	0.00164264	0.998689		3
blaTEM-198	Beta-lactam	1.47436	-0.0771679	0.153026	-0.504279	0.614065	0.853829	41
blaOXA-88	Beta-lactam	1	3.5972e-18	0.156485	2.29875e-17	1		0
blaOXA-120	Beta-lactam	1	3.5972e-18	0.156485	2.29875e-17	1		0
blaTEM-26	Beta-lactam	1.05641	-0.0837605	0.154297	-0.542854	0.587231	0.83597	12
dfrA8	Folate pathway antagonist	1.11026	-0.219242	0.160522	-1.36581	0.171998	0.421588	1
mph(G)	Macrolide	1	3.5972e-18	0.156485	2.29875e-17	1		0
mcr-3.17	Polymyxin	1	3.5972e-18	0.156485	2.29875e-17	1		0
blaCTX-M-9	Beta-lactam	1.00256	-0.00549599	0.156403	-0.03514	0.971968		2
blaGOB-13	Beta-lactam	1	3.5972e-18	0.156485	2.29875e-17	1		0
blaOXA-516	Beta-lactam	1	3.5972e-18	0.156485	2.29875e-17	1		0
blaCTX-M-80	Beta-lactam	1.03333	0.10797	0.152386	0.708528	0.478617		3
blaIMP-34	Beta-lactam	1	3.5972e-18	0.156485	2.29875e-17	1		0
blaTEM-191	Beta-lactam	1.03077	-0.031672	0.154919	-0.204443	0.838007		11
qnrB36	Quinolone	1.00256	0.0112273	0.156096	0.0719254	0.942661		1
aph(2'')-If	Aminoglycoside	1	3.5972e-18	0.156485	2.29875e-17	1		0
blaOXA-283	Beta-lactam	1	3.5972e-18	0.156485	2.29875e-17	1		0
blaOXA-436	Beta-lactam	1	3.5972e-18	0.156485	2.29875e-17	1		0
blaOXA-427	Beta-lactam	1	3.5972e-18	0.156485	2.29875e-17	1		0
blaTEM-1A	Beta-lactam	1.20256	-0.0693366	0.146945	-0.471855	0.63703	0.875075	28
VanH	Glycopeptide	1	3.5972e-18	0.156485	2.29875e-17	1		0
blaOXA-290	Beta-lactam	1	3.5972e-18	0.156485	2.29875e-17	1		0
aac(6')-Il	Aminoglycoside	1	3.5972e-18	0.156485	2.29875e-17	1		0
fos	Fosfomycin	1	3.5972e-18	0.156485	2.29875e-17	1		0
blaCTX-M-92	Beta-lactam	1	3.5972e-18	0.156485	2.29875e-17	1		0
mcr-3.21	Polymyxin	1	3.5972e-18	0.156485	2.29875e-17	1		0
blaOXA-63	Beta-lactam	1	3.5972e-18	0.156485	2.29875e-17	1		0
blaCARB-40	Beta-lactam	1	3.5972e-18	0.156485	2.29875e-17	1		0
blaCARB-26	Beta-lactam	1	3.5972e-18	0.156485	2.29875e-17	1		0
blaOXA-531	Beta-lactam	1	3.5972e-18	0.156485	2.29875e-17	1		0
cmlA1	Amphenicol	1	3.5972e-18	0.156485	2.29875e-17	1		0
blaOXA-76	Beta-lactam	1	3.5972e-18	0.156485	2.29875e-17	1		0
blaCTX-M-60	Beta-lactam	1.00769	0.000256138	0.155933	0.00164262	0.998689		2
str	Aminoglycoside	1.1641	0.506493	0.146339	3.4611	0.000537978	0.0062636	7
blaOXA-235	Beta-lactam	1	3.5972e-18	0.156485	2.29875e-17	1		0
blaOXA-408	Beta-lactam	1	3.5972e-18	0.156485	2.29875e-17	1		0
VanGXY	Glycopeptide	1	3.5972e-18	0.156485	2.29875e-17	1		0
blaSHV-38	Beta-lactam	1.02564	0.0442298	0.153904	0.287385	0.773817		7
aac(6')-Ip	Aminoglycoside	1	3.5972e-18	0.156485	2.29875e-17	1		0
mcr-2.2	Polymyxin	1	3.5972e-18	0.156485	2.29875e-17	1		0
blaOKP-B-5	Beta-lactam	1	3.5972e-18	0.156485	2.29875e-17	1		0
blaTEM-11	Beta-lactam	1.03846	0.0173632	0.153506	0.11311	0.909943		14
blaSHV-156	Beta-lactam	1.01026	0.0113967	0.155547	0.0732687	0.941592		4
floR	Amphenicol	1	3.5972e-18	0.156485	2.29875e-17	1		0
grdA	Aminoglycoside	1	3.5972e-18	0.156485	2.29875e-17	1		0
sitABCD	Peroxide	41.6205	0.0539061	0.303828	0.177423	0.859176	0.952809	106
blaSHV-189	Beta-lactam	1.02821	-0.00996959	0.154705	-0.0644427	0.948618		7
blaKLUC-2	Beta-lactam	1.00256	0.0112273	0.156096	0.0719254	0.942661		1
blaOXA-344	Beta-lactam	1	3.5972e-18	0.156485	2.29875e-17	1		0
blaSHV-104	Beta-lactam	1.00769	0.0168718	0.155629	0.108411	0.91367		3
erm(45)	Macrolide, lincosamide, streptogramin B	1.61026	-0.768031	0.184798	-4.15605	3.23799e-05	0.000703723	20
blaCARB-20	Beta-lactam	1	3.5972e-18	0.156485	2.29875e-17	1		0
blaOXA-537	Beta-lactam	1	3.5972e-18	0.156485	2.29875e-17	1		0
blaCARB-38	Beta-lactam	1	3.5972e-18	0.156485	2.29875e-17	1		0
mupA	Pseudomonic acid	1.73333	-0.461867	0.176202	-2.62124	0.00876109	0.0634693	32
blaCMY-112	Beta-lactam	1.00256	0.0112273	0.156096	0.0719254	0.942661		1
blaRAHN-2	Beta-lactam	1	3.5972e-18	0.156485	2.29875e-17	1		0
blaLEN24	Beta-lactam	1.14103	0.172297	0.146348	1.17731	0.239071	0.523068	15
blaLEN21	Beta-lactam	1.13333	0.0137942	0.148974	0.0925947	0.926226	0.964707	11
blaOXA-336	Beta-lactam	1	3.5972e-18	0.156485	2.29875e-17	1		0
blaOXY-6-1	Beta-lactam	1.49744	-0.0983356	0.171935	-0.571935	0.567366	0.82205	16
tet(47)	Tetracycline	1	3.5972e-18	0.156485	2.29875e-17	1		0
blaCKO-1	Beta-lactam	1	3.5972e-18	0.156485	2.29875e-17	1		0
blaCMY-44	Beta-lactam	1	3.5972e-18	0.156485	2.29875e-17	1		0
aadA8b	Aminoglycoside	1.23077	-0.188969	0.162601	-1.16217	0.245168	0.525218	6
blaOXA-18	Beta-lactam	1	3.5972e-18	0.156485	2.29875e-17	1		0
ARR-8	Rifamycin	1	3.5972e-18	0.156485	2.29875e-17	1		0
blaTEM-81	Beta-lactam	1.13333	0.0137942	0.147927	0.0932498	0.925705	0.964707	27
blaSHV-195	Beta-lactam	1.04615	0.00148011	0.153346	0.00965207	0.992299		6
aac(3)-IXa	Aminoglycoside	1	3.5972e-18	0.156485	2.29875e-17	1		0
blaMUS-1	Beta-lactam	1	3.5972e-18	0.156485	2.29875e-17	1		0
blaCTX-M-206	Beta-lactam	1.00513	0.0223678	0.155713	0.143647	0.885779		1
blaCMY-105	Beta-lactam	1.01282	0.0388981	0.154887	0.251139	0.801707		2
aph(3')-IIa	Aminoglycoside	1.00256	0.0112273	0.156096	0.0719254	0.942661		1
blaOXA-274	Beta-lactam	1	3.5972e-18	0.156485	2.29875e-17	1		0
mre(A)	Macrolide	1.13333	-0.213925	0.154392	-1.3856	0.165869	0.412774	6
lsa(B)	Lincosamide, streptogramin A	1	3.5972e-18	0.156485	2.29875e-17	1		0
qnrB12	Quinolone	1	3.5972e-18	0.156485	2.29875e-17	1		0
blaOXA-244	Beta-lactam	1	3.5972e-18	0.156485	2.29875e-17	1		0
blaBEL-2	Beta-lactam	1	3.5972e-18	0.156485	2.29875e-17	1		0
blaSME-3	Beta-lactam	1	3.5972e-18	0.156485	2.29875e-17	1		0
blaOXA-276	Beta-lactam	1	3.5972e-18	0.156485	2.29875e-17	1		0
blaVMB-2	Beta-lactam	1	3.5972e-18	0.156485	2.29875e-17	1		0
blaB-7	Beta-lactam	1	3.5972e-18	0.156485	2.29875e-17	1		0
blaROB-1	Beta-lactam	1	3.5972e-18	0.156485	2.29875e-17	1		0
blaOXA-501	Beta-lactam	1	3.5972e-18	0.156485	2.29875e-17	1		0
blaTEM-145	Beta-lactam	1.14359	-0.109731	0.149691	-0.733047	0.46353	0.726494	25
nimC	Nitroimidazole	1	3.5972e-18	0.156485	2.29875e-17	1		0
fosA5	Fosfomycin	1.55897	0.564252	0.161495	3.49392	0.000475979	0.005747	23
blaTEM-163	Beta-lactam	1.49231	-0.125776	0.153531	-0.81922	0.412661	0.700236	42
blaOXA-550	Beta-lactam	1	3.5972e-18	0.156485	2.29875e-17	1		0
blaOXY-2-4	Beta-lactam	1.06923	0.276124	0.148063	1.86492	0.062193	0.235755	5
blaTEM-88	Beta-lactam	1.08718	-0.0179239	0.151111	-0.118614	0.905581	0.964707	20
blaTUS-1	Beta-lactam	1	3.5972e-18	0.156485	2.29875e-17	1		0
blaVMB-1	Beta-lactam	1	3.5972e-18	0.156485	2.29875e-17	1		0
cfiA8	Beta-lactam	1.00256	-0.00549599	0.156403	-0.03514	0.971968		1
blaCTX-M-141	Beta-lactam	1	3.5972e-18	0.156485	2.29875e-17	1		0
mcr-6.1	Polymyxin	1	3.5972e-18	0.156485	2.29875e-17	1		0
blaCTX-M-78	Beta-lactam	1	3.5972e-18	0.156485	2.29875e-17	1		0
aac(6')-Iz	Aminoglycoside	1	3.5972e-18	0.156485	2.29875e-17	1		0
tet(O/32/O)	Tetracycline	3.60769	-0.771955	0.216853	-3.55981	0.000371127	0.00483949	64
blaGOB-16	Beta-lactam	1	3.5972e-18	0.156485	2.29875e-17	1		0
blaMIR-1	Beta-lactam	1.06667	0.0696865	0.151119	0.461137	0.6447	0.875075	5
blaOXY-2-3	Beta-lactam	1.06154	0.247928	0.148761	1.66661	0.0955913	0.305517	5
qnrB41	Quinolone	1	3.5972e-18	0.156485	2.29875e-17	1		0
qnrB62	Quinolone	1.00256	0.0112273	0.156096	0.0719254	0.942661		1
blaCMY-118	Beta-lactam	1.01795	0.0605932	0.154151	0.393077	0.694263		4
mcr-3.10	Polymyxin	1	3.5972e-18	0.156485	2.29875e-17	1		0
blaSHV-145	Beta-lactam	1.01538	-0.0160457	0.155691	-0.103061	0.917915		5
blaA	Beta-lactam	1	3.5972e-18	0.156485	2.29875e-17	1		0
blaNDM-22	Beta-lactam	1	3.5972e-18	0.156485	2.29875e-17	1		0
qnrB52	Quinolone	1	3.5972e-18	0.156485	2.29875e-17	1		0
blaIMP-2	Beta-lactam	1	3.5972e-18	0.156485	2.29875e-17	1		0
blaIMP-37	Beta-lactam	1	3.5972e-18	0.156485	2.29875e-17	1		0
blaGOB-11	Beta-lactam	1	3.5972e-18	0.156485	2.29875e-17	1		0
blaMOX-1	Beta-lactam	1	3.5972e-18	0.156485	2.29875e-17	1		0
blaCARB-41	Beta-lactam	1	3.5972e-18	0.156485	2.29875e-17	1		0
blaCTX-M-202	Beta-lactam	1.02308	-0.0156715	0.155193	-0.100981	0.919565		2
blaFOX-4	Beta-lactam	1	3.5972e-18	0.156485	2.29875e-17	1		0
blaCTX-M-89	Beta-lactam	1	3.5972e-18	0.156485	2.29875e-17	1		0
blaKPC-3	Beta-lactam	1	3.5972e-18	0.156485	2.29875e-17	1		0
blaOXA-78	Beta-lactam	1	3.5972e-18	0.156485	2.29875e-17	1		0
blaKPC-15	Beta-lactam	1	3.5972e-18	0.156485	2.29875e-17	1		0
blaSHV-173	Beta-lactam	1.01795	0.0443113	0.154433	0.28693	0.774166		4
erm(50)	Macrolide	1	3.5972e-18	0.156485	2.29875e-17	1		0
catB2	Amphenicol	1	3.5972e-18	0.156485	2.29875e-17	1		0
aac(6')-33	Aminoglycoside	1	3.5972e-18	0.156485	2.29875e-17	1		0
blaOXA-2	Beta-lactam	1	3.5972e-18	0.156485	2.29875e-17	1		0
blaIMP-10	Beta-lactam	1	3.5972e-18	0.156485	2.29875e-17	1		0
cphA1	Beta-lactam	1	3.5972e-18	0.156485	2.29875e-17	1		0
blaSHV-133	Beta-lactam	1.01026	0.0113967	0.155547	0.0732687	0.941592		4
blaOXA-440	Beta-lactam	1	3.5972e-18	0.156485	2.29875e-17	1		0
fosX	Fosfomycin	1	3.5972e-18	0.156485	2.29875e-17	1		0
blaVIM-48	Beta-lactam	1	3.5972e-18	0.156485	2.29875e-17	1		0
mcr-7.1	Polymyxin	1	3.5972e-18	0.156485	2.29875e-17	1		0
blaOXA-47	Beta-lactam	1	3.5972e-18	0.156485	2.29875e-17	1		0
dfrA9	Folate pathway antagonist	1	3.5972e-18	0.156485	2.29875e-17	1		0
blaTEM-181	Beta-lactam	1.05641	-0.00350357	0.152727	-0.02294	0.981698	0.992858	13
tetB(P)	Tetracycline	1.6359	0.530923	0.170077	3.12166	0.00179835	0.0177655	17
blaTEM-177	Beta-lactam	1.00256	-0.00549599	0.156403	-0.03514	0.971968		1
blaCMY-67	Beta-lactam	1.00513	0.0223678	0.155713	0.143647	0.885779		1
qnrB13	Quinolone	1	3.5972e-18	0.156485	2.29875e-17	1		0
blaOXA-511	Beta-lactam	1	3.5972e-18	0.156485	2.29875e-17	1		0
blaOKP-A-2	Beta-lactam	1	3.5972e-18	0.156485	2.29875e-17	1		0
qnrB54	Quinolone	1	3.5972e-18	0.156485	2.29875e-17	1		0
blaOXA-112	Beta-lactam	1	3.5972e-18	0.156485	2.29875e-17	1		0
blaOXA-34	Beta-lactam	1	3.5972e-18	0.156485	2.29875e-17	1		0
blaCTX-M-174	Beta-lactam	1.03333	-0.00433192	0.154309	-0.028073	0.977604		4
blaOXY-1-1	Beta-lactam	1.72308	0.485935	0.168366	2.88619	0.00389942	0.0334529	22
mcr-1.8	Polymyxin	1	3.5972e-18	0.156485	2.29875e-17	1		0
blaTEM-28	Beta-lactam	1.21538	-0.0356186	0.145302	-0.245136	0.806351	0.935561	30
blaTEM-85	Beta-lactam	1.02564	-0.00461636	0.154772	-0.0298269	0.976205		8
blaCTX-M-34	Beta-lactam	1	3.5972e-18	0.156485	2.29875e-17	1		0
blaFONA-3	Beta-lactam	1	3.5972e-18	0.156485	2.29875e-17	1		0
cfxA3	Beta-lactam	8.21538	-0.91865	0.241461	-3.80454	0.000142068	0.00220543	96
aph(2'')-Ic	Aminoglycoside	1.00256	0.0112273	0.156096	0.0719254	0.942661		1
blaOXA-121	Beta-lactam	1	3.5972e-18	0.156485	2.29875e-17	1		0
blaVIM-2	Beta-lactam	1	3.5972e-18	0.156485	2.29875e-17	1		0
blaSFO-1	Beta-lactam	1	3.5972e-18	0.156485	2.29875e-17	1		0
blaOXA-435	Beta-lactam	1	3.5972e-18	0.156485	2.29875e-17	1		0
blaVIM-38	Beta-lactam	1	3.5972e-18	0.156485	2.29875e-17	1		0
blaTEM-114	Beta-lactam	1.02564	-0.00461636	0.15477	-0.0298273	0.976205		9
blaCTX-M-38	Beta-lactam	1.01795	0.0115636	0.155011	0.0745983	0.940534		4
blaCMY-61	Beta-lactam	1.00256	-0.00549599	0.156403	-0.03514	0.971968		1
blaTEM-133	Beta-lactam	1.04103	-0.0527336	0.15464	-0.341009	0.733097		10
dfrA6	Folate pathway antagonist	1	3.5972e-18	0.156485	2.29875e-17	1		0
blaOXA-314	Beta-lactam	1	3.5972e-18	0.156485	2.29875e-17	1		0
blaIMP-17	Beta-lactam	1	3.5972e-18	0.156485	2.29875e-17	1		0
rmtD2	Aminoglycoside	1	3.5972e-18	0.156485	2.29875e-17	1		0
blaOXA-31	Beta-lactam	1	3.5972e-18	0.156485	2.29875e-17	1		0
VanC1XY	Glycopeptide	1.02051	0.0874628	0.15354	0.569642	0.56892		2
blaLEN9	Beta-lactam	1.04359	0.0862749	0.152058	0.56738	0.570456		6
blaVEB-4	Beta-lactam	1	3.5972e-18	0.156485	2.29875e-17	1		0
blaTEM-57	Beta-lactam	1.32051	-0.142577	0.147767	-0.964873	0.334608	0.645457	34
blaCMY-60	Beta-lactam	1.00256	-0.00549599	0.156403	-0.03514	0.971968		1
blaCTX-M-146	Beta-lactam	1	3.5972e-18	0.156485	2.29875e-17	1		0
blaCTX-M-47	Beta-lactam	1.01282	-0.0106322	0.155775	-0.0682536	0.945584		3
tet(36)	Tetracycline	1	3.5972e-18	0.156485	2.29875e-17	1		0
blaCTX-M-147	Beta-lactam	1.00513	0.00573127	0.156013	0.0367358	0.970696		2
blaOXA-60b	Beta-lactam	1	3.5972e-18	0.156485	2.29875e-17	1		0
qnrB6	Quinolone	1	3.5972e-18	0.156485	2.29875e-17	1		0
blaOXA-56	Beta-lactam	1	3.5972e-18	0.156485	2.29875e-17	1		0
tet(51)	Tetracycline	1	3.5972e-18	0.156485	2.29875e-17	1		0
blaDHA-6	Beta-lactam	1.00256	-0.00549599	0.156403	-0.03514	0.971968		1
blaCTX-M-98	Beta-lactam	1.0359	0.0065564	0.153949	0.042588	0.96603		4
blaCTX-M-169	Beta-lactam	1.00769	0.000256138	0.155933	0.00164262	0.998689		2
blaCTX-M-122	Beta-lactam	1.01026	-0.00519829	0.155855	-0.0333534	0.973393		2
blaTEM-84	Beta-lactam	1.03077	0.00100152	0.15432	0.00648993	0.994822		10
blaGOB-4	Beta-lactam	1	3.5972e-18	0.156485	2.29875e-17	1		0
blaSHV-49	Beta-lactam	1.02051	-0.0433926	0.155867	-0.278396	0.780709		3
blaOXA-144	Beta-lactam	1	3.5972e-18	0.156485	2.29875e-17	1		0
dfrA28	Folate pathway antagonist	1	3.5972e-18	0.156485	2.29875e-17	1		0
blaCMY-23	Beta-lactam	1.00256	-0.00549599	0.156403	-0.03514	0.971968		1
blaOXA-421	Beta-lactam	1	3.5972e-18	0.156485	2.29875e-17	1		0
blaOXA-395	Beta-lactam	1	3.5972e-18	0.156485	2.29875e-17	1		0
blaVEB-8	Beta-lactam	1	3.5972e-18	0.156485	2.29875e-17	1		0
blaTEM-87	Beta-lactam	1.00256	-0.00549599	0.156403	-0.03514	0.971968		1
blaOXA-444	Beta-lactam	1	3.5972e-18	0.156485	2.29875e-17	1		0
blaOCH-5	Beta-lactam	1	3.5972e-18	0.156485	2.29875e-17	1		0
blaOXA-200	Beta-lactam	1	3.5972e-18	0.156485	2.29875e-17	1		0
tet(42)	Tetracycline	1	3.5972e-18	0.156485	2.29875e-17	1		0
blaVIM-3	Beta-lactam	1	3.5972e-18	0.156485	2.29875e-17	1		0
blaFOX-8	Beta-lactam	1	3.5972e-18	0.156485	2.29875e-17	1		0
mcr-3.18	Polymyxin	1	3.5972e-18	0.156485	2.29875e-17	1		0
blaCTX-M-44	Beta-lactam	1	3.5972e-18	0.156485	2.29875e-17	1		0
blaCMY-84	Beta-lactam	1.01026	0.027927	0.15525	0.179884	0.857243		4
blaOXA-114e	Beta-lactam	1	3.5972e-18	0.156485	2.29875e-17	1		0
blaOXA-131	Beta-lactam	1	3.5972e-18	0.156485	2.29875e-17	1		0
blaVIM-5	Beta-lactam	1	3.5972e-18	0.156485	2.29875e-17	1		0
qacA4	Quaternary ammonium compound	3.45128	-0.0330126	0.186209	-0.177288	0.859282	0.952809	147
blaCMY-32	Beta-lactam	1.00256	-0.00549599	0.156403	-0.03514	0.971968		1
blaPLA-3A	Beta-lactam	1.00256	-0.00549599	0.156403	-0.03514	0.971968		1
vga(A)	Lincosamide, streptogramin A, pleuromutilin	1.37949	-0.405053	0.162521	-2.49231	0.0126915	0.0849382	36
blaCMY-2	Beta-lactam	1.00513	-0.0109711	0.156322	-0.0701827	0.944048		1
blaOXA-26	Beta-lactam	1	3.5972e-18	0.156485	2.29875e-17	1		0
qnrS6	Quinolone	1	3.5972e-18	0.156485	2.29875e-17	1		0
blaOXA-79	Beta-lactam	1	3.5972e-18	0.156485	2.29875e-17	1		0
blaCMY-119	Beta-lactam	1	3.5972e-18	0.156485	2.29875e-17	1		0
blaTEM-127	Beta-lactam	1.28462	-0.084861	0.145074	-0.584948	0.558582	0.82205	38
blaNDM-11	Beta-lactam	1	3.5972e-18	0.156485	2.29875e-17	1		0
blaFOX-1	Beta-lactam	1	3.5972e-18	0.156485	2.29875e-17	1		0
blaCMY-72	Beta-lactam	1.02051	0.0551181	0.154091	0.357699	0.720569		3
blaCMY-143	Beta-lactam	1.00256	-0.00549599	0.156403	-0.03514	0.971968		1
blaOXA-366	Beta-lactam	1	3.5972e-18	0.156485	2.29875e-17	1		0
aac(6')-Is	Aminoglycoside	1	3.5972e-18	0.156485	2.29875e-17	1		0
dfrA32	Folate pathway antagonist	1	3.5972e-18	0.156485	2.29875e-17	1		0
blaFONA-5	Beta-lactam	1	3.5972e-18	0.156485	2.29875e-17	1		0
qnrVC5	Quinolone	1	3.5972e-18	0.156485	2.29875e-17	1		0
lnu(A)	Lincosamide	1.87436	-0.848593	0.197018	-4.30719	1.6534e-05	0.000414621	18
blaIMP-27	Beta-lactam	1	3.5972e-18	0.156485	2.29875e-17	1		0
blaPME-1	Beta-lactam	1	3.5972e-18	0.156485	2.29875e-17	1		0
blaBIC-1	Beta-lactam	1	3.5972e-18	0.156485	2.29875e-17	1		0
blaCTX-M-82	Beta-lactam	1.03077	0.0975533	0.15272	0.638772	0.522971		3
blaOXA-284	Beta-lactam	1	3.5972e-18	0.156485	2.29875e-17	1		0
blaTEM-30	Beta-lactam	1.38462	0.00931055	0.148543	0.0626793	0.950022	0.980086	35
blaOXA-249	Beta-lactam	1	3.5972e-18	0.156485	2.29875e-17	1		0
blaCMY-154	Beta-lactam	1.00256	-0.00549599	0.156403	-0.03514	0.971968		1
blaOXA-278	Beta-lactam	1	3.5972e-18	0.156485	2.29875e-17	1		0
blaNDM-4	Beta-lactam	1	3.5972e-18	0.156485	2.29875e-17	1		0
tet(C)	Tetracycline	1.08205	-0.166249	0.157437	-1.05597	0.290981	0.585555	1
blaCTX-M-197	Beta-lactam	1.01795	-0.00490512	0.155326	-0.0315795	0.974807		2
blaDHA-24	Beta-lactam	1.00256	-0.00549599	0.156403	-0.03514	0.971968		1
blaTEM-122	Beta-lactam	1.52564	-0.194747	0.154733	-1.2586	0.208175	0.474728	44
blaBKC-1	Beta-lactam	1	3.5972e-18	0.156485	2.29875e-17	1		0
blaTEM-134	Beta-lactam	1.00513	0.00573127	0.156013	0.0367358	0.970696		2
blaSPM-1	Beta-lactam	1	3.5972e-18	0.156485	2.29875e-17	1		0
blaOXA-561	Beta-lactam	1	3.5972e-18	0.156485	2.29875e-17	1		0
blaSHV-12	Beta-lactam	1.01538	-0.0326662	0.156008	-0.209388	0.834145		3
blaOXA-149	Beta-lactam	1	3.5972e-18	0.156485	2.29875e-17	1		0
blaMOX-5	Beta-lactam	1	3.5972e-18	0.156485	2.29875e-17	1		0
erm(40)	Macrolide, lincosamide, streptogramin B	1	3.5972e-18	0.156485	2.29875e-17	1		0
blaCMY-135	Beta-lactam	1.01282	0.0388981	0.154881	0.251148	0.8017		3
blaOXY-2-8	Beta-lactam	1.01282	0.0552824	0.154596	0.357593	0.720648		4
blaOKP-B-10	Beta-lactam	1	3.5972e-18	0.156485	2.29875e-17	1		0
aph(3')-IIb	Aminoglycoside	1	3.5972e-18	0.156485	2.29875e-17	1		0
blaCTX-M-103	Beta-lactam	1.01282	-0.0106322	0.15578	-0.0682512	0.945586		2
blaOXA-96	Beta-lactam	1	3.5972e-18	0.156485	2.29875e-17	1		0
blaOXA-257	Beta-lactam	1	3.5972e-18	0.156485	2.29875e-17	1		0
qnrS12	Quinolone	1.06667	-0.136502	0.155413	-0.87832	0.37977	0.687774	2
blaPAM-1	Beta-lactam	1	3.5972e-18	0.156485	2.29875e-17	1		0
blaOXA-489	Beta-lactam	1	3.5972e-18	0.156485	2.29875e-17	1		0
blaCTX-M-64	Beta-lactam	1.01026	-0.0218594	0.156161	-0.13998	0.888676		3
blaSHV-155	Beta-lactam	1.02308	-0.0156715	0.155151	-0.101008	0.919544		7
blaCMY-75	Beta-lactam	1.00769	0.0168718	0.15563	0.10841	0.913671		2
qnrB15	Quinolone	1	3.5972e-18	0.156485	2.29875e-17	1		0
blaCMY-90	Beta-lactam	1.00769	0.033423	0.155338	0.215163	0.82964		1
blaOXA-303	Beta-lactam	1	3.5972e-18	0.156485	2.29875e-17	1		0
blaOXA-171	Beta-lactam	1	3.5972e-18	0.156485	2.29875e-17	1		0
blaOXA-36	Beta-lactam	1	3.5972e-18	0.156485	2.29875e-17	1		0
aac(6')-Iw	Aminoglycoside	1	3.5972e-18	0.156485	2.29875e-17	1		0
VanHMX	Glycopeptide	1	3.5972e-18	0.156485	2.29875e-17	1		0
blaIMI-5	Beta-lactam	1	3.5972e-18	0.156485	2.29875e-17	1		0
blaTEM-147	Beta-lactam	1.20513	-0.0455849	0.145941	-0.312351	0.754774	0.925887	29
otr(B)	Tetracycline	1	3.5972e-18	0.156485	2.29875e-17	1		0
qnrB91	Quinolone	1	3.5972e-18	0.156485	2.29875e-17	1		0
aph(3')-VIa	Aminoglycoside	1	3.5972e-18	0.156485	2.29875e-17	1		0
dfrB7	Folate pathway antagonist	1	3.5972e-18	0.156485	2.29875e-17	1		0
aac(3)-IIIb	Aminoglycoside	1	3.5972e-18	0.156485	2.29875e-17	1		0
blaTEM-98	Beta-lactam	1.21795	-0.0123807	0.145274	-0.0852231	0.932084	0.964707	28
blaNDM-5	Beta-lactam	1	3.5972e-18	0.156485	2.29875e-17	1		0
erm(44)v	Macrolide, Lincosamide	1	3.5972e-18	0.156485	2.29875e-17	1		0
blaCMY-139	Beta-lactam	1.00256	-0.00549599	0.156403	-0.03514	0.971968		1
blaGES-9	Beta-lactam	1	3.5972e-18	0.156485	2.29875e-17	1		0
blaTRU	Beta-lactam	1	3.5972e-18	0.156485	2.29875e-17	1		0
blaCARB-28	Beta-lactam	1	3.5972e-18	0.156485	2.29875e-17	1		0
blaLEN13	Beta-lactam	1.08462	0.139589	0.148976	0.936986	0.348766	0.661033	11
blaVIM-4	Beta-lactam	1	3.5972e-18	0.156485	2.29875e-17	1		0
blaB-11	Beta-lactam	1	3.5972e-18	0.156485	2.29875e-17	1		0
blaTEM-80	Beta-lactam	1.1	-0.0583695	0.151065	-0.386387	0.69921	0.885499	22
aac(6')-Isa	Aminoglycoside	1	3.5972e-18	0.156485	2.29875e-17	1		0
ARR-5	Rifamycin	1	3.5972e-18	0.156485	2.29875e-17	1		0
blaOXA-339	Beta-lactam	1	3.5972e-18	0.156485	2.29875e-17	1		0
blaOXA-541	Beta-lactam	1	3.5972e-18	0.156485	2.29875e-17	1		0
tet(H)	Tetracycline	1	3.5972e-18	0.156485	2.29875e-17	1		0
blaOXA-37	Beta-lactam	1	3.5972e-18	0.156485	2.29875e-17	1		0
blaCMY-37	Beta-lactam	1	3.5972e-18	0.156485	2.29875e-17	1		0
blaNDM-7	Beta-lactam	1	3.5972e-18	0.156485	2.29875e-17	1		0
blaCTX-M-136	Beta-lactam	1.01795	0.0279686	0.15473	0.180758	0.856558		2
blaCME-1	Beta-lactam	1	3.5972e-18	0.156485	2.29875e-17	1		0
dfrA25	Folate pathway antagonist	1	3.5972e-18	0.156485	2.29875e-17	1		0
blaVIM-32	Beta-lactam	1	3.5972e-18	0.156485	2.29875e-17	1		0
blaLEN4	Beta-lactam	1.16923	0.416752	0.146444	2.84581	0.00442989	0.0361036	11
blaVIM-17	Beta-lactam	1	3.5972e-18	0.156485	2.29875e-17	1		0
blaCARB-16	Beta-lactam	1	3.5972e-18	0.156485	2.29875e-17	1		0
blaOXA-143	Beta-lactam	1	3.5972e-18	0.156485	2.29875e-17	1		0
blaOXA-512	Beta-lactam	1	3.5972e-18	0.156485	2.29875e-17	1		0
blaOXA-98	Beta-lactam	1	3.5972e-18	0.156485	2.29875e-17	1		0
aac(3)-IIa	Aminoglycoside	1.05641	-0.116324	0.155243	-0.749302	0.453675	0.721454	4
blaCTX-M-176	Beta-lactam	1.04615	0.0966168	0.151784	0.636542	0.524423		3
blaSHV-179	Beta-lactam	1.00256	-0.00549599	0.156403	-0.03514	0.971968		1
blaTEM-96	Beta-lactam	1.17692	-0.09586	0.147938	-0.647976	0.517001	0.779141	26
blaLEN17	Beta-lactam	1.07692	0.230115	0.149136	1.54299	0.122834	0.35688	5
blaOXA-384	Beta-lactam	1	3.5972e-18	0.156485	2.29875e-17	1		0
blaOXA-371	Beta-lactam	1	3.5972e-18	0.156485	2.29875e-17	1		0
blaTEM-101	Beta-lactam	1.0359	-0.0259111	0.154475	-0.167737	0.86679		9
blaKPC-27	Beta-lactam	1	3.5972e-18	0.156485	2.29875e-17	1		0
blaSHV-44	Beta-lactam	1.01538	-0.0160457	0.155693	-0.10306	0.917916		4
blaSHV-34	Beta-lactam	1.02821	-0.0263582	0.155014	-0.170038	0.864981		5
blaCTX-M-196	Beta-lactam	1.02821	-0.00996959	0.154737	-0.0644291	0.948629		4
blaBES-1	Beta-lactam	1	3.5972e-18	0.156485	2.29875e-17	1		0
blaCTX-M-182	Beta-lactam	1.04359	0.0704851	0.152382	0.462556	0.643682		3
blaACT-14	Beta-lactam	1.10769	0.324886	0.149485	2.17337	0.0297522	0.136609	4
blaNDM-20	Beta-lactam	1	3.5972e-18	0.156485	2.29875e-17	1		0
blaSHV-36	Beta-lactam	1.02564	-0.0374988	0.155386	-0.241327	0.809302		7
qnrS3	Quinolone	1.04615	-0.09586	0.155582	-0.616137	0.537804		2
blaTEM-197	Beta-lactam	1.02821	-0.0263582	0.155027	-0.170024	0.864992		5
blaIND-2a	Beta-lactam	1	3.5972e-18	0.156485	2.29875e-17	1		0
fosB5	Fosfomycin	1	3.5972e-18	0.156485	2.29875e-17	1		0
blaOXA-213	Beta-lactam	1	3.5972e-18	0.156485	2.29875e-17	1		0
blaOXA-164	Beta-lactam	1	3.5972e-18	0.156485	2.29875e-17	1		0
nimE	Nitroimidazole	1.17179	-0.328521	0.169035	-1.94351	0.0519543	0.20655	3
blaOXA-158	Beta-lactam	1	3.5972e-18	0.156485	2.29875e-17	1		0
tva(A)	Pleuromutilin	1	3.5972e-18	0.156485	2.29875e-17	1		0
blaGES-2	Beta-lactam	1	3.5972e-18	0.156485	2.29875e-17	1		0
blaKPC-28	Beta-lactam	1	3.5972e-18	0.156485	2.29875e-17	1		0
blaOXY-1-2	Beta-lactam	1.61026	0.242288	0.169323	1.43093	0.152451	0.391331	18
blaOXA-48	Beta-lactam	1	3.5972e-18	0.156485	2.29875e-17	1		0
qnrA4	Quinolone	1	3.5972e-18	0.156485	2.29875e-17	1		0
blaOXY-3-1	Beta-lactam	1	3.5972e-18	0.156485	2.29875e-17	1		0
blaCMY-2b	Beta-lactam	1.00513	-0.0109711	0.156322	-0.0701827	0.944048		1
mcr-3.11	Polymyxin	1	3.5972e-18	0.156485	2.29875e-17	1		0
blaOXA-106	Beta-lactam	1	3.5972e-18	0.156485	2.29875e-17	1		0
grmB	Aminoglycoside	1	3.5972e-18	0.156485	2.29875e-17	1		0
blaOCH-8	Beta-lactam	1	3.5972e-18	0.156485	2.29875e-17	1		0
blaPLA1a	Beta-lactam	1.02821	-0.0428126	0.155362	-0.275567	0.782881		4
rmtB	Aminoglycoside	1	3.5972e-18	0.156485	2.29875e-17	1		0
blaTEM-138	Beta-lactam	1	3.5972e-18	0.156485	2.29875e-17	1		0
blaCMY-55	Beta-lactam	1.00256	-0.00549599	0.156403	-0.03514	0.971968		1
blaCMY-125	Beta-lactam	1.00256	-0.00549599	0.156403	-0.03514	0.971968		1
fosG	Fosfomycin	1	3.5972e-18	0.156485	2.29875e-17	1		0
blaSHV-172	Beta-lactam	1.02308	-0.0321653	0.155463	-0.206901	0.836087		6
blaSHV-101	Beta-lactam	1.00769	0.0168718	0.155629	0.108411	0.91367		3
blaTEM-48	Beta-lactam	1.03333	-0.0533818	0.15516	-0.344043	0.730814		10
blaFOX-2	Beta-lactam	1	3.5972e-18	0.156485	2.29875e-17	1		0
blaFRI-3	Beta-lactam	1	3.5972e-18	0.156485	2.29875e-17	1		0
kamB	Aminoglycoside	1	3.5972e-18	0.156485	2.29875e-17	1		0
qacZ	Quaternary ammonium compound	1	3.5972e-18	0.156485	2.29875e-17	1		0
aac(6')-Ig	Aminoglycoside	1	3.5972e-18	0.156485	2.29875e-17	1		0
cphA2	Beta-lactam	1	3.5972e-18	0.156485	2.29875e-17	1		0
blaCARB-8	Beta-lactam	1	3.5972e-18	0.156485	2.29875e-17	1		0
blaTEM-92	Beta-lactam	1.00256	-0.00549599	0.156403	-0.03514	0.971968		1
blaSHV-51	Beta-lactam	1.02308	0.0496636	0.153983	0.322527	0.747054		7
aac(6')-Iaj	Aminoglycoside	1	3.5972e-18	0.156485	2.29875e-17	1		0
blaTEM-53	Beta-lactam	1.03077	-0.015303	0.154622	-0.0989709	0.921161		9
cepA-49	Beta-lactam	1.81026	-0.226139	0.183645	-1.2314	0.218175	0.487158	29
blaCMY-128	Beta-lactam	1.01026	0.0443941	0.154961	0.286486	0.774506		3
blaOXA-372	Beta-lactam	1	3.5972e-18	0.156485	2.29875e-17	1		0
mcr-1.11	Polymyxin	1	3.5972e-18	0.156485	2.29875e-17	1		0
dfrA24	Folate pathway antagonist	1	3.5972e-18	0.156485	2.29875e-17	1		0
ant(9)-Ia	Aminoglycoside	1.27436	-0.463845	0.168239	-2.75706	0.00583233	0.0442172	10
blaSHV-134	Beta-lactam	1.01026	-0.0218594	0.156163	-0.139979	0.888677		2
blaTEM-76	Beta-lactam	1.26154	-0.0465005	0.145322	-0.319984	0.748981	0.925887	30
qnrB38	Quinolone	1.03333	0.123787	0.152138	0.813648	0.415847		3
blaCTX-M-14	Beta-lactam	1.02051	-0.0268121	0.155542	-0.172379	0.86314		4
qnrB10	Quinolone	1.01282	0.0552824	0.154609	0.357563	0.720671		1
aac(2')-Id	Aminoglycoside	1	3.5972e-18	0.156485	2.29875e-17	1		0
aadA8	Aminoglycoside	1.08205	0.129808	0.14987	0.866132	0.386418	0.687774	5
qnrB59	Quinolone	1	3.5972e-18	0.156485	2.29875e-17	1		0
blaVIM-57	Beta-lactam	1	3.5972e-18	0.156485	2.29875e-17	1		0
blaCTX-M-180	Beta-lactam	1.03333	0.0761726	0.152914	0.498142	0.618384		3
aadA16	Aminoglycoside	1	3.5972e-18	0.156485	2.29875e-17	1		0
blaCARB-6	Beta-lactam	1	3.5972e-18	0.156485	2.29875e-17	1		0
mupB	Pseudomonic acid	1	3.5972e-18	0.156485	2.29875e-17	1		0
blaTEM-171	Beta-lactam	1.21026	0.0150445	0.145086	0.103694	0.917412	0.964707	29
tet(43)	Tetracycline	1	3.5972e-18	0.156485	2.29875e-17	1		0
blaOXA-212	Beta-lactam	1	3.5972e-18	0.156485	2.29875e-17	1		0
blaOXA-297	Beta-lactam	1	3.5972e-18	0.156485	2.29875e-17	1		0
blaIND-10	Beta-lactam	1	3.5972e-18	0.156485	2.29875e-17	1		0
dfrB5	Folate pathway antagonist	1	3.5972e-18	0.156485	2.29875e-17	1		0
mcr-3.7	Polymyxin	1	3.5972e-18	0.156485	2.29875e-17	1		0
blaCMY-71	Beta-lactam	1	3.5972e-18	0.156485	2.29875e-17	1		0
blaOKP-B-6	Beta-lactam	1	3.5972e-18	0.156485	2.29875e-17	1		0
blaCMY-155	Beta-lactam	1	3.5972e-18	0.156485	2.29875e-17	1		0
blaOXA-260	Beta-lactam	1	3.5972e-18	0.156485	2.29875e-17	1		0
blaLEN1	Beta-lactam	1.06923	0.171414	0.14929	1.14819	0.250889	0.525218	9
blaSHV-149	Beta-lactam	1	3.5972e-18	0.156485	2.29875e-17	1		0
blaIND-6	Beta-lactam	1	3.5972e-18	0.156485	2.29875e-17	1		0
blaSHV-128	Beta-lactam	1.01282	-0.0106322	0.155769	-0.068256	0.945582		5
blaGES-19	Beta-lactam	1	3.5972e-18	0.156485	2.29875e-17	1		0
blaTEM-186	Beta-lactam	1.30513	-0.184923	0.148702	-1.24358	0.213656	0.483693	33
blaSHV-180	Beta-lactam	1.00513	0.00573127	0.156013	0.0367358	0.970696		2
blaOXA-261	Beta-lactam	1	3.5972e-18	0.156485	2.29875e-17	1		0
qnrB66	Quinolone	1	3.5972e-18	0.156485	2.29875e-17	1		0
blaOXA-74	Beta-lactam	1	3.5972e-18	0.156485	2.29875e-17	1		0
blaIMP-35	Beta-lactam	1	3.5972e-18	0.156485	2.29875e-17	1		0
blaOXA-207	Beta-lactam	1	3.5972e-18	0.156485	2.29875e-17	1		0
blaOXA-363	Beta-lactam	1	3.5972e-18	0.156485	2.29875e-17	1		0
tet(O/W/O)-2	Tetracycline	1.03846	-0.047497	0.154727	-0.306973	0.758864		10
erm(U)	Macrolide, lincosamide, streptogramin B	1	3.5972e-18	0.156485	2.29875e-17	1		0
blaCMY-147	Beta-lactam	1.00256	-0.00549599	0.156403	-0.03514	0.971968		1
blaOXA-479	Beta-lactam	1	3.5972e-18	0.156485	2.29875e-17	1		0
blaOXA-32	Beta-lactam	1	3.5972e-18	0.156485	2.29875e-17	1		0
blaOXA-109	Beta-lactam	1	3.5972e-18	0.156485	2.29875e-17	1		0
aac(6')-29b	Aminoglycoside	1	3.5972e-18	0.156485	2.29875e-17	1		0
blaLEN12	Beta-lactam	1.19231	0.331104	0.148568	2.22863	0.0258385	0.127626	11
blaCTX-M-157	Beta-lactam	1.03077	0.0975533	0.15272	0.638772	0.522971		3
car(A)	Macrolide	1	3.5972e-18	0.156485	2.29875e-17	1		0
blaOXA-86	Beta-lactam	1	3.5972e-18	0.156485	2.29875e-17	1		0
cphA6	Beta-lactam	1	3.5972e-18	0.156485	2.29875e-17	1		0
blaOXA-301	Beta-lactam	1	3.5972e-18	0.156485	2.29875e-17	1		0
blaCMY-42	Beta-lactam	1	3.5972e-18	0.156485	2.29875e-17	1		0
blaGOB-8	Beta-lactam	1	3.5972e-18	0.156485	2.29875e-17	1		0
mph(A)	Macrolide	1.23846	0.0468435	0.159237	0.294176	0.768624	0.925887	11
blaVIM-14	Beta-lactam	1	3.5972e-18	0.156485	2.29875e-17	1		0
blaOXA-464	Beta-lactam	1	3.5972e-18	0.156485	2.29875e-17	1		0
mcr-3.3	Polymyxin	1	3.5972e-18	0.156485	2.29875e-17	1		0
blaVIM-50	Beta-lactam	1	3.5972e-18	0.156485	2.29875e-17	1		0
blaOXA-129	Beta-lactam	1	3.5972e-18	0.156485	2.29875e-17	1		0
blaOXA-422	Beta-lactam	1	3.5972e-18	0.156485	2.29875e-17	1		0
blaIMP-11	Beta-lactam	1	3.5972e-18	0.156485	2.29875e-17	1		0
tetA(P)	Tetracycline	3.78205	2.30506	0.203881	11.3059	1.22649e-29	3.99837e-27	46
blaCTX-M-192	Beta-lactam	1.02308	0.0171212	0.154563	0.110771	0.911798		5
aadA7	Aminoglycoside	1	3.5972e-18	0.156485	2.29875e-17	1		0
blaOXY-6-2	Beta-lactam	1.5	-0.124943	0.172056	-0.726174	0.467732	0.727821	15
blaFOX-9	Beta-lactam	1	3.5972e-18	0.156485	2.29875e-17	1		0
blaTEM-206	Beta-lactam	1.47949	-0.131089	0.154136	-0.850474	0.395062	0.687774	44
blaGES-16	Beta-lactam	1	3.5972e-18	0.156485	2.29875e-17	1		0
blaOXY-1-4	Beta-lactam	1.6359	0.724717	0.164188	4.41395	1.01503e-05	0.000300818	21
tet(40)	Tetracycline	1.18718	0.000579747	0.156106	0.00371381	0.997037	0.997037	5
blaOXA-266	Beta-lactam	1	3.5972e-18	0.156485	2.29875e-17	1		0
blaCARB-48	Beta-lactam	1	3.5972e-18	0.156485	2.29875e-17	1		0
blaBEL-1	Beta-lactam	1	3.5972e-18	0.156485	2.29875e-17	1		0
aac(6')-Ib3	Aminoglycoside	1	3.5972e-18	0.156485	2.29875e-17	1		0
blaOXA-45	Beta-lactam	1	3.5972e-18	0.156485	2.29875e-17	1		0
blaIMP-12	Beta-lactam	1	3.5972e-18	0.156485	2.29875e-17	1		0
mph(I)	Macrolide	1	3.5972e-18	0.156485	2.29875e-17	1		0
qepA	Quinolone	1	3.5972e-18	0.156485	2.29875e-17	1		0
blaCTX-M-40	Beta-lactam	1	3.5972e-18	0.156485	2.29875e-17	1		0
tet(T)	Tetracycline	1	3.5972e-18	0.156485	2.29875e-17	1		0
blaCTX-M-50	Beta-lactam	1.01538	0.000508379	0.15539	0.00327163	0.99739		4
blaVIM-45	Beta-lactam	1	3.5972e-18	0.156485	2.29875e-17	1		0
aadD	Aminoglycoside	1.80769	-0.384429	0.176606	-2.17676	0.0294985	0.136609	45
blaCTX-M-181	Beta-lactam	1.0359	0.0707592	0.152845	0.462946	0.643403		3
blaVCC-1	Beta-lactam	1	3.5972e-18	0.156485	2.29875e-17	1		0
blaOKP-A-16	Beta-lactam	1	3.5972e-18	0.156485	2.29875e-17	1		0
blaTEM-52	Beta-lactam	1.01538	-0.0160457	0.155691	-0.103061	0.917915		5
blaFOX-6	Beta-lactam	1	3.5972e-18	0.156485	2.29875e-17	1		0
blaPLA-4A	Beta-lactam	1.00769	0.0168718	0.155629	0.108411	0.91367		3
ant(3'')-Ii-aac(6')-IId	Aminoglycoside	1	3.5972e-18	0.156485	2.29875e-17	1		0
mcr-3.4	Polymyxin	1	3.5972e-18	0.156485	2.29875e-17	1		0
aac(6')-Ib11	Aminoglycoside	1	3.5972e-18	0.156485	2.29875e-17	1		0
blaOXA-3	Beta-lactam	1	3.5972e-18	0.156485	2.29875e-17	1		0
blaCMY-77	Beta-lactam	1	3.5972e-18	0.156485	2.29875e-17	1		0
blaCTX-M-165	Beta-lactam	1	3.5972e-18	0.156485	2.29875e-17	1		0
blaDHA-1	Beta-lactam	1.00513	-0.0109711	0.156322	-0.0701827	0.944048		1
blaOXA-282	Beta-lactam	1	3.5972e-18	0.156485	2.29875e-17	1		0
blaCMY-36	Beta-lactam	1.00256	-0.00549599	0.156403	-0.03514	0.971968		1
lmr(A)	Lincosamide	1	3.5972e-18	0.156485	2.29875e-17	1		0
cfxA	Beta-lactam	9.04872	-0.480992	0.244882	-1.96418	0.0495091	0.199259	103
blaGOB-2	Beta-lactam	1	3.5972e-18	0.156485	2.29875e-17	1		0
blaOXA-500	Beta-lactam	1	3.5972e-18	0.156485	2.29875e-17	1		0
blaOXA-54	Beta-lactam	1	3.5972e-18	0.156485	2.29875e-17	1		0
blaOCH-3	Beta-lactam	1	3.5972e-18	0.156485	2.29875e-17	1		0
blaOXA-53	Beta-lactam	1	3.5972e-18	0.156485	2.29875e-17	1		0
dfrK	Folate pathway antagonist	1	3.5972e-18	0.156485	2.29875e-17	1		0
mecB	Beta-lactam	1	3.5972e-18	0.156485	2.29875e-17	1		0
blaBEL-3	Beta-lactam	1	3.5972e-18	0.156485	2.29875e-17	1		0
aph(2'')-Id	Aminoglycoside	1	3.5972e-18	0.156485	2.29875e-17	1		0
blaSHV-37	Beta-lactam	1.01282	-0.0106322	0.155771	-0.0682552	0.945582		4
blaOXA-403	Beta-lactam	1	3.5972e-18	0.156485	2.29875e-17	1		0
blaOXA-373	Beta-lactam	1	3.5972e-18	0.156485	2.29875e-17	1		0
blaOXA-292	Beta-lactam	1	3.5972e-18	0.156485	2.29875e-17	1		0
qnrB24	Quinolone	1	3.5972e-18	0.156485	2.29875e-17	1		0
mdt(A)	Macrolide, lincosamide, streptogramin A, streptogramin B, tetracycline	1	3.5972e-18	0.156485	2.29875e-17	1		0
fosB1	Fosfomycin	1	3.5972e-18	0.156485	2.29875e-17	1		0
blaOXA-146	Beta-lactam	1	3.5972e-18	0.156485	2.29875e-17	1		0
blaOXA-35	Beta-lactam	1	3.5972e-18	0.156485	2.29875e-17	1		0
blaCMY-138	Beta-lactam	1.00256	-0.00549599	0.156403	-0.03514	0.971968		1
mph(N)	Macrolide	1.12308	-0.242701	0.164213	-1.47797	0.139416	0.374039	1
aac(3)-IIb	Aminoglycoside	1	3.5972e-18	0.156485	2.29875e-17	1		0
blaIMP-61	Beta-lactam	1	3.5972e-18	0.156485	2.29875e-17	1		0
blaOXA-49	Beta-lactam	1	3.5972e-18	0.156485	2.29875e-17	1		0
blaOXA-441	Beta-lactam	1	3.5972e-18	0.156485	2.29875e-17	1		0
blaOXA-362	Beta-lactam	1	3.5972e-18	0.156485	2.29875e-17	1		0
dfrG	Folate pathway antagonist	1.47436	0.593473	0.155368	3.81979	0.000133567	0.00217714	28
blaNDM-15	Beta-lactam	1	3.5972e-18	0.156485	2.29875e-17	1		0
qnrA6	Quinolone	1	3.5972e-18	0.156485	2.29875e-17	1		0
blaIND-7	Beta-lactam	1	3.5972e-18	0.156485	2.29875e-17	1		0
blaCMY-132	Beta-lactam	1.00256	-0.00549599	0.156403	-0.03514	0.971968		1
blaOXA-289	Beta-lactam	1	3.5972e-18	0.156485	2.29875e-17	1		0
blaTEM-116	Beta-lactam	1.05897	0.00714368	0.152398	0.0468751	0.962613	0.986613	13
blaOXA-447	Beta-lactam	1	3.5972e-18	0.156485	2.29875e-17	1		0
blaSHV-129	Beta-lactam	1.01538	-0.0160457	0.155691	-0.103061	0.917915		5
blaSHV-107	Beta-lactam	1.02564	0.06039	0.153634	0.393077	0.694263		6
blaGES-12	Beta-lactam	1	3.5972e-18	0.156485	2.29875e-17	1		0
qepA2	Quinolone	1	3.5972e-18	0.156485	2.29875e-17	1		0
blaOXA-379	Beta-lactam	1	3.5972e-18	0.156485	2.29875e-17	1		0
blaB-14	Beta-lactam	1	3.5972e-18	0.156485	2.29875e-17	1		0
blaGOB-18	Beta-lactam	1	3.5972e-18	0.156485	2.29875e-17	1		0
blaOXA-134	Beta-lactam	1	3.5972e-18	0.156485	2.29875e-17	1		0
blaOXA-359	Beta-lactam	1	3.5972e-18	0.156485	2.29875e-17	1		0
tet(D)	Tetracycline	1	3.5972e-18	0.156485	2.29875e-17	1		0
blaCMY-144	Beta-lactam	1	3.5972e-18	0.156485	2.29875e-17	1		0
blaKPC-2	Beta-lactam	1	3.5972e-18	0.156485	2.29875e-17	1		0
blaBRO-2	Beta-lactam	1	3.5972e-18	0.156485	2.29875e-17	1		0
aac(6')-Iak	Aminoglycoside	1	3.5972e-18	0.156485	2.29875e-17	1		0
blaMIR-4	Beta-lactam	1.27179	0.516024	0.15613	3.30508	0.000949477	0.0106734	8
blaKPC-19	Beta-lactam	1	3.5972e-18	0.156485	2.29875e-17	1		0
vat(D)	Streptogramin A	1	3.5972e-18	0.156485	2.29875e-17	1		0
blaIMI-4	Beta-lactam	1	3.5972e-18	0.156485	2.29875e-17	1		0
blaOXA-128	Beta-lactam	1	3.5972e-18	0.156485	2.29875e-17	1		0
mef(B)	Macrolide	1	3.5972e-18	0.156485	2.29875e-17	1		0
armA	Aminoglycoside	1	3.5972e-18	0.156485	2.29875e-17	1		0
blaOXA-101	Beta-lactam	1	3.5972e-18	0.156485	2.29875e-17	1		0
dfrB6	Folate pathway antagonist	1	3.5972e-18	0.156485	2.29875e-17	1		0
VanC2	Glycopeptide	1	3.5972e-18	0.156485	2.29875e-17	1		0
mecA1	Beta-lactam	1	3.5972e-18	0.156485	2.29875e-17	1		0
blaTEM-79	Beta-lactam	1.28718	0.131487	0.142993	0.919535	0.357816	0.67039	32
blaSHV-190	Beta-lactam	1.02308	-0.048726	0.155784	-0.312779	0.754449		4
blaTEM-107	Beta-lactam	1.07949	-0.0812196	0.15273	-0.531787	0.594874	0.839519	17
blaSHV-96	Beta-lactam	1.02051	-0.0268121	0.155544	-0.172376	0.863142		5
qnrB71	Quinolone	1	3.5972e-18	0.156485	2.29875e-17	1		0
blaGES-11	Beta-lactam	1	3.5972e-18	0.156485	2.29875e-17	1		0
blaTEM-194	Beta-lactam	1	3.5972e-18	0.156485	2.29875e-17	1		0
aadA12	Aminoglycoside	1.14359	-0.0647574	0.151118	-0.428522	0.668271	0.88201	10
blaOXA-75	Beta-lactam	1	3.5972e-18	0.156485	2.29875e-17	1		0
blaIND-11	Beta-lactam	1	3.5972e-18	0.156485	2.29875e-17	1		0
blaCARB-23	Beta-lactam	1	3.5972e-18	0.156485	2.29875e-17	1		0
fosA7	Fosfomycin	1.02564	-0.0540398	0.155789	-0.346878	0.728683		2
blaCTX-M-171	Beta-lactam	1	3.5972e-18	0.156485	2.29875e-17	1		0
blaTEM-70	Beta-lactam	1.36923	-0.0649807	0.1464	-0.443858	0.657145	0.876507	41
blaB-9	Beta-lactam	1	3.5972e-18	0.156485	2.29875e-17	1		0
qacE	Quaternary ammonium compound	2.37179	-0.399536	0.202731	-1.97077	0.0487506	0.198659	22
blaOXA-13	Beta-lactam	1	3.5972e-18	0.156485	2.29875e-17	1		0
blaGES-22	Beta-lactam	1	3.5972e-18	0.156485	2.29875e-17	1		0
blaTEM-209	Beta-lactam	1.47179	-0.027331	0.153535	-0.178011	0.858714	0.952809	44
blaIMP-24	Beta-lactam	1	3.5972e-18	0.156485	2.29875e-17	1		0
blaOXA-175	Beta-lactam	1	3.5972e-18	0.156485	2.29875e-17	1		0
poxtA	Amphenicol, oxazolidinone, tetracycline	1	3.5972e-18	0.156485	2.29875e-17	1		0
blaOXA-414	Beta-lactam	1	3.5972e-18	0.156485	2.29875e-17	1		0
lsa(A)	Lincosamide, streptogramin A	11.7692	1.07617	0.247875	4.34159	1.41458e-05	0.000384293	138
blaCMY-46	Beta-lactam	1	3.5972e-18	0.156485	2.29875e-17	1		0
fosA4	Fosfomycin	1	3.5972e-18	0.156485	2.29875e-17	1		0
erm(O)	Macrolide, lincosamide, streptogramin B	1	3.5972e-18	0.156485	2.29875e-17	1		0
tet(X6)	Tetracycline	1.01026	-0.0218594	0.156164	-0.139977	0.888678		2
blaOKP-B-3	Beta-lactam	1	3.5972e-18	0.156485	2.29875e-17	1		0
blaOXA-470	Beta-lactam	1	3.5972e-18	0.156485	2.29875e-17	1		0
blaCTX-M-4	Beta-lactam	1	3.5972e-18	0.156485	2.29875e-17	1		0
formA	Aldehyde	1.13077	-0.209278	0.159699	-1.31046	0.190041	0.45554	6
blaOXA-485	Beta-lactam	1	3.5972e-18	0.156485	2.29875e-17	1		0
blaOXA-358	Beta-lactam	1	3.5972e-18	0.156485	2.29875e-17	1		0
blaOXA-417	Beta-lactam	1	3.5972e-18	0.156485	2.29875e-17	1		0
blaSHV-121	Beta-lactam	1.01026	-0.00519829	0.155851	-0.0333542	0.973392		3
blaNDM-19	Beta-lactam	1	3.5972e-18	0.156485	2.29875e-17	1		0
blaCTX-M-114	Beta-lactam	1.02308	0.033423	0.154295	0.216617	0.828507		2
aac(3)-Ih	Aminoglycoside	1	3.5972e-18	0.156485	2.29875e-17	1		0
blaOXA-438	Beta-lactam	1	3.5972e-18	0.156485	2.29875e-17	1		0
blaOXA-423	Beta-lactam	1	3.5972e-18	0.156485	2.29875e-17	1		0
blaIMI-2	Beta-lactam	1	3.5972e-18	0.156485	2.29875e-17	1		0
blaPER-5	Beta-lactam	1	3.5972e-18	0.156485	2.29875e-17	1		0
blaCTX-M-148	Beta-lactam	1.01282	0.00594227	0.155467	0.038222	0.969511		4
blaVIM-25	Beta-lactam	1	3.5972e-18	0.156485	2.29875e-17	1		0
blaKPC-30	Beta-lactam	1	3.5972e-18	0.156485	2.29875e-17	1		0
blaSHV-183	Beta-lactam	1.01026	-0.0218594	0.156159	-0.139982	0.888674		4
blaCMY-106	Beta-lactam	1	3.5972e-18	0.156485	2.29875e-17	1		0
tet(S/M)	Tetracycline	2.58205	0.0355715	0.175456	0.202737	0.839341	0.950087	110
blaOXA-236	Beta-lactam	1	3.5972e-18	0.156485	2.29875e-17	1		0
blaCMY-8	Beta-lactam	1	3.5972e-18	0.156485	2.29875e-17	1		0
blaVIM-49	Beta-lactam	1	3.5972e-18	0.156485	2.29875e-17	1		0
blaOXA-174	Beta-lactam	1	3.5972e-18	0.156485	2.29875e-17	1		0
qnrS13	Quinolone	1.15385	-0.297494	0.167194	-1.77934	0.0751848	0.269343	2
qnrB8	Quinolone	1.02051	0.0874628	0.153556	0.569582	0.568961		2
aadA21	Aminoglycoside	1.12821	-0.157876	0.153858	-1.02611	0.304839	0.60596	7
blaIMP-53	Beta-lactam	1	3.5972e-18	0.156485	2.29875e-17	1		0
blaOXA-356	Beta-lactam	1	3.5972e-18	0.156485	2.29875e-17	1		0
blaOXA-277	Beta-lactam	1	3.5972e-18	0.156485	2.29875e-17	1		0
blaIMI-3	Beta-lactam	1	3.5972e-18	0.156485	2.29875e-17	1		0
blaOXA-60d	Beta-lactam	1	3.5972e-18	0.156485	2.29875e-17	1		0
blaOXA-90	Beta-lactam	1	3.5972e-18	0.156485	2.29875e-17	1		0
qnrB48	Quinolone	1	3.5972e-18	0.156485	2.29875e-17	1		0
blaSHV-55	Beta-lactam	1.04103	0.169925	0.150941	1.12577	0.260262		3
qnrB23	Quinolone	1	3.5972e-18	0.156485	2.29875e-17	1		0
qnrB4	Quinolone	1	3.5972e-18	0.156485	2.29875e-17	1		0
blaOXA-530	Beta-lactam	1	3.5972e-18	0.156485	2.29875e-17	1		0
blaCMY-17	Beta-lactam	1.00256	-0.00549599	0.156403	-0.03514	0.971968		1
blaCMY-7	Beta-lactam	1.00256	-0.00549599	0.156403	-0.03514	0.971968		1
blaOXA-275	Beta-lactam	1	3.5972e-18	0.156485	2.29875e-17	1		0
blaBIL-1	Beta-lactam	1.00256	-0.00549599	0.156403	-0.03514	0.971968		1
blaLAP-1	Beta-lactam	1	3.5972e-18	0.156485	2.29875e-17	1		0
blaCTX-M-62	Beta-lactam	1	3.5972e-18	0.156485	2.29875e-17	1		0
blaOXA-431	Beta-lactam	1	3.5972e-18	0.156485	2.29875e-17	1		0
blaCARB-21	Beta-lactam	1	3.5972e-18	0.156485	2.29875e-17	1		0
blaCMY-30	Beta-lactam	1.00256	-0.00549599	0.156403	-0.03514	0.971968		1
blaTEM-45	Beta-lactam	1.02821	0.00635476	0.154402	0.0411573	0.96717		8
tet(W)	Tetracycline	8.28974	0.111713	0.250304	0.446308	0.655375	0.876507	108
blaOXA-553	Beta-lactam	1	3.5972e-18	0.156485	2.29875e-17	1		0
qnrB51	Quinolone	1	3.5972e-18	0.156485	2.29875e-17	1		0
blaOXA-198	Beta-lactam	1	3.5972e-18	0.156485	2.29875e-17	1		0
lnu(G)	Lincosamide	1	3.5972e-18	0.156485	2.29875e-17	1		0
blaNPS	Beta-lactam	1	3.5972e-18	0.156485	2.29875e-17	1		0
blaTEM-8	Beta-lactam	1.00513	0.00573127	0.156013	0.0367358	0.970696		2
blaCTX-M-105	Beta-lactam	1.02308	-0.0321653	0.155485	-0.206871	0.836111		4
blaB-10	Beta-lactam	1	3.5972e-18	0.156485	2.29875e-17	1		0
blaOXA-425	Beta-lactam	1	3.5972e-18	0.156485	2.29875e-17	1		0
blaSHV-191	Beta-lactam	1.02564	0.0117279	0.154493	0.0759124	0.939489		4
blaACC-1a	Beta-lactam	1	3.5972e-18	0.156485	2.29875e-17	1		0
aac(3)-IId	Aminoglycoside	1.07692	-0.156402	0.155383	-1.00656	0.314147	0.620679	3
blaOKP-A-15	Beta-lactam	1	3.5972e-18	0.156485	2.29875e-17	1		0
mcr-4.6	Polymyxin	1	3.5972e-18	0.156485	2.29875e-17	1		0
blaOXA-68	Beta-lactam	1	3.5972e-18	0.156485	2.29875e-17	1		0
aph(9)-Ib	Aminoglycoside	1	3.5972e-18	0.156485	2.29875e-17	1		0
blaCARB-34	Beta-lactam	1	3.5972e-18	0.156485	2.29875e-17	1		0
blaCTX-M-48	Beta-lactam	1.01795	-0.00490512	0.155313	-0.0315822	0.974805		4
blaLEN22	Beta-lactam	1.14103	0.256549	0.146917	1.74621	0.0807745	0.283145	9
qnrA8	Quinolone	1	3.5972e-18	0.156485	2.29875e-17	1		0
blaLEN8	Beta-lactam	1.03077	0.0172431	0.154041	0.111938	0.910873		8
blaCTX-M-139	Beta-lactam	1.02051	-0.0102984	0.155258	-0.0663309	0.947114		2
blaLEN26	Beta-lactam	1.06154	0.247928	0.149684	1.65634	0.0976532	0.309077	1
qnrB2	Quinolone	1	3.5972e-18	0.156485	2.29875e-17	1		0
aac(2')-Ib	Aminoglycoside	1	3.5972e-18	0.156485	2.29875e-17	1		0
blaOXA-10	Beta-lactam	1	3.5972e-18	0.156485	2.29875e-17	1		0
aadA3	Aminoglycoside	1.17949	0.0428217	0.155997	0.274503	0.783698	0.929038	5
blaOKP-B-18	Beta-lactam	1	3.5972e-18	0.156485	2.29875e-17	1		0
blaLMB-1	Beta-lactam	1	3.5972e-18	0.156485	2.29875e-17	1		0
blaIND-5	Beta-lactam	1	3.5972e-18	0.156485	2.29875e-17	1		0
blaCTX-M-43	Beta-lactam	1	3.5972e-18	0.156485	2.29875e-17	1		0
blaFOX-5	Beta-lactam	1	3.5972e-18	0.156485	2.29875e-17	1		0
blaCTX-M-31	Beta-lactam	1	3.5972e-18	0.156485	2.29875e-17	1		0
blaCMY-99	Beta-lactam	1	3.5972e-18	0.156485	2.29875e-17	1		0
blaKPC-10	Beta-lactam	1	3.5972e-18	0.156485	2.29875e-17	1		0
grmA	Aminoglycoside	1	3.5972e-18	0.156485	2.29875e-17	1		0
blaTEM-220	Beta-lactam	1.33846	-0.196875	0.149884	-1.31351	0.189011	0.45554	37
blaCMY-101	Beta-lactam	1	3.5972e-18	0.156485	2.29875e-17	1		0
aph(3')-IV	Aminoglycoside	1	3.5972e-18	0.156485	2.29875e-17	1		0
blaCTX-M-28	Beta-lactam	1.02821	0.00635476	0.154453	0.0411437	0.967181		2
blaCTX-M-124	Beta-lactam	1	3.5972e-18	0.156485	2.29875e-17	1		0
blaTEM-188	Beta-lactam	1.04359	-0.0416785	0.154268	-0.27017	0.787029		11
blaOXA-338	Beta-lactam	1	3.5972e-18	0.156485	2.29875e-17	1		0
blaCTX-M-54	Beta-lactam	1.00513	-0.0109711	0.156322	-0.0701827	0.944048		1
blaOXA-215	Beta-lactam	1	3.5972e-18	0.156485	2.29875e-17	1		0
blaCTX-M-53	Beta-lactam	1	3.5972e-18	0.156485	2.29875e-17	1		0
blaVIM-37	Beta-lactam	1	3.5972e-18	0.156485	2.29875e-17	1		0
nimD	Nitroimidazole	1	3.5972e-18	0.156485	2.29875e-17	1		0
aac(6')-Im	Aminoglycoside	1.0641	0.257388	0.149594	1.72058	0.0853275	0.289086	1
blaIMP-70	Beta-lactam	1	3.5972e-18	0.156485	2.29875e-17	1		0
blaOXA-410	Beta-lactam	1	3.5972e-18	0.156485	2.29875e-17	1		0
blaOXA-91	Beta-lactam	1	3.5972e-18	0.156485	2.29875e-17	1		0
blaOXA-60	Beta-lactam	1	3.5972e-18	0.156485	2.29875e-17	1		0
blaSHV-33	Beta-lactam	1.02564	-0.0210248	0.155078	-0.135576	0.892157		7
blaSHV-30	Beta-lactam	1.03333	-0.0533818	0.15523	-0.343889	0.73093		3
VanHBX	Glycopeptide	1	3.5972e-18	0.156485	2.29875e-17	1		0
blaIMP-30	Beta-lactam	1	3.5972e-18	0.156485	2.29875e-17	1		0
blaOXA-185	Beta-lactam	1	3.5972e-18	0.156485	2.29875e-17	1		0
blaCMY-116	Beta-lactam	1.00513	0.0223678	0.155712	0.143649	0.885778		2
blaCMY-41	Beta-lactam	1.00513	0.00573127	0.156013	0.0367358	0.970696		2
blaOXA-506	Beta-lactam	1	3.5972e-18	0.156485	2.29875e-17	1		0
qnrB5	Quinolone	1	3.5972e-18	0.156485	2.29875e-17	1		0
blaOKP-B-14	Beta-lactam	1	3.5972e-18	0.156485	2.29875e-17	1		0
blaIMP-13	Beta-lactam	1	3.5972e-18	0.156485	2.29875e-17	1		0
blaOXA-246	Beta-lactam	1	3.5972e-18	0.156485	2.29875e-17	1		0
blaACC-5	Beta-lactam	1	3.5972e-18	0.156485	2.29875e-17	1		0
Gar	Aminoglycoside	1	3.5972e-18	0.156485	2.29875e-17	1		0
blaOXA-92	Beta-lactam	1	3.5972e-18	0.156485	2.29875e-17	1		0
blaCTX-M-69	Beta-lactam	1.04615	0.174413	0.150859	1.15613	0.247627		2
blaOXA-114b	Beta-lactam	1	3.5972e-18	0.156485	2.29875e-17	1		0
msr(C)	Macrolide, streptogramin B	1.02564	-0.00461636	0.154789	-0.0298236	0.976208		9
mcr-3.22	Polymyxin	1	3.5972e-18	0.156485	2.29875e-17	1		0
blaOXA-7	Beta-lactam	1	3.5972e-18	0.156485	2.29875e-17	1		0
blaOXA-407	Beta-lactam	1	3.5972e-18	0.156485	2.29875e-17	1		0
mcr-1.13	Polymyxin	1	3.5972e-18	0.156485	2.29875e-17	1		0
blaOXA-137	Beta-lactam	1	3.5972e-18	0.156485	2.29875e-17	1		0
dfrB3	Folate pathway antagonist	1	3.5972e-18	0.156485	2.29875e-17	1		0
blaOXA-514	Beta-lactam	1	3.5972e-18	0.156485	2.29875e-17	1		0
blaCTX-M-94	Beta-lactam	1	3.5972e-18	0.156485	2.29875e-17	1		0
blaSHV-73	Beta-lactam	1.01026	0.0113967	0.155547	0.0732687	0.941592		4
blaOXA-42	Beta-lactam	1	3.5972e-18	0.156485	2.29875e-17	1		0
blaOXA-478	Beta-lactam	1	3.5972e-18	0.156485	2.29875e-17	1		0
blaOXA-142	Beta-lactam	1	3.5972e-18	0.156485	2.29875e-17	1		0
blaACC-1b	Beta-lactam	1	3.5972e-18	0.156485	2.29875e-17	1		0
blaCTX-M-201	Beta-lactam	1.01026	-0.00519829	0.155851	-0.0333542	0.973392		3
blaOXA-343	Beta-lactam	1	3.5972e-18	0.156485	2.29875e-17	1		0
blaOXY-1-7	Beta-lactam	1.51795	0.223195	0.162804	1.37095	0.170391	0.420815	21
blaCTX-M-195	Beta-lactam	1.02564	0.0117279	0.15451	0.0759041	0.939495		3
blaTEM-106	Beta-lactam	1.13846	-0.0552346	0.148885	-0.37099	0.710645	0.89448	27
blaOXA-253	Beta-lactam	1	3.5972e-18	0.156485	2.29875e-17	1		0
aph(2'')-Ia	Aminoglycoside	2.69744	-0.212556	0.202375	-1.05031	0.293576	0.587151	52
blaCARB-46	Beta-lactam	1	3.5972e-18	0.156485	2.29875e-17	1		0
blaCTX-M-84	Beta-lactam	1.02051	-0.0268121	0.155554	-0.172365	0.86315		3
blaCTX-M-121	Beta-lactam	1.03333	0.0280498	0.153724	0.182469	0.855215		3
mcr-10	Polymyxin	1.14872	-0.119099	0.152643	-0.780246	0.435246	0.713016	13
aac(3)-Ib	Aminoglycoside	1	3.5972e-18	0.156485	2.29875e-17	1		0
blaSHV-65	Beta-lactam	1.01026	-0.00519829	0.15585	-0.0333545	0.973392		4
blaOXA-199	Beta-lactam	1	3.5972e-18	0.156485	2.29875e-17	1		0
blaNDM-9	Beta-lactam	1	3.5972e-18	0.156485	2.29875e-17	1		0
catB	Amphenicol	1	3.5972e-18	0.156485	2.29875e-17	1		0
aac(6')-31	Aminoglycoside	1	3.5972e-18	0.156485	2.29875e-17	1		0
blaSHV-28	Beta-lactam	1.0359	0.118312	0.152035	0.77819	0.436457		5
qnrB55	Quinolone	1	3.5972e-18	0.156485	2.29875e-17	1		0
blaSGM-4	Beta-lactam	1	3.5972e-18	0.156485	2.29875e-17	1		0
blaSHV-9	Beta-lactam	1	3.5972e-18	0.156485	2.29875e-17	1		0
blaGES-15	Beta-lactam	1	3.5972e-18	0.156485	2.29875e-17	1		0
tet(33)	Tetracycline	1	3.5972e-18	0.156485	2.29875e-17	1		0
mcr-1.27	Polymyxin	1	3.5972e-18	0.156485	2.29875e-17	1		0
blaIMP-60	Beta-lactam	1	3.5972e-18	0.156485	2.29875e-17	1		0
blaOXA-67	Beta-lactam	1	3.5972e-18	0.156485	2.29875e-17	1		0
VanA	Glycopeptide	1	3.5972e-18	0.156485	2.29875e-17	1		0
mcr-3.23	Polymyxin	1	3.5972e-18	0.156485	2.29875e-17	1		0
blaCARB-36	Beta-lactam	1	3.5972e-18	0.156485	2.29875e-17	1		0
blaCARB-12	Beta-lactam	1	3.5972e-18	0.156485	2.29875e-17	1		0
blaCMY-10	Beta-lactam	1	3.5972e-18	0.156485	2.29875e-17	1		0
blaDHA-4	Beta-lactam	1	3.5972e-18	0.156485	2.29875e-17	1		0
blaSPU-1	Beta-lactam	1	3.5972e-18	0.156485	2.29875e-17	1		0
catT	Amphenicol	1	3.5972e-18	0.156485	2.29875e-17	1		0
blaOXA-518	Beta-lactam	1	3.5972e-18	0.156485	2.29875e-17	1		0
nimB	Nitroimidazole	1	3.5972e-18	0.156485	2.29875e-17	1		0
blaFRI-5	Beta-lactam	1	3.5972e-18	0.156485	2.29875e-17	1		0
blaCARB-49	Beta-lactam	1	3.5972e-18	0.156485	2.29875e-17	1		0
blaOXA-308	Beta-lactam	1	3.5972e-18	0.156485	2.29875e-17	1		0
blaCTX-M-10	Beta-lactam	1	3.5972e-18	0.156485	2.29875e-17	1		0
blaIND-2b	Beta-lactam	1	3.5972e-18	0.156485	2.29875e-17	1		0
blaCMY-80	Beta-lactam	1	3.5972e-18	0.156485	2.29875e-17	1		0
ant(6)-Ib	Aminoglycoside	1.02821	-0.0593341	0.15574	-0.380982	0.703217		1
blaCGB-1	Beta-lactam	1	3.5972e-18	0.156485	2.29875e-17	1		0
pexA	Amphenicol	1	3.5972e-18	0.156485	2.29875e-17	1		0
blaKPC-21	Beta-lactam	1	3.5972e-18	0.156485	2.29875e-17	1		0
blaOXA-529	Beta-lactam	1	3.5972e-18	0.156485	2.29875e-17	1		0
blaPER-4	Beta-lactam	1	3.5972e-18	0.156485	2.29875e-17	1		0
tet(V)	Tetracycline	1	3.5972e-18	0.156485	2.29875e-17	1		0
blaSME-1	Beta-lactam	1	3.5972e-18	0.156485	2.29875e-17	1		0
blaKPC-7	Beta-lactam	1	3.5972e-18	0.156485	2.29875e-17	1		0
blaVIM-6	Beta-lactam	1	3.5972e-18	0.156485	2.29875e-17	1		0
blaOXA-80	Beta-lactam	1	3.5972e-18	0.156485	2.29875e-17	1		0
aadA23	Aminoglycoside	1.13846	-0.192065	0.155718	-1.23342	0.21742	0.487158	6
blaCMY-86	Beta-lactam	1	3.5972e-18	0.156485	2.29875e-17	1		0
sul4	Folate pathway antagonist	1	3.5972e-18	0.156485	2.29875e-17	1		0
blaCMY-74	Beta-lactam	1	3.5972e-18	0.156485	2.29875e-17	1		0
blaCMY-31	Beta-lactam	1	3.5972e-18	0.156485	2.29875e-17	1		0
blaL1	Beta-lactam	1	3.5972e-18	0.156485	2.29875e-17	1		0
fomA	Fosfomycin	1	3.5972e-18	0.156485	2.29875e-17	1		0
blaCTX-M-86	Beta-lactam	1.00769	-0.0164255	0.156241	-0.105129	0.916273		2
blaOXA-184	Beta-lactam	1	3.5972e-18	0.156485	2.29875e-17	1		0
tlr(C)	Macrolide	1	3.5972e-18	0.156485	2.29875e-17	1		0
blaVIM-42	Beta-lactam	1	3.5972e-18	0.156485	2.29875e-17	1		0
blaKPC-16	Beta-lactam	1	3.5972e-18	0.156485	2.29875e-17	1		0
blaCARB-7	Beta-lactam	1	3.5972e-18	0.156485	2.29875e-17	1		0
blaOXA-475	Beta-lactam	1	3.5972e-18	0.156485	2.29875e-17	1		0
blaTEM-155	Beta-lactam	1.02564	-0.0374988	0.155382	-0.241333	0.809297		8
blaCTX-M-204	Beta-lactam	1.00513	-0.0109711	0.156322	-0.0701827	0.944048		1
cfxA6	Beta-lactam	1.47436	-0.354134	0.174358	-2.03107	0.0422477	0.176574	13
blaCARB-42	Beta-lactam	1	3.5972e-18	0.156485	2.29875e-17	1		0
aac(3)-Ig	Aminoglycoside	1	3.5972e-18	0.156485	2.29875e-17	1		0
blaTEM-126	Beta-lactam	1.34359	-0.178496	0.150043	-1.18964	0.234189	0.515849	34
blaOXA-240	Beta-lactam	1	3.5972e-18	0.156485	2.29875e-17	1		0
blaDHA-23	Beta-lactam	1.00256	-0.00549599	0.156403	-0.03514	0.971968		1
blaJOHN-1	Beta-lactam	1	3.5972e-18	0.156485	2.29875e-17	1		0
blaKPC-14	Beta-lactam	1	3.5972e-18	0.156485	2.29875e-17	1		0
blaVIM-7	Beta-lactam	1	3.5972e-18	0.156485	2.29875e-17	1		0
blaOXA-420	Beta-lactam	1	3.5972e-18	0.156485	2.29875e-17	1		0
mecD	Beta-lactam	1	3.5972e-18	0.156485	2.29875e-17	1		0
blaOXA-265	Beta-lactam	1	3.5972e-18	0.156485	2.29875e-17	1		0
vgb(B)	Streptogramin B	1	3.5972e-18	0.156485	2.29875e-17	1		0
erm(48)	Macrolide, lincosamide, streptogramin B	1	3.5972e-18	0.156485	2.29875e-17	1		0
blaCTX-M-164	Beta-lactam	1.04615	0.143446	0.151226	0.94855	0.34285		2
blaDHA-7	Beta-lactam	1.00513	-0.0109711	0.156322	-0.0701827	0.944048		1
qnrB28	Quinolone	1	3.5972e-18	0.156485	2.29875e-17	1		0
cphA4	Beta-lactam	1	3.5972e-18	0.156485	2.29875e-17	1		0
blaTEM-104	Beta-lactam	1.5359	-0.128682	0.157402	-0.817539	0.413621	0.700236	38
vat(A)	Streptogramin A	1	3.5972e-18	0.156485	2.29875e-17	1		0
blaOXA-102	Beta-lactam	1	3.5972e-18	0.156485	2.29875e-17	1		0
blaOXA-452	Beta-lactam	1	3.5972e-18	0.156485	2.29875e-17	1		0
blaSHV-108	Beta-lactam	1.01795	-0.00490512	0.155309	-0.031583	0.974805		5
blaLEN5	Beta-lactam	1.23077	0.231969	0.152546	1.52065	0.128348	0.357619	10
blaTEM-227	Beta-lactam	1.00256	0.0112273	0.156096	0.0719254	0.942661		1
mcr-1.7	Polymyxin	1	3.5972e-18	0.156485	2.29875e-17	1		0
blaFOX-7	Beta-lactam	1	3.5972e-18	0.156485	2.29875e-17	1		0
ere(B)	Macrolide	1	3.5972e-18	0.156485	2.29875e-17	1		0
blaSHV-162	Beta-lactam	1.00769	-0.0164255	0.156241	-0.105129	0.916273		2
blaDHA-14	Beta-lactam	1.02051	-0.0433926	0.155901	-0.278334	0.780756		1
blaOXA-412	Beta-lactam	1	3.5972e-18	0.156485	2.29875e-17	1		0
srm(B)	Macrolide	1	3.5972e-18	0.156485	2.29875e-17	1		0
blaCTX-M-188	Beta-lactam	1.02308	0.033423	0.154295	0.216617	0.828507		2
qnrB58	Quinolone	1	3.5972e-18	0.156485	2.29875e-17	1		0
blaCTX-M-101	Beta-lactam	1.02051	0.0225347	0.154655	0.145709	0.884151		2
blaOXA-386	Beta-lactam	1	3.5972e-18	0.156485	2.29875e-17	1		0
blaOXA-524	Beta-lactam	1	3.5972e-18	0.156485	2.29875e-17	1		0
blaKPC-39	Beta-lactam	1	3.5972e-18	0.156485	2.29875e-17	1		0
blaOXA-247	Beta-lactam	1	3.5972e-18	0.156485	2.29875e-17	1		0
mcr-5.2	Polymyxin	1	3.5972e-18	0.156485	2.29875e-17	1		0
blaSME-2	Beta-lactam	1	3.5972e-18	0.156485	2.29875e-17	1		0
blaOXY-2-9	Beta-lactam	1.04615	0.189825	0.150391	1.26221	0.206874		3
blaIMP-54	Beta-lactam	1	3.5972e-18	0.156485	2.29875e-17	1		0
rmtD	Aminoglycoside	1	3.5972e-18	0.156485	2.29875e-17	1		0
blaOXA-549	Beta-lactam	1	3.5972e-18	0.156485	2.29875e-17	1		0
blaGOB-17	Beta-lactam	1	3.5972e-18	0.156485	2.29875e-17	1		0
blaOXA-205	Beta-lactam	1	3.5972e-18	0.156485	2.29875e-17	1		0
blaIMP-1	Beta-lactam	1	3.5972e-18	0.156485	2.29875e-17	1		0
cfxA2	Beta-lactam	4.70769	-0.489345	0.212086	-2.3073	0.0210382	0.108864	96
blaCMY-54	Beta-lactam	1.00513	-0.0109711	0.156322	-0.0701827	0.944048		1
blaCTX-M-30	Beta-lactam	1.00256	0.0112273	0.156096	0.0719254	0.942661		1
blaOXA-252	Beta-lactam	1	3.5972e-18	0.156485	2.29875e-17	1		0
blaMIR-5	Beta-lactam	1.10513	-0.0374605	0.153145	-0.244608	0.80676	0.935561	8
blaCMY-63	Beta-lactam	1	3.5972e-18	0.156485	2.29875e-17	1		0
blaVIM-44	Beta-lactam	1	3.5972e-18	0.156485	2.29875e-17	1		0
blaCMY-22	Beta-lactam	1.00513	-0.0109711	0.156322	-0.0701827	0.944048		1
blaAER-1	Beta-lactam	1	3.5972e-18	0.156485	2.29875e-17	1		0
blaHERA-5	Beta-lactam	1	3.5972e-18	0.156485	2.29875e-17	1		1
blaIMP-62	Beta-lactam	1	3.5972e-18	0.156485	2.29875e-17	1		0
VanHAX	Glycopeptide	1	3.5972e-18	0.156485	2.29875e-17	1		0
blaACT-5	Beta-lactam	1.06667	0.236956	0.149396	1.5861	0.112717	0.340238	4
blaIMP-49	Beta-lactam	1	3.5972e-18	0.156485	2.29875e-17	1		0
mcr-1.10	Polymyxin	1	3.5972e-18	0.156485	2.29875e-17	1		0
blaGES-13	Beta-lactam	1	3.5972e-18	0.156485	2.29875e-17	1		0
blaOXY-5-2	Beta-lactam	1.38205	-0.0353862	0.166376	-0.212688	0.83157	0.945857	17
tet(O/W/O)-3	Tetracycline	1.01282	-0.0106322	0.155769	-0.068256	0.945582		5
blaOXA-536	Beta-lactam	1	3.5972e-18	0.156485	2.29875e-17	1		0
blaOXA-477	Beta-lactam	1	3.5972e-18	0.156485	2.29875e-17	1		0
blaSGM-6	Beta-lactam	1	3.5972e-18	0.156485	2.29875e-17	1		0
blaOXA-153	Beta-lactam	1	3.5972e-18	0.156485	2.29875e-17	1		0
blaOXA-398	Beta-lactam	1	3.5972e-18	0.156485	2.29875e-17	1		0
blaOXA-526	Beta-lactam	1	3.5972e-18	0.156485	2.29875e-17	1		0
aac(6')-Iid	Aminoglycoside	1.14615	-0.28399	0.161468	-1.7588	0.0786118	0.278559	3
blaKPC-11	Beta-lactam	1	3.5972e-18	0.156485	2.29875e-17	1		0
blaCMY-13	Beta-lactam	1	3.5972e-18	0.156485	2.29875e-17	1		0
blaDHA-18	Beta-lactam	1.00513	-0.0109711	0.156322	-0.0701827	0.944048		1
blaOXA-203	Beta-lactam	1	3.5972e-18	0.156485	2.29875e-17	1		0
blaACT-6	Beta-lactam	1.09231	0.256581	0.148651	1.72607	0.0843353	0.289086	6
blaIMP-29	Beta-lactam	1	3.5972e-18	0.156485	2.29875e-17	1		0
blaGES-3	Beta-lactam	1	3.5972e-18	0.156485	2.29875e-17	1		0
blaVIM-9	Beta-lactam	1	3.5972e-18	0.156485	2.29875e-17	1		0
blaTEM-20	Beta-lactam	1.18718	-0.0135745	0.146574	-0.0926115	0.926212	0.964707	23
blaCTX-M-162	Beta-lactam	1.02564	-0.0210248	0.155131	-0.135529	0.892194		2
blaTMB-1	Beta-lactam	1	3.5972e-18	0.156485	2.29875e-17	1		0
mcr-8	Polymyxin	1	3.5972e-18	0.156485	2.29875e-17	1		0
cfiA14	Beta-lactam	1.05385	-0.111235	0.155571	-0.715012	0.474602	0.733271	3
blaVIM-33	Beta-lactam	1	3.5972e-18	0.156485	2.29875e-17	1		0
blaTEM-189	Beta-lactam	1.1	0.00304935	0.15005	0.0203222	0.983786	0.992858	19
blaCMY-68	Beta-lactam	1.00513	0.00573127	0.156013	0.0367358	0.970696		2
qnrB65	Quinolone	1	3.5972e-18	0.156485	2.29875e-17	1		0
blaVHW-1	Beta-lactam	1	3.5972e-18	0.156485	2.29875e-17	1		0
blaOXA-97	Beta-lactam	1	3.5972e-18	0.156485	2.29875e-17	1		0
mcr-3.5	Polymyxin	1	3.5972e-18	0.156485	2.29875e-17	1		0
blaTEM-157	Beta-lactam	1.05385	0.017598	0.152567	0.115346	0.908171	0.964707	7
qnrB26	Quinolone	1	3.5972e-18	0.156485	2.29875e-17	1		0
mcr-3.14	Polymyxin	1	3.5972e-18	0.156485	2.29875e-17	1		0
blaSPG-1	Beta-lactam	1	3.5972e-18	0.156485	2.29875e-17	1		0
blaOXA-219	Beta-lactam	1	3.5972e-18	0.156485	2.29875e-17	1		0
qnrB50	Quinolone	1	3.5972e-18	0.156485	2.29875e-17	1		0
aadA13	Aminoglycoside	1	3.5972e-18	0.156485	2.29875e-17	1		0
msr(E)	Macrolide, streptogramin B	1	3.5972e-18	0.156485	2.29875e-17	1		0
blaMOR-2	Beta-lactam	1	3.5972e-18	0.156485	2.29875e-17	1		0
blaSHV-147	Beta-lactam	1.00769	0.000256138	0.155931	0.00164264	0.998689		3
blaCMY-6	Beta-lactam	1.00256	-0.00549599	0.156403	-0.03514	0.971968		1
blaTEM-158	Beta-lactam	1.11795	-0.061955	0.150208	-0.412463	0.68	0.884238	20
blaOXY-1-5	Beta-lactam	1.55897	0.534969	0.162859	3.28486	0.00102035	0.0110878	16
mcr-4.5	Polymyxin	1	3.5972e-18	0.156485	2.29875e-17	1		0
blaFAR-1	Beta-lactam	1	3.5972e-18	0.156485	2.29875e-17	1		0
blaCTX-M-111	Beta-lactam	1.01026	-0.00519829	0.155851	-0.0333542	0.973392		3
aac(3)-IIe	Aminoglycoside	1.00256	0.0112273	0.156096	0.0719254	0.942661		1
blaCMY-4	Beta-lactam	1.00256	-0.00549599	0.156403	-0.03514	0.971968		1
blaIMP-38	Beta-lactam	1	3.5972e-18	0.156485	2.29875e-17	1		0
blaOXA-499	Beta-lactam	1	3.5972e-18	0.156485	2.29875e-17	1		0
blaIMP-51	Beta-lactam	1	3.5972e-18	0.156485	2.29875e-17	1		0
blaACC-2	Beta-lactam	1	3.5972e-18	0.156485	2.29875e-17	1		0
qacJ	Quaternary ammonium compound	1.11282	-0.223965	0.158784	-1.4105	0.158393	0.400279	4
blaTEM-67	Beta-lactam	1.03077	-0.031672	0.154923	-0.204437	0.838012		9
blaVHH-1	Beta-lactam	1	3.5972e-18	0.156485	2.29875e-17	1		0
blaSHV-106	Beta-lactam	1.0359	0.149747	0.151568	0.987989	0.323158		3
blaOXA-566	Beta-lactam	1	3.5972e-18	0.156485	2.29875e-17	1		0
blaKPC-8	Beta-lactam	1	3.5972e-18	0.156485	2.29875e-17	1		0
blaCTX-M-99	Beta-lactam	1.01538	0.0169975	0.15509	0.109597	0.912729		4
blaKPC-12	Beta-lactam	1	3.5972e-18	0.156485	2.29875e-17	1		0
blaOXA-432	Beta-lactam	1	3.5972e-18	0.156485	2.29875e-17	1		0
aadA17	Aminoglycoside	1.16667	0.274431	0.149198	1.83938	0.0658595	0.24398	8
blaSHV-43	Beta-lactam	1.00513	0.0223678	0.155712	0.143649	0.885778		2
blaTEM-95	Beta-lactam	1.26923	-0.195915	0.147342	-1.32967	0.183629	0.446738	34
blaCMH-3	Beta-lactam	1	3.5972e-18	0.156485	2.29875e-17	1		1
blaCMY-107	Beta-lactam	1.00256	-0.00549599	0.156403	-0.03514	0.971968		1
blaOXA-217	Beta-lactam	1	3.5972e-18	0.156485	2.29875e-17	1		0
blaGES-23	Beta-lactam	1	3.5972e-18	0.156485	2.29875e-17	1		0
blaCTX-M-58	Beta-lactam	1	3.5972e-18	0.156485	2.29875e-17	1		0
mcr-3.12	Polymyxin	1	3.5972e-18	0.156485	2.29875e-17	1		0
blaOXA-324	Beta-lactam	1	3.5972e-18	0.156485	2.29875e-17	1		0
blaOXA-130	Beta-lactam	1	3.5972e-18	0.156485	2.29875e-17	1		0
blaTEM-151	Beta-lactam	1.02051	-0.0102984	0.155228	-0.0663437	0.947104		7
blaVIM-26	Beta-lactam	1	3.5972e-18	0.156485	2.29875e-17	1		0
blaSHV-157	Beta-lactam	1.01538	0.0169975	0.155088	0.109599	0.912728		5
blaTEM-63	Beta-lactam	1.00256	-0.00549599	0.156403	-0.03514	0.971968		1
blaSHV-79	Beta-lactam	1.03846	-0.0803192	0.155399	-0.516859	0.605255		5
aac(6')-Iaa	Aminoglycoside	1	3.5972e-18	0.156485	2.29875e-17	1		0
blaTEM-72	Beta-lactam	1.01795	-0.0214389	0.155612	-0.137772	0.890421		6
aadE-Cc	Aminoglycoside	1	3.5972e-18	0.156485	2.29875e-17	1		0
blaDHA-21	Beta-lactam	1.00769	-0.0164255	0.156245	-0.105127	0.916275		1
blaSHV-144	Beta-lactam	1.02051	0.0225347	0.154639	0.145724	0.884139		5
blaIMP-56	Beta-lactam	1	3.5972e-18	0.156485	2.29875e-17	1		0
blaIND-3	Beta-lactam	1	3.5972e-18	0.156485	2.29875e-17	1		0
blaTEM-166	Beta-lactam	1.30769	-0.109021	0.147392	-0.739668	0.459501	0.723659	34
blaCMY-110	Beta-lactam	1.01026	0.027927	0.155252	0.179882	0.857245		3
blaOXA-60c	Beta-lactam	1	3.5972e-18	0.156485	2.29875e-17	1		0
blaCMY-14	Beta-lactam	1.00256	-0.00549599	0.156403	-0.03514	0.971968		1
blaCMY-127	Beta-lactam	1	3.5972e-18	0.156485	2.29875e-17	1		0
blaCARB-50	Beta-lactam	1	3.5972e-18	0.156485	2.29875e-17	1		0
qnrB70	Quinolone	1	3.5972e-18	0.156485	2.29875e-17	1		0
blaCARB-22	Beta-lactam	1	3.5972e-18	0.156485	2.29875e-17	1		0
aph(2'')-Ie	Aminoglycoside	1	3.5972e-18	0.156485	2.29875e-17	1		0
blaACT-16	Beta-lactam	1.2	-0.180172	0.164658	-1.09422	0.273857	0.557983	7
blaSHV-24	Beta-lactam	1.01538	-0.0326662	0.156008	-0.209388	0.834145		3
blaTEM-216	Beta-lactam	1.41282	-0.192712	0.152475	-1.26389	0.206268	0.474728	37
blaCTX-M-79	Beta-lactam	1.05385	0.142652	0.150856	0.94562	0.344342	0.656466	2
blaOXA-309	Beta-lactam	1	3.5972e-18	0.156485	2.29875e-17	1		0
blaVIM-35	Beta-lactam	1	3.5972e-18	0.156485	2.29875e-17	1		0
blaGES-8	Beta-lactam	1	3.5972e-18	0.156485	2.29875e-17	1		0
blaTEM-111	Beta-lactam	1.00769	0.000256138	0.155931	0.00164264	0.998689		3
mcr-3.16	Polymyxin	1	3.5972e-18	0.156485	2.29875e-17	1		0
qnrB45	Quinolone	1	3.5972e-18	0.156485	2.29875e-17	1		0
blaVIM-13	Beta-lactam	1	3.5972e-18	0.156485	2.29875e-17	1		0
fosC2	Fosfomycin	1	3.5972e-18	0.156485	2.29875e-17	1		0
blaOXA-59	Beta-lactam	1	3.5972e-18	0.156485	2.29875e-17	1		0
blaCTX-M-126	Beta-lactam	1.01282	0.00594227	0.155469	0.0382216	0.969511		3
blaCTX-M-190	Beta-lactam	1.02051	0.0388569	0.154369	0.251714	0.801262		2
cmlB1	Amphenicol	1	3.5972e-18	0.156485	2.29875e-17	1		0
blaCTX-M-161	Beta-lactam	1.01026	0.0113967	0.155547	0.0732687	0.941592		4
blaOXA-77	Beta-lactam	1	3.5972e-18	0.156485	2.29875e-17	1		0
blaOXA-208	Beta-lactam	1	3.5972e-18	0.156485	2.29875e-17	1		0
blaSHV-69	Beta-lactam	1.05641	0.137259	0.150463	0.912244	0.36164	0.673684	8
blaCTX-M-131	Beta-lactam	1	3.5972e-18	0.156485	2.29875e-17	1		0
blaLEN2	Beta-lactam	1.25641	0.460718	0.148133	3.11016	0.00186987	0.0179288	16
blaTEM-121	Beta-lactam	1.00513	0.0223678	0.155713	0.143647	0.885779		1
blaDHA-2	Beta-lactam	1	3.5972e-18	0.156485	2.29875e-17	1		0
blaOXA-204	Beta-lactam	1	3.5972e-18	0.156485	2.29875e-17	1		0
blaOXA-471	Beta-lactam	1	3.5972e-18	0.156485	2.29875e-17	1		0
blaTEM-152	Beta-lactam	1.01026	-0.0218594	0.156159	-0.139982	0.888674		4
qnrA3	Quinolone	1	3.5972e-18	0.156485	2.29875e-17	1		0
blaIMP-66	Beta-lactam	1	3.5972e-18	0.156485	2.29875e-17	1		0
blaTEM-128	Beta-lactam	1.3	0.0589581	0.142924	0.412514	0.679962	0.884238	37
blaSHV-95	Beta-lactam	1.00769	0.000256138	0.155931	0.00164264	0.998689		3
blaGES-4	Beta-lactam	1	3.5972e-18	0.156485	2.29875e-17	1		0
VanXY	Glycopeptide	1	3.5972e-18	0.156485	2.29875e-17	1		0
blaCTX-M-125	Beta-lactam	1.01795	-0.00490512	0.155313	-0.0315822	0.974805		4
blaOXA-126	Beta-lactam	1	3.5972e-18	0.156485	2.29875e-17	1		0
blaDHA-26	Beta-lactam	1.00256	-0.00549599	0.156403	-0.03514	0.971968		1
blaSHV-196	Beta-lactam	1.02564	-0.0210248	0.155093	-0.135563	0.892167		5
blaSHV-25	Beta-lactam	1.01026	0.0113967	0.155547	0.0732687	0.941592		4
blaOXA-450	Beta-lactam	1	3.5972e-18	0.156485	2.29875e-17	1		0
qacA	Quaternary ammonium compound	7.03333	0.00651517	0.215694	0.0302056	0.975903	0.991104	186
mcr-3.15	Polymyxin	1	3.5972e-18	0.156485	2.29875e-17	1		0
aph(3')-IX	Aminoglycoside	1	3.5972e-18	0.156485	2.29875e-17	1		0
blaOXA-510	Beta-lactam	1	3.5972e-18	0.156485	2.29875e-17	1		0
blaKPC-35	Beta-lactam	1	3.5972e-18	0.156485	2.29875e-17	1		0
blaCARB-33	Beta-lactam	1	3.5972e-18	0.156485	2.29875e-17	1		0
blaGES-1	Beta-lactam	1	3.5972e-18	0.156485	2.29875e-17	1		0
blaCTX-M-208	Beta-lactam	1.0359	0.0707592	0.152845	0.462946	0.643403		3
mcr-3.19	Polymyxin	1	3.5972e-18	0.156485	2.29875e-17	1		0
msr(D)	Macrolide, streptogramin B	32.2487	-0.038067	0.240101	-0.158546	0.874027	0.958579	311
blaCMY-29	Beta-lactam	1.00513	-0.0109711	0.156322	-0.0701827	0.944048		1
blaCTX-M-219	Beta-lactam	1.04359	0.164429	0.151107	1.08817	0.276522		2
aac(6')-32	Aminoglycoside	1	3.5972e-18	0.156485	2.29875e-17	1		0
blaCMY-58	Beta-lactam	1.00256	-0.00549599	0.156403	-0.03514	0.971968		1
cmrA	Amphenicol	1	3.5972e-18	0.156485	2.29875e-17	1		0
blaSHV-148	Beta-lactam	1.01538	0.000508379	0.155385	0.00327175	0.99739		6
blaGOB-15	Beta-lactam	1	3.5972e-18	0.156485	2.29875e-17	1		0
blaCARB-11	Beta-lactam	1	3.5972e-18	0.156485	2.29875e-17	1		0
blaOXA-136	Beta-lactam	1	3.5972e-18	0.156485	2.29875e-17	1		0
dfrA23	Folate pathway antagonist	1	3.5972e-18	0.156485	2.29875e-17	1		0
blaOXA-483	Beta-lactam	1	3.5972e-18	0.156485	2.29875e-17	1		0
blaOKP-A-6	Beta-lactam	1	3.5972e-18	0.156485	2.29875e-17	1		0
qnrB40	Quinolone	1	3.5972e-18	0.156485	2.29875e-17	1		0
VanHFX	Glycopeptide	1	3.5972e-18	0.156485	2.29875e-17	1		0
blaCMY-26	Beta-lactam	1	3.5972e-18	0.156485	2.29875e-17	1		0
qnrB33	Quinolone	1	3.5972e-18	0.156485	2.29875e-17	1		0
aadA14	Aminoglycoside	1	3.5972e-18	0.156485	2.29875e-17	1		0
tet(30)	Tetracycline	1	3.5972e-18	0.156485	2.29875e-17	1		0
nimF	Nitroimidazole	1	3.5972e-18	0.156485	2.29875e-17	1		0
blaVIM-19	Beta-lactam	1	3.5972e-18	0.156485	2.29875e-17	1		0
erm(E)	Macrolide, lincosamide, streptogramin B	1	3.5972e-18	0.156485	2.29875e-17	1		0
dfrA10	Folate pathway antagonist	1	3.5972e-18	0.156485	2.29875e-17	1		0
blaCARB-30	Beta-lactam	1	3.5972e-18	0.156485	2.29875e-17	1		0
blaOXA-165	Beta-lactam	1	3.5972e-18	0.156485	2.29875e-17	1		0
blaOKP-A-14	Beta-lactam	1	3.5972e-18	0.156485	2.29875e-17	1		0
blaKPC-38	Beta-lactam	1	3.5972e-18	0.156485	2.29875e-17	1		0
erm(Y)	Macrolide, lincosamide, streptogramin B	1	3.5972e-18	0.156485	2.29875e-17	1		0
blaSHV-182	Beta-lactam	1.02051	0.00615007	0.154927	0.0396965	0.968335		7
blaOXA-298	Beta-lactam	1	3.5972e-18	0.156485	2.29875e-17	1		0
blaOXA-127	Beta-lactam	1	3.5972e-18	0.156485	2.29875e-17	1		0
qnrB17	Quinolone	1.05641	0.228819	0.149938	1.52609	0.126988	0.35688	1
blaOXA-196	Beta-lactam	1	3.5972e-18	0.156485	2.29875e-17	1		0
blaTEM-77	Beta-lactam	1.27692	-0.126055	0.147001	-0.857512	0.391162	0.687774	34
blaOXA-347	Beta-lactam	1.67692	-0.77819	0.191359	-4.06664	4.76963e-05	0.000971812	12
blaOXA-73	Beta-lactam	1	3.5972e-18	0.156485	2.29875e-17	1		0
blaOXA-404	Beta-lactam	1	3.5972e-18	0.156485	2.29875e-17	1		0
blaOXA-375	Beta-lactam	1	3.5972e-18	0.156485	2.29875e-17	1		0
vat(F)	Streptogramin A	1	3.5972e-18	0.156485	2.29875e-17	1		0
blaCTX-M-16	Beta-lactam	1.10256	0.349897	0.149932	2.33371	0.0196111	0.104807	3
blaCMY-149	Beta-lactam	1.00256	-0.00549599	0.156403	-0.03514	0.971968		1
blaDHA-3	Beta-lactam	1.00256	-0.00549599	0.156403	-0.03514	0.971968		1
blaGES-17	Beta-lactam	1	3.5972e-18	0.156485	2.29875e-17	1		0
blaOXA-145	Beta-lactam	1	3.5972e-18	0.156485	2.29875e-17	1		0
blaOKP-B-16	Beta-lactam	1	3.5972e-18	0.156485	2.29875e-17	1		0
cmr	Macrolide, tetracycline	1	3.5972e-18	0.156485	2.29875e-17	1		0
blaSHV-27	Beta-lactam	1.04872	0.106885	0.151503	0.705498	0.4805		7
blaOXA-124	Beta-lactam	1	3.5972e-18	0.156485	2.29875e-17	1		0
blaOXA-397	Beta-lactam	1	3.5972e-18	0.156485	2.29875e-17	1		0
blaOXY-6-4	Beta-lactam	1.26667	0.0246528	0.157911	0.156118	0.87594	0.958579	16
blaOXA-27	Beta-lactam	1	3.5972e-18	0.156485	2.29875e-17	1		0
blaCTX-M-177	Beta-lactam	1.00256	-0.00549599	0.156403	-0.03514	0.971968		1
blaOXA-93	Beta-lactam	1	3.5972e-18	0.156485	2.29875e-17	1		0
aac(3)-Id	Aminoglycoside	1	3.5972e-18	0.156485	2.29875e-17	1		0
blaOXA-473	Beta-lactam	1	3.5972e-18	0.156485	2.29875e-17	1		0
qnrB32	Quinolone	1	3.5972e-18	0.156485	2.29875e-17	1		0
blaOXA-430	Beta-lactam	1	3.5972e-18	0.156485	2.29875e-17	1		0
blaOXA-251	Beta-lactam	1	3.5972e-18	0.156485	2.29875e-17	1		0
blaBKC	Beta-lactam	1	3.5972e-18	0.156485	2.29875e-17	1		0
blaSHV-98	Beta-lactam	1.02051	0.0388569	0.154345	0.251754	0.801232		7
blaOXA-557	Beta-lactam	1	3.5972e-18	0.156485	2.29875e-17	1		0
blaOXA-505	Beta-lactam	1	3.5972e-18	0.156485	2.29875e-17	1		0
tet(34)	Tetracycline	1	3.5972e-18	0.156485	2.29875e-17	1		0
blaOXA-342	Beta-lactam	1	3.5972e-18	0.156485	2.29875e-17	1		0
blaCMY-122	Beta-lactam	1	3.5972e-18	0.156485	2.29875e-17	1		0
blaOXA-291	Beta-lactam	1	3.5972e-18	0.156485	2.29875e-17	1		0
blaLEN16	Beta-lactam	1.25897	0.419017	0.150656	2.78127	0.00541462	0.0430528	13
blaTEM-115	Beta-lactam	1.07692	-0.0445795	0.152172	-0.292955	0.769556	0.925887	21
qnrB19	Quinolone	1	3.5972e-18	0.156485	2.29875e-17	1		0
blaCTX-M-198	Beta-lactam	1.02564	-0.00461636	0.154784	-0.0298245	0.976207		5
blaCMY-1	Beta-lactam	1	3.5972e-18	0.156485	2.29875e-17	1		0
blaVEB-2	Beta-lactam	1	3.5972e-18	0.156485	2.29875e-17	1		0
blaOXA-231	Beta-lactam	1	3.5972e-18	0.156485	2.29875e-17	1		0
blaSHV-85	Beta-lactam	1.04615	-0.0468962	0.154268	-0.303991	0.761135		7
blaNDM-10	Beta-lactam	1	3.5972e-18	0.156485	2.29875e-17	1		0
blaOXA-341	Beta-lactam	1	3.5972e-18	0.156485	2.29875e-17	1		0
blaCARB-47	Beta-lactam	1	3.5972e-18	0.156485	2.29875e-17	1		0
blaCMY-78	Beta-lactam	1.00513	0.0223678	0.155712	0.143649	0.885778		2
blaOXA-547	Beta-lactam	1	3.5972e-18	0.156485	2.29875e-17	1		0
blaSHV-92	Beta-lactam	1.01282	-0.0106322	0.155773	-0.0682544	0.945583		3
aph(3')-IIc	Aminoglycoside	1.00256	-0.00549599	0.156403	-0.03514	0.971968		1
blaCTX-M-8	Beta-lactam	1	3.5972e-18	0.156485	2.29875e-17	1		0
blaSHV-15	Beta-lactam	1.01026	-0.00519829	0.15585	-0.0333545	0.973392		4
blaOXA-46	Beta-lactam	1	3.5972e-18	0.156485	2.29875e-17	1		0
blaOXA-234	Beta-lactam	1	3.5972e-18	0.156485	2.29875e-17	1		0
blaCMY-113	Beta-lactam	1.04615	0.158954	0.150934	1.05314	0.292278		4
blaOKP-B-9	Beta-lactam	1	3.5972e-18	0.156485	2.29875e-17	1		0
blaKPC-5	Beta-lactam	1	3.5972e-18	0.156485	2.29875e-17	1		0
blaOXA-148	Beta-lactam	1	3.5972e-18	0.156485	2.29875e-17	1		0
blaIMP-52	Beta-lactam	1	3.5972e-18	0.156485	2.29875e-17	1		0
blaFONA-1	Beta-lactam	1	3.5972e-18	0.156485	2.29875e-17	1		0
erm(46)	Macrolide, lincosamide, streptogramin B	1	3.5972e-18	0.156485	2.29875e-17	1		0
blaOKP-A-1	Beta-lactam	1	3.5972e-18	0.156485	2.29875e-17	1		0
blaTEM-2	Beta-lactam	1.08462	-0.0128706	0.151182	-0.0851336	0.932155	0.964707	18
blaSHV-141	Beta-lactam	1.03077	-0.015303	0.154648	-0.0989541	0.921175		6
qnrB53	Quinolone	1	3.5972e-18	0.156485	2.29875e-17	1		0
blaB-3	Beta-lactam	1	3.5972e-18	0.156485	2.29875e-17	1		0
aac(3)-Ii	Aminoglycoside	1	3.5972e-18	0.156485	2.29875e-17	1		0
blaSHV-188	Beta-lactam	1.0641	0.0594182	0.151218	0.39293	0.694371	0.884238	9
blaOXA-263	Beta-lactam	1	3.5972e-18	0.156485	2.29875e-17	1		0
blaSHV-62	Beta-lactam	1.01282	-0.0106322	0.155769	-0.068256	0.945582		5
blaOXA-50	Beta-lactam	1	3.5972e-18	0.156485	2.29875e-17	1		0
qnrB20	Quinolone	1	3.5972e-18	0.156485	2.29875e-17	1		0
blaCARB-35	Beta-lactam	1	3.5972e-18	0.156485	2.29875e-17	1		0
grmO	Aminoglycoside	1	3.5972e-18	0.156485	2.29875e-17	1		0
erm(35)	Macrolide, lincosamide, streptogramin B	1	3.5972e-18	0.156485	2.29875e-17	1		0
blaOXA-448	Beta-lactam	1	3.5972e-18	0.156485	2.29875e-17	1		0
blaOXA-454	Beta-lactam	1	3.5972e-18	0.156485	2.29875e-17	1		0
blaTEM-230	Beta-lactam	1.37692	-0.101737	0.151305	-0.672396	0.501332	0.760158	32
blaBRO-1	Beta-lactam	1	3.5972e-18	0.156485	2.29875e-17	1		0
cfiA9	Beta-lactam	1.00256	0.0112273	0.156096	0.0719254	0.942661		1
blaOXA-346	Beta-lactam	1	3.5972e-18	0.156485	2.29875e-17	1		0
blaCTX-M-203	Beta-lactam	1.01538	0.000508379	0.155398	0.00327147	0.99739		2
mcr-3.6	Polymyxin	1	3.5972e-18	0.156485	2.29875e-17	1		0
blaCARB-10	Beta-lactam	1	3.5972e-18	0.156485	2.29875e-17	1		0
erm(S)	Macrolide, lincosamide, streptogramin B	1	3.5972e-18	0.156485	2.29875e-17	1		0
blaOXA-66	Beta-lactam	1	3.5972e-18	0.156485	2.29875e-17	1		0
blaKPC-31	Beta-lactam	1	3.5972e-18	0.156485	2.29875e-17	1		0
blaOKP-B-11	Beta-lactam	1	3.5972e-18	0.156485	2.29875e-17	1		0
blaSHV-143	Beta-lactam	1.02051	0.00615007	0.154927	0.0396965	0.968335		7
qnrB67	Quinolone	1.00256	0.0112273	0.156096	0.0719254	0.942661		1
blaOXA-307	Beta-lactam	1	3.5972e-18	0.156485	2.29875e-17	1		0
blaKPC-13	Beta-lactam	1	3.5972e-18	0.156485	2.29875e-17	1		0
aph(4)-Ia	Aminoglycoside	1	3.5972e-18	0.156485	2.29875e-17	1		0
blaOKP-B-13	Beta-lactam	1	3.5972e-18	0.156485	2.29875e-17	1		0
blaOXA-225	Beta-lactam	1	3.5972e-18	0.156485	2.29875e-17	1		0
blaOXY-2-5	Beta-lactam	1.08718	0.33985	0.146453	2.32054	0.0203116	0.1068	5
blaTEM-153	Beta-lactam	1.06667	0.00733377	0.151941	0.0482671	0.961503	0.986613	13
blaIMP-6	Beta-lactam	1	3.5972e-18	0.156485	2.29875e-17	1		0
blaCTX-M-25	Beta-lactam	1	3.5972e-18	0.156485	2.29875e-17	1		0
fosB6	Fosfomycin	1	3.5972e-18	0.156485	2.29875e-17	1		0
fosD	Fosfomycin	1.00256	-0.00549599	0.156403	-0.03514	0.971968		1
blaLEN18	Beta-lactam	1.02821	0.0388163	0.15383	0.252331	0.800785		8
blaLUT-1	Beta-lactam	1	3.5972e-18	0.156485	2.29875e-17	1		0
tet(O/W/O)-1	Tetracycline	1.2	-0.239232	0.154342	-1.55002	0.121137	0.35688	19
blaACT-12	Beta-lactam	1.00256	-0.00549599	0.156403	-0.03514	0.971968		2
blaHERA-2	Beta-lactam	1.01538	0.0660892	0.154255	0.42844	0.668331		1
blaKPC-9	Beta-lactam	1	3.5972e-18	0.156485	2.29875e-17	1		0
blaCTX-M-91	Beta-lactam	1	3.5972e-18	0.156485	2.29875e-17	1		0
blaIMP-16	Beta-lactam	1	3.5972e-18	0.156485	2.29875e-17	1		0
blaOXA-491	Beta-lactam	1	3.5972e-18	0.156485	2.29875e-17	1		0
blaCARB-32	Beta-lactam	1	3.5972e-18	0.156485	2.29875e-17	1		0
aadA22	Aminoglycoside	1.24872	-0.305136	0.16504	-1.84885	0.0644789	0.241611	7
blaCTX-M-22	Beta-lactam	1.01282	-0.0272729	0.156098	-0.174717	0.861302		1
blaCTX-M-1	Beta-lactam	1.00256	0.0112273	0.156096	0.0719254	0.942661		1
blaMOR	Beta-lactam	1	3.5972e-18	0.156485	2.29875e-17	1		0
erm(44)	Macrolide, lincosamide, streptogramin B	1	3.5972e-18	0.156485	2.29875e-17	1		0
blaOXA-558	Beta-lactam	1	3.5972e-18	0.156485	2.29875e-17	1		0
blaIMP-32	Beta-lactam	1	3.5972e-18	0.156485	2.29875e-17	1		0
qnrD2	Quinolone	1	3.5972e-18	0.156485	2.29875e-17	1		0
blaOKP-A-4	Beta-lactam	1	3.5972e-18	0.156485	2.29875e-17	1		0
qnrB47	Quinolone	1.00256	0.0112273	0.156096	0.0719254	0.942661		1
blaLEN15	Beta-lactam	1.09744	0.21679	0.148767	1.45725	0.145047	0.378283	7
blaVEB-3	Beta-lactam	1	3.5972e-18	0.156485	2.29875e-17	1		0
blaCTX-M-73	Beta-lactam	1.01282	0.00594227	0.155467	0.038222	0.969511		4
blaOXA-545	Beta-lactam	1	3.5972e-18	0.156485	2.29875e-17	1		0
blaPER-7	Beta-lactam	1	3.5972e-18	0.156485	2.29875e-17	1		0
nimH	Nitroimidazole	1	3.5972e-18	0.156485	2.29875e-17	1		0
blaBEL4	Beta-lactam	1	3.5972e-18	0.156485	2.29875e-17	1		0
blaOXA-381	Beta-lactam	1	3.5972e-18	0.156485	2.29875e-17	1		0
qnrB27	Quinolone	1.00256	0.0112273	0.156096	0.0719254	0.942661		1
blaOXA-17	Beta-lactam	1	3.5972e-18	0.156485	2.29875e-17	1		0
blaOXA-439	Beta-lactam	1	3.5972e-18	0.156485	2.29875e-17	1		0
mcr-5.1	Polymyxin	1	3.5972e-18	0.156485	2.29875e-17	1		0
blaSST-1	Beta-lactam	1.02821	0.118941	0.15258	0.779534	0.435665		2
aac(3)-Ia	Aminoglycoside	1	3.5972e-18	0.156485	2.29875e-17	1		0
blaOXA-195	Beta-lactam	1	3.5972e-18	0.156485	2.29875e-17	1		0
blaOXA-161	Beta-lactam	1	3.5972e-18	0.156485	2.29875e-17	1		0
blaCMY-151	Beta-lactam	1.00256	0.0112273	0.156096	0.0719254	0.942661		1
blaTEM-217	Beta-lactam	1.54359	-0.0610946	0.153451	-0.398137	0.690529	0.884238	46
cphA7	Beta-lactam	1	3.5972e-18	0.156485	2.29875e-17	1		0
aph(3')-III	Aminoglycoside	1.70513	0.42129	0.169179	2.49021	0.0127668	0.0849382	27
blaOXA-83	Beta-lactam	1	3.5972e-18	0.156485	2.29875e-17	1		0
blaHERA-1	Beta-lactam	1.01795	0.0768156	0.153909	0.499097	0.617711		1
blaOXA-556	Beta-lactam	1	3.5972e-18	0.156485	2.29875e-17	1		0
blaOXA-9	Beta-lactam	1	3.5972e-18	0.156485	2.29875e-17	1		0
blaSHV-151	Beta-lactam	1.01538	-0.0326662	0.156002	-0.209396	0.834139		5
blaOXA-340	Beta-lactam	1	3.5972e-18	0.156485	2.29875e-17	1		0
blaOXA-11	Beta-lactam	1	3.5972e-18	0.156485	2.29875e-17	1		0
lnu(P)	Lincosamide	1.08205	0.307387	0.146891	2.09262	0.0363832	0.156692	8
mph(D)	Macrolide	1	3.5972e-18	0.156485	2.29875e-17	1		0
blaTEM-82	Beta-lactam	1.18205	-0.0328107	0.146783	-0.223531	0.823122	0.944368	26
blaTEM-97	Beta-lactam	1.19487	-0.127569	0.147965	-0.862155	0.388602	0.687774	29
mcr-3.2	Polymyxin	1	3.5972e-18	0.156485	2.29875e-17	1		0
blaOXA-351	Beta-lactam	1	3.5972e-18	0.156485	2.29875e-17	1		0
cat(pC233)	Amphenicol	1.00769	-0.0164255	0.156245	-0.105127	0.916275		1
blaOXA-99	Beta-lactam	1	3.5972e-18	0.156485	2.29875e-17	1		0
blaCTX-M-76	Beta-lactam	1	3.5972e-18	0.156485	2.29875e-17	1		0
qnrB43	Quinolone	1	3.5972e-18	0.156485	2.29875e-17	1		0
blaCMY-73	Beta-lactam	1	3.5972e-18	0.156485	2.29875e-17	1		0
blaCMY-98	Beta-lactam	1	3.5972e-18	0.156485	2.29875e-17	1		0
erm(30)	Macrolide, lincosamide, streptogramin B	1	3.5972e-18	0.156485	2.29875e-17	1		0
blaSCO-1	Beta-lactam	1	3.5972e-18	0.156485	2.29875e-17	1		0
blaGES-10	Beta-lactam	1	3.5972e-18	0.156485	2.29875e-17	1		0
blaCTX-M-65	Beta-lactam	1.01282	0.00594227	0.155467	0.038222	0.969511		4
blaOXA-250	Beta-lactam	1	3.5972e-18	0.156485	2.29875e-17	1		0
blaSHV-40	Beta-lactam	1.03333	-0.0698648	0.155511	-0.44926	0.653244		5
qnrS10	Quinolone	1.04615	-0.09586	0.155582	-0.616137	0.537804		2
blaSIM-1	Beta-lactam	1	3.5972e-18	0.156485	2.29875e-17	1		0
blaOXA-378	Beta-lactam	1	3.5972e-18	0.156485	2.29875e-17	1		0
aac(6')-Iu	Aminoglycoside	1	3.5972e-18	0.156485	2.29875e-17	1		0
blaCMY-45	Beta-lactam	1.00256	-0.00549599	0.156403	-0.03514	0.971968		1
blaOXA-406	Beta-lactam	1	3.5972e-18	0.156485	2.29875e-17	1		0
blaKPC-22	Beta-lactam	1	3.5972e-18	0.156485	2.29875e-17	1		0
blaACI-1	Beta-lactam	1.22564	-0.402433	0.170147	-2.36521	0.0180199	0.101284	4
blaFONA-4	Beta-lactam	1	3.5972e-18	0.156485	2.29875e-17	1		0
blaOKP-B-15	Beta-lactam	1	3.5972e-18	0.156485	2.29875e-17	1		0
blaTEM-36	Beta-lactam	1.37179	-0.195396	0.151742	-1.28769	0.197855	0.467398	34
erm(Z)	Macrolide, lincosamide, streptogramin B	1	3.5972e-18	0.156485	2.29875e-17	1		0
blaTEM-12	Beta-lactam	1.02821	-0.0263582	0.154997	-0.170056	0.864966		9
blaCTX-M-110	Beta-lactam	1.01538	0.0169975	0.15509	0.109597	0.912729		4
blaSHV-185	Beta-lactam	1.02308	-0.0156715	0.155149	-0.10101	0.919543		8
blaNDM-1	Beta-lactam	1	3.5972e-18	0.156485	2.29875e-17	1		0
blaSHV-86	Beta-lactam	1.02308	-0.0321653	0.155475	-0.206885	0.8361		5
blaCMY-142	Beta-lactam	1.00513	-0.0109711	0.156322	-0.0701827	0.944048		1
blaTEM-22	Beta-lactam	1.01026	-0.00519829	0.15585	-0.0333545	0.973392		4
blaSRT-2	Beta-lactam	1.01282	0.0388981	0.154881	0.251148	0.8017		3
mcr-1.1	Polymyxin	1	3.5972e-18	0.156485	2.29875e-17	1		0
aadA9	Aminoglycoside	1	3.5972e-18	0.156485	2.29875e-17	1		0
blaOXA-173	Beta-lactam	1	3.5972e-18	0.156485	2.29875e-17	1		0
dfrA18	Folate pathway antagonist	1	3.5972e-18	0.156485	2.29875e-17	1		0
blaNDM-3	Beta-lactam	1	3.5972e-18	0.156485	2.29875e-17	1		0
blaNDM-14	Beta-lactam	1	3.5972e-18	0.156485	2.29875e-17	1		0
blaOXA-521	Beta-lactam	1	3.5972e-18	0.156485	2.29875e-17	1		0
blaVIM-34	Beta-lactam	1	3.5972e-18	0.156485	2.29875e-17	1		0
blaOXY-2-1	Beta-lactam	1.00769	0.033423	0.155335	0.215168	0.829636		3
blaTEM-233	Beta-lactam	1.21282	-0.129899	0.146856	-0.884537	0.376407	0.687774	32
blaOXA-330	Beta-lactam	1	3.5972e-18	0.156485	2.29875e-17	1		0
blaOXA-503	Beta-lactam	1	3.5972e-18	0.156485	2.29875e-17	1		0
erm(Q)	Macrolide, lincosamide, streptogramin B	1.09744	0.332303	0.146161	2.27354	0.0229938	0.117124	7
qnrD1	Quinolone	1	3.5972e-18	0.156485	2.29875e-17	1		0
blaTEM-108	Beta-lactam	1.08462	-0.0440211	0.151765	-0.29006	0.77177	0.925887	19
blaTEM-32	Beta-lactam	1.10769	-0.0423928	0.150507	-0.281666	0.778199	0.925887	14
erm(42)	Macrolide, lincosamide, streptogramin B	1	3.5972e-18	0.156485	2.29875e-17	1		0
blaOXA-507	Beta-lactam	1	3.5972e-18	0.156485	2.29875e-17	1		0
blaSHV-74	Beta-lactam	1.03077	0.0816065	0.152944	0.533571	0.593639		6
blaOXA-555	Beta-lactam	1	3.5972e-18	0.156485	2.29875e-17	1		0
mcr-1.3	Polymyxin	1	3.5972e-18	0.156485	2.29875e-17	1		0
mcr-1.9	Polymyxin	1	3.5972e-18	0.156485	2.29875e-17	1		0
blaCMY-19	Beta-lactam	1	3.5972e-18	0.156485	2.29875e-17	1		0
aadA10	Aminoglycoside	1	3.5972e-18	0.156485	2.29875e-17	1		0
blaSHV-203	Beta-lactam	1.02051	-0.0102984	0.155234	-0.0663412	0.947106		5
tet(Z)	Tetracycline	1	3.5972e-18	0.156485	2.29875e-17	1		0
[truncated: 535 more rows]

## Sheet: probiotics during pregnancy
Gene	Antibiotic class	baseMean	log2FoldChange (probiotics vs no probiotics)	lfcSE	stat	p-value	FDR-adjusted p-value	No of neonates positive for ARG
blaLEN19	Beta-lactam	1.07436	-0.0533337	0.187056	-0.285122	0.775551		11
qnrB42	Quinolone	1.08462	-0.142019	0.194474	-0.730273	0.465223		1
blaZ	Beta-lactam	29.7436	-0.702098	0.280504	-2.50299	0.012315	0.0460002	306
blaTEM-94	Beta-lactam	1	2.97261e-18	0.19098	1.5565e-17	1		0
blaSHV-120	Beta-lactam	1.01538	-0.0268833	0.190752	-0.140933	0.887923		3
blaVIM-28	Beta-lactam	1	2.97261e-18	0.19098	1.5565e-17	1		0
blaTEM-130	Beta-lactam	1.01026	-0.0179777	0.190811	-0.0942177	0.924936		4
vat(E)	Streptogramin A	1	2.97261e-18	0.19098	1.5565e-17	1		1
erm(47)	Macrolide, lincosamide, streptogramin B	1	2.97261e-18	0.19098	1.5565e-17	1		0
blaCTX-M-88	Beta-lactam	1.01538	0.0700547	0.186826	0.374972	0.707681		2
blaCTX-M-159	Beta-lactam	1.02564	0.145017	0.183132	0.791872	0.428435		4
dfrB8	Folate pathway antagonist	1	2.97261e-18	0.19098	1.5565e-17	1		0
fusB	Steroid antibacterial	1.89487	-0.199239	0.215843	-0.923076	0.355968	0.610918	50
aac(6')-It	Aminoglycoside	1	2.97261e-18	0.19098	1.5565e-17	1		0
blaFOX-3	Beta-lactam	1	2.97261e-18	0.19098	1.5565e-17	1		0
blaCTX-M-113	Beta-lactam	1.01538	0.0700547	0.18681	0.375005	0.707657		4
VanHDX	Glycopeptide	1.01795	0.0655673	0.186792	0.351018	0.725575		2
aac(6')-29a	Aminoglycoside	1	2.97261e-18	0.19098	1.5565e-17	1		0
erm(D)	Macrolide, lincosamide, streptogramin B	1	2.97261e-18	0.19098	1.5565e-17	1		0
sul1	Folate pathway antagonist	3.97436	-1.05473	0.296874	-3.55278	0.000381187	0.00284769	23
blaCMY-121	Beta-lactam	1.00256	0.0201779	0.189922	0.106243	0.915389		1
blaCTX-M-46	Beta-lactam	1.01538	0.0700547	0.18681	0.375005	0.707657		4
blaOXA-538	Beta-lactam	1	2.97261e-18	0.19098	1.5565e-17	1		0
blaSHV-14	Beta-lactam	1.03333	-0.0330969	0.189491	-0.174662	0.861345		5
ARR-6	Rifamycin	1	2.97261e-18	0.19098	1.5565e-17	1		0
blaPER-2	Beta-lactam	1	2.97261e-18	0.19098	1.5565e-17	1		0
blaCTX-M-214	Beta-lactam	1.11026	-0.158265	0.196738	-0.804445	0.42114		2
qnrB16	Quinolone	1.02821	-0.0489096	0.190766	-0.256385	0.797653		1
blaOXA-401	Beta-lactam	1	2.97261e-18	0.19098	1.5565e-17	1		0
blaOXA-248	Beta-lactam	1	2.97261e-18	0.19098	1.5565e-17	1		0
blaCTX-M-42	Beta-lactam	1.00769	0.011161	0.18984	0.0587917	0.953118		2
mecA	Beta-lactam	9.01282	-1.28061	0.284189	-4.50619	6.60025e-06	7.62029e-05	177
mcr-1.5	Polymyxin	1	2.97261e-18	0.19098	1.5565e-17	1		0
blaCTX-M-102	Beta-lactam	1.02308	0.126638	0.184014	0.688198	0.491328		4
blaIMP-5	Beta-lactam	1	2.97261e-18	0.19098	1.5565e-17	1		0
dfrA12	Folate pathway antagonist	1.18718	-0.297297	0.208537	-1.42564	0.153974		3
catS	Amphenicol	1.32564	-0.0980681	0.199931	-0.490509	0.623774		14
blaOKP-B-4	Beta-lactam	1	2.97261e-18	0.19098	1.5565e-17	1		0
blaOXA-539	Beta-lactam	1	2.97261e-18	0.19098	1.5565e-17	1		0
rmtE	Aminoglycoside	1	2.97261e-18	0.19098	1.5565e-17	1		0
blaOXA-100	Beta-lactam	1	2.97261e-18	0.19098	1.5565e-17	1		0
blaOXA-365	Beta-lactam	1	2.97261e-18	0.19098	1.5565e-17	1		0
qacB	Quaternary ammonium compound	5.45385	-0.940764	0.256631	-3.66583	0.000246542	0.00208739	171
blaSHV-42	Beta-lactam	1.00769	0.011161	0.189836	0.058793	0.953117		3
blaOXA-1	Beta-lactam	1	2.97261e-18	0.19098	1.5565e-17	1		0
blaSHV-193	Beta-lactam	1.03846	-0.0175494	0.188661	-0.0930209	0.925887		3
blaCTX-M-191	Beta-lactam	1.01026	0.00667362	0.189793	0.0351625	0.97195		4
ant(6)-Ia	Aminoglycoside	3.5359	-1.47845	0.281795	-5.24655	1.54976e-07	3.29442e-06	49
blaVIM-24	Beta-lactam	1	2.97261e-18	0.19098	1.5565e-17	1		0
qacF	Quaternary ammonium compound	1	2.97261e-18	0.19098	1.5565e-17	1		0
blaOXA-288	Beta-lactam	1	2.97261e-18	0.19098	1.5565e-17	1		0
erm(X)	Macrolide, lincosamide, streptogramin B	1.23846	0.680617	0.173643	3.91963	8.86856e-05		19
blaCTX-M-52	Beta-lactam	1.01795	0.01764	0.188719	0.0934727	0.925528		2
erm(B)	Macrolide, lincosamide, streptogramin B	9.87692	-1.1015	0.314974	-3.49711	0.000470323	0.00314374	111
blaOXA-295	Beta-lactam	1	2.97261e-18	0.19098	1.5565e-17	1		0
blaVIM-51	Beta-lactam	1	2.97261e-18	0.19098	1.5565e-17	1		0
tet(O/W/32/O/W/O)	Tetracycline	1.26923	-0.228993	0.185229	-1.23627	0.216358		35
cfiA10	Beta-lactam	1	2.97261e-18	0.19098	1.5565e-17	1		0
blaOXA-29	Beta-lactam	1	2.97261e-18	0.19098	1.5565e-17	1		0
aph(3')-Ia	Aminoglycoside	2.04103	0.0131942	0.235303	0.0560731	0.955284	0.98672	25
blaOXA-62	Beta-lactam	1	2.97261e-18	0.19098	1.5565e-17	1		0
blaOXA-519	Beta-lactam	1	2.97261e-18	0.19098	1.5565e-17	1		0
fosB3	Fosfomycin	1	2.97261e-18	0.19098	1.5565e-17	1		0
qnrB76	Quinolone	1	2.97261e-18	0.19098	1.5565e-17	1		0
VanE	Glycopeptide	1	2.97261e-18	0.19098	1.5565e-17	1		0
tet(O/W/32/O)	Tetracycline	1.77179	-0.627796	0.216968	-2.8935	0.00380978	0.0193537	57
blaOXA-493	Beta-lactam	1	2.97261e-18	0.19098	1.5565e-17	1		0
blaOXA-28	Beta-lactam	1	2.97261e-18	0.19098	1.5565e-17	1		0
mcr-3.24	Polymyxin	1	2.97261e-18	0.19098	1.5565e-17	1		0
blaTEM-112	Beta-lactam	1.04359	-0.0262142	0.188302	-0.139214	0.889281		12
blaDHA-10	Beta-lactam	1	2.97261e-18	0.19098	1.5565e-17	1		0
fosB	Fosfomycin	17.2385	-0.473144	0.28194	-1.67817	0.0933134	0.215325	252
blaOKP-B-20	Beta-lactam	1	2.97261e-18	0.19098	1.5565e-17	1		0
aadA4	Aminoglycoside	1	2.97261e-18	0.19098	1.5565e-17	1		0
blaOXA-114f	Beta-lactam	1	2.97261e-18	0.19098	1.5565e-17	1		0
blaTEM-55	Beta-lactam	1.34103	-0.0413685	0.178162	-0.232197	0.816385	0.947301	36
dfrB2	Folate pathway antagonist	1	2.97261e-18	0.19098	1.5565e-17	1		0
blaOXA-122	Beta-lactam	1	2.97261e-18	0.19098	1.5565e-17	1		0
aadA1	Aminoglycoside	1.28462	0.563441	0.18417	3.05935	0.00221816		6
ant(2'')-Ia	Aminoglycoside	1.00256	-0.00451548	0.190937	-0.0236491	0.981133		2
qepA1	Quinolone	1	2.97261e-18	0.19098	1.5565e-17	1		0
blaCTX-M-93	Beta-lactam	1.02564	0.145017	0.183132	0.791872	0.428435		4
aac(6')-Ik	Aminoglycoside	1	2.97261e-18	0.19098	1.5565e-17	1		0
dfrA17	Folate pathway antagonist	1.92051	-0.633097	0.249356	-2.53892	0.0111194	0.0429347	12
blaOXA-95	Beta-lactam	1	2.97261e-18	0.19098	1.5565e-17	1		0
aac(6')-IIa	Aminoglycoside	1	2.97261e-18	0.19098	1.5565e-17	1		0
aph(3')-Vb	Aminoglycoside	1	2.97261e-18	0.19098	1.5565e-17	1		0
aph(3')-Vc	Aminoglycoside	1	2.97261e-18	0.19098	1.5565e-17	1		0
qnrVC6	Quinolone	1	2.97261e-18	0.19098	1.5565e-17	1		0
aac(6')-IIb	Aminoglycoside	1	2.97261e-18	0.19098	1.5565e-17	1		0
blaCTX-M-17	Beta-lactam	1.01795	0.112524	0.184953	0.608393	0.542927		3
tet(37)	Tetracycline	1	2.97261e-18	0.19098	1.5565e-17	1		0
blaIMP-68	Beta-lactam	1	2.97261e-18	0.19098	1.5565e-17	1		0
blaTEM-3	Beta-lactam	1.00256	-0.00451548	0.190937	-0.0236491	0.981133		1
blaOXA-361	Beta-lactam	1	2.97261e-18	0.19098	1.5565e-17	1		0
blaCMY-134	Beta-lactam	1.00513	0.0400774	0.188891	0.212173	0.831972		1
blaSHV-1b-b	Beta-lactam	1.03846	0.0536492	0.185532	0.289164	0.772456		8
blaSGM-5	Beta-lactam	1	2.97261e-18	0.19098	1.5565e-17	1		0
blaIMP-33	Beta-lactam	1	2.97261e-18	0.19098	1.5565e-17	1		0
erm(N)	Macrolide, lincosamide, streptogramin B	1	2.97261e-18	0.19098	1.5565e-17	1		0
ole(C)	Macrolide	1	2.97261e-18	0.19098	1.5565e-17	1		0
blaOXA-119	Beta-lactam	1	2.97261e-18	0.19098	1.5565e-17	1		0
dfrA5	Folate pathway antagonist	1.05641	-0.0962153	0.191574	-0.502235	0.615502		3
blaNDM-16	Beta-lactam	1	2.97261e-18	0.19098	1.5565e-17	1		0
blaOXA-457	Beta-lactam	1	2.97261e-18	0.19098	1.5565e-17	1		0
mcr-1.14	Polymyxin	1	2.97261e-18	0.19098	1.5565e-17	1		0
blaSHV-199	Beta-lactam	1.01282	0.0265732	0.188758	0.140779	0.888045		5
blaOXA-364	Beta-lactam	1	2.97261e-18	0.19098	1.5565e-17	1		0
blaCMY-156	Beta-lactam	1.00256	0.0201779	0.189922	0.106243	0.915389		1
dfrA29	Folate pathway antagonist	1	2.97261e-18	0.19098	1.5565e-17	1		0
blaOXA-115	Beta-lactam	1	2.97261e-18	0.19098	1.5565e-17	1		0
blaOXA-256	Beta-lactam	1	2.97261e-18	0.19098	1.5565e-17	1		0
blaSGM-1	Beta-lactam	1	2.97261e-18	0.19098	1.5565e-17	1		0
blaLEN20	Beta-lactam	1.09487	0.401256	0.171258	2.34299	0.0191301		10
blaACC-3	Beta-lactam	1	2.97261e-18	0.19098	1.5565e-17	1		0
qacH	Quaternary ammonium compound	1	2.97261e-18	0.19098	1.5565e-17	1		0
blaCMY-43	Beta-lactam	1.00256	0.0201779	0.189922	0.106243	0.915389		1
blaCTX-M-71	Beta-lactam	1.01282	0.0745561	0.186865	0.398983	0.689906		2
blaVIM-1	Beta-lactam	1	2.97261e-18	0.19098	1.5565e-17	1		0
aph(6)-Ia	Aminoglycoside	1	2.97261e-18	0.19098	1.5565e-17	1		0
blaACC-1d	Beta-lactam	1	2.97261e-18	0.19098	1.5565e-17	1		0
blaIMP-48	Beta-lactam	1	2.97261e-18	0.19098	1.5565e-17	1		0
blaCMY-97	Beta-lactam	1.01026	-0.0179777	0.190818	-0.0942138	0.924939		2
optrA	Oxazolidinone, Amphenicol	1	2.97261e-18	0.19098	1.5565e-17	1		0
blaOXA-388	Beta-lactam	1	2.97261e-18	0.19098	1.5565e-17	1		0
blaVIM-41	Beta-lactam	1	2.97261e-18	0.19098	1.5565e-17	1		0
blaLEN23	Beta-lactam	1.12821	0.326363	0.173893	1.87681	0.0605444		7
blaDHA-15	Beta-lactam	1.00513	-0.00901687	0.190898	-0.0472339	0.962327		1
blaTEM-205	Beta-lactam	1.01282	0.00220014	0.189755	0.0115946	0.990749		4
qnrB74	Quinolone	1	2.97261e-18	0.19098	1.5565e-17	1		0
rmtB2	Aminoglycoside	1	2.97261e-18	0.19098	1.5565e-17	1		0
blaOXA-396	Beta-lactam	1	2.97261e-18	0.19098	1.5565e-17	1		0
blaOXA-20	Beta-lactam	1	2.97261e-18	0.19098	1.5565e-17	1		0
blaCMY-153	Beta-lactam	1.00513	0.0400774	0.188891	0.212173	0.831972		1
blaCMY-131	Beta-lactam	1.00256	0.0201779	0.189922	0.106243	0.915389		1
blaGOB-6	Beta-lactam	1	2.97261e-18	0.19098	1.5565e-17	1		0
blaIMP-3	Beta-lactam	1	2.97261e-18	0.19098	1.5565e-17	1		0
blaOXA-458	Beta-lactam	1	2.97261e-18	0.19098	1.5565e-17	1		0
blaCARB-29	Beta-lactam	1	2.97261e-18	0.19098	1.5565e-17	1		0
blaOXA-382	Beta-lactam	1	2.97261e-18	0.19098	1.5565e-17	1		0
vga(C)	Lincosamide, streptogramin A, pleuromutilin	1	2.97261e-18	0.19098	1.5565e-17	1		0
blaSHV-93	Beta-lactam	1.03333	-0.00883216	0.188494	-0.0468565	0.962628		5
qnrB61	Quinolone	1	2.97261e-18	0.19098	1.5565e-17	1		0
blaCMY-146	Beta-lactam	1.00256	0.0201779	0.189922	0.106243	0.915389		1
lsa(E)	Lincosamide, streptogramin A, pleuromutilin	1.11795	-0.19434	0.194949	-0.996876	0.318825		4
blaCMY-96	Beta-lactam	1	2.97261e-18	0.19098	1.5565e-17	1		0
sul2	Folate pathway antagonist	5.32308	-1.70112	0.311766	-5.45641	4.85863e-08	1.54262e-06	42
qnrB80	Quinolone	1	2.97261e-18	0.19098	1.5565e-17	1		0
mcr-2.1	Polymyxin	1	2.97261e-18	0.19098	1.5565e-17	1		0
blaTEM-129	Beta-lactam	1.00256	-0.00451548	0.190937	-0.0236491	0.981133		1
blaSHV-198	Beta-lactam	1.02821	0.023972	0.187553	0.127815	0.898296		7
blaCMY-27	Beta-lactam	1.00256	0.0201779	0.189922	0.106243	0.915389		1
cat(pC221)	Amphenicol	1.68718	-0.149007	0.224794	-0.66286	0.50742	0.74933	18
blaEBR-1	Beta-lactam	1	2.97261e-18	0.19098	1.5565e-17	1		0
aph(3'')-Ib	Aminoglycoside	4.48462	-1.60817	0.306566	-5.24576	1.55642e-07	3.29442e-06	28
blaCMY-64	Beta-lactam	1	2.97261e-18	0.19098	1.5565e-17	1		0
blaOXA-159	Beta-lactam	1	2.97261e-18	0.19098	1.5565e-17	1		0
aac(6')-Iv	Aminoglycoside	1	2.97261e-18	0.19098	1.5565e-17	1		0
dfrA1	Folate pathway antagonist	1	2.97261e-18	0.19098	1.5565e-17	1		2
cfiA13	Beta-lactam	1	2.97261e-18	0.19098	1.5565e-17	1		3
blaCTX-M-85	Beta-lactam	1.01538	0.046202	0.187749	0.246083	0.805618		5
catB1	Amphenicol	1	2.97261e-18	0.19098	1.5565e-17	1		0
blaOXA-320	Beta-lactam	1	2.97261e-18	0.19098	1.5565e-17	1		0
cfr(C)	Oxazolidinone, amphenicol, lincosamide, streptogramin A, pleuromutilin	1.03846	-0.0662917	0.190598	-0.347809	0.727984		2
blaCTX-M-166	Beta-lactam	1	2.97261e-18	0.19098	1.5565e-17	1		0
blaSHV-159	Beta-lactam	1.0359	0.0813052	0.184691	0.440223	0.659776		6
fomB	Fosfomycin	1	2.97261e-18	0.19098	1.5565e-17	1		0
OqxA	Amphenicol, quinolone, quaternary ammonium compound, folate pathway antagonist	5.47179	-1.07429	0.297757	-3.60796	0.000308615	0.00244963	66
dfrA7	Folate pathway antagonist	1.15641	-0.252443	0.20624	-1.22402	0.220944		3
blaSHV-204	Beta-lactam	1.01282	0.0265732	0.188762	0.140776	0.888047		4
mph(C)	Macrolide	6.92051	-0.459519	0.275184	-1.66986	0.0949466	0.215325	145
blaCMY-50	Beta-lactam	1.00513	-0.00901687	0.190895	-0.0472348	0.962326		2
blaOXA-513	Beta-lactam	1	2.97261e-18	0.19098	1.5565e-17	1		0
blaOXA-488	Beta-lactam	1	2.97261e-18	0.19098	1.5565e-17	1		0
blaOXA-162	Beta-lactam	1	2.97261e-18	0.19098	1.5565e-17	1		0
blaTLA-1	Beta-lactam	1	2.97261e-18	0.19098	1.5565e-17	1		0
dfrA34	Folate pathway antagonist	1	2.97261e-18	0.19098	1.5565e-17	1		0
blaSHV-197	Beta-lactam	1.00513	-0.00901687	0.190895	-0.0472348	0.962326		2
blaVEB-7	Beta-lactam	1	2.97261e-18	0.19098	1.5565e-17	1		0
aph(3')-Ib	Aminoglycoside	1	2.97261e-18	0.19098	1.5565e-17	1		0
blaOXA-376	Beta-lactam	1	2.97261e-18	0.19098	1.5565e-17	1		0
rmtC	Aminoglycoside	1	2.97261e-18	0.19098	1.5565e-17	1		0
qnrB37	Quinolone	1	2.97261e-18	0.19098	1.5565e-17	1		0
tet(A)	Tetracycline	4.17949	-1.16696	0.300548	-3.88278	0.000103267	0.000936781	22
blaOXA-19	Beta-lactam	1	2.97261e-18	0.19098	1.5565e-17	1		0
tet(M)	Tetracycline	41.7821	-0.273431	0.321583	-0.850264	0.395178	0.650123	262
aac(6')-aph(2'')	Aminoglycoside	2.28462	0.332052	0.227569	1.45913	0.144531	0.296055	46
blaOXA-156	Beta-lactam	1	2.97261e-18	0.19098	1.5565e-17	1		0
blaOXA-192	Beta-lactam	1	2.97261e-18	0.19098	1.5565e-17	1		0
aac(6')-Ib	Aminoglycoside	1	2.97261e-18	0.19098	1.5565e-17	1		0
blaCTX-M-19	Beta-lactam	1.01282	0.0506894	0.187792	0.269923	0.78722		4
blaOXA-147	Beta-lactam	1	2.97261e-18	0.19098	1.5565e-17	1		0
blaCTX-M-213	Beta-lactam	1.00256	0.0201779	0.189922	0.106243	0.915389		1
erm(38)	Macrolide, lincosamide, streptogramin B	1	2.97261e-18	0.19098	1.5565e-17	1		0
blaVIM-54	Beta-lactam	1	2.97261e-18	0.19098	1.5565e-17	1		0
blaOXA-387	Beta-lactam	1	2.97261e-18	0.19098	1.5565e-17	1		0
tet(48)	Tetracycline	1	2.97261e-18	0.19098	1.5565e-17	1		0
blaIND-2	Beta-lactam	1	2.97261e-18	0.19098	1.5565e-17	1		0
qnrB44	Quinolone	1	2.97261e-18	0.19098	1.5565e-17	1		0
blaOXA-411	Beta-lactam	1	2.97261e-18	0.19098	1.5565e-17	1		0
blaOXA-245	Beta-lactam	1	2.97261e-18	0.19098	1.5565e-17	1		0
blaOXA-229	Beta-lactam	1	2.97261e-18	0.19098	1.5565e-17	1		0
erm(A)	Macrolide, lincosamide, streptogramin B	1.40513	-0.46705	0.217159	-2.15072	0.031498	0.0851117	13
blaPAO	Beta-lactam	1	2.97261e-18	0.19098	1.5565e-17	1		0
blaTEM-195	Beta-lactam	1.00769	0.035562	0.188847	0.18831	0.850633		2
blaOXA-87	Beta-lactam	1	2.97261e-18	0.19098	1.5565e-17	1		0
blaSHV-154	Beta-lactam	1.01282	0.00220014	0.189755	0.0115946	0.990749		4
blaOXA-326	Beta-lactam	1	2.97261e-18	0.19098	1.5565e-17	1		0
tet(S)	Tetracycline	1.20256	-0.319212	0.202443	-1.5768	0.114841		6
blaKPC-29	Beta-lactam	1	2.97261e-18	0.19098	1.5565e-17	1		0
blaOKP-A-9	Beta-lactam	1	2.97261e-18	0.19098	1.5565e-17	1		0
blaDHA-13	Beta-lactam	1.08974	-0.150193	0.195173	-0.769538	0.441574		1
blaOXA-370	Beta-lactam	1	2.97261e-18	0.19098	1.5565e-17	1		0
blaIMP-28	Beta-lactam	1	2.97261e-18	0.19098	1.5565e-17	1		0
erm(T)	Macrolide, lincosamide, streptogramin B	1.44359	-0.32381	0.214593	-1.50895	0.131312	0.285215	21
blaOXA-182	Beta-lactam	1	2.97261e-18	0.19098	1.5565e-17	1		0
blaOXA-520	Beta-lactam	1	2.97261e-18	0.19098	1.5565e-17	1		0
blaCARB-45	Beta-lactam	1	2.97261e-18	0.19098	1.5565e-17	1		0
fosE	Fosfomycin	1	2.97261e-18	0.19098	1.5565e-17	1		0
blaPER-6	Beta-lactam	1	2.97261e-18	0.19098	1.5565e-17	1		0
tet(Y)	Tetracycline	1	2.97261e-18	0.19098	1.5565e-17	1		0
blaCMY-5	Beta-lactam	1.00513	0.0400774	0.188891	0.212173	0.831972		1
aph(2'')-Ih	Aminoglycoside	1	2.97261e-18	0.19098	1.5565e-17	1		0
blaCMY-11	Beta-lactam	1	2.97261e-18	0.19098	1.5565e-17	1		0
blaCMY-89	Beta-lactam	1.04615	-0.0547269	0.1897	-0.288493	0.77297		3
blaDHA-20	Beta-lactam	1.00513	-0.00901687	0.190898	-0.0472339	0.962327		1
blaSHV-66	Beta-lactam	1.01026	0.00667362	0.189793	0.0351625	0.97195		4
blaOXA-141	Beta-lactam	1	2.97261e-18	0.19098	1.5565e-17	1		0
catP	Amphenicol	1.00256	-0.00451548	0.190937	-0.0236491	0.981133		1
ere(A)	Macrolide	1	2.97261e-18	0.19098	1.5565e-17	1		0
blaCTX-M-77	Beta-lactam	1	2.97261e-18	0.19098	1.5565e-17	1		0
blaDHA-17	Beta-lactam	1.02564	-0.0445312	0.190758	-0.233443	0.815417		1
vga(A)LC	Lincosamide, streptogramin A, pleuromutilin	2.21026	-1.31012	0.266089	-4.92362	8.49563e-07	1.19883e-05	37
aac(6')-If	Aminoglycoside	1	2.97261e-18	0.19098	1.5565e-17	1		0
catA2	Amphenicol	1	2.97261e-18	0.19098	1.5565e-17	1		0
blaCTX-M-209	Beta-lactam	1.05385	-0.0194859	0.187812	-0.103752	0.917366		3
blaIMP-15	Beta-lactam	1	2.97261e-18	0.19098	1.5565e-17	1		0
blaOXA-114a	Beta-lactam	1	2.97261e-18	0.19098	1.5565e-17	1		0
blaDHA-25	Beta-lactam	1.00256	-0.00451548	0.190937	-0.0236491	0.981133		1
qnrB21	Quinolone	1.02821	-0.0243533	0.189608	-0.12844	0.897801		3
blaMOX-7	Beta-lactam	1	2.97261e-18	0.19098	1.5565e-17	1		0
blaRAHN-1	Beta-lactam	1	2.97261e-18	0.19098	1.5565e-17	1		0
cepA-44	Beta-lactam	1.41538	0.273159	0.183688	1.48708	0.136993	0.285215	29
fosB2	Fosfomycin	1	2.97261e-18	0.19098	1.5565e-17	1		0
blaTER-1	Beta-lactam	1	2.97261e-18	0.19098	1.5565e-17	1		0
blaOXY-1-6	Beta-lactam	1.49487	0.38091	0.190374	2.00084	0.0454091	0.116454	19
blaCTX-M-87	Beta-lactam	1.00513	0.0400774	0.188887	0.212177	0.831969		2
blaOXA-559	Beta-lactam	1	2.97261e-18	0.19098	1.5565e-17	1		0
qnrB39	Quinolone	1	2.97261e-18	0.19098	1.5565e-17	1		0
blaVIM-8	Beta-lactam	1	2.97261e-18	0.19098	1.5565e-17	1		0
blaPAU-1	Beta-lactam	1	2.97261e-18	0.19098	1.5565e-17	1		0
qnrS8	Quinolone	1.14615	-0.0969294	0.198546	-0.488197	0.62541		2
blaTEM-167	Beta-lactam	1.00256	-0.00451548	0.190937	-0.0236491	0.981133		1
tet(L)	Tetracycline	2.24872	-1.31525	0.270777	-4.85734	1.18974e-06	1.51097e-05	19
tet(Q)	Tetracycline	82.1821	0.388687	0.366568	1.06034	0.28899	0.531909	166
blaSHV-153	Beta-lactam	1.01026	-0.0179777	0.190822	-0.0942119	0.924941		2
blaSHV-31	Beta-lactam	1.01282	0.0745561	0.186853	0.399009	0.689887		3
qnrB11	Quinolone	1	2.97261e-18	0.19098	1.5565e-17	1		0
blaTEM-193	Beta-lactam	1.02051	0.0131941	0.188636	0.0699449	0.944238		7
blaCTX-M-81	Beta-lactam	1.00513	0.0156624	0.189879	0.0824864	0.93426		2
tet(44)	Tetracycline	1.04615	-0.0791922	0.190878	-0.414883	0.678228		2
tetB(46)	Tetracycline	4.68205	-0.549712	0.234327	-2.34592	0.0189804	0.0634345	193
blaVIM-43	Beta-lactam	1	2.97261e-18	0.19098	1.5565e-17	1		0
aac(6')-30-aac(6')-Ib'	Aminoglycoside	1	2.97261e-18	0.19098	1.5565e-17	1		0
aac(6')-Ih	Aminoglycoside	1	2.97261e-18	0.19098	1.5565e-17	1		0
blaOXA-71	Beta-lactam	1	2.97261e-18	0.19098	1.5565e-17	1		0
blaCARB-17	Beta-lactam	1	2.97261e-18	0.19098	1.5565e-17	1		0
dfrD	Folate pathway antagonist	1	2.97261e-18	0.19098	1.5565e-17	1		0
blaCMY-35	Beta-lactam	1.00256	0.0201779	0.189922	0.106243	0.915389		1
blaOXA-167	Beta-lactam	1	2.97261e-18	0.19098	1.5565e-17	1		0
blaTEM-141	Beta-lactam	1.41795	-0.0653117	0.184229	-0.354514	0.722954	0.916447	38
blaCTX-M-194	Beta-lactam	1.02821	0.047756	0.186704	0.255785	0.798117		2
ant(4')-IIa	Aminoglycoside	1	2.97261e-18	0.19098	1.5565e-17	1		0
blaOCH-7	Beta-lactam	1	2.97261e-18	0.19098	1.5565e-17	1		0
cat	Amphenicol	1.2359	-0.365582	0.211007	-1.73255	0.0831749		8
blaSHV-168	Beta-lactam	1.02051	0.0131941	0.188645	0.0699418	0.94424		5
tet(52)	Tetracycline	1	2.97261e-18	0.19098	1.5565e-17	1		0
blaSHV-35	Beta-lactam	1.01282	0.0265732	0.188766	0.140773	0.888049		3
blaTEM-187	Beta-lactam	1.02564	0.00434323	0.18855	0.0230349	0.981622		10
blaOXA-239	Beta-lactam	1	2.97261e-18	0.19098	1.5565e-17	1		0
blaTEM-49	Beta-lactam	1.02821	-6.19512e-05	0.188518	-0.000328623	0.999738		9
blaOXA-228	Beta-lactam	1	2.97261e-18	0.19098	1.5565e-17	1		0
blaTEM-154	Beta-lactam	1.06154	0.0378473	0.184298	0.205359	0.837292		17
fosA	Fosfomycin	4.74359	-1.19417	0.284432	-4.19844	2.68757e-05	0.000284434	68
blaGES-18	Beta-lactam	1	2.97261e-18	0.19098	1.5565e-17	1		0
blaOXA-300	Beta-lactam	1	2.97261e-18	0.19098	1.5565e-17	1		0
blaGES-7	Beta-lactam	1	2.97261e-18	0.19098	1.5565e-17	1		0
blaHERA-6	Beta-lactam	1.04359	-0.0749048	0.191004	-0.392164	0.694937		1
erm(C)	Macrolide, lincosamide, streptogramin B	6.79231	-0.924673	0.310224	-2.98067	0.00287623	0.0166037	75
blaTEM-139	Beta-lactam	1.00769	0.011161	0.189836	0.058793	0.953117		3
dfrA14	Folate pathway antagonist	1	2.97261e-18	0.19098	1.5565e-17	1		2
blaOXA-179	Beta-lactam	1	2.97261e-18	0.19098	1.5565e-17	1		0
lnu(B)	Lincosamide	1.20769	-0.326444	0.204072	-1.59965	0.109677		5
blaOXA-61	Beta-lactam	1	2.97261e-18	0.19098	1.5565e-17	1		0
blaNDM-6	Beta-lactam	1	2.97261e-18	0.19098	1.5565e-17	1		0
blaNDM-2	Beta-lactam	1	2.97261e-18	0.19098	1.5565e-17	1		0
blaOXA-285	Beta-lactam	1	2.97261e-18	0.19098	1.5565e-17	1		0
blaCTX-M-3	Beta-lactam	1.03846	0.0536492	0.185673	0.288944	0.772624		3
blaCMY-53	Beta-lactam	1.00256	0.0201779	0.189922	0.106243	0.915389		1
blaOXA-497	Beta-lactam	1	2.97261e-18	0.19098	1.5565e-17	1		0
blaOXA-354	Beta-lactam	1	2.97261e-18	0.19098	1.5565e-17	1		0
blaCMY-15	Beta-lactam	1.00256	0.0201779	0.189922	0.106243	0.915389		1
blaOXA-64	Beta-lactam	1	2.97261e-18	0.19098	1.5565e-17	1		0
blaSHV-57	Beta-lactam	1.01282	-0.0224374	0.190781	-0.117608	0.906378		3
blaOXA-103	Beta-lactam	1	2.97261e-18	0.19098	1.5565e-17	1		0
OqxB	Amphenicol, quinolone, quaternary ammonium compound, folate pathway antagonist	7.43846	-0.693289	0.297309	-2.33188	0.0197071	0.0641743	95
blaCMY-69	Beta-lactam	1.00513	0.0400774	0.188891	0.212173	0.831972		1
blaOXA-94	Beta-lactam	1	2.97261e-18	0.19098	1.5565e-17	1		0
blaIMP-4	Beta-lactam	1	2.97261e-18	0.19098	1.5565e-17	1		0
blaOXA-181	Beta-lactam	1	2.97261e-18	0.19098	1.5565e-17	1		0
blaIMP-7	Beta-lactam	1	2.97261e-18	0.19098	1.5565e-17	1		0
blaOXA-455	Beta-lactam	1	2.97261e-18	0.19098	1.5565e-17	1		0
blaOXA-392	Beta-lactam	1	2.97261e-18	0.19098	1.5565e-17	1		0
blaCTX-M-97	Beta-lactam	1	2.97261e-18	0.19098	1.5565e-17	1		0
erm(31)	Macrolide, lincosamide, streptogramin B	1	2.97261e-18	0.19098	1.5565e-17	1		0
blaOXA-216	Beta-lactam	1	2.97261e-18	0.19098	1.5565e-17	1		0
blaVIM-40	Beta-lactam	1	2.97261e-18	0.19098	1.5565e-17	1		0
aac(6')-IIc	Aminoglycoside	1	2.97261e-18	0.19098	1.5565e-17	1		0
tet(49)	Tetracycline	1	2.97261e-18	0.19098	1.5565e-17	1		0
blaCTX-M-72	Beta-lactam	1.00769	0.035562	0.188847	0.18831	0.850633		2
sul3	Folate pathway antagonist	1	2.97261e-18	0.19098	1.5565e-17	1		0
blaOXA-474	Beta-lactam	1	2.97261e-18	0.19098	1.5565e-17	1		0
blaSHV-103	Beta-lactam	1.02051	-0.0357342	0.190663	-0.187421	0.85133		5
blaTEM-183	Beta-lactam	1.12564	0.00175356	0.18113	0.00968119	0.992276		22
blaTEM-162	Beta-lactam	1.03846	0.00643145	0.187396	0.0343201	0.972622		11
aac(3)-XI	Aminoglycoside	1	2.97261e-18	0.19098	1.5565e-17	1		0
blaOXA-312	Beta-lactam	1	2.97261e-18	0.19098	1.5565e-17	1		0
blaTEM-17	Beta-lactam	1.00769	-0.0135043	0.190852	-0.0707576	0.943591		3
aph(6)-Ib	Aminoglycoside	1	2.97261e-18	0.19098	1.5565e-17	1		0
dfrA21	Folate pathway antagonist	1	2.97261e-18	0.19098	1.5565e-17	1		0
catB8	Amphenicol	1	2.97261e-18	0.19098	1.5565e-17	1		0
blaNDM-17	Beta-lactam	1	2.97261e-18	0.19098	1.5565e-17	1		0
blaCMY-28	Beta-lactam	1.00256	0.0201779	0.189922	0.106243	0.915389		1
blaTEM-215	Beta-lactam	1.27179	-0.0254861	0.175577	-0.145156	0.884587		37
blaCTX-M-186	Beta-lactam	1.02308	0.126638	0.184045	0.688083	0.4914		2
blaCMY-83	Beta-lactam	1.00256	-0.00451548	0.190937	-0.0236491	0.981133		1
cepA	Beta-lactam	3.94103	-0.649368	0.281702	-2.30516	0.0211578	0.0655375	38
lnu(D)	Lincosamide	1	2.97261e-18	0.19098	1.5565e-17	1		0
blaCMY-100	Beta-lactam	1	2.97261e-18	0.19098	1.5565e-17	1		0
blaSHV-161	Beta-lactam	1.01538	0.0220997	0.188724	0.117101	0.90678		4
blaTEM-196	Beta-lactam	1.11795	-0.053388	0.183697	-0.290631	0.771334		23
aac(6')-Ia	Aminoglycoside	1	2.97261e-18	0.19098	1.5565e-17	1		0
blaCMY-114	Beta-lactam	1.01282	-0.0224374	0.190808	-0.117591	0.906392		1
qnrB68	Quinolone	1.00256	-0.00451548	0.190937	-0.0236491	0.981133		1
cmx	Amphenicol	1.01026	0.00667362	0.189797	0.0351618	0.971951		3
ant(4')-Ib	Aminoglycoside	1	2.97261e-18	0.19098	1.5565e-17	1		0
aac(6')-Ij	Aminoglycoside	1	2.97261e-18	0.19098	1.5565e-17	1		0
aac(6')-Ib-cr	Aminoglycoside, quinolone	1	2.97261e-18	0.19098	1.5565e-17	1		0
blaTEM-52C	Beta-lactam	1.06154	-0.00865728	0.18622	-0.0464896	0.96292		10
blaSMB-1	Beta-lactam	1	2.97261e-18	0.19098	1.5565e-17	1		0
qnrB69	Quinolone	1	2.97261e-18	0.19098	1.5565e-17	1		0
blaCMY-93	Beta-lactam	1.00256	-0.00451548	0.190937	-0.0236491	0.981133		1
blaOXA-14	Beta-lactam	1	2.97261e-18	0.19098	1.5565e-17	1		0
blaSHV-1	Beta-lactam	1.02308	-0.0401394	0.190651	-0.210538	0.833248		4
blaSHV-59	Beta-lactam	1.01538	-0.0268833	0.19074	-0.140942	0.887916		4
mecC2	Beta-lactam	1	2.97261e-18	0.19098	1.5565e-17	1		0
crpP	Quinolone	1	2.97261e-18	0.19098	1.5565e-17	1		0
blaOXA-389	Beta-lactam	1	2.97261e-18	0.19098	1.5565e-17	1		0
blaCMY-16	Beta-lactam	1	2.97261e-18	0.19098	1.5565e-17	1		0
blaOXA-563	Beta-lactam	1	2.97261e-18	0.19098	1.5565e-17	1		0
tet(53)	Tetracycline	1	2.97261e-18	0.19098	1.5565e-17	1		0
blaOXA-117	Beta-lactam	1	2.97261e-18	0.19098	1.5565e-17	1		0
blaOXA-223	Beta-lactam	1	2.97261e-18	0.19098	1.5565e-17	1		0
mef(C)	Macrolide	1	2.97261e-18	0.19098	1.5565e-17	1		0
blaIND-15	Beta-lactam	1	2.97261e-18	0.19098	1.5565e-17	1		0
blaCTX-M-63	Beta-lactam	1	2.97261e-18	0.19098	1.5565e-17	1		0
aac(3)-If	Aminoglycoside	1	2.97261e-18	0.19098	1.5565e-17	1		0
blaOXA-482	Beta-lactam	1	2.97261e-18	0.19098	1.5565e-17	1		0
blaSHV-18	Beta-lactam	1.02564	-0.0445312	0.190608	-0.233627	0.815275		4
blaCTX-M-7	Beta-lactam	1	2.97261e-18	0.19098	1.5565e-17	1		0
blaKPC-32	Beta-lactam	1	2.97261e-18	0.19098	1.5565e-17	1		0
tet(31)	Tetracycline	1	2.97261e-18	0.19098	1.5565e-17	1		0
blaIMP-9	Beta-lactam	1	2.97261e-18	0.19098	1.5565e-17	1		0
blaLEN10	Beta-lactam	1.13333	-0.193791	0.19201	-1.00927	0.312843		7
blaTEM-208	Beta-lactam	1.32821	-0.0626321	0.17947	-0.348984	0.727101	0.916447	34
blaOXA-546	Beta-lactam	1	2.97261e-18	0.19098	1.5565e-17	1		0
blaSHV-5	Beta-lactam	1.01795	-0.00670541	0.189692	-0.0353489	0.971802		4
blaCTX-M-13	Beta-lactam	1.00513	0.0400774	0.188887	0.212177	0.831969		2
blaOXA-325	Beta-lactam	1	2.97261e-18	0.19098	1.5565e-17	1		0
blaOKP-A-10	Beta-lactam	1	2.97261e-18	0.19098	1.5565e-17	1		0
VanHOX	Glycopeptide	1	2.97261e-18	0.19098	1.5565e-17	1		0
blaDHA-9	Beta-lactam	1.00769	-0.0135043	0.190864	-0.0707533	0.943594		1
blaOXA-107	Beta-lactam	1	2.97261e-18	0.19098	1.5565e-17	1		0
kgmB	Aminoglycoside	1	2.97261e-18	0.19098	1.5565e-17	1		0
fosA2	Fosfomycin	1.06923	0.366974	0.173521	2.11487	0.0344412		6
erm(F)	Macrolide, lincosamide, streptogramin B	16.4205	0.488647	0.345385	1.41479	0.15713	0.307008	81
aph(6)-Id	Aminoglycoside	4.02051	-1.53277	0.300611	-5.09886	3.41705e-07	5.42456e-06	30
blaTEM-124	Beta-lactam	1.08974	-0.101942	0.187805	-0.542806	0.587263		18
aph(9)-Ia	Aminoglycoside	1	2.97261e-18	0.19098	1.5565e-17	1		0
ARR-2	Rifamycin	1	2.97261e-18	0.19098	1.5565e-17	1		0
blaOXA-169	Beta-lactam	1	2.97261e-18	0.19098	1.5565e-17	1		0
fusC	Steroid antibacterial	1.69231	-0.629723	0.228702	-2.75347	0.00589677	0.0258238	22
blaOXA-335	Beta-lactam	1	2.97261e-18	0.19098	1.5565e-17	1		0
blaVIM-39	Beta-lactam	1	2.97261e-18	0.19098	1.5565e-17	1		0
vga(D)	Streptogramin A	1	2.97261e-18	0.19098	1.5565e-17	1		0
blaTEM-231	Beta-lactam	1.08974	0.124852	0.17899	0.69754	0.485465		16
blaOXA-57	Beta-lactam	1	2.97261e-18	0.19098	1.5565e-17	1		0
POM-1	Beta-lactam	1	2.97261e-18	0.19098	1.5565e-17	1		0
blaIND-12	Beta-lactam	1	2.97261e-18	0.19098	1.5565e-17	1		0
blaTEM-35	Beta-lactam	1.39744	-0.0217557	0.180941	-0.120237	0.904296	0.973267	38
aph(2'')-Ig	Aminoglycoside	1	2.97261e-18	0.19098	1.5565e-17	1		0
blaOXA-286	Beta-lactam	1	2.97261e-18	0.19098	1.5565e-17	1		0
blaOXA-296	Beta-lactam	1	2.97261e-18	0.19098	1.5565e-17	1		0
blaTEM-99	Beta-lactam	1.38462	-0.154263	0.183016	-0.842893	0.399288	0.650123	41
cfiA4	Beta-lactam	1.05897	-0.10044	0.191368	-0.524853	0.599685		4
blaTEM-207	Beta-lactam	1.42051	0.00250974	0.182228	0.0137725	0.989011	0.989011	38
blaTEM-102	Beta-lactam	1.05385	-0.067551	0.189165	-0.357101	0.721016		15
blaCTX-M-6	Beta-lactam	1	2.97261e-18	0.19098	1.5565e-17	1		0
blaOXA-305	Beta-lactam	1	2.97261e-18	0.19098	1.5565e-17	1		0
blaOKP-B-2	Beta-lactam	1	2.97261e-18	0.19098	1.5565e-17	1		0
vanXmurFvanKWI	Glycopeptide	1	2.97261e-18	0.19098	1.5565e-17	1		0
blaTEM-105	Beta-lactam	1.27179	-0.0254861	0.177181	-0.143842	0.885625		32
blaTEM-6	Beta-lactam	1.04103	-0.0461138	0.18933	-0.243562	0.80757		12
blaCTX-M-218	Beta-lactam	1.01795	0.0655673	0.186792	0.351018	0.725575		2
vgb(A)	Streptogramin B	1	2.97261e-18	0.19098	1.5565e-17	1		0
blaCMY-33	Beta-lactam	1.00256	0.0201779	0.189922	0.106243	0.915389		1
blaTEM-52B	Beta-lactam	1.08462	0.0451815	0.182239	0.247925	0.804193		19
otr(A)	Tetracycline	1	2.97261e-18	0.19098	1.5565e-17	1		0
aadA11	Aminoglycoside	1	2.97261e-18	0.19098	1.5565e-17	1		0
ampH	Beta-lactam	1	2.97261e-18	0.19098	1.5565e-17	1		0
aac(3)-IIIc	Aminoglycoside	1	2.97261e-18	0.19098	1.5565e-17	1		0
aph(2'')-Ib	Aminoglycoside	1.14872	-0.241008	0.206346	-1.16798	0.242815		1
tet(35)	Tetracycline	1	2.97261e-18	0.19098	1.5565e-17	1		0
blaOXA-551	Beta-lactam	1	2.97261e-18	0.19098	1.5565e-17	1		0
blaCTX-M-2	Beta-lactam	1	2.97261e-18	0.19098	1.5565e-17	1		0
blaSHV-77	Beta-lactam	1.02564	0.0283907	0.187594	0.151341	0.879707		7
aac(2')-Ia	Aminoglycoside	1	2.97261e-18	0.19098	1.5565e-17	1		0
blaTEM-176	Beta-lactam	1.41282	-0.0589701	0.182237	-0.32359	0.746249	0.920132	39
blaOXA-22	Beta-lactam	1	2.97261e-18	0.19098	1.5565e-17	1		0
blaSHV-71	Beta-lactam	1.01538	0.0220997	0.188732	0.117096	0.906784		3
qnrB30	Quinolone	1	2.97261e-18	0.19098	1.5565e-17	1		0
VanC3XY	Glycopeptide	1	2.97261e-18	0.19098	1.5565e-17	1		0
VanEXY	Glycopeptide	1	2.97261e-18	0.19098	1.5565e-17	1		0
blaNDM-13	Beta-lactam	1	2.97261e-18	0.19098	1.5565e-17	1		0
aac(2')-IIa	Aminoglycoside	1.03333	-0.0576268	0.190806	-0.302018	0.762638		1
blaNDM-8	Beta-lactam	1	2.97261e-18	0.19098	1.5565e-17	1		0
blaCTX-M-49	Beta-lactam	1.01282	0.0745561	0.186849	0.399017	0.68988		3
blaKPC-23	Beta-lactam	1	2.97261e-18	0.19098	1.5565e-17	1		0
tet(X3)	Tetracycline	1.30256	0.329086	0.172365	1.90924	0.0562307		23
rmtG	Aminoglycoside	1	2.97261e-18	0.19098	1.5565e-17	1		0
blaCARB-4	Beta-lactam	1	2.97261e-18	0.19098	1.5565e-17	1		0
blaCTX-M-183	Beta-lactam	1.02308	0.0566342	0.186738	0.303282	0.761675		2
blaLCR-1	Beta-lactam	1	2.97261e-18	0.19098	1.5565e-17	1		0
blaFRI-1	Beta-lactam	1	2.97261e-18	0.19098	1.5565e-17	1		0
tet(E)	Tetracycline	1	2.97261e-18	0.19098	1.5565e-17	1		0
blaL	Beta-lactam	1	2.97261e-18	0.19098	1.5565e-17	1		0
blaCMY-103	Beta-lactam	1.00256	-0.00451548	0.190937	-0.0236491	0.981133		1
blaSHV-60	Beta-lactam	1.02051	0.0131941	0.188644	0.0699419	0.94424		6
dfrA16	Folate pathway antagonist	1	2.97261e-18	0.19098	1.5565e-17	1		1
blaSHV-187	Beta-lactam	1.08974	0.036818	0.182375	0.20188	0.84001		13
blaTEM-68	Beta-lactam	1.15897	0.0152279	0.178318	0.0853973	0.931946		30
lnu(F)	Lincosamide	1	2.97261e-18	0.19098	1.5565e-17	1		1
blaDES-1	Beta-lactam	1	2.97261e-18	0.19098	1.5565e-17	1		0
blaCTX-M-67	Beta-lactam	1.01282	0.0506894	0.187792	0.269923	0.78722		4
blaCTX-M-83	Beta-lactam	1.01026	0.0551908	0.187835	0.293825	0.768891		3
blaOXA-254	Beta-lactam	1	2.97261e-18	0.19098	1.5565e-17	1		0
VanLXY	Glycopeptide	1	2.97261e-18	0.19098	1.5565e-17	1		0
blaTEM-148	Beta-lactam	1.34872	-0.0326332	0.177941	-0.183393	0.85449	0.947301	37
blaLAT-1	Beta-lactam	1	2.97261e-18	0.19098	1.5565e-17	1		0
mcr-1.12	Polymyxin	1	2.97261e-18	0.19098	1.5565e-17	1		0
blaCMY-39	Beta-lactam	1	2.97261e-18	0.19098	1.5565e-17	1		0
blaTEM-201	Beta-lactam	1.48974	0.0532068	0.183541	0.28989	0.7719	0.939148	40
blaOXA-113	Beta-lactam	1	2.97261e-18	0.19098	1.5565e-17	1		0
fosL1	Fosfomycin	1	2.97261e-18	0.19098	1.5565e-17	1		0
blaOXA-118	Beta-lactam	1	2.97261e-18	0.19098	1.5565e-17	1		0
blaHERA-4	Beta-lactam	1.00769	-0.0135043	0.190864	-0.0707533	0.943594		1
blaOXA-466	Beta-lactam	1	2.97261e-18	0.19098	1.5565e-17	1		0
blaCTX-M-75	Beta-lactam	1	2.97261e-18	0.19098	1.5565e-17	1		0
blaTEM-219	Beta-lactam	1.20769	0.00521561	0.176431	0.0295617	0.976417		28
blaTEM-234	Beta-lactam	1.56154	-0.0138708	0.189442	-0.0732192	0.941632	0.98672	43
blaIMP-58	Beta-lactam	1	2.97261e-18	0.19098	1.5565e-17	1		0
blaSHV-152	Beta-lactam	1.02821	0.117677	0.183956	0.639702	0.522366		3
blaSHV-63	Beta-lactam	1.00513	-0.00901687	0.190895	-0.0472348	0.962326		2
blaACT-7	Beta-lactam	1.26154	-0.400264	0.206121	-1.94189	0.0521509		9
blaCARB-19	Beta-lactam	1	2.97261e-18	0.19098	1.5565e-17	1		0
blaSHV-163	Beta-lactam	1.02051	-0.0111377	0.189656	-0.0587256	0.953171		4
blaOXA-461	Beta-lactam	1	2.97261e-18	0.19098	1.5565e-17	1		0
qnrB90	Quinolone	1	2.97261e-18	0.19098	1.5565e-17	1		0
blaTEM-113	Beta-lactam	1.00256	-0.00451548	0.190937	-0.0236491	0.981133		1
blaCMY-62	Beta-lactam	1.00256	0.0201779	0.189922	0.106243	0.915389		1
blaGOB-10	Beta-lactam	1	2.97261e-18	0.19098	1.5565e-17	1		0
aac(6')-Iai	Aminoglycoside	1	2.97261e-18	0.19098	1.5565e-17	1		0
blaOXA-243	Beta-lactam	1	2.97261e-18	0.19098	1.5565e-17	1		0
blaOXA-337	Beta-lactam	1	2.97261e-18	0.19098	1.5565e-17	1		0
blaSHV-186	Beta-lactam	1.01538	0.046202	0.187749	0.246083	0.805618		5
blaOXA-360	Beta-lactam	1	2.97261e-18	0.19098	1.5565e-17	1		0
blaCTX-M-160	Beta-lactam	1	2.97261e-18	0.19098	1.5565e-17	1		0
blaIMP-19	Beta-lactam	1	2.97261e-18	0.19098	1.5565e-17	1		0
blaOXA-494	Beta-lactam	1	2.97261e-18	0.19098	1.5565e-17	1		0
blaOXA-528	Beta-lactam	1	2.97261e-18	0.19098	1.5565e-17	1		0
aac(3)-VIIIa	Aminoglycoside	1	2.97261e-18	0.19098	1.5565e-17	1		0
blaCMY-124	Beta-lactam	1	2.97261e-18	0.19098	1.5565e-17	1		0
blaZEG-1	Beta-lactam	1	2.97261e-18	0.19098	1.5565e-17	1		0
blaOXA-383	Beta-lactam	1	2.97261e-18	0.19098	1.5565e-17	1		0
erm(41)	Macrolide, lincosamide, streptogramin B	1	2.97261e-18	0.19098	1.5565e-17	1		0
blaTEM-169	Beta-lactam	1.1359	0.0721429	0.177608	0.406192	0.684602		27
blaDIM-1	Beta-lactam	1	2.97261e-18	0.19098	1.5565e-17	1		0
blaOXA-534	Beta-lactam	1	2.97261e-18	0.19098	1.5565e-17	1		0
cfr(B)	Oxazolidinone, amphenicol, lincosamide, streptogramin A, pleuromutilin	1	2.97261e-18	0.19098	1.5565e-17	1		0
blaCMY-133	Beta-lactam	1.00256	0.0201779	0.189922	0.106243	0.915389		1
blaCMY-87	Beta-lactam	1.00513	-0.00901687	0.190895	-0.0472348	0.962326		2
blaOXA-55	Beta-lactam	1	2.97261e-18	0.19098	1.5565e-17	1		0
aac(6')-Iag	Aminoglycoside	1	2.97261e-18	0.19098	1.5565e-17	1		0
blaOXA-287	Beta-lactam	1	2.97261e-18	0.19098	1.5565e-17	1		0
blaOXA-380	Beta-lactam	1	2.97261e-18	0.19098	1.5565e-17	1		0
erm(39)	Macrolide, lincosamide, streptogramin B	1	2.97261e-18	0.19098	1.5565e-17	1		0
blaCTX-M-156	Beta-lactam	1.01795	0.0891635	0.185874	0.479699	0.631442		2
blaTEM-168	Beta-lactam	1.19487	0.044555	0.175743	0.253523	0.799864		27
blaCMY-117	Beta-lactam	1.00769	-0.0135043	0.190856	-0.0707562	0.943592		2
blaOXA-152	Beta-lactam	1	2.97261e-18	0.19098	1.5565e-17	1		0
blaOXA-51	Beta-lactam	1	2.97261e-18	0.19098	1.5565e-17	1		0
blaMOX-3	Beta-lactam	1	2.97261e-18	0.19098	1.5565e-17	1		0
blaACT-10	Beta-lactam	1.15385	-0.10858	0.194954	-0.556951	0.577561		5
blaCTX-M-172	Beta-lactam	1.02308	0.103535	0.184913	0.559912	0.575539		2
blaCMY-18	Beta-lactam	1.00256	0.0201779	0.189922	0.106243	0.915389		1
tet(O/W)	Tetracycline	4.20513	-0.397891	0.265012	-1.50141	0.133251	0.285215	94
blaOXA-157	Beta-lactam	1	2.97261e-18	0.19098	1.5565e-17	1		0
blaTEM-159	Beta-lactam	1.04615	0.0637646	0.184514	0.345582	0.729657		12
hugA	Beta-lactam	1	2.97261e-18	0.19098	1.5565e-17	1		0
cfr	Oxazolidinone, amphenicol, lincosamide, streptogramin A, pleuromutilin	1	2.97261e-18	0.19098	1.5565e-17	1		0
mdf(A)	Macrolide, aminoglycoside, tetracycline, quinolone, amphenicol, rifamycin	38.6026	0.135103	0.33873	0.398852	0.690002	0.912816	148
blaHERA-3	Beta-lactam	1.05641	-0.0962153	0.191574	-0.502235	0.615502		1
blaCTX-M-96	Beta-lactam	1.00256	0.0201779	0.189922	0.106243	0.915389		1
aadA24	Aminoglycoside	1.23333	-0.0114428	0.195114	-0.058647	0.953233		6
blaVEB-1	Beta-lactam	1	2.97261e-18	0.19098	1.5565e-17	1		0
blaCTX-M-129	Beta-lactam	1.01282	0.0745561	0.186853	0.399009	0.689887		3
mecA2	Beta-lactam	1	2.97261e-18	0.19098	1.5565e-17	1		0
blaSHV-32	Beta-lactam	1.04615	-0.0547269	0.189523	-0.288762	0.772764		4
blaGOB-7	Beta-lactam	1	2.97261e-18	0.19098	1.5565e-17	1		0
blaCARB-24	Beta-lactam	1	2.97261e-18	0.19098	1.5565e-17	1		0
blaOKP-A-5	Beta-lactam	1	2.97261e-18	0.19098	1.5565e-17	1		0
blaTEM-47	Beta-lactam	1.22821	0.0755473	0.173807	0.434661	0.663808		28
blaTEM-164	Beta-lactam	1.46923	0.126397	0.179552	0.703959	0.481459	0.73669	42
blaOXA-509	Beta-lactam	1	2.97261e-18	0.19098	1.5565e-17	1		0
blaVIM-27	Beta-lactam	1	2.97261e-18	0.19098	1.5565e-17	1		0
blaSHV-142	Beta-lactam	1.01026	0.0310606	0.188805	0.164512	0.869328		3
ARR-3	Rifamycin	1	2.97261e-18	0.19098	1.5565e-17	1		0
blaCTX-M-59	Beta-lactam	1	2.97261e-18	0.19098	1.5565e-17	1		0
blaCMY-47	Beta-lactam	1.00513	-0.00901687	0.190895	-0.0472348	0.962326		2
blaTEM-137	Beta-lactam	1.03846	0.00643145	0.187382	0.0343226	0.97262		13
tet(O/W)-2	Tetracycline	1.0359	-0.0131974	0.188393	-0.0700524	0.944152		13
blaTEM-149	Beta-lactam	1	2.97261e-18	0.19098	1.5565e-17	1		0
blaOXA-446	Beta-lactam	1	2.97261e-18	0.19098	1.5565e-17	1		0
blaCMY-49	Beta-lactam	1	2.97261e-18	0.19098	1.5565e-17	1		0
qnrB72	Quinolone	1	2.97261e-18	0.19098	1.5565e-17	1		0
blaCMY-66	Beta-lactam	1.01282	0.00220014	0.189755	0.0115946	0.990749		4
blaSHV-61	Beta-lactam	1.01538	0.0220997	0.188724	0.117101	0.90678		4
blaCTX-M-170	Beta-lactam	1.05385	-0.0194859	0.187812	-0.103752	0.917366		3
dfrA15	Folate pathway antagonist	1	2.97261e-18	0.19098	1.5565e-17	1		0
blaACC-4	Beta-lactam	1	2.97261e-18	0.19098	1.5565e-17	1		0
blaCTX-M-200	Beta-lactam	1	2.97261e-18	0.19098	1.5565e-17	1		0
mecC	Beta-lactam	1	2.97261e-18	0.19098	1.5565e-17	1		0
blaNDM-12	Beta-lactam	1	2.97261e-18	0.19098	1.5565e-17	1		0
blaTEM-90	Beta-lactam	1.12821	0.0629247	0.178584	0.352353	0.724573		26
blaOXA-279	Beta-lactam	1	2.97261e-18	0.19098	1.5565e-17	1		0
blaCTX-M-5	Beta-lactam	1	2.97261e-18	0.19098	1.5565e-17	1		0
aac(3)-IIc	Aminoglycoside	1	2.97261e-18	0.19098	1.5565e-17	1		0
blaOXA-353	Beta-lactam	1	2.97261e-18	0.19098	1.5565e-17	1		0
blaOXA-333	Beta-lactam	1	2.97261e-18	0.19098	1.5565e-17	1		0
mcr-3.8	Polymyxin	1	2.97261e-18	0.19098	1.5565e-17	1		0
blaOXA-323	Beta-lactam	1	2.97261e-18	0.19098	1.5565e-17	1		0
blaTEM-60	Beta-lactam	1	2.97261e-18	0.19098	1.5565e-17	1		0
blaTEM-132	Beta-lactam	1.2	-0.00414415	0.17718	-0.0233896	0.98134		27
blaOXY-6-3	Beta-lactam	1.12821	0.208307	0.174534	1.19351	0.232671		11
aac(3)-VIa	Aminoglycoside	1	2.97261e-18	0.19098	1.5565e-17	1		0
mef(A)	Macrolide	33.559	-0.273672	0.288616	-0.948221	0.343017	0.596756	311
blaSHV-11	Beta-lactam	1.04872	0.105124	0.182744	0.575254	0.565119		9
dfrA19	Folate pathway antagonist	1	2.97261e-18	0.19098	1.5565e-17	1		0
tet(X)	Tetracycline	3.65128	0.237568	0.272459	0.87194	0.383241	0.646877	35
blaDHA-16	Beta-lactam	1	2.97261e-18	0.19098	1.5565e-17	1		0
tet(B)	Tetracycline	3.59744	-1.64853	0.292882	-5.62863	1.81645e-08	7.68963e-07	39
blaOXY-2-6	Beta-lactam	1.07179	-0.00225951	0.185904	-0.0121542	0.990303		5
blaOXA-374	Beta-lactam	1	2.97261e-18	0.19098	1.5565e-17	1		0
blaSHV-137	Beta-lactam	1.04103	0.0725083	0.184681	0.392614	0.694605		6
rmtA	Aminoglycoside	1	2.97261e-18	0.19098	1.5565e-17	1		0
aph(6)-Ic	Aminoglycoside	1	2.97261e-18	0.19098	1.5565e-17	1		0
qnrB22	Quinolone	1	2.97261e-18	0.19098	1.5565e-17	1		0
blaSED1	Beta-lactam	1	2.97261e-18	0.19098	1.5565e-17	1		0
blaTEM-214	Beta-lactam	1.51538	0.00667362	0.184727	0.0361269	0.971181	0.98672	46
blaVEB-6	Beta-lactam	1	2.97261e-18	0.19098	1.5565e-17	1		0
qnrB82	Quinolone	1	2.97261e-18	0.19098	1.5565e-17	1		0
blaOXA-400	Beta-lactam	1	2.97261e-18	0.19098	1.5565e-17	1		0
blaOXA-255	Beta-lactam	1	2.97261e-18	0.19098	1.5565e-17	1		0
blaSHV-119	Beta-lactam	1.01282	0.00220014	0.189751	0.0115949	0.990749		5
aac(6')-I30	Aminoglycoside	1	2.97261e-18	0.19098	1.5565e-17	1		0
blaCTX-M-173	Beta-lactam	1.01026	0.0551908	0.187843	0.293813	0.768901		2
blaOXA-562	Beta-lactam	1	2.97261e-18	0.19098	1.5565e-17	1		0
tet(K)	Tetracycline	3.28462	-0.91791	0.263737	-3.4804	0.000500658	0.00317918	74
aph(3')-IIIa	Aminoglycoside	1.88205	-0.599674	0.230897	-2.59715	0.00940022	0.0385106	32
blaOXA-377	Beta-lactam	1	2.97261e-18	0.19098	1.5565e-17	1		0
blaOXA-453	Beta-lactam	1	2.97261e-18	0.19098	1.5565e-17	1		0
blaOXA-226	Beta-lactam	1	2.97261e-18	0.19098	1.5565e-17	1		0
blaOXA-429	Beta-lactam	1	2.97261e-18	0.19098	1.5565e-17	1		0
blaSHV-13	Beta-lactam	1.01795	-0.00670541	0.189676	-0.0353519	0.971799		5
blaCMY-70	Beta-lactam	1.00256	-0.00451548	0.190937	-0.0236491	0.981133		1
blaOXA-294	Beta-lactam	1	2.97261e-18	0.19098	1.5565e-17	1		0
qnrB18	Quinolone	1	2.97261e-18	0.19098	1.5565e-17	1		0
aadA5	Aminoglycoside	1.55897	0.0365597	0.217186	0.168334	0.866321	0.947301	10
blaOXA-194	Beta-lactam	1	2.97261e-18	0.19098	1.5565e-17	1		0
blaNDM-18	Beta-lactam	1	2.97261e-18	0.19098	1.5565e-17	1		0
blaCTX-M-199	Beta-lactam	1	2.97261e-18	0.19098	1.5565e-17	1		0
blaTEM-29	Beta-lactam	1.24872	-0.0332472	0.176557	-0.188309	0.850634		31
blaCMY-79	Beta-lactam	1.01026	-0.0179777	0.190815	-0.0942158	0.924938		3
blaCMY-65	Beta-lactam	1.05128	-0.0391147	0.188898	-0.207068	0.835957		3
qnrB60	Quinolone	1.12821	-0.115268	0.193588	-0.595433	0.551554		4
VanC2XY	Glycopeptide	1	2.97261e-18	0.19098	1.5565e-17	1		0
qnrB57	Quinolone	1	2.97261e-18	0.19098	1.5565e-17	1		0
blaTEM-224	Beta-lactam	1	2.97261e-18	0.19098	1.5565e-17	1		0
blaOXA-273	Beta-lactam	1	2.97261e-18	0.19098	1.5565e-17	1		0
blaOXA-232	Beta-lactam	1	2.97261e-18	0.19098	1.5565e-17	1		0
blaCTX-M-100	Beta-lactam	1	2.97261e-18	0.19098	1.5565e-17	1		0
blaCMY-129	Beta-lactam	1	2.97261e-18	0.19098	1.5565e-17	1		0
aac(2')-Ic	Aminoglycoside	1	2.97261e-18	0.19098	1.5565e-17	1		0
erm(43)	Macrolide, lincosamide, streptogramin B	1	2.97261e-18	0.19098	1.5565e-17	1		0
blaOXA-114g	Beta-lactam	1	2.97261e-18	0.19098	1.5565e-17	1		0
blaTEM-109	Beta-lactam	1.04103	0.0492708	0.185455	0.265676	0.790489		15
blaCTX-M-21	Beta-lactam	1.01538	0.046202	0.187754	0.246078	0.805622		4
dldHA2X	Glycopeptide	1	2.97261e-18	0.19098	1.5565e-17	1		0
blaCTX-M-95	Beta-lactam	1	2.97261e-18	0.19098	1.5565e-17	1		0
blaIMP-8	Beta-lactam	1	2.97261e-18	0.19098	1.5565e-17	1		0
mph(E)	Macrolide	1	2.97261e-18	0.19098	1.5565e-17	1		0
blaCTX-M-144	Beta-lactam	1.02051	-0.0111377	0.189713	-0.0587079	0.953185		2
blaOXA-258	Beta-lactam	1	2.97261e-18	0.19098	1.5565e-17	1		0
blaOXA-502	Beta-lactam	1	2.97261e-18	0.19098	1.5565e-17	1		0
erm(34)	Macrolide, lincosamide, streptogramin B	1	2.97261e-18	0.19098	1.5565e-17	1		0
blaOXA-15	Beta-lactam	1	2.97261e-18	0.19098	1.5565e-17	1		0
aac(3)-VIII	Aminoglycoside	1	2.97261e-18	0.19098	1.5565e-17	1		0
aph(3')-VI	Aminoglycoside	1	2.97261e-18	0.19098	1.5565e-17	1		0
blaOXA-168	Beta-lactam	1	2.97261e-18	0.19098	1.5565e-17	1		0
blaTEM-86	Beta-lactam	1.02821	-0.0243533	0.189514	-0.128504	0.89775		9
blaCTX-M-36	Beta-lactam	1	2.97261e-18	0.19098	1.5565e-17	1		0
aac(6')-Ix	Aminoglycoside	1	2.97261e-18	0.19098	1.5565e-17	1		0
blaOXA-293	Beta-lactam	1	2.97261e-18	0.19098	1.5565e-17	1		0
blaOXA-443	Beta-lactam	1	2.97261e-18	0.19098	1.5565e-17	1		0
blaOXA-84	Beta-lactam	1	2.97261e-18	0.19098	1.5565e-17	1		0
blaSHV-110	Beta-lactam	1.04872	-0.0590143	0.189412	-0.311565	0.755371		7
dfrB4	Folate pathway antagonist	1	2.97261e-18	0.19098	1.5565e-17	1		0
dfrB1	Folate pathway antagonist	1	2.97261e-18	0.19098	1.5565e-17	1		0
blaIMP-25	Beta-lactam	1	2.97261e-18	0.19098	1.5565e-17	1		0
blaOXA-424	Beta-lactam	1	2.97261e-18	0.19098	1.5565e-17	1		0
blaOXA-560	Beta-lactam	1	2.97261e-18	0.19098	1.5565e-17	1		0
blaVIM-18	Beta-lactam	1	2.97261e-18	0.19098	1.5565e-17	1		0
blaTEM-150	Beta-lactam	1.22564	0.267456	0.166983	1.6017	0.109223		32
tet(50)	Tetracycline	1	2.97261e-18	0.19098	1.5565e-17	1		0
blaACC-1	Beta-lactam	1	2.97261e-18	0.19098	1.5565e-17	1		0
catB10	Amphenicol	1	2.97261e-18	0.19098	1.5565e-17	1		0
blaTEM-184	Beta-lactam	1.02051	-0.0357342	0.190646	-0.187437	0.851318		8
blaOXA-564	Beta-lactam	1	2.97261e-18	0.19098	1.5565e-17	1		0
blaCTX-M-158	Beta-lactam	1	2.97261e-18	0.19098	1.5565e-17	1		0
aac(2')-Ie	Aminoglycoside	1	2.97261e-18	0.19098	1.5565e-17	1		0
blaSHV-2a	Beta-lactam	1.01282	0.0265732	0.188762	0.140776	0.888047		4
qnrA1	Quinolone	1	2.97261e-18	0.19098	1.5565e-17	1		0
blaSHV-64	Beta-lactam	1.00513	0.0156624	0.189879	0.0824864	0.93426		2
tetB(60)	Tetracycline	1.00513	-0.00901687	0.190898	-0.0472339	0.962327		1
blaKHM-1	Beta-lactam	1	2.97261e-18	0.19098	1.5565e-17	1		0
blaOXA-484	Beta-lactam	1	2.97261e-18	0.19098	1.5565e-17	1		0
blaOXA-451	Beta-lactam	1	2.97261e-18	0.19098	1.5565e-17	1		0
dfrA31	Folate pathway antagonist	1	2.97261e-18	0.19098	1.5565e-17	1		0
blaOXA-350	Beta-lactam	1	2.97261e-18	0.19098	1.5565e-17	1		0
qepA4	Quinolone	1	2.97261e-18	0.19098	1.5565e-17	1		0
blaSHV-97	Beta-lactam	1.00513	-0.00901687	0.190895	-0.0472348	0.962326		2
blaTEM-226	Beta-lactam	1.15897	0.036421	0.177741	0.20491	0.837642		25
blaTEM-146	Beta-lactam	1.06923	-0.0213683	0.186052	-0.114851	0.908563		15
blaOXA-111	Beta-lactam	1	2.97261e-18	0.19098	1.5565e-17	1		0
blaCMY-20	Beta-lactam	1	2.97261e-18	0.19098	1.5565e-17	1		0
blaCTX-M-179	Beta-lactam	1.0359	0.0345404	0.186698	0.185007	0.853224		2
mcr-3.1	Polymyxin	1	2.97261e-18	0.19098	1.5565e-17	1		0
blaOXA-433	Beta-lactam	1	2.97261e-18	0.19098	1.5565e-17	1		0
blaCMY-34	Beta-lactam	1.00256	0.0201779	0.189922	0.106243	0.915389		1
blaIMP-73	Beta-lactam	1	2.97261e-18	0.19098	1.5565e-17	1		0
blaERP-1	Beta-lactam	1	2.97261e-18	0.19098	1.5565e-17	1		0
blaOXA-177	Beta-lactam	1	2.97261e-18	0.19098	1.5565e-17	1		0
blaMIR-3	Beta-lactam	1.22564	-0.351472	0.208067	-1.68923	0.0911758		9
blaOXA-442	Beta-lactam	1	2.97261e-18	0.19098	1.5565e-17	1		0
aac(3)-Xa	Aminoglycoside	1	2.97261e-18	0.19098	1.5565e-17	1		0
blaVIM-47	Beta-lactam	1	2.97261e-18	0.19098	1.5565e-17	1		0
blaTEM-210	Beta-lactam	1.35385	0.0160343	0.177533	0.0903173	0.928035	0.98672	39
blaACT-15	Beta-lactam	1.08205	-0.137915	0.191071	-0.721797	0.470419		7
blaTEM-142	Beta-lactam	1.00769	-0.0135043	0.190852	-0.0707576	0.943591		3
blaSHV-82	Beta-lactam	1.04872	-0.0108984	0.187353	-0.0581706	0.953613		8
blaOXA-486	Beta-lactam	1	2.97261e-18	0.19098	1.5565e-17	1		0
blaOKP-A-7	Beta-lactam	1	2.97261e-18	0.19098	1.5565e-17	1		0
sgm	Aminoglycoside	1	2.97261e-18	0.19098	1.5565e-17	1		0
blaSHV-76	Beta-lactam	1.00256	-0.00451548	0.190937	-0.0236491	0.981133		1
blaOXA-480	Beta-lactam	1	2.97261e-18	0.19098	1.5565e-17	1		0
blaCMY-109	Beta-lactam	1.00256	-0.00451548	0.190937	-0.0236491	0.981133		1
blaCMY-57	Beta-lactam	1.00256	0.0201779	0.189922	0.106243	0.915389		1
blaOXA-242	Beta-lactam	1	2.97261e-18	0.19098	1.5565e-17	1		0
blaOXA-332	Beta-lactam	1	2.97261e-18	0.19098	1.5565e-17	1		0
catQ	Amphenicol	1.08718	0.129077	0.179257	0.720066	0.471484		11
blaOXA-426	Beta-lactam	1	2.97261e-18	0.19098	1.5565e-17	1		0
fosK	Fosfomycin	1	2.97261e-18	0.19098	1.5565e-17	1		0
erm(G)	Macrolide, lincosamide, streptogramin B	1.94872	0.249327	0.227807	1.09447	0.27375	0.5189	23
blaIMP-59	Beta-lactam	1	2.97261e-18	0.19098	1.5565e-17	1		0
erm(W)	Macrolide, lincosamide, streptogramin B	1	2.97261e-18	0.19098	1.5565e-17	1		0
blaMOX-4	Beta-lactam	1	2.97261e-18	0.19098	1.5565e-17	1		0
blaFOX-10	Beta-lactam	1	2.97261e-18	0.19098	1.5565e-17	1		0
blaOXA-334	Beta-lactam	1	2.97261e-18	0.19098	1.5565e-17	1		0
qnrD3	Quinolone	1	2.97261e-18	0.19098	1.5565e-17	1		0
aph(3')-XV	Aminoglycoside	1	2.97261e-18	0.19098	1.5565e-17	1		0
blaOXA-460	Beta-lactam	1	2.97261e-18	0.19098	1.5565e-17	1		0
blaOXY-2-10	Beta-lactam	1.05385	-0.0194859	0.187708	-0.10381	0.91732		5
blaSRT-1	Beta-lactam	1.00256	-0.00451548	0.190937	-0.0236491	0.981133		1
mcr-1.6	Polymyxin	1	2.97261e-18	0.19098	1.5565e-17	1		0
blaKPC-24	Beta-lactam	1	2.97261e-18	0.19098	1.5565e-17	1		0
VanC4XY	Glycopeptide	1	2.97261e-18	0.19098	1.5565e-17	1		0
blaSHV-2	Beta-lactam	1.01538	-0.00225951	0.189722	-0.0119096	0.990498		4
blaTEM-131	Beta-lactam	1.00256	-0.00451548	0.190937	-0.0236491	0.981133		1
cml	Amphenicol	1	2.97261e-18	0.19098	1.5565e-17	1		0
blaTEM-10	Beta-lactam	1.21795	-0.0302739	0.177383	-0.170669	0.864484		32
erm(33)	Macrolide, lincosamide, streptogramin B	1.05641	-0.0962153	0.190703	-0.50453	0.613889		4
blaSHV-164	Beta-lactam	1.00769	0.035562	0.188847	0.18831	0.850633		2
blaDHA-5	Beta-lactam	1.00256	-0.00451548	0.190937	-0.0236491	0.981133		1
aadA2b	Aminoglycoside	1.08974	-0.150193	0.191002	-0.786344	0.431666		5
msr(A)	Macrolide, streptogramin B	10.3385	0.0545358	0.289276	0.188525	0.850465	0.947301	176
qnrB49	Quinolone	1	2.97261e-18	0.19098	1.5565e-17	1		0
dfrA22	Folate pathway antagonist	1	2.97261e-18	0.19098	1.5565e-17	1		0
tet(54)	Tetracycline	1	2.97261e-18	0.19098	1.5565e-17	1		0
blaOXA-70	Beta-lactam	1	2.97261e-18	0.19098	1.5565e-17	1		0
qnrA5	Quinolone	1	2.97261e-18	0.19098	1.5565e-17	1		0
blaTEM-24	Beta-lactam	1.00256	-0.00451548	0.190937	-0.0236491	0.981133		1
blaSHV-94	Beta-lactam	1.01282	-0.0224374	0.190773	-0.117613	0.906374		4
tet(G)	Tetracycline	1	2.97261e-18	0.19098	1.5565e-17	1		0
blaOXA-160	Beta-lactam	1	2.97261e-18	0.19098	1.5565e-17	1		0
aac(6')-Ib-Hangzhou	Aminoglycoside	1	2.97261e-18	0.19098	1.5565e-17	1		0
blaOXA-306	Beta-lactam	1	2.97261e-18	0.19098	1.5565e-17	1		0
blaCFE-1	Beta-lactam	1.00769	-0.0135043	0.190856	-0.0707562	0.943592		2
lnu(E)	Lincosamide	1	2.97261e-18	0.19098	1.5565e-17	1		0
blaOKP-B-12	Beta-lactam	1	2.97261e-18	0.19098	1.5565e-17	1		0
blaCTX-M-151	Beta-lactam	1	2.97261e-18	0.19098	1.5565e-17	1		0
blaOXA-390	Beta-lactam	1	2.97261e-18	0.19098	1.5565e-17	1		0
blaSHV-16	Beta-lactam	1.01026	-0.0179777	0.190815	-0.0942158	0.924938		3
blaPER-1	Beta-lactam	1	2.97261e-18	0.19098	1.5565e-17	1		0
blaIMP-42	Beta-lactam	1	2.97261e-18	0.19098	1.5565e-17	1		0
blaOXA-176	Beta-lactam	1	2.97261e-18	0.19098	1.5565e-17	1		0
aph(3'')-Ia	Aminoglycoside	1	2.97261e-18	0.19098	1.5565e-17	1		0
blaOXY-2-2	Beta-lactam	1.06667	0.00620207	0.186099	0.0333267	0.973414		3
blaOXA-391	Beta-lactam	1	2.97261e-18	0.19098	1.5565e-17	1		0
erm(H)	Macrolide, lincosamide, streptogramin B	1	2.97261e-18	0.19098	1.5565e-17	1		0
tet(59)	Tetracycline	1	2.97261e-18	0.19098	1.5565e-17	1		0
blaOXY-4-1	Beta-lactam	1.01026	-0.0179777	0.190822	-0.0942119	0.924941		2
blaVIM-46	Beta-lactam	1	2.97261e-18	0.19098	1.5565e-17	1		0
blaMAL-1	Beta-lactam	1	2.97261e-18	0.19098	1.5565e-17	1		0
blaSHV-102	Beta-lactam	1.01282	0.00220014	0.189763	0.0115941	0.990749		3
nimI	Nitroimidazole	1	2.97261e-18	0.19098	1.5565e-17	1		0
blaPEDO-1	Beta-lactam	1	2.97261e-18	0.19098	1.5565e-17	1		0
blaSHV-178	Beta-lactam	1.02564	0.00434323	0.188571	0.0230323	0.981624		6
dfrA3	Folate pathway antagonist	1	2.97261e-18	0.19098	1.5565e-17	1		0
blaSHV-194	Beta-lactam	1.01282	0.0265732	0.188758	0.140779	0.888045		5
aadA6	Aminoglycoside	1	2.97261e-18	0.19098	1.5565e-17	1		0
blaOXA-348	Beta-lactam	1	2.97261e-18	0.19098	1.5565e-17	1		0
blaCMY-9	Beta-lactam	1	2.97261e-18	0.19098	1.5565e-17	1		0
blaCTX-M-23	Beta-lactam	1	2.97261e-18	0.19098	1.5565e-17	1		0
catA1	Amphenicol	1.26154	0.405165	0.188874	2.14516	0.0319402		6
ClpL	Heat	1.77949	0.104472	0.220228	0.47438	0.635229	0.867463	22
blaTEM-1D	Beta-lactam	1.03846	0.030162	0.18643	0.161787	0.871474		13
blaOXA-23	Beta-lactam	1	2.97261e-18	0.19098	1.5565e-17	1		0
blaVIM-31	Beta-lactam	1	2.97261e-18	0.19098	1.5565e-17	1		0
blaKPC-40	Beta-lactam	1	2.97261e-18	0.19098	1.5565e-17	1		0
blaVIM-30	Beta-lactam	1	2.97261e-18	0.19098	1.5565e-17	1		0
blaTEM-211	Beta-lactam	1	2.97261e-18	0.19098	1.5565e-17	1		0
tet(O)	Tetracycline	5.74615	-1.95076	0.305872	-6.37772	1.7974e-10	2.28269e-08	78
blaOXA-329	Beta-lactam	1	2.97261e-18	0.19098	1.5565e-17	1		0
blaCMY-59	Beta-lactam	1.00256	0.0201779	0.189922	0.106243	0.915389		1
tet(W/32/O)	Tetracycline	3.63077	-0.706032	0.254058	-2.77902	0.00545227	0.0256459	89
aac(6')Ib-cr	Aminoglycoside, quinolone	1	2.97261e-18	0.19098	1.5565e-17	1		0
blaSHV-105	Beta-lactam	1.03077	-0.0532748	0.190582	-0.279538	0.779832		3
blaTEM-91	Beta-lactam	1.11026	-0.0186075	0.182856	-0.10176	0.918947		23
blaCMY-51	Beta-lactam	1.00769	-0.0135043	0.190852	-0.0707576	0.943591		3
qnrB56	Quinolone	1	2.97261e-18	0.19098	1.5565e-17	1		0
blaCTX-M-15	Beta-lactam	1.05897	0.0650504	0.183798	0.353924	0.723396		3
blaOXA-522	Beta-lactam	1	2.97261e-18	0.19098	1.5565e-17	1		0
VanNXY	Glycopeptide	1	2.97261e-18	0.19098	1.5565e-17	1		0
catB9	Amphenicol	1	2.97261e-18	0.19098	1.5565e-17	1		0
blaOXA-267	Beta-lactam	1	2.97261e-18	0.19098	1.5565e-17	1		0
blaOXA-355	Beta-lactam	1	2.97261e-18	0.19098	1.5565e-17	1		0
blaOXA-280	Beta-lactam	1	2.97261e-18	0.19098	1.5565e-17	1		0
erm(R)	Macrolide, lincosamide, streptogramin B	1	2.97261e-18	0.19098	1.5565e-17	1		0
blaMOX-2	Beta-lactam	1	2.97261e-18	0.19098	1.5565e-17	1		0
blaTEM-33	Beta-lactam	1.31538	-0.104222	0.180896	-0.576141	0.56452		35
blaSHV-50	Beta-lactam	1.01282	0.0745561	0.186853	0.399009	0.689887		3
mph(B)	Macrolide	1	2.97261e-18	0.19098	1.5565e-17	1		0
blaOXA-89	Beta-lactam	1	2.97261e-18	0.19098	1.5565e-17	1		0
blaIMP-41	Beta-lactam	1	2.97261e-18	0.19098	1.5565e-17	1		0
vat(B)	Streptogramin A	1	2.97261e-18	0.19098	1.5565e-17	1		0
blaOXA-125	Beta-lactam	1	2.97261e-18	0.19098	1.5565e-17	1		0
blaCTX-M-130	Beta-lactam	1.01795	0.0891635	0.185845	0.479773	0.631389		4
blaCTX-M-137	Beta-lactam	1.01282	0.0506894	0.187796	0.269917	0.787224		3
blaTEM-229	Beta-lactam	1.04615	0.0171058	0.186352	0.091793	0.926862		11
blaOXA-490	Beta-lactam	1	2.97261e-18	0.19098	1.5565e-17	1		0
blaMOX-6	Beta-lactam	1	2.97261e-18	0.19098	1.5565e-17	1		0
lnu(C)	Lincosamide	1.22821	-0.307846	0.206158	-1.49325	0.135372		12
blaSFC-1	Beta-lactam	1	2.97261e-18	0.19098	1.5565e-17	1		0
blaKLUC-4	Beta-lactam	1	2.97261e-18	0.19098	1.5565e-17	1		0
blaTEM-78	Beta-lactam	1.00769	-0.0135043	0.190852	-0.0707576	0.943591		3
blaTEM-198	Beta-lactam	1.47436	-0.080262	0.187398	-0.428297	0.668435	0.893592	41
blaOXA-88	Beta-lactam	1	2.97261e-18	0.19098	1.5565e-17	1		0
blaOXA-120	Beta-lactam	1	2.97261e-18	0.19098	1.5565e-17	1		0
blaTEM-26	Beta-lactam	1.05641	0.180761	0.179422	1.00747	0.313711		12
dfrA8	Folate pathway antagonist	1.11026	-0.182433	0.198119	-0.920827	0.357141		1
mph(G)	Macrolide	1	2.97261e-18	0.19098	1.5565e-17	1		0
mcr-3.17	Polymyxin	1	2.97261e-18	0.19098	1.5565e-17	1		0
blaCTX-M-9	Beta-lactam	1.00256	0.0201779	0.189922	0.106243	0.915389		2
blaGOB-13	Beta-lactam	1	2.97261e-18	0.19098	1.5565e-17	1		0
blaOXA-516	Beta-lactam	1	2.97261e-18	0.19098	1.5565e-17	1		0
blaCTX-M-80	Beta-lactam	1.03333	-0.00883216	0.18857	-0.0468377	0.962643		3
blaIMP-34	Beta-lactam	1	2.97261e-18	0.19098	1.5565e-17	1		0
blaTEM-191	Beta-lactam	1.03077	-0.0287317	0.18947	-0.151643	0.879469		11
qnrB36	Quinolone	1.00256	-0.00451548	0.190937	-0.0236491	0.981133		1
aph(2'')-If	Aminoglycoside	1	2.97261e-18	0.19098	1.5565e-17	1		0
blaOXA-283	Beta-lactam	1	2.97261e-18	0.19098	1.5565e-17	1		0
blaOXA-436	Beta-lactam	1	2.97261e-18	0.19098	1.5565e-17	1		0
blaOXA-427	Beta-lactam	1	2.97261e-18	0.19098	1.5565e-17	1		0
blaTEM-1A	Beta-lactam	1.20256	0.0534499	0.175481	0.304591	0.760678		28
VanH	Glycopeptide	1	2.97261e-18	0.19098	1.5565e-17	1		0
blaOXA-290	Beta-lactam	1	2.97261e-18	0.19098	1.5565e-17	1		0
aac(6')-Il	Aminoglycoside	1	2.97261e-18	0.19098	1.5565e-17	1		0
fos	Fosfomycin	1	2.97261e-18	0.19098	1.5565e-17	1		0
blaCTX-M-92	Beta-lactam	1	2.97261e-18	0.19098	1.5565e-17	1		0
mcr-3.21	Polymyxin	1	2.97261e-18	0.19098	1.5565e-17	1		0
blaOXA-63	Beta-lactam	1	2.97261e-18	0.19098	1.5565e-17	1		0
blaCARB-40	Beta-lactam	1	2.97261e-18	0.19098	1.5565e-17	1		0
blaCARB-26	Beta-lactam	1	2.97261e-18	0.19098	1.5565e-17	1		0
blaOXA-531	Beta-lactam	1	2.97261e-18	0.19098	1.5565e-17	1		0
cmlA1	Amphenicol	1	2.97261e-18	0.19098	1.5565e-17	1		0
blaOXA-76	Beta-lactam	1	2.97261e-18	0.19098	1.5565e-17	1		0
blaCTX-M-60	Beta-lactam	1.00769	0.035562	0.188847	0.18831	0.850633		2
str	Aminoglycoside	1.1641	-0.263788	0.196534	-1.3422	0.179532		7
blaOXA-235	Beta-lactam	1	2.97261e-18	0.19098	1.5565e-17	1		0
blaOXA-408	Beta-lactam	1	2.97261e-18	0.19098	1.5565e-17	1		0
VanGXY	Glycopeptide	1	2.97261e-18	0.19098	1.5565e-17	1		0
blaSHV-38	Beta-lactam	1.02564	0.0283907	0.18759	0.151344	0.879704		7
aac(6')-Ip	Aminoglycoside	1	2.97261e-18	0.19098	1.5565e-17	1		0
mcr-2.2	Polymyxin	1	2.97261e-18	0.19098	1.5565e-17	1		0
blaOKP-B-5	Beta-lactam	1	2.97261e-18	0.19098	1.5565e-17	1		0
blaTEM-11	Beta-lactam	1.03846	-0.0417879	0.189352	-0.220689	0.825334		14
blaSHV-156	Beta-lactam	1.01026	0.00667362	0.189793	0.0351625	0.97195		4
floR	Amphenicol	1	2.97261e-18	0.19098	1.5565e-17	1		0
grdA	Aminoglycoside	1	2.97261e-18	0.19098	1.5565e-17	1		0
sitABCD	Peroxide	41.6205	0.306735	0.369376	0.830412	0.406306	0.653175	106
blaSHV-189	Beta-lactam	1.02821	-0.0243533	0.189535	-0.12849	0.897761		7
blaKLUC-2	Beta-lactam	1.00256	-0.00451548	0.190937	-0.0236491	0.981133		1
blaOXA-344	Beta-lactam	1	2.97261e-18	0.19098	1.5565e-17	1		0
blaSHV-104	Beta-lactam	1.00769	0.011161	0.189836	0.058793	0.953117		3
erm(45)	Macrolide, lincosamide, streptogramin B	1.61026	-0.232872	0.219282	-1.06198	0.288246	0.531909	20
blaCARB-20	Beta-lactam	1	2.97261e-18	0.19098	1.5565e-17	1		0
blaOXA-537	Beta-lactam	1	2.97261e-18	0.19098	1.5565e-17	1		0
blaCARB-38	Beta-lactam	1	2.97261e-18	0.19098	1.5565e-17	1		0
mupA	Pseudomonic acid	1.61795	-0.476854	0.214718	-2.22084	0.0263621	0.0778602	32
blaCMY-112	Beta-lactam	1.00256	-0.00451548	0.190937	-0.0236491	0.981133		1
blaRAHN-2	Beta-lactam	1	2.97261e-18	0.19098	1.5565e-17	1		0
blaLEN24	Beta-lactam	1.14103	-0.0221591	0.182522	-0.121405	0.90337		15
blaLEN21	Beta-lactam	1.13333	0.0333644	0.180644	0.184697	0.853467		11
blaOXA-336	Beta-lactam	1	2.97261e-18	0.19098	1.5565e-17	1		0
blaOXY-6-1	Beta-lactam	1.36923	-0.358276	0.210566	-1.70149	0.0888512	0.212908	16
tet(47)	Tetracycline	1	2.97261e-18	0.19098	1.5565e-17	1		0
blaCKO-1	Beta-lactam	1	2.97261e-18	0.19098	1.5565e-17	1		0
blaCMY-44	Beta-lactam	1	2.97261e-18	0.19098	1.5565e-17	1		0
aadA8b	Aminoglycoside	1.40513	-0.580433	0.228718	-2.53777	0.0111563	0.0429347	6
blaOXA-18	Beta-lactam	1	2.97261e-18	0.19098	1.5565e-17	1		0
ARR-8	Rifamycin	1	2.97261e-18	0.19098	1.5565e-17	1		0
blaTEM-81	Beta-lactam	1.13333	0.0972762	0.176846	0.55006	0.582278		27
blaSHV-195	Beta-lactam	1.04615	-0.00658543	0.187382	-0.0351443	0.971965		6
aac(3)-IXa	Aminoglycoside	1	2.97261e-18	0.19098	1.5565e-17	1		0
blaMUS-1	Beta-lactam	1	2.97261e-18	0.19098	1.5565e-17	1		0
blaCTX-M-206	Beta-lactam	1.00513	-0.00901687	0.190898	-0.0472339	0.962327		1
blaCMY-105	Beta-lactam	1.01282	-0.0224374	0.190793	-0.117601	0.906384		2
aph(3')-IIa	Aminoglycoside	1.00256	-0.00451548	0.190937	-0.0236491	0.981133		1
blaOXA-274	Beta-lactam	1	2.97261e-18	0.19098	1.5565e-17	1		0
mre(A)	Macrolide	1.13333	0.138934	0.178377	0.778877	0.436052		6
lsa(B)	Lincosamide, streptogramin A	1	2.97261e-18	0.19098	1.5565e-17	1		0
qnrB12	Quinolone	1	2.97261e-18	0.19098	1.5565e-17	1		0
blaOXA-244	Beta-lactam	1	2.97261e-18	0.19098	1.5565e-17	1		0
blaBEL-2	Beta-lactam	1	2.97261e-18	0.19098	1.5565e-17	1		0
blaSME-3	Beta-lactam	1	2.97261e-18	0.19098	1.5565e-17	1		0
blaOXA-276	Beta-lactam	1	2.97261e-18	0.19098	1.5565e-17	1		0
blaVMB-2	Beta-lactam	1	2.97261e-18	0.19098	1.5565e-17	1		0
blaB-7	Beta-lactam	1	2.97261e-18	0.19098	1.5565e-17	1		0
blaROB-1	Beta-lactam	1	2.97261e-18	0.19098	1.5565e-17	1		0
blaOXA-501	Beta-lactam	1	2.97261e-18	0.19098	1.5565e-17	1		0
blaTEM-145	Beta-lactam	1.14359	0.0174229	0.179281	0.0971819	0.922582		25
nimC	Nitroimidazole	1	2.97261e-18	0.19098	1.5565e-17	1		0
fosA5	Fosfomycin	1.55897	0.426584	0.193962	2.19932	0.0278551	0.0786134	23
blaTEM-163	Beta-lactam	1.49231	-0.0497158	0.186369	-0.26676	0.789654	0.946094	42
blaOXA-550	Beta-lactam	1	2.97261e-18	0.19098	1.5565e-17	1		0
blaOXY-2-4	Beta-lactam	1.06923	0.0479262	0.183992	0.260481	0.794493		5
blaTEM-88	Beta-lactam	1.08718	-0.050599	0.185866	-0.272234	0.785442		20
blaTUS-1	Beta-lactam	1	2.97261e-18	0.19098	1.5565e-17	1		0
blaVMB-1	Beta-lactam	1	2.97261e-18	0.19098	1.5565e-17	1		0
cfiA8	Beta-lactam	1.00256	-0.00451548	0.190937	-0.0236491	0.981133		1
blaCTX-M-141	Beta-lactam	1	2.97261e-18	0.19098	1.5565e-17	1		0
mcr-6.1	Polymyxin	1	2.97261e-18	0.19098	1.5565e-17	1		0
blaCTX-M-78	Beta-lactam	1	2.97261e-18	0.19098	1.5565e-17	1		0
aac(6')-Iz	Aminoglycoside	1	2.97261e-18	0.19098	1.5565e-17	1		0
tet(O/32/O)	Tetracycline	3.78462	-0.764316	0.271962	-2.81038	0.00494827	0.0241704	64
blaGOB-16	Beta-lactam	1	2.97261e-18	0.19098	1.5565e-17	1		0
blaMIR-1	Beta-lactam	1.06667	-0.11304	0.190509	-0.593357	0.552943		5
blaOXY-2-3	Beta-lactam	1.06154	-0.00865728	0.186622	-0.0463895	0.963		5
qnrB41	Quinolone	1	2.97261e-18	0.19098	1.5565e-17	1		0
qnrB62	Quinolone	1.00256	-0.00451548	0.190937	-0.0236491	0.981133		1
blaCMY-118	Beta-lactam	1.01795	-0.0313155	0.190703	-0.164211	0.869565		4
mcr-3.10	Polymyxin	1	2.97261e-18	0.19098	1.5565e-17	1		0
blaSHV-145	Beta-lactam	1.01538	-0.00225951	0.189714	-0.0119101	0.990497		5
blaA	Beta-lactam	1	2.97261e-18	0.19098	1.5565e-17	1		0
blaNDM-22	Beta-lactam	1	2.97261e-18	0.19098	1.5565e-17	1		0
qnrB52	Quinolone	1	2.97261e-18	0.19098	1.5565e-17	1		0
blaIMP-2	Beta-lactam	1	2.97261e-18	0.19098	1.5565e-17	1		0
blaIMP-37	Beta-lactam	1	2.97261e-18	0.19098	1.5565e-17	1		0
blaGOB-11	Beta-lactam	1	2.97261e-18	0.19098	1.5565e-17	1		0
blaMOX-1	Beta-lactam	1	2.97261e-18	0.19098	1.5565e-17	1		0
blaCARB-41	Beta-lactam	1	2.97261e-18	0.19098	1.5565e-17	1		0
blaCTX-M-202	Beta-lactam	1.02308	0.126638	0.184045	0.688083	0.4914		2
blaFOX-4	Beta-lactam	1	2.97261e-18	0.19098	1.5565e-17	1		0
blaCTX-M-89	Beta-lactam	1	2.97261e-18	0.19098	1.5565e-17	1		0
blaKPC-3	Beta-lactam	1	2.97261e-18	0.19098	1.5565e-17	1		0
blaOXA-78	Beta-lactam	1	2.97261e-18	0.19098	1.5565e-17	1		0
blaKPC-15	Beta-lactam	1	2.97261e-18	0.19098	1.5565e-17	1		0
blaSHV-173	Beta-lactam	1.01795	0.0417285	0.187719	0.222292	0.824087		4
erm(50)	Macrolide	1	2.97261e-18	0.19098	1.5565e-17	1		0
catB2	Amphenicol	1	2.97261e-18	0.19098	1.5565e-17	1		0
aac(6')-33	Aminoglycoside	1	2.97261e-18	0.19098	1.5565e-17	1		0
blaOXA-2	Beta-lactam	1	2.97261e-18	0.19098	1.5565e-17	1		0
blaIMP-10	Beta-lactam	1	2.97261e-18	0.19098	1.5565e-17	1		0
cphA1	Beta-lactam	1	2.97261e-18	0.19098	1.5565e-17	1		0
blaSHV-133	Beta-lactam	1.01026	-0.0179777	0.190811	-0.0942177	0.924936		4
blaOXA-440	Beta-lactam	1	2.97261e-18	0.19098	1.5565e-17	1		0
fosX	Fosfomycin	1	2.97261e-18	0.19098	1.5565e-17	1		0
blaVIM-48	Beta-lactam	1	2.97261e-18	0.19098	1.5565e-17	1		0
mcr-7.1	Polymyxin	1	2.97261e-18	0.19098	1.5565e-17	1		0
blaOXA-47	Beta-lactam	1	2.97261e-18	0.19098	1.5565e-17	1		0
dfrA9	Folate pathway antagonist	1	2.97261e-18	0.19098	1.5565e-17	1		0
blaTEM-181	Beta-lactam	1.05641	0.0693634	0.183465	0.378074	0.705376		13
tetB(P)	Tetracycline	1.51282	-0.160139	0.210209	-0.76181	0.446173	0.699556	17
blaTEM-177	Beta-lactam	1.00256	-0.00451548	0.190937	-0.0236491	0.981133		1
blaCMY-67	Beta-lactam	1.00513	-0.00901687	0.190898	-0.0472339	0.962327		1
qnrB13	Quinolone	1	2.97261e-18	0.19098	1.5565e-17	1		0
blaOXA-511	Beta-lactam	1	2.97261e-18	0.19098	1.5565e-17	1		0
blaOKP-A-2	Beta-lactam	1	2.97261e-18	0.19098	1.5565e-17	1		0
qnrB54	Quinolone	1	2.97261e-18	0.19098	1.5565e-17	1		0
blaOXA-112	Beta-lactam	1	2.97261e-18	0.19098	1.5565e-17	1		0
blaOXA-34	Beta-lactam	1	2.97261e-18	0.19098	1.5565e-17	1		0
blaCTX-M-174	Beta-lactam	1.03333	0.154203	0.182203	0.846328	0.39737		4
blaOXY-1-1	Beta-lactam	1.72308	0.305915	0.204906	1.49296	0.135449	0.285215	22
mcr-1.8	Polymyxin	1	2.97261e-18	0.19098	1.5565e-17	1		0
blaTEM-28	Beta-lactam	1.21538	0.0942596	0.172709	0.54577	0.585224		30
blaTEM-85	Beta-lactam	1.02564	0.0283907	0.187586	0.151348	0.879701		8
blaCTX-M-34	Beta-lactam	1	2.97261e-18	0.19098	1.5565e-17	1		0
blaFONA-3	Beta-lactam	1	2.97261e-18	0.19098	1.5565e-17	1		0
cfxA3	Beta-lactam	8.82051	0.431063	0.297662	1.44816	0.147571	0.297484	96
aph(2'')-Ic	Aminoglycoside	1.00256	0.0201779	0.189922	0.106243	0.915389		1
blaOXA-121	Beta-lactam	1	2.97261e-18	0.19098	1.5565e-17	1		0
blaVIM-2	Beta-lactam	1	2.97261e-18	0.19098	1.5565e-17	1		0
blaSFO-1	Beta-lactam	1	2.97261e-18	0.19098	1.5565e-17	1		0
blaOXA-435	Beta-lactam	1	2.97261e-18	0.19098	1.5565e-17	1		0
blaVIM-38	Beta-lactam	1	2.97261e-18	0.19098	1.5565e-17	1		0
blaTEM-114	Beta-lactam	1.02564	0.00434323	0.188554	0.0230344	0.981623		9
blaCTX-M-38	Beta-lactam	1.01795	0.0655673	0.186767	0.351064	0.72554		4
blaCMY-61	Beta-lactam	1.00256	0.0201779	0.189922	0.106243	0.915389		1
blaTEM-133	Beta-lactam	1.04103	-0.0461138	0.189348	-0.243539	0.807588		10
dfrA6	Folate pathway antagonist	1	2.97261e-18	0.19098	1.5565e-17	1		0
blaOXA-314	Beta-lactam	1	2.97261e-18	0.19098	1.5565e-17	1		0
blaIMP-17	Beta-lactam	1	2.97261e-18	0.19098	1.5565e-17	1		0
rmtD2	Aminoglycoside	1	2.97261e-18	0.19098	1.5565e-17	1		0
blaOXA-31	Beta-lactam	1	2.97261e-18	0.19098	1.5565e-17	1		0
VanC1XY	Glycopeptide	1.02051	0.0846761	0.18584	0.45564	0.648649		2
blaLEN9	Beta-lactam	1.04359	-0.0504268	0.189398	-0.266248	0.790048		6
blaVEB-4	Beta-lactam	1	2.97261e-18	0.19098	1.5565e-17	1		0
blaTEM-57	Beta-lactam	1.32051	-0.0524603	0.178664	-0.293626	0.769044		34
blaCMY-60	Beta-lactam	1.00256	0.0201779	0.189922	0.106243	0.915389		1
blaCTX-M-146	Beta-lactam	1	2.97261e-18	0.19098	1.5565e-17	1		0
blaCTX-M-47	Beta-lactam	1.01282	0.0745561	0.186853	0.399009	0.689887		3
tet(36)	Tetracycline	1	2.97261e-18	0.19098	1.5565e-17	1		0
blaCTX-M-147	Beta-lactam	1.00513	0.0156624	0.189879	0.0824864	0.93426		2
blaOXA-60b	Beta-lactam	1	2.97261e-18	0.19098	1.5565e-17	1		0
qnrB6	Quinolone	1	2.97261e-18	0.19098	1.5565e-17	1		0
blaOXA-56	Beta-lactam	1	2.97261e-18	0.19098	1.5565e-17	1		0
tet(51)	Tetracycline	1	2.97261e-18	0.19098	1.5565e-17	1		0
blaDHA-6	Beta-lactam	1.00256	-0.00451548	0.190937	-0.0236491	0.981133		1
blaCTX-M-98	Beta-lactam	1.0359	0.12715	0.183024	0.694719	0.487231		4
blaCTX-M-169	Beta-lactam	1.00769	0.035562	0.188847	0.18831	0.850633		2
blaCTX-M-122	Beta-lactam	1.01026	0.0551908	0.187843	0.293813	0.768901		2
blaTEM-84	Beta-lactam	1.03077	-0.00445372	0.188477	-0.02363	0.981148		10
blaGOB-4	Beta-lactam	1	2.97261e-18	0.19098	1.5565e-17	1		0
blaSHV-49	Beta-lactam	1.02051	0.0131941	0.188677	0.0699296	0.94425		3
blaOXA-144	Beta-lactam	1	2.97261e-18	0.19098	1.5565e-17	1		0
dfrA28	Folate pathway antagonist	1	2.97261e-18	0.19098	1.5565e-17	1		0
blaCMY-23	Beta-lactam	1.00256	0.0201779	0.189922	0.106243	0.915389		1
blaOXA-421	Beta-lactam	1	2.97261e-18	0.19098	1.5565e-17	1		0
blaOXA-395	Beta-lactam	1	2.97261e-18	0.19098	1.5565e-17	1		0
blaVEB-8	Beta-lactam	1	2.97261e-18	0.19098	1.5565e-17	1		0
blaTEM-87	Beta-lactam	1.00256	-0.00451548	0.190937	-0.0236491	0.981133		1
blaOXA-444	Beta-lactam	1	2.97261e-18	0.19098	1.5565e-17	1		0
blaOCH-5	Beta-lactam	1	2.97261e-18	0.19098	1.5565e-17	1		0
blaOXA-200	Beta-lactam	1	2.97261e-18	0.19098	1.5565e-17	1		0
tet(42)	Tetracycline	1	2.97261e-18	0.19098	1.5565e-17	1		0
blaVIM-3	Beta-lactam	1	2.97261e-18	0.19098	1.5565e-17	1		0
blaFOX-8	Beta-lactam	1	2.97261e-18	0.19098	1.5565e-17	1		0
mcr-3.18	Polymyxin	1	2.97261e-18	0.19098	1.5565e-17	1		0
blaCTX-M-44	Beta-lactam	1	2.97261e-18	0.19098	1.5565e-17	1		0
blaCMY-84	Beta-lactam	1.01026	-0.0179777	0.190811	-0.0942177	0.924936		4
blaOXA-114e	Beta-lactam	1	2.97261e-18	0.19098	1.5565e-17	1		0
blaOXA-131	Beta-lactam	1	2.97261e-18	0.19098	1.5565e-17	1		0
blaVIM-5	Beta-lactam	1	2.97261e-18	0.19098	1.5565e-17	1		0
qacA4	Quaternary ammonium compound	3.45128	-0.518603	0.23174	-2.23786	0.0252302	0.0762913	147
blaCMY-32	Beta-lactam	1.00256	0.0201779	0.189922	0.106243	0.915389		1
blaPLA-3A	Beta-lactam	1.00256	-0.00451548	0.190937	-0.0236491	0.981133		1
vga(A)	Lincosamide, streptogramin A, pleuromutilin	1.96667	-1.03814	0.253132	-4.10119	4.11025e-05	0.00040154	36
blaCMY-2	Beta-lactam	1.00513	0.0400774	0.188891	0.212173	0.831972		1
blaOXA-26	Beta-lactam	1	2.97261e-18	0.19098	1.5565e-17	1		0
qnrS6	Quinolone	1	2.97261e-18	0.19098	1.5565e-17	1		0
blaOXA-79	Beta-lactam	1	2.97261e-18	0.19098	1.5565e-17	1		0
blaCMY-119	Beta-lactam	1	2.97261e-18	0.19098	1.5565e-17	1		0
blaTEM-127	Beta-lactam	1.28462	0.034399	0.173508	0.198255	0.842845		38
blaNDM-11	Beta-lactam	1	2.97261e-18	0.19098	1.5565e-17	1		0
blaFOX-1	Beta-lactam	1	2.97261e-18	0.19098	1.5565e-17	1		0
blaCMY-72	Beta-lactam	1.02051	-0.0111377	0.189688	-0.0587156	0.953179		3
blaCMY-143	Beta-lactam	1.00256	0.0201779	0.189922	0.106243	0.915389		1
blaOXA-366	Beta-lactam	1	2.97261e-18	0.19098	1.5565e-17	1		0
aac(6')-Is	Aminoglycoside	1	2.97261e-18	0.19098	1.5565e-17	1		0
dfrA32	Folate pathway antagonist	1	2.97261e-18	0.19098	1.5565e-17	1		0
blaFONA-5	Beta-lactam	1	2.97261e-18	0.19098	1.5565e-17	1		0
qnrVC5	Quinolone	1	2.97261e-18	0.19098	1.5565e-17	1		0
lnu(A)	Lincosamide	1.71795	-0.84205	0.244745	-3.44052	0.000580598	0.00351123	18
blaIMP-27	Beta-lactam	1	2.97261e-18	0.19098	1.5565e-17	1		0
blaPME-1	Beta-lactam	1	2.97261e-18	0.19098	1.5565e-17	1		0
blaBIC-1	Beta-lactam	1	2.97261e-18	0.19098	1.5565e-17	1		0
blaCTX-M-82	Beta-lactam	1.03077	-0.00445372	0.188599	-0.0236148	0.98116		3
blaOXA-284	Beta-lactam	1	2.97261e-18	0.19098	1.5565e-17	1		0
blaTEM-30	Beta-lactam	1.38462	0.030162	0.179809	0.167744	0.866784	0.947301	35
blaOXA-249	Beta-lactam	1	2.97261e-18	0.19098	1.5565e-17	1		0
blaCMY-154	Beta-lactam	1.00256	0.0201779	0.189922	0.106243	0.915389		1
blaOXA-278	Beta-lactam	1	2.97261e-18	0.19098	1.5565e-17	1		0
blaNDM-4	Beta-lactam	1	2.97261e-18	0.19098	1.5565e-17	1		0
tet(C)	Tetracycline	1	2.97261e-18	0.19098	1.5565e-17	1		1
blaCTX-M-197	Beta-lactam	1.01795	0.0891635	0.185874	0.479699	0.631442		2
blaDHA-24	Beta-lactam	1.00256	-0.00451548	0.190937	-0.0236491	0.981133		1
blaTEM-122	Beta-lactam	1.52564	-0.139763	0.189466	-0.737667	0.460717	0.713549	44
blaBKC-1	Beta-lactam	1	2.97261e-18	0.19098	1.5565e-17	1		0
blaTEM-134	Beta-lactam	1.00513	-0.00901687	0.190895	-0.0472348	0.962326		2
blaSPM-1	Beta-lactam	1	2.97261e-18	0.19098	1.5565e-17	1		0
blaOXA-561	Beta-lactam	1	2.97261e-18	0.19098	1.5565e-17	1		0
blaSHV-12	Beta-lactam	1.01538	0.046202	0.187762	0.246067	0.80563		3
blaOXA-149	Beta-lactam	1	2.97261e-18	0.19098	1.5565e-17	1		0
blaMOX-5	Beta-lactam	1	2.97261e-18	0.19098	1.5565e-17	1		0
erm(40)	Macrolide, lincosamide, streptogramin B	1	2.97261e-18	0.19098	1.5565e-17	1		0
blaCMY-135	Beta-lactam	1.01282	0.00220014	0.189763	0.0115941	0.990749		3
blaOXY-2-8	Beta-lactam	1.01282	0.0506894	0.1878	0.269911	0.787229		4
blaOKP-B-10	Beta-lactam	1	2.97261e-18	0.19098	1.5565e-17	1		0
aph(3')-IIb	Aminoglycoside	1	2.97261e-18	0.19098	1.5565e-17	1		0
blaCTX-M-103	Beta-lactam	1.01282	0.0745561	0.186865	0.398983	0.689906		2
blaOXA-96	Beta-lactam	1	2.97261e-18	0.19098	1.5565e-17	1		0
blaOXA-257	Beta-lactam	1	2.97261e-18	0.19098	1.5565e-17	1		0
qnrS12	Quinolone	1.06667	0.0293106	0.185529	0.157984	0.874469		2
blaPAM-1	Beta-lactam	1	2.97261e-18	0.19098	1.5565e-17	1		0
blaOXA-489	Beta-lactam	1	2.97261e-18	0.19098	1.5565e-17	1		0
blaCTX-M-64	Beta-lactam	1.01026	0.0551908	0.187835	0.293825	0.768891		3
blaSHV-155	Beta-lactam	1.02308	0.032823	0.187627	0.174937	0.861129		7
blaCMY-75	Beta-lactam	1.00769	-0.0135043	0.190856	-0.0707562	0.943592		2
qnrB15	Quinolone	1	2.97261e-18	0.19098	1.5565e-17	1		0
blaCMY-90	Beta-lactam	1.00769	-0.0135043	0.190864	-0.0707533	0.943594		1
blaOXA-303	Beta-lactam	1	2.97261e-18	0.19098	1.5565e-17	1		0
blaOXA-171	Beta-lactam	1	2.97261e-18	0.19098	1.5565e-17	1		0
blaOXA-36	Beta-lactam	1	2.97261e-18	0.19098	1.5565e-17	1		0
aac(6')-Iw	Aminoglycoside	1	2.97261e-18	0.19098	1.5565e-17	1		0
VanHMX	Glycopeptide	1	2.97261e-18	0.19098	1.5565e-17	1		0
blaIMI-5	Beta-lactam	1	2.97261e-18	0.19098	1.5565e-17	1		0
blaTEM-147	Beta-lactam	1.20513	-0.117737	0.181201	-0.649757	0.515849		29
otr(B)	Tetracycline	1	2.97261e-18	0.19098	1.5565e-17	1		0
qnrB91	Quinolone	1	2.97261e-18	0.19098	1.5565e-17	1		0
aph(3')-VIa	Aminoglycoside	1	2.97261e-18	0.19098	1.5565e-17	1		0
dfrB7	Folate pathway antagonist	1	2.97261e-18	0.19098	1.5565e-17	1		0
aac(3)-IIIb	Aminoglycoside	1	2.97261e-18	0.19098	1.5565e-17	1		0
blaTEM-98	Beta-lactam	1.21795	0.0509419	0.174692	0.29161	0.770585		28
blaNDM-5	Beta-lactam	1	2.97261e-18	0.19098	1.5565e-17	1		0
erm(44)v	Macrolide, Lincosamide	1	2.97261e-18	0.19098	1.5565e-17	1		0
blaCMY-139	Beta-lactam	1.00256	0.0201779	0.189922	0.106243	0.915389		1
blaGES-9	Beta-lactam	1	2.97261e-18	0.19098	1.5565e-17	1		0
blaTRU	Beta-lactam	1	2.97261e-18	0.19098	1.5565e-17	1		0
blaCARB-28	Beta-lactam	1	2.97261e-18	0.19098	1.5565e-17	1		0
blaLEN13	Beta-lactam	1.08462	0.0226152	0.183627	0.123158	0.901982		11
blaVIM-4	Beta-lactam	1	2.97261e-18	0.19098	1.5565e-17	1		0
blaB-11	Beta-lactam	1	2.97261e-18	0.19098	1.5565e-17	1		0
blaTEM-80	Beta-lactam	1.1	-0.0249796	0.183836	-0.135879	0.891917		22
aac(6')-Isa	Aminoglycoside	1	2.97261e-18	0.19098	1.5565e-17	1		0
ARR-5	Rifamycin	1	2.97261e-18	0.19098	1.5565e-17	1		0
blaOXA-339	Beta-lactam	1	2.97261e-18	0.19098	1.5565e-17	1		0
blaOXA-541	Beta-lactam	1	2.97261e-18	0.19098	1.5565e-17	1		0
tet(H)	Tetracycline	1	2.97261e-18	0.19098	1.5565e-17	1		0
blaOXA-37	Beta-lactam	1	2.97261e-18	0.19098	1.5565e-17	1		0
blaCMY-37	Beta-lactam	1	2.97261e-18	0.19098	1.5565e-17	1		0
blaNDM-7	Beta-lactam	1	2.97261e-18	0.19098	1.5565e-17	1		0
blaCTX-M-136	Beta-lactam	1.01795	0.0417285	0.18774	0.222267	0.824106		2
blaCME-1	Beta-lactam	1	2.97261e-18	0.19098	1.5565e-17	1		0
dfrA25	Folate pathway antagonist	1	2.97261e-18	0.19098	1.5565e-17	1		0
blaVIM-32	Beta-lactam	1	2.97261e-18	0.19098	1.5565e-17	1		0
blaLEN4	Beta-lactam	1.16923	0.279738	0.175723	1.59193	0.111401		11
blaVIM-17	Beta-lactam	1	2.97261e-18	0.19098	1.5565e-17	1		0
blaCARB-16	Beta-lactam	1	2.97261e-18	0.19098	1.5565e-17	1		0
blaOXA-143	Beta-lactam	1	2.97261e-18	0.19098	1.5565e-17	1		0
blaOXA-512	Beta-lactam	1	2.97261e-18	0.19098	1.5565e-17	1		0
blaOXA-98	Beta-lactam	1	2.97261e-18	0.19098	1.5565e-17	1		0
aac(3)-IIa	Aminoglycoside	1.05641	0.308009	0.17553	1.75473	0.0793047		4
blaCTX-M-176	Beta-lactam	1.04615	0.0637646	0.184702	0.345229	0.729922		3
blaSHV-179	Beta-lactam	1.00256	-0.00451548	0.190937	-0.0236491	0.981133		1
blaTEM-96	Beta-lactam	1.17692	-0.0118839	0.178538	-0.0665625	0.94693		26
blaLEN17	Beta-lactam	1.07692	0.393225	0.172677	2.27722	0.0227729		5
blaOXA-384	Beta-lactam	1	2.97261e-18	0.19098	1.5565e-17	1		0
blaOXA-371	Beta-lactam	1	2.97261e-18	0.19098	1.5565e-17	1		0
blaTEM-101	Beta-lactam	1.0359	-0.0131974	0.188415	-0.0700441	0.944159		9
blaKPC-27	Beta-lactam	1	2.97261e-18	0.19098	1.5565e-17	1		0
blaSHV-44	Beta-lactam	1.01538	-0.0268833	0.190736	-0.140945	0.887913		4
blaSHV-34	Beta-lactam	1.02821	-0.0243533	0.189548	-0.128481	0.897769		5
blaCTX-M-196	Beta-lactam	1.02821	0.140529	0.183093	0.767528	0.442767		4
blaBES-1	Beta-lactam	1	2.97261e-18	0.19098	1.5565e-17	1		0
blaCTX-M-182	Beta-lactam	1.04359	0.0911239	0.183856	0.495627	0.620158		3
blaACT-14	Beta-lactam	1.10769	-0.13035	0.193292	-0.674368	0.500078		4
blaNDM-20	Beta-lactam	1	2.97261e-18	0.19098	1.5565e-17	1		0
blaSHV-36	Beta-lactam	1.02564	-0.0445312	0.190583	-0.233658	0.81525		7
qnrS3	Quinolone	1.04615	0.325986	0.175859	1.85368	0.0637852		2
blaTEM-197	Beta-lactam	1.02821	0.117677	0.183933	0.639783	0.522313		5
blaIND-2a	Beta-lactam	1	2.97261e-18	0.19098	1.5565e-17	1		0
fosB5	Fosfomycin	1	2.97261e-18	0.19098	1.5565e-17	1		0
blaOXA-213	Beta-lactam	1	2.97261e-18	0.19098	1.5565e-17	1		0
blaOXA-164	Beta-lactam	1	2.97261e-18	0.19098	1.5565e-17	1		0
nimE	Nitroimidazole	1.00769	0.0597062	0.187887	0.317778	0.750653		3
blaOXA-158	Beta-lactam	1	2.97261e-18	0.19098	1.5565e-17	1		0
tva(A)	Pleuromutilin	1	2.97261e-18	0.19098	1.5565e-17	1		0
blaGES-2	Beta-lactam	1	2.97261e-18	0.19098	1.5565e-17	1		0
blaKPC-28	Beta-lactam	1	2.97261e-18	0.19098	1.5565e-17	1		0
blaOXY-1-2	Beta-lactam	1.61026	-0.00506904	0.209601	-0.0241842	0.980706	0.988489	18
blaOXA-48	Beta-lactam	1	2.97261e-18	0.19098	1.5565e-17	1		0
qnrA4	Quinolone	1	2.97261e-18	0.19098	1.5565e-17	1		0
blaOXY-3-1	Beta-lactam	1	2.97261e-18	0.19098	1.5565e-17	1		0
blaCMY-2b	Beta-lactam	1.00513	0.0400774	0.188891	0.212173	0.831972		1
mcr-3.11	Polymyxin	1	2.97261e-18	0.19098	1.5565e-17	1		0
blaOXA-106	Beta-lactam	1	2.97261e-18	0.19098	1.5565e-17	1		0
grmB	Aminoglycoside	1	2.97261e-18	0.19098	1.5565e-17	1		0
blaOCH-8	Beta-lactam	1	2.97261e-18	0.19098	1.5565e-17	1		0
blaPLA1a	Beta-lactam	1.02821	-0.0489096	0.190644	-0.256549	0.797527		4
rmtB	Aminoglycoside	1	2.97261e-18	0.19098	1.5565e-17	1		0
blaTEM-138	Beta-lactam	1	2.97261e-18	0.19098	1.5565e-17	1		0
blaCMY-55	Beta-lactam	1.00256	0.0201779	0.189922	0.106243	0.915389		1
blaCMY-125	Beta-lactam	1.00256	0.0201779	0.189922	0.106243	0.915389		1
fosG	Fosfomycin	1	2.97261e-18	0.19098	1.5565e-17	1		0
blaSHV-172	Beta-lactam	1.02308	0.032823	0.187636	0.174929	0.861135		6
blaSHV-101	Beta-lactam	1.00769	0.011161	0.189836	0.058793	0.953117		3
blaTEM-48	Beta-lactam	1.03333	-0.0330969	0.189443	-0.174706	0.86131		10
blaFOX-2	Beta-lactam	1	2.97261e-18	0.19098	1.5565e-17	1		0
blaFRI-3	Beta-lactam	1	2.97261e-18	0.19098	1.5565e-17	1		0
kamB	Aminoglycoside	1	2.97261e-18	0.19098	1.5565e-17	1		0
qacZ	Quaternary ammonium compound	1	2.97261e-18	0.19098	1.5565e-17	1		0
aac(6')-Ig	Aminoglycoside	1	2.97261e-18	0.19098	1.5565e-17	1		0
cphA2	Beta-lactam	1	2.97261e-18	0.19098	1.5565e-17	1		0
blaCARB-8	Beta-lactam	1	2.97261e-18	0.19098	1.5565e-17	1		0
blaTEM-92	Beta-lactam	1.00256	-0.00451548	0.190937	-0.0236491	0.981133		1
blaSHV-51	Beta-lactam	1.02308	0.0087619	0.188599	0.0464578	0.962945		7
aac(6')-Iaj	Aminoglycoside	1	2.97261e-18	0.19098	1.5565e-17	1		0
blaTEM-53	Beta-lactam	1.03077	-0.0532748	0.190504	-0.279652	0.779744		9
cepA-49	Beta-lactam	1.90769	-0.86535	0.246757	-3.50689	0.000453375	0.00314374	29
blaCMY-128	Beta-lactam	1.01026	-0.0179777	0.190815	-0.0942158	0.924938		3
blaOXA-372	Beta-lactam	1	2.97261e-18	0.19098	1.5565e-17	1		0
mcr-1.11	Polymyxin	1	2.97261e-18	0.19098	1.5565e-17	1		0
dfrA24	Folate pathway antagonist	1	2.97261e-18	0.19098	1.5565e-17	1		0
ant(9)-Ia	Aminoglycoside	1.38205	-0.529688	0.222808	-2.37733	0.0174384	0.0615189	10
blaSHV-134	Beta-lactam	1.01026	0.0310606	0.188809	0.164508	0.869331		2
blaTEM-76	Beta-lactam	1.26154	0.0280017	0.174819	0.160176	0.872743		30
qnrB38	Quinolone	1.03333	-0.0330969	0.189576	-0.174584	0.861407		3
blaCTX-M-14	Beta-lactam	1.02051	0.0846761	0.185806	0.455723	0.648589		4
qnrB10	Quinolone	1.01282	-0.0224374	0.190808	-0.117591	0.906392		1
aac(2')-Id	Aminoglycoside	1	2.97261e-18	0.19098	1.5565e-17	1		0
aadA8	Aminoglycoside	1.08205	-0.137915	0.191219	-0.721238	0.470763		5
qnrB59	Quinolone	1	2.97261e-18	0.19098	1.5565e-17	1		0
blaVIM-57	Beta-lactam	1	2.97261e-18	0.19098	1.5565e-17	1		0
blaCTX-M-180	Beta-lactam	1.03333	0.0389322	0.186656	0.208578	0.834778		3
aadA16	Aminoglycoside	1	2.97261e-18	0.19098	1.5565e-17	1		0
blaCARB-6	Beta-lactam	1	2.97261e-18	0.19098	1.5565e-17	1		0
mupB	Pseudomonic acid	1	2.97261e-18	0.19098	1.5565e-17	1		0
blaTEM-171	Beta-lactam	1.21026	0.00147321	0.176821	0.00833164	0.993352		29
tet(43)	Tetracycline	1	2.97261e-18	0.19098	1.5565e-17	1		0
blaOXA-212	Beta-lactam	1	2.97261e-18	0.19098	1.5565e-17	1		0
blaOXA-297	Beta-lactam	1	2.97261e-18	0.19098	1.5565e-17	1		0
blaIND-10	Beta-lactam	1	2.97261e-18	0.19098	1.5565e-17	1		0
dfrB5	Folate pathway antagonist	1	2.97261e-18	0.19098	1.5565e-17	1		0
mcr-3.7	Polymyxin	1	2.97261e-18	0.19098	1.5565e-17	1		0
blaCMY-71	Beta-lactam	1	2.97261e-18	0.19098	1.5565e-17	1		0
blaOKP-B-6	Beta-lactam	1	2.97261e-18	0.19098	1.5565e-17	1		0
blaCMY-155	Beta-lactam	1	2.97261e-18	0.19098	1.5565e-17	1		0
blaOXA-260	Beta-lactam	1	2.97261e-18	0.19098	1.5565e-17	1		0
blaLEN1	Beta-lactam	1.06923	-0.0928621	0.189316	-0.490515	0.62377		9
blaSHV-149	Beta-lactam	1	2.97261e-18	0.19098	1.5565e-17	1		0
blaIND-6	Beta-lactam	1	2.97261e-18	0.19098	1.5565e-17	1		0
blaSHV-128	Beta-lactam	1.01282	-0.0224374	0.190769	-0.117615	0.906372		5
blaGES-19	Beta-lactam	1	2.97261e-18	0.19098	1.5565e-17	1		0
blaTEM-186	Beta-lactam	1.30513	0.00638459	0.176882	0.0360951	0.971206		33
blaSHV-180	Beta-lactam	1.00513	0.0156624	0.189879	0.0824864	0.93426		2
blaOXA-261	Beta-lactam	1	2.97261e-18	0.19098	1.5565e-17	1		0
qnrB66	Quinolone	1	2.97261e-18	0.19098	1.5565e-17	1		0
blaOXA-74	Beta-lactam	1	2.97261e-18	0.19098	1.5565e-17	1		0
blaIMP-35	Beta-lactam	1	2.97261e-18	0.19098	1.5565e-17	1		0
blaOXA-207	Beta-lactam	1	2.97261e-18	0.19098	1.5565e-17	1		0
blaOXA-363	Beta-lactam	1	2.97261e-18	0.19098	1.5565e-17	1		0
tet(O/W/O)-2	Tetracycline	1.03846	-0.0417879	0.189412	-0.220619	0.825389		10
erm(U)	Macrolide, lincosamide, streptogramin B	1	2.97261e-18	0.19098	1.5565e-17	1		0
blaCMY-147	Beta-lactam	1.00256	0.0201779	0.189922	0.106243	0.915389		1
blaOXA-479	Beta-lactam	1	2.97261e-18	0.19098	1.5565e-17	1		0
blaOXA-32	Beta-lactam	1	2.97261e-18	0.19098	1.5565e-17	1		0
blaOXA-109	Beta-lactam	1	2.97261e-18	0.19098	1.5565e-17	1		0
aac(6')-29b	Aminoglycoside	1	2.97261e-18	0.19098	1.5565e-17	1		0
blaLEN12	Beta-lactam	1.19231	0.407746	0.173308	2.35272	0.0186368		11
blaCTX-M-157	Beta-lactam	1.03077	-0.00445372	0.188599	-0.0236148	0.98116		3
car(A)	Macrolide	1	2.97261e-18	0.19098	1.5565e-17	1		0
blaOXA-86	Beta-lactam	1	2.97261e-18	0.19098	1.5565e-17	1		0
cphA6	Beta-lactam	1	2.97261e-18	0.19098	1.5565e-17	1		0
blaOXA-301	Beta-lactam	1	2.97261e-18	0.19098	1.5565e-17	1		0
blaCMY-42	Beta-lactam	1	2.97261e-18	0.19098	1.5565e-17	1		0
blaGOB-8	Beta-lactam	1	2.97261e-18	0.19098	1.5565e-17	1		0
mph(A)	Macrolide	1.74359	-0.351543	0.23628	-1.48782	0.136799	0.285215	11
blaVIM-14	Beta-lactam	1	2.97261e-18	0.19098	1.5565e-17	1		0
blaOXA-464	Beta-lactam	1	2.97261e-18	0.19098	1.5565e-17	1		0
mcr-3.3	Polymyxin	1	2.97261e-18	0.19098	1.5565e-17	1		0
blaVIM-50	Beta-lactam	1	2.97261e-18	0.19098	1.5565e-17	1		0
blaOXA-129	Beta-lactam	1	2.97261e-18	0.19098	1.5565e-17	1		0
blaOXA-422	Beta-lactam	1	2.97261e-18	0.19098	1.5565e-17	1		0
blaIMP-11	Beta-lactam	1	2.97261e-18	0.19098	1.5565e-17	1		0
tetA(P)	Tetracycline	3.55385	-1.48634	0.287699	-5.1663	2.38778e-07	4.33211e-06	46
blaCTX-M-192	Beta-lactam	1.02308	0.0566342	0.186695	0.303352	0.761622		5
aadA7	Aminoglycoside	1	2.97261e-18	0.19098	1.5565e-17	1		0
blaOXY-6-2	Beta-lactam	1.34872	-0.207578	0.203028	-1.02241	0.306586	0.5484	15
blaFOX-9	Beta-lactam	1	2.97261e-18	0.19098	1.5565e-17	1		0
blaTEM-206	Beta-lactam	1.47949	-0.103845	0.188571	-0.550693	0.581844	0.812024	44
blaGES-16	Beta-lactam	1	2.97261e-18	0.19098	1.5565e-17	1		0
blaOXY-1-4	Beta-lactam	1.6359	0.0725083	0.207251	0.349858	0.726445	0.916447	21
tet(40)	Tetracycline	1.18718	0.344236	0.179014	1.92295	0.0544862		5
blaOXA-266	Beta-lactam	1	2.97261e-18	0.19098	1.5565e-17	1		0
blaCARB-48	Beta-lactam	1	2.97261e-18	0.19098	1.5565e-17	1		0
blaBEL-1	Beta-lactam	1	2.97261e-18	0.19098	1.5565e-17	1		0
aac(6')-Ib3	Aminoglycoside	1	2.97261e-18	0.19098	1.5565e-17	1		0
blaOXA-45	Beta-lactam	1	2.97261e-18	0.19098	1.5565e-17	1		0
blaIMP-12	Beta-lactam	1	2.97261e-18	0.19098	1.5565e-17	1		0
mph(I)	Macrolide	1	2.97261e-18	0.19098	1.5565e-17	1		0
qepA	Quinolone	1	2.97261e-18	0.19098	1.5565e-17	1		0
blaCTX-M-40	Beta-lactam	1	2.97261e-18	0.19098	1.5565e-17	1		0
tet(T)	Tetracycline	1	2.97261e-18	0.19098	1.5565e-17	1		0
blaCTX-M-50	Beta-lactam	1.01538	0.0700547	0.18681	0.375005	0.707657		4
blaVIM-45	Beta-lactam	1	2.97261e-18	0.19098	1.5565e-17	1		0
aadD	Aminoglycoside	1.80769	-0.515144	0.22311	-2.30892	0.0209478	0.0655375	45
blaCTX-M-181	Beta-lactam	1.0359	0.058041	0.185707	0.31254	0.75463		3
blaVCC-1	Beta-lactam	1	2.97261e-18	0.19098	1.5565e-17	1		0
blaOKP-A-16	Beta-lactam	1	2.97261e-18	0.19098	1.5565e-17	1		0
blaTEM-52	Beta-lactam	1.01538	0.046202	0.187749	0.246083	0.805618		5
blaFOX-6	Beta-lactam	1	2.97261e-18	0.19098	1.5565e-17	1		0
blaPLA-4A	Beta-lactam	1.00769	-0.0135043	0.190852	-0.0707576	0.943591		3
ant(3'')-Ii-aac(6')-IId	Aminoglycoside	1	2.97261e-18	0.19098	1.5565e-17	1		0
mcr-3.4	Polymyxin	1	2.97261e-18	0.19098	1.5565e-17	1		0
aac(6')-Ib11	Aminoglycoside	1	2.97261e-18	0.19098	1.5565e-17	1		0
blaOXA-3	Beta-lactam	1	2.97261e-18	0.19098	1.5565e-17	1		0
blaCMY-77	Beta-lactam	1	2.97261e-18	0.19098	1.5565e-17	1		0
blaCTX-M-165	Beta-lactam	1	2.97261e-18	0.19098	1.5565e-17	1		0
blaDHA-1	Beta-lactam	1.00513	-0.00901687	0.190898	-0.0472339	0.962327		1
blaOXA-282	Beta-lactam	1	2.97261e-18	0.19098	1.5565e-17	1		0
blaCMY-36	Beta-lactam	1.00256	0.0201779	0.189922	0.106243	0.915389		1
lmr(A)	Lincosamide	1	2.97261e-18	0.19098	1.5565e-17	1		0
cfxA	Beta-lactam	9.04872	-0.143009	0.298391	-0.479265	0.63175	0.867463	103
blaGOB-2	Beta-lactam	1	2.97261e-18	0.19098	1.5565e-17	1		0
blaOXA-500	Beta-lactam	1	2.97261e-18	0.19098	1.5565e-17	1		0
blaOXA-54	Beta-lactam	1	2.97261e-18	0.19098	1.5565e-17	1		0
blaOCH-3	Beta-lactam	1	2.97261e-18	0.19098	1.5565e-17	1		0
blaOXA-53	Beta-lactam	1	2.97261e-18	0.19098	1.5565e-17	1		0
dfrK	Folate pathway antagonist	1	2.97261e-18	0.19098	1.5565e-17	1		0
mecB	Beta-lactam	1	2.97261e-18	0.19098	1.5565e-17	1		0
blaBEL-3	Beta-lactam	1	2.97261e-18	0.19098	1.5565e-17	1		0
aph(2'')-Id	Aminoglycoside	1	2.97261e-18	0.19098	1.5565e-17	1		0
blaSHV-37	Beta-lactam	1.01282	-0.0224374	0.190773	-0.117613	0.906374		4
blaOXA-403	Beta-lactam	1	2.97261e-18	0.19098	1.5565e-17	1		0
blaOXA-373	Beta-lactam	1	2.97261e-18	0.19098	1.5565e-17	1		0
blaOXA-292	Beta-lactam	1	2.97261e-18	0.19098	1.5565e-17	1		0
qnrB24	Quinolone	1	2.97261e-18	0.19098	1.5565e-17	1		0
mdt(A)	Macrolide, lincosamide, streptogramin A, streptogramin B, tetracycline	1	2.97261e-18	0.19098	1.5565e-17	1		0
fosB1	Fosfomycin	1	2.97261e-18	0.19098	1.5565e-17	1		0
blaOXA-146	Beta-lactam	1	2.97261e-18	0.19098	1.5565e-17	1		0
blaOXA-35	Beta-lactam	1	2.97261e-18	0.19098	1.5565e-17	1		0
blaCMY-138	Beta-lactam	1.00256	0.0201779	0.189922	0.106243	0.915389		1
mph(N)	Macrolide	1.12308	-0.202224	0.202227	-0.999983	0.317319		1
aac(3)-IIb	Aminoglycoside	1	2.97261e-18	0.19098	1.5565e-17	1		0
blaIMP-61	Beta-lactam	1	2.97261e-18	0.19098	1.5565e-17	1		0
blaOXA-49	Beta-lactam	1	2.97261e-18	0.19098	1.5565e-17	1		0
blaOXA-441	Beta-lactam	1	2.97261e-18	0.19098	1.5565e-17	1		0
blaOXA-362	Beta-lactam	1	2.97261e-18	0.19098	1.5565e-17	1		0
dfrG	Folate pathway antagonist	1.47436	-0.420226	0.209463	-2.00621	0.0448336	0.116454	28
blaNDM-15	Beta-lactam	1	2.97261e-18	0.19098	1.5565e-17	1		0
qnrA6	Quinolone	1	2.97261e-18	0.19098	1.5565e-17	1		0
blaIND-7	Beta-lactam	1	2.97261e-18	0.19098	1.5565e-17	1		0
blaCMY-132	Beta-lactam	1.00256	0.0201779	0.189922	0.106243	0.915389		1
blaOXA-289	Beta-lactam	1	2.97261e-18	0.19098	1.5565e-17	1		0
blaTEM-116	Beta-lactam	1.05897	0.0189882	0.185274	0.102487	0.91837		13
blaOXA-447	Beta-lactam	1	2.97261e-18	0.19098	1.5565e-17	1		0
blaSHV-129	Beta-lactam	1.01538	0.0220997	0.18872	0.117103	0.906778		5
blaSHV-107	Beta-lactam	1.02564	0.0283907	0.187607	0.151331	0.879715		6
blaGES-12	Beta-lactam	1	2.97261e-18	0.19098	1.5565e-17	1		0
qepA2	Quinolone	1	2.97261e-18	0.19098	1.5565e-17	1		0
blaOXA-379	Beta-lactam	1	2.97261e-18	0.19098	1.5565e-17	1		0
blaB-14	Beta-lactam	1	2.97261e-18	0.19098	1.5565e-17	1		0
blaGOB-18	Beta-lactam	1	2.97261e-18	0.19098	1.5565e-17	1		0
blaOXA-134	Beta-lactam	1	2.97261e-18	0.19098	1.5565e-17	1		0
blaOXA-359	Beta-lactam	1	2.97261e-18	0.19098	1.5565e-17	1		0
tet(D)	Tetracycline	1	2.97261e-18	0.19098	1.5565e-17	1		0
blaCMY-144	Beta-lactam	1	2.97261e-18	0.19098	1.5565e-17	1		0
blaKPC-2	Beta-lactam	1	2.97261e-18	0.19098	1.5565e-17	1		0
blaBRO-2	Beta-lactam	1	2.97261e-18	0.19098	1.5565e-17	1		0
aac(6')-Iak	Aminoglycoside	1	2.97261e-18	0.19098	1.5565e-17	1		0
blaMIR-4	Beta-lactam	1.27179	-0.413906	0.214067	-1.93353	0.0531707		8
blaKPC-19	Beta-lactam	1	2.97261e-18	0.19098	1.5565e-17	1		0
vat(D)	Streptogramin A	1	2.97261e-18	0.19098	1.5565e-17	1		0
blaIMI-4	Beta-lactam	1	2.97261e-18	0.19098	1.5565e-17	1		0
blaOXA-128	Beta-lactam	1	2.97261e-18	0.19098	1.5565e-17	1		0
mef(B)	Macrolide	1	2.97261e-18	0.19098	1.5565e-17	1		0
armA	Aminoglycoside	1	2.97261e-18	0.19098	1.5565e-17	1		0
blaOXA-101	Beta-lactam	1	2.97261e-18	0.19098	1.5565e-17	1		0
dfrB6	Folate pathway antagonist	1	2.97261e-18	0.19098	1.5565e-17	1		0
VanC2	Glycopeptide	1	2.97261e-18	0.19098	1.5565e-17	1		0
mecA1	Beta-lactam	1	2.97261e-18	0.19098	1.5565e-17	1		0
blaTEM-79	Beta-lactam	1.28718	-0.126847	0.180734	-0.701843	0.482777		32
blaSHV-190	Beta-lactam	1.02308	0.0087619	0.188624	0.0464516	0.96295		4
blaTEM-107	Beta-lactam	1.07949	0.0759657	0.181444	0.418672	0.675456		17
blaSHV-96	Beta-lactam	1.02051	-0.0357342	0.190671	-0.187413	0.851337		5
qnrB71	Quinolone	1	2.97261e-18	0.19098	1.5565e-17	1		0
blaGES-11	Beta-lactam	1	2.97261e-18	0.19098	1.5565e-17	1		0
blaTEM-194	Beta-lactam	1	2.97261e-18	0.19098	1.5565e-17	1		0
aadA12	Aminoglycoside	1.14359	0.163619	0.176977	0.924519	0.355216		10
blaOXA-75	Beta-lactam	1	2.97261e-18	0.19098	1.5565e-17	1		0
blaIND-11	Beta-lactam	1	2.97261e-18	0.19098	1.5565e-17	1		0
blaCARB-23	Beta-lactam	1	2.97261e-18	0.19098	1.5565e-17	1		0
fosA7	Fosfomycin	1.02564	-0.0445312	0.190758	-0.233443	0.815417		2
blaCTX-M-171	Beta-lactam	1	2.97261e-18	0.19098	1.5565e-17	1		0
blaTEM-70	Beta-lactam	1.36923	0.0321505	0.175752	0.182932	0.854852	0.947301	41
blaB-9	Beta-lactam	1	2.97261e-18	0.19098	1.5565e-17	1		0
qacE	Quaternary ammonium compound	2.17692	-0.27377	0.241691	-1.13273	0.257329	0.495163	22
blaOXA-13	Beta-lactam	1	2.97261e-18	0.19098	1.5565e-17	1		0
blaGES-22	Beta-lactam	1	2.97261e-18	0.19098	1.5565e-17	1		0
blaTEM-209	Beta-lactam	1.47179	0.0084669	0.186206	0.0454705	0.963732	0.98672	44
blaIMP-24	Beta-lactam	1	2.97261e-18	0.19098	1.5565e-17	1		0
blaOXA-175	Beta-lactam	1	2.97261e-18	0.19098	1.5565e-17	1		0
poxtA	Amphenicol, oxazolidinone, tetracycline	1	2.97261e-18	0.19098	1.5565e-17	1		0
blaOXA-414	Beta-lactam	1	2.97261e-18	0.19098	1.5565e-17	1		0
lsa(A)	Lincosamide, streptogramin A	10.8487	-0.758257	0.3044	-2.49099	0.0127389	0.046224	138
blaCMY-46	Beta-lactam	1	2.97261e-18	0.19098	1.5565e-17	1		0
fosA4	Fosfomycin	1	2.97261e-18	0.19098	1.5565e-17	1		0
erm(O)	Macrolide, lincosamide, streptogramin B	1	2.97261e-18	0.19098	1.5565e-17	1		0
tet(X6)	Tetracycline	1.01026	-0.0179777	0.190822	-0.0942119	0.924941		2
blaOKP-B-3	Beta-lactam	1	2.97261e-18	0.19098	1.5565e-17	1		0
blaOXA-470	Beta-lactam	1	2.97261e-18	0.19098	1.5565e-17	1		0
blaCTX-M-4	Beta-lactam	1	2.97261e-18	0.19098	1.5565e-17	1		0
formA	Aldehyde	1.13077	-0.166072	0.196536	-0.844995	0.398113		6
blaOXA-485	Beta-lactam	1	2.97261e-18	0.19098	1.5565e-17	1		0
blaOXA-358	Beta-lactam	1	2.97261e-18	0.19098	1.5565e-17	1		0
blaOXA-417	Beta-lactam	1	2.97261e-18	0.19098	1.5565e-17	1		0
blaSHV-121	Beta-lactam	1.01026	0.00667362	0.189797	0.0351618	0.971951		3
blaNDM-19	Beta-lactam	1	2.97261e-18	0.19098	1.5565e-17	1		0
blaCTX-M-114	Beta-lactam	1.02308	0.0566342	0.186738	0.303282	0.761675		2
aac(3)-Ih	Aminoglycoside	1	2.97261e-18	0.19098	1.5565e-17	1		0
blaOXA-438	Beta-lactam	1	2.97261e-18	0.19098	1.5565e-17	1		0
blaOXA-423	Beta-lactam	1	2.97261e-18	0.19098	1.5565e-17	1		0
blaIMI-2	Beta-lactam	1	2.97261e-18	0.19098	1.5565e-17	1		0
blaPER-5	Beta-lactam	1	2.97261e-18	0.19098	1.5565e-17	1		0
blaCTX-M-148	Beta-lactam	1.01282	0.0506894	0.187792	0.269923	0.78722		4
blaVIM-25	Beta-lactam	1	2.97261e-18	0.19098	1.5565e-17	1		0
blaKPC-30	Beta-lactam	1	2.97261e-18	0.19098	1.5565e-17	1		0
blaSHV-183	Beta-lactam	1.01026	0.00667362	0.189793	0.0351625	0.97195		4
blaCMY-106	Beta-lactam	1	2.97261e-18	0.19098	1.5565e-17	1		0
tet(S/M)	Tetracycline	2.78205	-0.0407774	0.222224	-0.183497	0.854408	0.947301	110
blaOXA-236	Beta-lactam	1	2.97261e-18	0.19098	1.5565e-17	1		0
blaCMY-8	Beta-lactam	1	2.97261e-18	0.19098	1.5565e-17	1		0
blaVIM-49	Beta-lactam	1	2.97261e-18	0.19098	1.5565e-17	1		0
blaOXA-174	Beta-lactam	1	2.97261e-18	0.19098	1.5565e-17	1		0
qnrS13	Quinolone	1.15385	-0.248641	0.206275	-1.20539	0.228055		2
qnrB8	Quinolone	1.02051	-0.0357342	0.190732	-0.187353	0.851384		2
aadA21	Aminoglycoside	1.12821	0.268032	0.174717	1.53409	0.125006		7
blaIMP-53	Beta-lactam	1	2.97261e-18	0.19098	1.5565e-17	1		0
blaOXA-356	Beta-lactam	1	2.97261e-18	0.19098	1.5565e-17	1		0
blaOXA-277	Beta-lactam	1	2.97261e-18	0.19098	1.5565e-17	1		0
blaIMI-3	Beta-lactam	1	2.97261e-18	0.19098	1.5565e-17	1		0
blaOXA-60d	Beta-lactam	1	2.97261e-18	0.19098	1.5565e-17	1		0
blaOXA-90	Beta-lactam	1	2.97261e-18	0.19098	1.5565e-17	1		0
qnrB48	Quinolone	1	2.97261e-18	0.19098	1.5565e-17	1		0
blaSHV-55	Beta-lactam	1.04103	0.140865	0.182121	0.77347	0.439244		3
qnrB23	Quinolone	1	2.97261e-18	0.19098	1.5565e-17	1		0
qnrB4	Quinolone	1	2.97261e-18	0.19098	1.5565e-17	1		0
blaOXA-530	Beta-lactam	1	2.97261e-18	0.19098	1.5565e-17	1		0
blaCMY-17	Beta-lactam	1.00256	0.0201779	0.189922	0.106243	0.915389		1
blaCMY-7	Beta-lactam	1.00256	0.0201779	0.189922	0.106243	0.915389		1
blaOXA-275	Beta-lactam	1	2.97261e-18	0.19098	1.5565e-17	1		0
blaBIL-1	Beta-lactam	1.00256	0.0201779	0.189922	0.106243	0.915389		1
blaLAP-1	Beta-lactam	1	2.97261e-18	0.19098	1.5565e-17	1		0
blaCTX-M-62	Beta-lactam	1	2.97261e-18	0.19098	1.5565e-17	1		0
blaOXA-431	Beta-lactam	1	2.97261e-18	0.19098	1.5565e-17	1		0
blaCARB-21	Beta-lactam	1	2.97261e-18	0.19098	1.5565e-17	1		0
blaCMY-30	Beta-lactam	1.00256	0.0201779	0.189922	0.106243	0.915389		1
blaTEM-45	Beta-lactam	1.02821	-0.0243533	0.189522	-0.128498	0.897755		8
tet(W)	Tetracycline	8.28974	-0.513815	0.305973	-1.67928	0.0930974	0.215325	108
blaOXA-553	Beta-lactam	1	2.97261e-18	0.19098	1.5565e-17	1		0
qnrB51	Quinolone	1	2.97261e-18	0.19098	1.5565e-17	1		0
blaOXA-198	Beta-lactam	1	2.97261e-18	0.19098	1.5565e-17	1		0
lnu(G)	Lincosamide	1	2.97261e-18	0.19098	1.5565e-17	1		0
blaNPS	Beta-lactam	1	2.97261e-18	0.19098	1.5565e-17	1		0
blaTEM-8	Beta-lactam	1.00513	-0.00901687	0.190895	-0.0472348	0.962326		2
blaCTX-M-105	Beta-lactam	1.02308	0.126638	0.184014	0.688198	0.491328		4
blaB-10	Beta-lactam	1	2.97261e-18	0.19098	1.5565e-17	1		0
blaOXA-425	Beta-lactam	1	2.97261e-18	0.19098	1.5565e-17	1		0
blaSHV-191	Beta-lactam	1.02564	-0.0445312	0.190608	-0.233627	0.815275		4
blaACC-1a	Beta-lactam	1	2.97261e-18	0.19098	1.5565e-17	1		0
aac(3)-IId	Aminoglycoside	1.07692	0.272712	0.176205	1.54769	0.121697		3
blaOKP-A-15	Beta-lactam	1	2.97261e-18	0.19098	1.5565e-17	1		0
mcr-4.6	Polymyxin	1	2.97261e-18	0.19098	1.5565e-17	1		0
blaOXA-68	Beta-lactam	1	2.97261e-18	0.19098	1.5565e-17	1		0
aph(9)-Ib	Aminoglycoside	1	2.97261e-18	0.19098	1.5565e-17	1		0
blaCARB-34	Beta-lactam	1	2.97261e-18	0.19098	1.5565e-17	1		0
blaCTX-M-48	Beta-lactam	1.01795	0.0891635	0.185845	0.479773	0.631389		4
blaLEN22	Beta-lactam	1.14103	0.399612	0.17024	2.34735	0.0189077		9
qnrA8	Quinolone	1	2.97261e-18	0.19098	1.5565e-17	1		0
blaLEN8	Beta-lactam	1.03077	-0.00445372	0.188503	-0.0236268	0.98115		8
blaCTX-M-139	Beta-lactam	1.02051	0.108023	0.184947	0.584073	0.559171		2
blaLEN26	Beta-lactam	1.06154	0.420108	0.172826	2.43082	0.0150648		1
qnrB2	Quinolone	1	2.97261e-18	0.19098	1.5565e-17	1		0
aac(2')-Ib	Aminoglycoside	1	2.97261e-18	0.19098	1.5565e-17	1		0
blaOXA-10	Beta-lactam	1	2.97261e-18	0.19098	1.5565e-17	1		0
aadA3	Aminoglycoside	1.17949	-0.286214	0.201581	-1.41984	0.155653		5
blaOKP-B-18	Beta-lactam	1	2.97261e-18	0.19098	1.5565e-17	1		0
blaLMB-1	Beta-lactam	1	2.97261e-18	0.19098	1.5565e-17	1		0
blaIND-5	Beta-lactam	1	2.97261e-18	0.19098	1.5565e-17	1		0
blaCTX-M-43	Beta-lactam	1	2.97261e-18	0.19098	1.5565e-17	1		0
blaFOX-5	Beta-lactam	1	2.97261e-18	0.19098	1.5565e-17	1		0
blaCTX-M-31	Beta-lactam	1	2.97261e-18	0.19098	1.5565e-17	1		0
blaCMY-99	Beta-lactam	1	2.97261e-18	0.19098	1.5565e-17	1		0
blaKPC-10	Beta-lactam	1	2.97261e-18	0.19098	1.5565e-17	1		0
grmA	Aminoglycoside	1	2.97261e-18	0.19098	1.5565e-17	1		0
blaTEM-220	Beta-lactam	1.33846	0.0362593	0.177243	0.204574	0.837905	0.947301	37
blaCMY-101	Beta-lactam	1	2.97261e-18	0.19098	1.5565e-17	1		0
aph(3')-IV	Aminoglycoside	1	2.97261e-18	0.19098	1.5565e-17	1		0
blaCTX-M-28	Beta-lactam	1.02821	0.117677	0.183984	0.639608	0.522428		2
blaCTX-M-124	Beta-lactam	1	2.97261e-18	0.19098	1.5565e-17	1		0
blaTEM-188	Beta-lactam	1.04359	0.0449056	0.185464	0.242125	0.808683		11
blaOXA-338	Beta-lactam	1	2.97261e-18	0.19098	1.5565e-17	1		0
blaCTX-M-54	Beta-lactam	1.00513	0.0400774	0.188891	0.212173	0.831972		1
blaOXA-215	Beta-lactam	1	2.97261e-18	0.19098	1.5565e-17	1		0
blaCTX-M-53	Beta-lactam	1	2.97261e-18	0.19098	1.5565e-17	1		0
blaVIM-37	Beta-lactam	1	2.97261e-18	0.19098	1.5565e-17	1		0
nimD	Nitroimidazole	1	2.97261e-18	0.19098	1.5565e-17	1		0
aac(6')-Im	Aminoglycoside	1.0641	-0.108852	0.192147	-0.566505	0.571051		1
blaIMP-70	Beta-lactam	1	2.97261e-18	0.19098	1.5565e-17	1		0
blaOXA-410	Beta-lactam	1	2.97261e-18	0.19098	1.5565e-17	1		0
blaOXA-91	Beta-lactam	1	2.97261e-18	0.19098	1.5565e-17	1		0
blaOXA-60	Beta-lactam	1	2.97261e-18	0.19098	1.5565e-17	1		0
blaSHV-33	Beta-lactam	1.02564	-0.0199615	0.189562	-0.105303	0.916135		7
blaSHV-30	Beta-lactam	1.03333	-0.0576268	0.190597	-0.302349	0.762386		3
VanHBX	Glycopeptide	1	2.97261e-18	0.19098	1.5565e-17	1		0
blaIMP-30	Beta-lactam	1	2.97261e-18	0.19098	1.5565e-17	1		0
blaOXA-185	Beta-lactam	1	2.97261e-18	0.19098	1.5565e-17	1		0
blaCMY-116	Beta-lactam	1.00513	-0.00901687	0.190895	-0.0472348	0.962326		2
blaCMY-41	Beta-lactam	1.00513	-0.00901687	0.190895	-0.0472348	0.962326		2
blaOXA-506	Beta-lactam	1	2.97261e-18	0.19098	1.5565e-17	1		0
qnrB5	Quinolone	1	2.97261e-18	0.19098	1.5565e-17	1		0
blaOKP-B-14	Beta-lactam	1	2.97261e-18	0.19098	1.5565e-17	1		0
blaIMP-13	Beta-lactam	1	2.97261e-18	0.19098	1.5565e-17	1		0
blaOXA-246	Beta-lactam	1	2.97261e-18	0.19098	1.5565e-17	1		0
blaACC-5	Beta-lactam	1	2.97261e-18	0.19098	1.5565e-17	1		0
Gar	Aminoglycoside	1	2.97261e-18	0.19098	1.5565e-17	1		0
blaOXA-92	Beta-lactam	1	2.97261e-18	0.19098	1.5565e-17	1		0
blaCTX-M-69	Beta-lactam	1.04615	-0.0547269	0.189951	-0.288111	0.773262		2
blaOXA-114b	Beta-lactam	1	2.97261e-18	0.19098	1.5565e-17	1		0
msr(C)	Macrolide, streptogramin B	1.17949	-0.2387	0.204041	-1.16986	0.242058		9
mcr-3.22	Polymyxin	1	2.97261e-18	0.19098	1.5565e-17	1		0
blaOXA-7	Beta-lactam	1	2.97261e-18	0.19098	1.5565e-17	1		0
blaOXA-407	Beta-lactam	1	2.97261e-18	0.19098	1.5565e-17	1		0
mcr-1.13	Polymyxin	1	2.97261e-18	0.19098	1.5565e-17	1		0
blaOXA-137	Beta-lactam	1	2.97261e-18	0.19098	1.5565e-17	1		0
dfrB3	Folate pathway antagonist	1	2.97261e-18	0.19098	1.5565e-17	1		0
blaOXA-514	Beta-lactam	1	2.97261e-18	0.19098	1.5565e-17	1		0
blaCTX-M-94	Beta-lactam	1	2.97261e-18	0.19098	1.5565e-17	1		0
blaSHV-73	Beta-lactam	1.01026	0.00667362	0.189793	0.0351625	0.97195		4
blaOXA-42	Beta-lactam	1	2.97261e-18	0.19098	1.5565e-17	1		0
blaOXA-478	Beta-lactam	1	2.97261e-18	0.19098	1.5565e-17	1		0
blaOXA-142	Beta-lactam	1	2.97261e-18	0.19098	1.5565e-17	1		0
blaACC-1b	Beta-lactam	1	2.97261e-18	0.19098	1.5565e-17	1		0
blaCTX-M-201	Beta-lactam	1.01026	0.0551908	0.187835	0.293825	0.768891		3
blaOXA-343	Beta-lactam	1	2.97261e-18	0.19098	1.5565e-17	1		0
blaOXY-1-7	Beta-lactam	1.39487	-0.0547269	0.192745	-0.283934	0.776461	0.939148	21
blaCTX-M-195	Beta-lactam	1.02564	0.0990617	0.184871	0.535843	0.592067		3
blaTEM-106	Beta-lactam	1.13846	-0.0626321	0.182642	-0.342922	0.731657		27
blaOXA-253	Beta-lactam	1	2.97261e-18	0.19098	1.5565e-17	1		0
aph(2'')-Ia	Aminoglycoside	2.64103	-0.35138	0.247526	-1.41957	0.155734	0.307008	52
blaCARB-46	Beta-lactam	1	2.97261e-18	0.19098	1.5565e-17	1		0
blaCTX-M-84	Beta-lactam	1.02051	0.0846761	0.185831	0.455662	0.648633		3
blaCTX-M-121	Beta-lactam	1.03333	0.108772	0.183905	0.591456	0.554215		3
mcr-10	Polymyxin	1.14872	0.44184	0.168789	2.61771	0.00885232		13
aac(3)-Ib	Aminoglycoside	1	2.97261e-18	0.19098	1.5565e-17	1		0
blaSHV-65	Beta-lactam	1.01026	0.00667362	0.189793	0.0351625	0.97195		4
blaOXA-199	Beta-lactam	1	2.97261e-18	0.19098	1.5565e-17	1		0
blaNDM-9	Beta-lactam	1	2.97261e-18	0.19098	1.5565e-17	1		0
catB	Amphenicol	1	2.97261e-18	0.19098	1.5565e-17	1		0
aac(6')-31	Aminoglycoside	1	2.97261e-18	0.19098	1.5565e-17	1		0
blaSHV-28	Beta-lactam	1.0359	0.0813052	0.184737	0.440112	0.659856		5
qnrB55	Quinolone	1	2.97261e-18	0.19098	1.5565e-17	1		0
blaSGM-4	Beta-lactam	1	2.97261e-18	0.19098	1.5565e-17	1		0
blaSHV-9	Beta-lactam	1	2.97261e-18	0.19098	1.5565e-17	1		0
blaGES-15	Beta-lactam	1	2.97261e-18	0.19098	1.5565e-17	1		0
tet(33)	Tetracycline	1	2.97261e-18	0.19098	1.5565e-17	1		0
mcr-1.27	Polymyxin	1	2.97261e-18	0.19098	1.5565e-17	1		0
blaIMP-60	Beta-lactam	1	2.97261e-18	0.19098	1.5565e-17	1		0
blaOXA-67	Beta-lactam	1	2.97261e-18	0.19098	1.5565e-17	1		0
VanA	Glycopeptide	1	2.97261e-18	0.19098	1.5565e-17	1		0
mcr-3.23	Polymyxin	1	2.97261e-18	0.19098	1.5565e-17	1		0
blaCARB-36	Beta-lactam	1	2.97261e-18	0.19098	1.5565e-17	1		0
blaCARB-12	Beta-lactam	1	2.97261e-18	0.19098	1.5565e-17	1		0
blaCMY-10	Beta-lactam	1	2.97261e-18	0.19098	1.5565e-17	1		0
blaDHA-4	Beta-lactam	1	2.97261e-18	0.19098	1.5565e-17	1		0
blaSPU-1	Beta-lactam	1	2.97261e-18	0.19098	1.5565e-17	1		0
catT	Amphenicol	1	2.97261e-18	0.19098	1.5565e-17	1		0
blaOXA-518	Beta-lactam	1	2.97261e-18	0.19098	1.5565e-17	1		0
nimB	Nitroimidazole	1	2.97261e-18	0.19098	1.5565e-17	1		0
blaFRI-5	Beta-lactam	1	2.97261e-18	0.19098	1.5565e-17	1		0
blaCARB-49	Beta-lactam	1	2.97261e-18	0.19098	1.5565e-17	1		0
blaOXA-308	Beta-lactam	1	2.97261e-18	0.19098	1.5565e-17	1		0
blaCTX-M-10	Beta-lactam	1	2.97261e-18	0.19098	1.5565e-17	1		0
blaIND-2b	Beta-lactam	1	2.97261e-18	0.19098	1.5565e-17	1		0
blaCMY-80	Beta-lactam	1	2.97261e-18	0.19098	1.5565e-17	1		0
ant(6)-Ib	Aminoglycoside	1.02821	-0.0489096	0.190766	-0.256385	0.797653		1
blaCGB-1	Beta-lactam	1	2.97261e-18	0.19098	1.5565e-17	1		0
pexA	Amphenicol	1	2.97261e-18	0.19098	1.5565e-17	1		0
blaKPC-21	Beta-lactam	1	2.97261e-18	0.19098	1.5565e-17	1		0
blaOXA-529	Beta-lactam	1	2.97261e-18	0.19098	1.5565e-17	1		0
blaPER-4	Beta-lactam	1	2.97261e-18	0.19098	1.5565e-17	1		0
tet(V)	Tetracycline	1	2.97261e-18	0.19098	1.5565e-17	1		0
blaSME-1	Beta-lactam	1	2.97261e-18	0.19098	1.5565e-17	1		0
blaKPC-7	Beta-lactam	1	2.97261e-18	0.19098	1.5565e-17	1		0
blaVIM-6	Beta-lactam	1	2.97261e-18	0.19098	1.5565e-17	1		0
blaOXA-80	Beta-lactam	1	2.97261e-18	0.19098	1.5565e-17	1		0
aadA23	Aminoglycoside	1.13846	0.328786	0.174393	1.88532	0.0593864		6
blaCMY-86	Beta-lactam	1	2.97261e-18	0.19098	1.5565e-17	1		0
sul4	Folate pathway antagonist	1	2.97261e-18	0.19098	1.5565e-17	1		0
blaCMY-74	Beta-lactam	1	2.97261e-18	0.19098	1.5565e-17	1		0
blaCMY-31	Beta-lactam	1	2.97261e-18	0.19098	1.5565e-17	1		0
blaL1	Beta-lactam	1	2.97261e-18	0.19098	1.5565e-17	1		0
fomA	Fosfomycin	1	2.97261e-18	0.19098	1.5565e-17	1		0
blaCTX-M-86	Beta-lactam	1.00769	0.0597062	0.187879	0.317791	0.750643		2
blaOXA-184	Beta-lactam	1	2.97261e-18	0.19098	1.5565e-17	1		0
tlr(C)	Macrolide	1	2.97261e-18	0.19098	1.5565e-17	1		0
blaVIM-42	Beta-lactam	1	2.97261e-18	0.19098	1.5565e-17	1		0
blaKPC-16	Beta-lactam	1	2.97261e-18	0.19098	1.5565e-17	1		0
blaCARB-7	Beta-lactam	1	2.97261e-18	0.19098	1.5565e-17	1		0
blaOXA-475	Beta-lactam	1	2.97261e-18	0.19098	1.5565e-17	1		0
blaTEM-155	Beta-lactam	1.02564	-0.0199615	0.189554	-0.105308	0.916132		8
blaCTX-M-204	Beta-lactam	1.00513	0.0400774	0.188891	0.212173	0.831972		1
cfxA6	Beta-lactam	1.47436	0.392372	0.197328	1.98842	0.046765	0.116454	13
blaCARB-42	Beta-lactam	1	2.97261e-18	0.19098	1.5565e-17	1		0
aac(3)-Ig	Aminoglycoside	1	2.97261e-18	0.19098	1.5565e-17	1		0
blaTEM-126	Beta-lactam	1.34359	0.118992	0.175222	0.679089	0.497081	0.742698	34
blaOXA-240	Beta-lactam	1	2.97261e-18	0.19098	1.5565e-17	1		0
blaDHA-23	Beta-lactam	1.00256	-0.00451548	0.190937	-0.0236491	0.981133		1
blaJOHN-1	Beta-lactam	1	2.97261e-18	0.19098	1.5565e-17	1		0
blaKPC-14	Beta-lactam	1	2.97261e-18	0.19098	1.5565e-17	1		0
blaVIM-7	Beta-lactam	1	2.97261e-18	0.19098	1.5565e-17	1		0
blaOXA-420	Beta-lactam	1	2.97261e-18	0.19098	1.5565e-17	1		0
mecD	Beta-lactam	1	2.97261e-18	0.19098	1.5565e-17	1		0
blaOXA-265	Beta-lactam	1	2.97261e-18	0.19098	1.5565e-17	1		0
vgb(B)	Streptogramin B	1	2.97261e-18	0.19098	1.5565e-17	1		0
erm(48)	Macrolide, lincosamide, streptogramin B	1	2.97261e-18	0.19098	1.5565e-17	1		0
blaCTX-M-164	Beta-lactam	1.04615	-0.00658543	0.187811	-0.0350641	0.972029		2
blaDHA-7	Beta-lactam	1.00513	-0.00901687	0.190898	-0.0472339	0.962327		1
qnrB28	Quinolone	1	2.97261e-18	0.19098	1.5565e-17	1		0
cphA4	Beta-lactam	1	2.97261e-18	0.19098	1.5565e-17	1		0
blaTEM-104	Beta-lactam	1.5359	-0.0664562	0.19169	-0.346685	0.728828	0.916447	38
vat(A)	Streptogramin A	1	2.97261e-18	0.19098	1.5565e-17	1		0
blaOXA-102	Beta-lactam	1	2.97261e-18	0.19098	1.5565e-17	1		0
blaOXA-452	Beta-lactam	1	2.97261e-18	0.19098	1.5565e-17	1		0
blaSHV-108	Beta-lactam	1.01795	-0.00670541	0.189676	-0.0353519	0.971799		5
blaLEN5	Beta-lactam	1.23077	0.148806	0.184617	0.806028	0.420227		10
blaTEM-227	Beta-lactam	1.00256	-0.00451548	0.190937	-0.0236491	0.981133		1
mcr-1.7	Polymyxin	1	2.97261e-18	0.19098	1.5565e-17	1		0
blaFOX-7	Beta-lactam	1	2.97261e-18	0.19098	1.5565e-17	1		0
ere(B)	Macrolide	1	2.97261e-18	0.19098	1.5565e-17	1		0
blaSHV-162	Beta-lactam	1.00769	-0.0135043	0.190856	-0.0707562	0.943592		2
blaDHA-14	Beta-lactam	1.02051	-0.0357342	0.190761	-0.187324	0.851406		1
blaOXA-412	Beta-lactam	1	2.97261e-18	0.19098	1.5565e-17	1		0
srm(B)	Macrolide	1	2.97261e-18	0.19098	1.5565e-17	1		0
blaCTX-M-188	Beta-lactam	1.02308	0.0566342	0.186738	0.303282	0.761675		2
qnrB58	Quinolone	1	2.97261e-18	0.19098	1.5565e-17	1		0
blaCTX-M-101	Beta-lactam	1.02051	0.0610938	0.186762	0.327121	0.743577		2
blaOXA-386	Beta-lactam	1	2.97261e-18	0.19098	1.5565e-17	1		0
blaOXA-524	Beta-lactam	1	2.97261e-18	0.19098	1.5565e-17	1		0
blaKPC-39	Beta-lactam	1	2.97261e-18	0.19098	1.5565e-17	1		0
blaOXA-247	Beta-lactam	1	2.97261e-18	0.19098	1.5565e-17	1		0
mcr-5.2	Polymyxin	1	2.97261e-18	0.19098	1.5565e-17	1		0
blaSME-2	Beta-lactam	1	2.97261e-18	0.19098	1.5565e-17	1		0
blaOXY-2-9	Beta-lactam	1.04615	-0.00658543	0.187568	-0.0351095	0.971992		3
blaIMP-54	Beta-lactam	1	2.97261e-18	0.19098	1.5565e-17	1		0
rmtD	Aminoglycoside	1	2.97261e-18	0.19098	1.5565e-17	1		0
blaOXA-549	Beta-lactam	1	2.97261e-18	0.19098	1.5565e-17	1		0
blaGOB-17	Beta-lactam	1	2.97261e-18	0.19098	1.5565e-17	1		0
blaOXA-205	Beta-lactam	1	2.97261e-18	0.19098	1.5565e-17	1		0
blaIMP-1	Beta-lactam	1	2.97261e-18	0.19098	1.5565e-17	1		0
cfxA2	Beta-lactam	4.70769	-0.165608	0.258152	-0.641511	0.521191	0.756342	96
blaCMY-54	Beta-lactam	1.00513	0.0400774	0.188891	0.212173	0.831972		1
blaCTX-M-30	Beta-lactam	1.00256	-0.00451548	0.190937	-0.0236491	0.981133		1
blaOXA-252	Beta-lactam	1	2.97261e-18	0.19098	1.5565e-17	1		0
blaMIR-5	Beta-lactam	1.10513	-0.17444	0.193172	-0.903031	0.36651		8
blaCMY-63	Beta-lactam	1	2.97261e-18	0.19098	1.5565e-17	1		0
blaVIM-44	Beta-lactam	1	2.97261e-18	0.19098	1.5565e-17	1		0
blaCMY-22	Beta-lactam	1.00513	0.0400774	0.188891	0.212173	0.831972		1
blaAER-1	Beta-lactam	1	2.97261e-18	0.19098	1.5565e-17	1		0
blaHERA-5	Beta-lactam	1	2.97261e-18	0.19098	1.5565e-17	1		1
blaIMP-62	Beta-lactam	1	2.97261e-18	0.19098	1.5565e-17	1		0
VanHAX	Glycopeptide	1	2.97261e-18	0.19098	1.5565e-17	1		0
blaACT-5	Beta-lactam	1.06667	-0.0886743	0.190647	-0.465122	0.641844		4
blaIMP-49	Beta-lactam	1	2.97261e-18	0.19098	1.5565e-17	1		0
mcr-1.10	Polymyxin	1	2.97261e-18	0.19098	1.5565e-17	1		0
blaGES-13	Beta-lactam	1	2.97261e-18	0.19098	1.5565e-17	1		0
blaOXY-5-2	Beta-lactam	1.68974	-0.62722	0.23626	-2.65479	0.00793588	0.0335952	17
tet(O/W/O)-3	Tetracycline	1.01282	0.00220014	0.189751	0.0115949	0.990749		5
blaOXA-536	Beta-lactam	1	2.97261e-18	0.19098	1.5565e-17	1		0
blaOXA-477	Beta-lactam	1	2.97261e-18	0.19098	1.5565e-17	1		0
blaSGM-6	Beta-lactam	1	2.97261e-18	0.19098	1.5565e-17	1		0
blaOXA-153	Beta-lactam	1	2.97261e-18	0.19098	1.5565e-17	1		0
blaOXA-398	Beta-lactam	1	2.97261e-18	0.19098	1.5565e-17	1		0
blaOXA-526	Beta-lactam	1	2.97261e-18	0.19098	1.5565e-17	1		0
aac(6')-Iid	Aminoglycoside	1.14615	-0.237176	0.199661	-1.1879	0.234874		3
blaKPC-11	Beta-lactam	1	2.97261e-18	0.19098	1.5565e-17	1		0
blaCMY-13	Beta-lactam	1	2.97261e-18	0.19098	1.5565e-17	1		0
blaDHA-18	Beta-lactam	1.00513	-0.00901687	0.190898	-0.0472339	0.962327		1
blaOXA-203	Beta-lactam	1	2.97261e-18	0.19098	1.5565e-17	1		0
blaACT-6	Beta-lactam	1.09231	-0.0823128	0.189575	-0.434196	0.664146		6
blaIMP-29	Beta-lactam	1	2.97261e-18	0.19098	1.5565e-17	1		0
blaGES-3	Beta-lactam	1	2.97261e-18	0.19098	1.5565e-17	1		0
blaVIM-9	Beta-lactam	1	2.97261e-18	0.19098	1.5565e-17	1		0
blaTEM-20	Beta-lactam	1.18718	-0.00607112	0.178415	-0.0340281	0.972855		23
blaCTX-M-162	Beta-lactam	1.02564	0.145017	0.183168	0.791716	0.428526		2
blaTMB-1	Beta-lactam	1	2.97261e-18	0.19098	1.5565e-17	1		0
mcr-8	Polymyxin	1	2.97261e-18	0.19098	1.5565e-17	1		0
cfiA14	Beta-lactam	1.05385	-0.0919783	0.191264	-0.480897	0.630589		3
blaVIM-33	Beta-lactam	1	2.97261e-18	0.19098	1.5565e-17	1		0
blaTEM-189	Beta-lactam	1.1	-0.0479314	0.184885	-0.25925	0.795442		19
blaCMY-68	Beta-lactam	1.00513	-0.00901687	0.190895	-0.0472348	0.962326		2
qnrB65	Quinolone	1	2.97261e-18	0.19098	1.5565e-17	1		0
blaVHW-1	Beta-lactam	1	2.97261e-18	0.19098	1.5565e-17	1		0
blaOXA-97	Beta-lactam	1	2.97261e-18	0.19098	1.5565e-17	1		0
mcr-3.5	Polymyxin	1	2.97261e-18	0.19098	1.5565e-17	1		0
blaTEM-157	Beta-lactam	1.05385	0.0507477	0.184482	0.275083	0.783253		7
qnrB26	Quinolone	1	2.97261e-18	0.19098	1.5565e-17	1		0
mcr-3.14	Polymyxin	1	2.97261e-18	0.19098	1.5565e-17	1		0
blaSPG-1	Beta-lactam	1	2.97261e-18	0.19098	1.5565e-17	1		0
blaOXA-219	Beta-lactam	1	2.97261e-18	0.19098	1.5565e-17	1		0
qnrB50	Quinolone	1	2.97261e-18	0.19098	1.5565e-17	1		0
aadA13	Aminoglycoside	1	2.97261e-18	0.19098	1.5565e-17	1		0
msr(E)	Macrolide, streptogramin B	1	2.97261e-18	0.19098	1.5565e-17	1		0
blaMOR-2	Beta-lactam	1	2.97261e-18	0.19098	1.5565e-17	1		0
blaSHV-147	Beta-lactam	1.00769	0.011161	0.189836	0.058793	0.953117		3
blaCMY-6	Beta-lactam	1.00256	0.0201779	0.189922	0.106243	0.915389		1
blaTEM-158	Beta-lactam	1.11795	0.0791806	0.178698	0.443097	0.657696		20
blaOXY-1-5	Beta-lactam	1.55897	0.0365597	0.204242	0.179002	0.857936	0.947301	16
mcr-4.5	Polymyxin	1	2.97261e-18	0.19098	1.5565e-17	1		0
blaFAR-1	Beta-lactam	1	2.97261e-18	0.19098	1.5565e-17	1		0
blaCTX-M-111	Beta-lactam	1.01026	0.0551908	0.187835	0.293825	0.768891		3
aac(3)-IIe	Aminoglycoside	1.00256	-0.00451548	0.190937	-0.0236491	0.981133		1
blaCMY-4	Beta-lactam	1.00256	0.0201779	0.189922	0.106243	0.915389		1
blaIMP-38	Beta-lactam	1	2.97261e-18	0.19098	1.5565e-17	1		0
blaOXA-499	Beta-lactam	1	2.97261e-18	0.19098	1.5565e-17	1		0
blaIMP-51	Beta-lactam	1	2.97261e-18	0.19098	1.5565e-17	1		0
blaACC-2	Beta-lactam	1	2.97261e-18	0.19098	1.5565e-17	1		0
qacJ	Quaternary ammonium compound	1.11282	-0.186413	0.196078	-0.950707	0.341753		4
blaTEM-67	Beta-lactam	1.03077	-0.00445372	0.188482	-0.0236295	0.981148		9
blaVHH-1	Beta-lactam	1	2.97261e-18	0.19098	1.5565e-17	1		0
blaSHV-106	Beta-lactam	1.0359	0.172125	0.181352	0.949122	0.342558		3
blaOXA-566	Beta-lactam	1	2.97261e-18	0.19098	1.5565e-17	1		0
blaKPC-8	Beta-lactam	1	2.97261e-18	0.19098	1.5565e-17	1		0
blaCTX-M-99	Beta-lactam	1.01538	0.046202	0.187754	0.246078	0.805622		4
blaKPC-12	Beta-lactam	1	2.97261e-18	0.19098	1.5565e-17	1		0
blaOXA-432	Beta-lactam	1	2.97261e-18	0.19098	1.5565e-17	1		0
aadA17	Aminoglycoside	1.16667	-0.26755	0.196948	-1.35848	0.174311		8
blaSHV-43	Beta-lactam	1.00513	0.0156624	0.189879	0.0824864	0.93426		2
blaTEM-95	Beta-lactam	1.26923	-0.102424	0.178814	-0.572793	0.566785		34
blaCMH-3	Beta-lactam	1	2.97261e-18	0.19098	1.5565e-17	1		1
blaCMY-107	Beta-lactam	1.00256	0.0201779	0.189922	0.106243	0.915389		1
blaOXA-217	Beta-lactam	1	2.97261e-18	0.19098	1.5565e-17	1		0
blaGES-23	Beta-lactam	1	2.97261e-18	0.19098	1.5565e-17	1		0
blaCTX-M-58	Beta-lactam	1	2.97261e-18	0.19098	1.5565e-17	1		0
mcr-3.12	Polymyxin	1	2.97261e-18	0.19098	1.5565e-17	1		0
blaOXA-324	Beta-lactam	1	2.97261e-18	0.19098	1.5565e-17	1		0
blaOXA-130	Beta-lactam	1	2.97261e-18	0.19098	1.5565e-17	1		0
blaTEM-151	Beta-lactam	1.02051	-0.0111377	0.189631	-0.0587333	0.953165		7
blaVIM-26	Beta-lactam	1	2.97261e-18	0.19098	1.5565e-17	1		0
blaSHV-157	Beta-lactam	1.01538	-0.00225951	0.189714	-0.0119101	0.990497		5
blaTEM-63	Beta-lactam	1.00256	-0.00451548	0.190937	-0.0236491	0.981133		1
blaSHV-79	Beta-lactam	1.03846	-0.0417879	0.18949	-0.220528	0.82546		5
aac(6')-Iaa	Aminoglycoside	1	2.97261e-18	0.19098	1.5565e-17	1		0
blaTEM-72	Beta-lactam	1.01795	0.01764	0.188678	0.0934929	0.925512		6
aadE-Cc	Aminoglycoside	1	2.97261e-18	0.19098	1.5565e-17	1		0
blaDHA-21	Beta-lactam	1.00769	-0.0135043	0.190864	-0.0707533	0.943594		1
blaSHV-144	Beta-lactam	1.02051	0.0372689	0.187677	0.198579	0.842592		5
blaIMP-56	Beta-lactam	1	2.97261e-18	0.19098	1.5565e-17	1		0
blaIND-3	Beta-lactam	1	2.97261e-18	0.19098	1.5565e-17	1		0
blaTEM-166	Beta-lactam	1.30769	-0.0161317	0.177626	-0.0908183	0.927637		34
blaCMY-110	Beta-lactam	1.01026	-0.0179777	0.190815	-0.0942158	0.924938		3
blaOXA-60c	Beta-lactam	1	2.97261e-18	0.19098	1.5565e-17	1		0
blaCMY-14	Beta-lactam	1.00256	0.0201779	0.189922	0.106243	0.915389		1
blaCMY-127	Beta-lactam	1	2.97261e-18	0.19098	1.5565e-17	1		0
blaCARB-50	Beta-lactam	1	2.97261e-18	0.19098	1.5565e-17	1		0
qnrB70	Quinolone	1	2.97261e-18	0.19098	1.5565e-17	1		0
blaCARB-22	Beta-lactam	1	2.97261e-18	0.19098	1.5565e-17	1		0
aph(2'')-Ie	Aminoglycoside	1	2.97261e-18	0.19098	1.5565e-17	1		0
blaACT-16	Beta-lactam	1.2	-0.315583	0.208376	-1.51448	0.129903		7
blaSHV-24	Beta-lactam	1.01538	-0.0268833	0.190744	-0.140939	0.887918		3
blaTEM-216	Beta-lactam	1.41282	0.0810111	0.179601	0.451062	0.651945	0.880819	37
blaCTX-M-79	Beta-lactam	1.05385	0.0275757	0.185983	0.14827	0.882129		2
blaOXA-309	Beta-lactam	1	2.97261e-18	0.19098	1.5565e-17	1		0
blaVIM-35	Beta-lactam	1	2.97261e-18	0.19098	1.5565e-17	1		0
blaGES-8	Beta-lactam	1	2.97261e-18	0.19098	1.5565e-17	1		0
blaTEM-111	Beta-lactam	1.00769	-0.0135043	0.190852	-0.0707576	0.943591		3
mcr-3.16	Polymyxin	1	2.97261e-18	0.19098	1.5565e-17	1		0
qnrB45	Quinolone	1	2.97261e-18	0.19098	1.5565e-17	1		0
blaVIM-13	Beta-lactam	1	2.97261e-18	0.19098	1.5565e-17	1		0
fosC2	Fosfomycin	1	2.97261e-18	0.19098	1.5565e-17	1		0
blaOXA-59	Beta-lactam	1	2.97261e-18	0.19098	1.5565e-17	1		0
blaCTX-M-126	Beta-lactam	1.01282	0.0506894	0.187796	0.269917	0.787224		3
blaCTX-M-190	Beta-lactam	1.02051	0.0372689	0.187715	0.19854	0.842623		2
cmlB1	Amphenicol	1	2.97261e-18	0.19098	1.5565e-17	1		0
blaCTX-M-161	Beta-lactam	1.01026	0.0310606	0.188801	0.164515	0.869326		4
blaOXA-77	Beta-lactam	1	2.97261e-18	0.19098	1.5565e-17	1		0
blaOXA-208	Beta-lactam	1	2.97261e-18	0.19098	1.5565e-17	1		0
blaSHV-69	Beta-lactam	1.05641	0.0920679	0.182738	0.503824	0.614385		8
blaCTX-M-131	Beta-lactam	1	2.97261e-18	0.19098	1.5565e-17	1		0
blaLEN2	Beta-lactam	1.25641	0.149193	0.182359	0.818128	0.413284		16
blaTEM-121	Beta-lactam	1.00513	0.0400774	0.188891	0.212173	0.831972		1
blaDHA-2	Beta-lactam	1	2.97261e-18	0.19098	1.5565e-17	1		0
blaOXA-204	Beta-lactam	1	2.97261e-18	0.19098	1.5565e-17	1		0
blaOXA-471	Beta-lactam	1	2.97261e-18	0.19098	1.5565e-17	1		0
blaTEM-152	Beta-lactam	1.01026	-0.0179777	0.190811	-0.0942177	0.924936		4
qnrA3	Quinolone	1	2.97261e-18	0.19098	1.5565e-17	1		0
blaIMP-66	Beta-lactam	1	2.97261e-18	0.19098	1.5565e-17	1		0
blaTEM-128	Beta-lactam	1.3	0.0696334	0.172437	0.403818	0.686346		37
blaSHV-95	Beta-lactam	1.00769	0.011161	0.189836	0.058793	0.953117		3
blaGES-4	Beta-lactam	1	2.97261e-18	0.19098	1.5565e-17	1		0
VanXY	Glycopeptide	1	2.97261e-18	0.19098	1.5565e-17	1		0
blaCTX-M-125	Beta-lactam	1.01795	0.0891635	0.185845	0.479773	0.631389		4
blaOXA-126	Beta-lactam	1	2.97261e-18	0.19098	1.5565e-17	1		0
blaDHA-26	Beta-lactam	1.00256	-0.00451548	0.190937	-0.0236491	0.981133		1
blaSHV-196	Beta-lactam	1.02564	-0.0199615	0.189592	-0.105287	0.916148		5
blaSHV-25	Beta-lactam	1.01026	0.00667362	0.189793	0.0351625	0.97195		4
blaOXA-450	Beta-lactam	1	2.97261e-18	0.19098	1.5565e-17	1		0
qacA	Quaternary ammonium compound	7.36923	-0.577592	0.267521	-2.15905	0.0308461	0.0851117	186
mcr-3.15	Polymyxin	1	2.97261e-18	0.19098	1.5565e-17	1		0
aph(3')-IX	Aminoglycoside	1	2.97261e-18	0.19098	1.5565e-17	1		0
blaOXA-510	Beta-lactam	1	2.97261e-18	0.19098	1.5565e-17	1		0
blaKPC-35	Beta-lactam	1	2.97261e-18	0.19098	1.5565e-17	1		0
blaCARB-33	Beta-lactam	1	2.97261e-18	0.19098	1.5565e-17	1		0
blaGES-1	Beta-lactam	1	2.97261e-18	0.19098	1.5565e-17	1		0
blaCTX-M-208	Beta-lactam	1.0359	0.058041	0.185707	0.31254	0.75463		3
mcr-3.19	Polymyxin	1	2.97261e-18	0.19098	1.5565e-17	1		0
msr(D)	Macrolide, streptogramin B	32.2487	-0.282028	0.292187	-0.965233	0.334428	0.589894	311
blaCMY-29	Beta-lactam	1.00513	0.0400774	0.188891	0.212173	0.831972		1
blaCTX-M-219	Beta-lactam	1.04359	-0.0504268	0.189883	-0.265568	0.790572		2
aac(6')-32	Aminoglycoside	1	2.97261e-18	0.19098	1.5565e-17	1		0
blaCMY-58	Beta-lactam	1.00256	0.0201779	0.189922	0.106243	0.915389		1
cmrA	Amphenicol	1	2.97261e-18	0.19098	1.5565e-17	1		0
blaSHV-148	Beta-lactam	1.01538	0.0220997	0.188716	0.117106	0.906776		6
blaGOB-15	Beta-lactam	1	2.97261e-18	0.19098	1.5565e-17	1		0
blaCARB-11	Beta-lactam	1	2.97261e-18	0.19098	1.5565e-17	1		0
blaOXA-136	Beta-lactam	1	2.97261e-18	0.19098	1.5565e-17	1		0
dfrA23	Folate pathway antagonist	1	2.97261e-18	0.19098	1.5565e-17	1		0
blaOXA-483	Beta-lactam	1	2.97261e-18	0.19098	1.5565e-17	1		0
blaOKP-A-6	Beta-lactam	1	2.97261e-18	0.19098	1.5565e-17	1		0
qnrB40	Quinolone	1	2.97261e-18	0.19098	1.5565e-17	1		0
VanHFX	Glycopeptide	1	2.97261e-18	0.19098	1.5565e-17	1		0
blaCMY-26	Beta-lactam	1	2.97261e-18	0.19098	1.5565e-17	1		0
qnrB33	Quinolone	1	2.97261e-18	0.19098	1.5565e-17	1		0
aadA14	Aminoglycoside	1	2.97261e-18	0.19098	1.5565e-17	1		0
tet(30)	Tetracycline	1	2.97261e-18	0.19098	1.5565e-17	1		0
nimF	Nitroimidazole	1	2.97261e-18	0.19098	1.5565e-17	1		0
blaVIM-19	Beta-lactam	1	2.97261e-18	0.19098	1.5565e-17	1		0
erm(E)	Macrolide, lincosamide, streptogramin B	1	2.97261e-18	0.19098	1.5565e-17	1		0
dfrA10	Folate pathway antagonist	1	2.97261e-18	0.19098	1.5565e-17	1		0
blaCARB-30	Beta-lactam	1	2.97261e-18	0.19098	1.5565e-17	1		0
blaOXA-165	Beta-lactam	1	2.97261e-18	0.19098	1.5565e-17	1		0
blaOKP-A-14	Beta-lactam	1	2.97261e-18	0.19098	1.5565e-17	1		0
blaKPC-38	Beta-lactam	1	2.97261e-18	0.19098	1.5565e-17	1		0
erm(Y)	Macrolide, lincosamide, streptogramin B	1	2.97261e-18	0.19098	1.5565e-17	1		0
blaSHV-182	Beta-lactam	1.02051	0.0131941	0.188636	0.0699449	0.944238		7
blaOXA-298	Beta-lactam	1	2.97261e-18	0.19098	1.5565e-17	1		0
blaOXA-127	Beta-lactam	1	2.97261e-18	0.19098	1.5565e-17	1		0
qnrB17	Quinolone	1.05641	-0.0962153	0.191574	-0.502235	0.615502		1
blaOXA-196	Beta-lactam	1	2.97261e-18	0.19098	1.5565e-17	1		0
blaTEM-77	Beta-lactam	1.27692	-0.0723856	0.178802	-0.404836	0.685598		34
blaOXA-347	Beta-lactam	1.54103	-0.454038	0.227465	-1.99608	0.0459258	0.116454	12
blaOXA-73	Beta-lactam	1	2.97261e-18	0.19098	1.5565e-17	1		0
blaOXA-404	Beta-lactam	1	2.97261e-18	0.19098	1.5565e-17	1		0
blaOXA-375	Beta-lactam	1	2.97261e-18	0.19098	1.5565e-17	1		0
vat(F)	Streptogramin A	1	2.97261e-18	0.19098	1.5565e-17	1		0
blaCTX-M-16	Beta-lactam	1.10256	-0.0986146	0.192951	-0.511086	0.609291		3
blaCMY-149	Beta-lactam	1.00256	0.0201779	0.189922	0.106243	0.915389		1
blaDHA-3	Beta-lactam	1.00256	-0.00451548	0.190937	-0.0236491	0.981133		1
blaGES-17	Beta-lactam	1	2.97261e-18	0.19098	1.5565e-17	1		0
blaOXA-145	Beta-lactam	1	2.97261e-18	0.19098	1.5565e-17	1		0
blaOKP-B-16	Beta-lactam	1	2.97261e-18	0.19098	1.5565e-17	1		0
cmr	Macrolide, tetracycline	1	2.97261e-18	0.19098	1.5565e-17	1		0
blaSHV-27	Beta-lactam	1.04872	-0.0590143	0.189514	-0.311399	0.755498		7
blaOXA-124	Beta-lactam	1	2.97261e-18	0.19098	1.5565e-17	1		0
blaOXA-397	Beta-lactam	1	2.97261e-18	0.19098	1.5565e-17	1		0
blaOXY-6-4	Beta-lactam	1.26667	-0.14029	0.197181	-0.711478	0.476788		16
blaOXA-27	Beta-lactam	1	2.97261e-18	0.19098	1.5565e-17	1		0
blaCTX-M-177	Beta-lactam	1.00256	0.0201779	0.189922	0.106243	0.915389		1
blaOXA-93	Beta-lactam	1	2.97261e-18	0.19098	1.5565e-17	1		0
aac(3)-Id	Aminoglycoside	1	2.97261e-18	0.19098	1.5565e-17	1		0
blaOXA-473	Beta-lactam	1	2.97261e-18	0.19098	1.5565e-17	1		0
qnrB32	Quinolone	1	2.97261e-18	0.19098	1.5565e-17	1		0
blaOXA-430	Beta-lactam	1	2.97261e-18	0.19098	1.5565e-17	1		0
blaOXA-251	Beta-lactam	1	2.97261e-18	0.19098	1.5565e-17	1		0
blaBKC	Beta-lactam	1	2.97261e-18	0.19098	1.5565e-17	1		0
blaSHV-98	Beta-lactam	1.02051	0.0131941	0.188636	0.0699449	0.944238		7
blaOXA-557	Beta-lactam	1	2.97261e-18	0.19098	1.5565e-17	1		0
blaOXA-505	Beta-lactam	1	2.97261e-18	0.19098	1.5565e-17	1		0
tet(34)	Tetracycline	1	2.97261e-18	0.19098	1.5565e-17	1		0
blaOXA-342	Beta-lactam	1	2.97261e-18	0.19098	1.5565e-17	1		0
blaCMY-122	Beta-lactam	1	2.97261e-18	0.19098	1.5565e-17	1		0
blaOXA-291	Beta-lactam	1	2.97261e-18	0.19098	1.5565e-17	1		0
blaLEN16	Beta-lactam	1.25897	-0.259035	0.19878	-1.30312	0.192532		13
blaTEM-115	Beta-lactam	1.07692	-0.0106717	0.184975	-0.057693	0.953993		21
qnrB19	Quinolone	1	2.97261e-18	0.19098	1.5565e-17	1		0
blaCTX-M-198	Beta-lactam	1.02564	0.0990617	0.184827	0.535968	0.59198		5
blaCMY-1	Beta-lactam	1	2.97261e-18	0.19098	1.5565e-17	1		0
blaVEB-2	Beta-lactam	1	2.97261e-18	0.19098	1.5565e-17	1		0
blaOXA-231	Beta-lactam	1	2.97261e-18	0.19098	1.5565e-17	1		0
blaSHV-85	Beta-lactam	1.04615	-0.0547269	0.189416	-0.288924	0.77264		7
blaNDM-10	Beta-lactam	1	2.97261e-18	0.19098	1.5565e-17	1		0
blaOXA-341	Beta-lactam	1	2.97261e-18	0.19098	1.5565e-17	1		0
blaCARB-47	Beta-lactam	1	2.97261e-18	0.19098	1.5565e-17	1		0
blaCMY-78	Beta-lactam	1.00513	-0.00901687	0.190895	-0.0472348	0.962326		2
blaOXA-547	Beta-lactam	1	2.97261e-18	0.19098	1.5565e-17	1		0
blaSHV-92	Beta-lactam	1.01282	0.00220014	0.189759	0.0115944	0.990749		3
aph(3')-IIc	Aminoglycoside	1.00256	-0.00451548	0.190937	-0.0236491	0.981133		1
blaCTX-M-8	Beta-lactam	1	2.97261e-18	0.19098	1.5565e-17	1		0
blaSHV-15	Beta-lactam	1.01026	0.0310606	0.188801	0.164515	0.869326		4
blaOXA-46	Beta-lactam	1	2.97261e-18	0.19098	1.5565e-17	1		0
blaOXA-234	Beta-lactam	1	2.97261e-18	0.19098	1.5565e-17	1		0
blaCMY-113	Beta-lactam	1.04615	-0.0305272	0.188688	-0.161787	0.871474		4
blaOKP-B-9	Beta-lactam	1	2.97261e-18	0.19098	1.5565e-17	1		0
blaKPC-5	Beta-lactam	1	2.97261e-18	0.19098	1.5565e-17	1		0
blaOXA-148	Beta-lactam	1	2.97261e-18	0.19098	1.5565e-17	1		0
blaIMP-52	Beta-lactam	1	2.97261e-18	0.19098	1.5565e-17	1		0
blaFONA-1	Beta-lactam	1	2.97261e-18	0.19098	1.5565e-17	1		0
erm(46)	Macrolide, lincosamide, streptogramin B	1	2.97261e-18	0.19098	1.5565e-17	1		0
blaOKP-A-1	Beta-lactam	1	2.97261e-18	0.19098	1.5565e-17	1		0
blaTEM-2	Beta-lactam	1.08462	0.11159	0.179763	0.620759	0.534758		18
blaSHV-141	Beta-lactam	1.03077	-0.0287317	0.189533	-0.151592	0.879509		6
qnrB53	Quinolone	1	2.97261e-18	0.19098	1.5565e-17	1		0
blaB-3	Beta-lactam	1	2.97261e-18	0.19098	1.5565e-17	1		0
aac(3)-Ii	Aminoglycoside	1	2.97261e-18	0.19098	1.5565e-17	1		0
blaSHV-188	Beta-lactam	1.0641	0.0104515	0.185277	0.0564103	0.955015		9
blaOXA-263	Beta-lactam	1	2.97261e-18	0.19098	1.5565e-17	1		0
blaSHV-62	Beta-lactam	1.01282	0.00220014	0.189751	0.0115949	0.990749		5
blaOXA-50	Beta-lactam	1	2.97261e-18	0.19098	1.5565e-17	1		0
qnrB20	Quinolone	1	2.97261e-18	0.19098	1.5565e-17	1		0
blaCARB-35	Beta-lactam	1	2.97261e-18	0.19098	1.5565e-17	1		0
grmO	Aminoglycoside	1	2.97261e-18	0.19098	1.5565e-17	1		0
erm(35)	Macrolide, lincosamide, streptogramin B	1	2.97261e-18	0.19098	1.5565e-17	1		0
blaOXA-448	Beta-lactam	1	2.97261e-18	0.19098	1.5565e-17	1		0
blaOXA-454	Beta-lactam	1	2.97261e-18	0.19098	1.5565e-17	1		0
blaTEM-230	Beta-lactam	1.37692	-0.0320068	0.183183	-0.174726	0.861295	0.947301	32
blaBRO-1	Beta-lactam	1	2.97261e-18	0.19098	1.5565e-17	1		0
cfiA9	Beta-lactam	1.00256	-0.00451548	0.190937	-0.0236491	0.981133		1
blaOXA-346	Beta-lactam	1	2.97261e-18	0.19098	1.5565e-17	1		0
blaCTX-M-203	Beta-lactam	1.01538	0.0700547	0.186826	0.374972	0.707681		2
mcr-3.6	Polymyxin	1	2.97261e-18	0.19098	1.5565e-17	1		0
blaCARB-10	Beta-lactam	1	2.97261e-18	0.19098	1.5565e-17	1		0
erm(S)	Macrolide, lincosamide, streptogramin B	1	2.97261e-18	0.19098	1.5565e-17	1		0
blaOXA-66	Beta-lactam	1	2.97261e-18	0.19098	1.5565e-17	1		0
blaKPC-31	Beta-lactam	1	2.97261e-18	0.19098	1.5565e-17	1		0
blaOKP-B-11	Beta-lactam	1	2.97261e-18	0.19098	1.5565e-17	1		0
blaSHV-143	Beta-lactam	1.02051	0.0131941	0.188636	0.0699449	0.944238		7
qnrB67	Quinolone	1.00256	-0.00451548	0.190937	-0.0236491	0.981133		1
blaOXA-307	Beta-lactam	1	2.97261e-18	0.19098	1.5565e-17	1		0
blaKPC-13	Beta-lactam	1	2.97261e-18	0.19098	1.5565e-17	1		0
aph(4)-Ia	Aminoglycoside	1	2.97261e-18	0.19098	1.5565e-17	1		0
blaOKP-B-13	Beta-lactam	1	2.97261e-18	0.19098	1.5565e-17	1		0
blaOXA-225	Beta-lactam	1	2.97261e-18	0.19098	1.5565e-17	1		0
blaOXY-2-5	Beta-lactam	1.08718	0.0409937	0.183197	0.223769	0.822937		5
blaTEM-153	Beta-lactam	1.06667	0.00620207	0.185222	0.0334846	0.973288		13
blaIMP-6	Beta-lactam	1	2.97261e-18	0.19098	1.5565e-17	1		0
blaCTX-M-25	Beta-lactam	1	2.97261e-18	0.19098	1.5565e-17	1		0
fosB6	Fosfomycin	1	2.97261e-18	0.19098	1.5565e-17	1		0
fosD	Fosfomycin	1.00256	-0.00451548	0.190937	-0.0236491	0.981133		1
blaLEN18	Beta-lactam	1.02821	-0.0489096	0.190551	-0.256674	0.79743		8
blaLUT-1	Beta-lactam	1	2.97261e-18	0.19098	1.5565e-17	1		0
tet(O/W/O)-1	Tetracycline	1.2	-0.199117	0.190285	-1.04641	0.29537		19
blaACT-12	Beta-lactam	1.00256	-0.00451548	0.190937	-0.0236491	0.981133		2
blaHERA-2	Beta-lactam	1.01538	-0.0268833	0.190788	-0.140907	0.887943		1
blaKPC-9	Beta-lactam	1	2.97261e-18	0.19098	1.5565e-17	1		0
blaCTX-M-91	Beta-lactam	1	2.97261e-18	0.19098	1.5565e-17	1		0
blaIMP-16	Beta-lactam	1	2.97261e-18	0.19098	1.5565e-17	1		0
blaOXA-491	Beta-lactam	1	2.97261e-18	0.19098	1.5565e-17	1		0
blaCARB-32	Beta-lactam	1	2.97261e-18	0.19098	1.5565e-17	1		0
aadA22	Aminoglycoside	1.15897	-0.232265	0.197894	-1.17368	0.240522		7
blaCTX-M-22	Beta-lactam	1.01282	0.0981804	0.185956	0.527975	0.597516		1
blaCTX-M-1	Beta-lactam	1.00256	-0.00451548	0.190937	-0.0236491	0.981133		1
blaMOR	Beta-lactam	1	2.97261e-18	0.19098	1.5565e-17	1		0
erm(44)	Macrolide, lincosamide, streptogramin B	1	2.97261e-18	0.19098	1.5565e-17	1		0
blaOXA-558	Beta-lactam	1	2.97261e-18	0.19098	1.5565e-17	1		0
blaIMP-32	Beta-lactam	1	2.97261e-18	0.19098	1.5565e-17	1		0
qnrD2	Quinolone	1	2.97261e-18	0.19098	1.5565e-17	1		0
blaOKP-A-4	Beta-lactam	1	2.97261e-18	0.19098	1.5565e-17	1		0
qnrB47	Quinolone	1.00256	-0.00451548	0.190937	-0.0236491	0.981133		1
blaLEN15	Beta-lactam	1.09744	-0.0904867	0.189343	-0.477898	0.632723		7
blaVEB-3	Beta-lactam	1	2.97261e-18	0.19098	1.5565e-17	1		0
blaCTX-M-73	Beta-lactam	1.01282	0.0506894	0.187792	0.269923	0.78722		4
blaOXA-545	Beta-lactam	1	2.97261e-18	0.19098	1.5565e-17	1		0
blaPER-7	Beta-lactam	1	2.97261e-18	0.19098	1.5565e-17	1		0
nimH	Nitroimidazole	1	2.97261e-18	0.19098	1.5565e-17	1		0
blaBEL4	Beta-lactam	1	2.97261e-18	0.19098	1.5565e-17	1		0
blaOXA-381	Beta-lactam	1	2.97261e-18	0.19098	1.5565e-17	1		0
qnrB27	Quinolone	1.00256	-0.00451548	0.190937	-0.0236491	0.981133		1
blaOXA-17	Beta-lactam	1	2.97261e-18	0.19098	1.5565e-17	1		0
blaOXA-439	Beta-lactam	1	2.97261e-18	0.19098	1.5565e-17	1		0
mcr-5.1	Polymyxin	1	2.97261e-18	0.19098	1.5565e-17	1		0
blaSST-1	Beta-lactam	1.02821	-0.0489096	0.19072	-0.256448	0.797605		2
aac(3)-Ia	Aminoglycoside	1	2.97261e-18	0.19098	1.5565e-17	1		0
blaOXA-195	Beta-lactam	1	2.97261e-18	0.19098	1.5565e-17	1		0
blaOXA-161	Beta-lactam	1	2.97261e-18	0.19098	1.5565e-17	1		0
blaCMY-151	Beta-lactam	1.00256	-0.00451548	0.190937	-0.0236491	0.981133		1
blaTEM-217	Beta-lactam	1.54359	0.116189	0.182999	0.634917	0.525483	0.756342	46
cphA7	Beta-lactam	1	2.97261e-18	0.19098	1.5565e-17	1		0
aph(3')-III	Aminoglycoside	1.7359	-0.632397	0.229234	-2.75874	0.00580239	0.0258238	27
blaOXA-83	Beta-lactam	1	2.97261e-18	0.19098	1.5565e-17	1		0
blaHERA-1	Beta-lactam	1.01795	-0.0313155	0.190772	-0.164152	0.869612		1
blaOXA-556	Beta-lactam	1	2.97261e-18	0.19098	1.5565e-17	1		0
blaOXA-9	Beta-lactam	1	2.97261e-18	0.19098	1.5565e-17	1		0
blaSHV-151	Beta-lactam	1.01538	-0.00225951	0.189714	-0.0119101	0.990497		5
blaOXA-340	Beta-lactam	1	2.97261e-18	0.19098	1.5565e-17	1		0
blaOXA-11	Beta-lactam	1	2.97261e-18	0.19098	1.5565e-17	1		0
lnu(P)	Lincosamide	1.08205	-0.137915	0.190472	-0.724069	0.469023		8
mph(D)	Macrolide	1	2.97261e-18	0.19098	1.5565e-17	1		0
blaTEM-82	Beta-lactam	1.18205	0.0840653	0.174962	0.480479	0.630887		26
blaTEM-97	Beta-lactam	1.19487	-0.0174459	0.178048	-0.0979842	0.921945		29
mcr-3.2	Polymyxin	1	2.97261e-18	0.19098	1.5565e-17	1		0
blaOXA-351	Beta-lactam	1	2.97261e-18	0.19098	1.5565e-17	1		0
cat(pC233)	Amphenicol	1.00769	0.0597062	0.187887	0.317778	0.750653		1
blaOXA-99	Beta-lactam	1	2.97261e-18	0.19098	1.5565e-17	1		0
blaCTX-M-76	Beta-lactam	1	2.97261e-18	0.19098	1.5565e-17	1		0
qnrB43	Quinolone	1	2.97261e-18	0.19098	1.5565e-17	1		0
blaCMY-73	Beta-lactam	1	2.97261e-18	0.19098	1.5565e-17	1		0
blaCMY-98	Beta-lactam	1	2.97261e-18	0.19098	1.5565e-17	1		0
erm(30)	Macrolide, lincosamide, streptogramin B	1	2.97261e-18	0.19098	1.5565e-17	1		0
blaSCO-1	Beta-lactam	1	2.97261e-18	0.19098	1.5565e-17	1		0
blaGES-10	Beta-lactam	1	2.97261e-18	0.19098	1.5565e-17	1		0
blaCTX-M-65	Beta-lactam	1.01282	0.0506894	0.187792	0.269923	0.78722		4
blaOXA-250	Beta-lactam	1	2.97261e-18	0.19098	1.5565e-17	1		0
blaSHV-40	Beta-lactam	1.03333	-0.00883216	0.188511	-0.0468521	0.962631		5
qnrS10	Quinolone	1.04615	0.325986	0.175859	1.85368	0.0637852		2
blaSIM-1	Beta-lactam	1	2.97261e-18	0.19098	1.5565e-17	1		0
blaOXA-378	Beta-lactam	1	2.97261e-18	0.19098	1.5565e-17	1		0
aac(6')-Iu	Aminoglycoside	1	2.97261e-18	0.19098	1.5565e-17	1		0
blaCMY-45	Beta-lactam	1.00256	0.0201779	0.189922	0.106243	0.915389		1
blaOXA-406	Beta-lactam	1	2.97261e-18	0.19098	1.5565e-17	1		0
blaKPC-22	Beta-lactam	1	2.97261e-18	0.19098	1.5565e-17	1		0
blaACI-1	Beta-lactam	1.22564	-0.327745	0.210189	-1.55929	0.118928		4
blaFONA-4	Beta-lactam	1	2.97261e-18	0.19098	1.5565e-17	1		0
blaOKP-B-15	Beta-lactam	1	2.97261e-18	0.19098	1.5565e-17	1		0
blaTEM-36	Beta-lactam	1.37179	0.0288378	0.179992	0.160217	0.87271	0.947301	34
erm(Z)	Macrolide, lincosamide, streptogramin B	1	2.97261e-18	0.19098	1.5565e-17	1		0
blaTEM-12	Beta-lactam	1.02821	-6.19512e-05	0.188518	-0.000328623	0.999738		9
blaCTX-M-110	Beta-lactam	1.01538	0.0220997	0.188724	0.117101	0.90678		4
blaSHV-185	Beta-lactam	1.02308	0.0087619	0.188595	0.0464588	0.962945		8
blaNDM-1	Beta-lactam	1	2.97261e-18	0.19098	1.5565e-17	1		0
[truncated: 565 more rows]

## Sheet: antibiotics during pregnancy
Gene	Antibiotic class	baseMean	log2FoldChange (antibiotics vs no antibiotics)	lfcSE	stat	p-value	FDR-adjusted p-value	No of neonates positive for ARG
[truncated: 2,534 more rows]

[truncated: 1 more sheets: intrapartum antibiotics]
