# Supplementary material for: Metagenomics analysis of the neonatal intestinal resistome
Source: Front Pediatr. 2023 Jun 16;11:1169651. doi: 10.3389/fped.2023.1169651 (PMC10313230; doi:10.3389/fped.2023.1169651)
Supplement: Supplementary Table 2 — Excel table containing results of Wilcoxon tests on phyla [file Table2.xlsx]

## Sheet: delivery mode
Taxonomy	Taxon	W statistics	p-value	No of neonates	log2FC vaginal vs CS	median vaginal	median CS	mean vaginal	mean CS
Firmicutes	Firmicutes_&_1239	27582	1.06004e-24	390	-3.33442	6.8934	70.4423	20.5852	60.5983
Proteobacteria	Proteobacteria_&_1224	17262	0.683512	390	-0.256174	19.2775	23.0427	31.0361	32.6498
Bacteroidetes	Bacteroidetes_&_976	4382	1.35841e-32	385	6.8052	12.5905	0.0134774	29.1516	0.434438
Cyanobacteria	Cyanobacteria_&_1117	20366	0.000370692	207	-0.0101661	0	0.00070715	0.00282922	0.00731103
Actinobacteria	Actinobacteria_&_201174	12797	0.00011606	390	4.00149	4.03189	0.157977	18.7989	6.30261
Chloroflexi	Chloroflexi_&_200795	16641	0.223352	3	0	0	0	4.91025e-06	0
Fusobacteria	Fusobacteria_&_32066	14581	0.0238694	213	0.0035813	0.000375514	0.000126654	0.00458319	0.00202419
Spirochaetes	Spirochaetes_&_203691	19270.5	0.00210089	96	0	0	0	0.00533961	0.00382814
Balneolaeota	Balneolaeota_&_1936987	16965	0.156494	1	0	0	0	0	1.74019e-06
Candidatus Saccharibacteria	Candidatus Saccharibacteria_&_95818	17368	0.230674	25	0	0	0	0.000349392	0.000825839
Planctomycetes	Planctomycetes_&_203682	16641	0.223352	3	0	0	0	7.06845e-06	0
Nitrospirae	Nitrospirae_&_40117	16965	0.156494	1	0	0	0	0	4.97083e-06
Lentisphaerae	Lentisphaerae_&_256845	16770	0.485439	1	0	0	0	7.90886e-05	0
Deinococcus-Thermus	Deinococcus-Thermus_&_1297	18894	0.0013766	57	0	0	0	0.00020503	0.000359251
Tenericutes	Tenericutes_&_544448	19079.5	6.7128e-06	32	0	0	0	1.59286e-05	0.000420442
Acidobacteria	Acidobacteria_&_57723	16965	0.156494	1	0	0	0	0	3.41959e-06
Verrucomicrobia	Verrucomicrobia_&_74201	16380	0.207196	16	0	0	0	0.414752	8.2744e-06
Synergistetes	Synergistetes_&_508458	16834.5	#NUM!	0	0	0	0	0	0
Fibrobacteres	Fibrobacteres_&_65842	16254	0.0332464	9	0	0	0	3.80415e-05	0
Thermotogae	Thermotogae_&_200918	16648	0.552778	12	0	0	0	2.62344e-05	3.2404e-05

## Sheet: formula milk
Taxonomy	Taxon	W statistics	p-value	No of neonates	log2FC formula vs no formula	median formula	median no formula	mean formula	mean no formula
Firmicutes	Firmicutes_&_1239	14526	0.0320089	390	1.0922	28.5812	13.3528	39.3726	31.1077
Proteobacteria	Proteobacteria_&_1224	13620	0.00260379	390	1.05015	33.9036	16.3209	37.7074	28.5714
Bacteroidetes	Bacteroidetes_&_976	20779	0.000124754	385	-2.1337	0.0335838	0.486219	13.6262	22.5971
Cyanobacteria	Cyanobacteria_&_1117	18025	0.204309	207	-0.00497433	0	0.00034539	0.0050907	0.00393107
Actinobacteria	Actinobacteria_&_201174	18010	0.234966	390	-0.338001	0.442986	0.586336	8.46163	17.6964
Chloroflexi	Chloroflexi_&_200795	16960	0.226052	3	0	0	0	0	4.89151e-06
Fusobacteria	Fusobacteria_&_32066	16673	0.924355	213	0.000341514	0.000332704	0.000308956	0.00512613	0.00305797
Spirochaetes	Spirochaetes_&_203691	15323	0.0675871	96	0	0	0	0.00382848	0.00533367
Balneolaeota	Balneolaeota_&_1936987	16832	0.487994	1	0	0	0	0	8.56809e-07
Candidatus Saccharibacteria	Candidatus Saccharibacteria_&_95818	16404	0.412747	25	0	0	0	0.00116117	0.000187386
Planctomycetes	Planctomycetes_&_203682	16764	0.982348	3	0	0	0	6.36717e-06	3.93079e-06
Nitrospirae	Nitrospirae_&_40117	16637	0.154091	1	0	0	0	5.00966e-06	0
Lentisphaerae	Lentisphaerae_&_256845	16832	0.487994	1	0	0	0	0	7.87867e-05
Deinococcus-Thermus	Deinococcus-Thermus_&_1297	16588	0.779876	57	0	0	0	0.000125008	0.000320058
Tenericutes	Tenericutes_&_544448	16647.5	0.809397	32	0	0	0	0.000340408	5.65729e-05
Acidobacteria	Acidobacteria_&_57723	16832	0.487994	1	0	0	0	0	1.68369e-06
Verrucomicrobia	Verrucomicrobia_&_74201	16218	0.126101	16	0	0	0	0.816401	0.0143206
Synergistetes	Synergistetes_&_508458	16768	#NUM!	0	0	0	0	0	0
Fibrobacteres	Fibrobacteres_&_65842	16757	0.969193	9	0	0	0	2.96024e-05	2.3434e-05
Thermotogae	Thermotogae_&_200918	16756	0.970665	12	0	0	0	2.50493e-05	2.98511e-05

## Sheet: probiotics during pregnancy
Taxonomy	Taxon	W statistics	p-value	No of neonates	log2FC probiotics vs no probiotics	median probiotics	median no probiotics	mean probiotics	mean no probiotics
Firmicutes	Firmicutes_&_1239	13044	0.0453892	390	-1.3099	6.93686	17.3461	28.1227	35.0884
Proteobacteria	Proteobacteria_&_1224	10038	0.134396	390	0.537471	28.2367	19.4234	35.0475	30.7959
Bacteroidetes	Bacteroidetes_&_976	10142	0.168844	385	1.11516	0.347582	0.106621	26.0892	18.2203
Cyanobacteria	Cyanobacteria_&_1117	13277	0.0164135	207	-0.00489987	0	0.00034021	0.00230207	0.00475894
Actinobacteria	Actinobacteria_&_201174	11960	0.459796	390	-0.278016	0.44789	0.564331	9.93274	15.7189
Chloroflexi	Chloroflexi_&_200795	11431	0.414848	3	0	0	0	0	4.01748e-06
Fusobacteria	Fusobacteria_&_32066	11756	0.598231	213	-0.00142796	0.000247829	0.000347102	0.00303977	0.00389188
Spirochaetes	Spirochaetes_&_203691	12155	0.201273	96	0	0	0	0.00319538	0.00520563
Balneolaeota	Balneolaeota_&_1936987	11360	0.641839	1	0	0	0	0	7.03712e-07
Candidatus Saccharibacteria	Candidatus Saccharibacteria_&_95818	11254	0.847796	25	0	0	0	7.1112e-05	0.000603999
Planctomycetes	Planctomycetes_&_203682	11237	0.503345	3	0	0	0	3.32308e-06	5.04365e-06
Nitrospirae	Nitrospirae_&_40117	11165	0.0345995	1	0	0	0	9.03151e-06	0
Lentisphaerae	Lentisphaerae_&_256845	11360	0.641839	1	0	0	0	0	6.47088e-05
Deinococcus-Thermus	Deinococcus-Thermus_&_1297	11961	0.228216	57	0	0	0	0.000260758	0.000254992
Tenericutes	Tenericutes_&_544448	11490	0.68653	32	0	0	0	0.000136972	0.000152568
Acidobacteria	Acidobacteria_&_57723	11360	0.641839	1	0	0	0	0	1.38284e-06
Verrucomicrobia	Verrucomicrobia_&_74201	11301	0.937901	16	0	0	0	0.798909	0.161532
Synergistetes	Synergistetes_&_508458	11324.5	#NUM!	0	0	0	0	0	0
Fibrobacteres	Fibrobacteres_&_65842	11253	0.750658	9	0	0	0	3.50234e-05	2.33297e-05
Thermotogae	Thermotogae_&_200918	11360.5	0.890134	12	0	0	0	1.9797e-05	3.01621e-05

## Sheet: antibiotics during pregnancy
Taxonomy	Taxon	W statistics	p-value	No of neonates	log2FC antibiotics vs no antibiotics	median antibiotics	median no antibiotics	mean antibiotics	mean no antibiotics
Firmicutes	Firmicutes_&_1239	6996	0.0976202	390	1.02209	28.2835	13.8761	42.6066	32.5871
Proteobacteria	Proteobacteria_&_1224	7939	0.713526	390	-0.408616	16.2215	21.5653	32.6965	31.4117
Bacteroidetes	Bacteroidetes_&_976	8983	0.289606	385	-0.669344	0.0552048	0.14683	14.4032	20.3896
Cyanobacteria	Cyanobacteria_&_1117	8186	0.975234	207	-0.00142635	0.000196556	0.000295666	0.00509739	0.00420139
Actinobacteria	Actinobacteria_&_201174	8740	0.467393	390	-1.11225	0.220036	0.591863	10.1977	15.2926
Chloroflexi	Chloroflexi_&_200795	8084	0.264473	3	0	0	0	1.13565e-05	2.1534e-06
Fusobacteria	Fusobacteria_&_32066	8617	0.557445	213	-0.00494592	0	0.000343414	0.00308942	0.00382761
Spirochaetes	Spirochaetes_&_203691	7277.5	0.0925853	96	0	0	0	0.00889075	0.00427109
Balneolaeota	Balneolaeota_&_1936987	8232	0.713746	1	0	0	0	0	6.56386e-07
Candidatus Saccharibacteria	Candidatus Saccharibacteria_&_95818	8241	0.916638	25	0	0	0	4.60568e-05	0.000571678
Planctomycetes	Planctomycetes_&_203682	8085	0.26836	3	0	0	0	1.65402e-05	3.07291e-06
Nitrospirae	Nitrospirae_&_40117	8232	0.713746	1	0	0	0	0	1.87496e-06
Lentisphaerae	Lentisphaerae_&_256845	8037	0.00778015	1	0	0	0	0.000430044	0
Deinococcus-Thermus	Deinococcus-Thermus_&_1297	8565	0.42757	57	0	0	0	0.000471974	0.000225735
Tenericutes	Tenericutes_&_544448	8375.5	0.631384	32	0	0	0	4.23243e-05	0.000164803
Acidobacteria	Acidobacteria_&_57723	8232	0.713746	1	0	0	0	0	1.28985e-06
Verrucomicrobia	Verrucomicrobia_&_74201	8392.5	0.464111	16	0	0	0	0.0779579	0.305583
Synergistetes	Synergistetes_&_508458	8208	#NUM!	0	0	0	0	0	0
Fibrobacteres	Fibrobacteres_&_65842	8424	0.257252	9	0	0	0	0	2.90317e-05
Thermotogae	Thermotogae_&_200918	8496	0.188839	12	0	0	0	0	3.22436e-05

## Sheet: intrapartum antibiotics
Taxonomy	Taxon	W statistics	p-value	No of neonates	log2FC antibiotics vs no antibiotics	median antibiotics	median no antibiotics	mean antibiotics	mean no antibiotics
Firmicutes	Firmicutes_&_1239	13933	0.575229	388	-0.147745	14.2087	15.7517	35.2861	33.5436
Proteobacteria	Proteobacteria_&_1224	11599	0.0521719	388	0.642982	29.277	18.7127	37.5285	29.7607
Bacteroidetes	Bacteroidetes_&_976	13840	0.645066	383	-0.410369	0.0716363	0.128109	20.8109	19.1356
Cyanobacteria	Cyanobacteria_&_1117	14409	0.258585	207	-0.00482619	0	0.000335086	0.00340599	0.00461413
Actinobacteria	Actinobacteria_&_201174	18905	3.79927e-09	388	-3.83353	0.0692768	2.31327	6.35787	17.1837
Chloroflexi	Chloroflexi_&_200795	13350	0.674041	3	0	0	0	6.05682e-06	2.47135e-06
Fusobacteria	Fusobacteria_&_32066	14579.5	0.187949	212	-0.00574644	0	0.000399107	0.00294722	0.00396356
Spirochaetes	Spirochaetes_&_203691	13228.5	0.797742	96	0	0	0	0.0091589	0.00356767
Balneolaeota	Balneolaeota_&_1936987	13455	0.586819	1	0	0	0	0	7.53302e-07
Candidatus Saccharibacteria	Candidatus Saccharibacteria_&_95818	13573	0.682165	25	0	0	0	0.0002795	0.000579093
Planctomycetes	Planctomycetes_&_203682	13545	0.341712	3	0	0	0	0	6.19082e-06
Nitrospirae	Nitrospirae_&_40117	13455	0.586819	1	0	0	0	0	2.1518e-06
Lentisphaerae	Lentisphaerae_&_256845	13455	0.586819	1	0	0	0	0	6.92689e-05
Deinococcus-Thermus	Deinococcus-Thermus_&_1297	14407	0.0826279	57	0	0	0	0.000267524	0.000254292
Tenericutes	Tenericutes_&_544448	13666	0.5657	32	0	0	0	0.000414783	7.0684e-05
Acidobacteria	Acidobacteria_&_57723	13455	0.586819	1	0	0	0	0	1.48029e-06
Verrucomicrobia	Verrucomicrobia_&_74201	13543.5	0.678841	16	0	0	0	0.000102587	0.363229
Synergistetes	Synergistetes_&_508458	13410	#NUM!	0	0	0	0	0	0
Fibrobacteres	Fibrobacteres_&_65842	13430	0.936073	9	0	0	0	1.47634e-05	2.88595e-05
Thermotogae	Thermotogae_&_200918	13182	0.415905	12	0	0	0	2.27906e-05	3.01213e-05
