# Supplementary material for: Metagenomics analysis of the neonatal intestinal resistome
Source: Front Pediatr. 2023 Jun 16;11:1169651. doi: 10.3389/fped.2023.1169651 (PMC10313230; doi:10.3389/fped.2023.1169651)
Supplement: Supplementary Table 3 — Excel table containing results of Wilcoxon tests on families [file Table3.xlsx]

## Sheet: delivery mode
Taxonomy	Taxon	W statistics	p-value	No of neonates	log2FC vaginal vs CS	median vaginal	median CS	mean vaginal	mean CS
Firmicutes: Staphylococcaceae	Staphylococcaceae_&_90964	20192	0.00135026	390	-1.17183	0.683438	1.66506	3.99719	7.13535
Firmicutes: Streptococcaceae	Streptococcaceae_&_1300	25477	1.57204e-16	390	-2.8044	0.864085	6.63477	4.56282	16.3494
Actinobacteria: Coriobacteriaceae	Coriobacteriaceae_&_84107	11533	8.17762e-10	123	0	0	0	0.355467	0.00145637
Actinobacteria: Propionibacteriaceae	Propionibacteriaceae_&_31957	19138.5	0.0267026	294	-0.00468941	0.000651204	0.000978898	0.0124327	0.0323553
Proteobacteria: Enterobacteriaceae	Enterobacteriaceae_&_543	14110	0.00926753	351	5.28727	14.6573	0.277901	27.814	22.6945
Bacteroidetes: Bacteroidaceae	Bacteroidaceae_&_815	4296.5	1.36985e-33	288	6.31462	7.85957	0	21.7331	0.310725
Firmicutes: Veillonellaceae	Veillonellaceae_&_31977	25614	4.51888e-17	328	-6.37202	0.00920142	8.94475	4.77997	22.735
Proteobacteria: Pasteurellaceae	Pasteurellaceae_&_712	23843	2.19805e-11	361	-3.46624	0.0127866	1.14652	2.55846	8.79484
Proteobacteria: Burkholderiaceae	Burkholderiaceae_&_119060	19179	0.0252256	382	-0.0253557	0.00388889	0.0057309	0.00855246	0.00835022
Firmicutes: Clostridiaceae	Clostridiaceae_&_31979	21164	3.2687e-05	306	-0.213478	0.00247366	0.0188162	2.58762	6.16658
Firmicutes: Enterococcaceae	Enterococcaceae_&_81852	21004.5	6.31174e-05	306	-1.54578	0.00509486	0.206836	1.38204	5.13254
Bacteroidetes: Tannerellaceae	Tannerellaceae_&_2005525	5572	1.26733e-29	212	1.13297	0.11931	0	6.90634	0.0767401
Actinobacteria: Bifidobacteriaceae	Bifidobacteriaceae_&_31953	11592	4.8342e-07	303	4.83286	2.78996	0.001404	18.2688	5.99202
Actinobacteria: Micrococcaceae	Micrococcaceae_&_1268	20839	0.000130581	347	-0.135346	0.00604962	0.0164802	0.0397423	0.0686397
Firmicutes: Peptostreptococcaceae	Peptostreptococcaceae_&_186804	18742	0.0674135	309	0.000439939	0.00377852	0.00374688	0.105985	0.344003
Firmicutes: Carnobacteriaceae	Carnobacteriaceae_&_186828	25383	2.27107e-16	303	-0.0694596	0.000800679	0.00577253	0.00754296	0.025801
Firmicutes: Lactobacillaceae	Lactobacillaceae_&_33958	19981	0.00220717	260	-0.00772417	0.000486126	0.00102557	0.108614	0.64765
Firmicutes: Lachnospiraceae	Lachnospiraceae_&_186803	17529	0.507345	349	-0.0102535	0.0100616	0.0108467	1.25198	1.65746
Bacteroidetes: Flavobacteriaceae	Flavobacteriaceae_&_49546	16720	0.913099	322	-0.010602	0.00274802	0.00350587	0.0168808	0.0216984
Actinobacteria: Corynebacteriaceae	Corynebacteriaceae_&_1653	16440	0.704547	292	0.00410914	0.00111195	0.00082437	0.00537952	0.00912185
Actinobacteria: Streptomycetaceae	Streptomycetaceae_&_2062	10687.5	3.93547e-09	318	0.0627379	0.00559361	0.00110011	0.028872	0.0215085
Firmicutes: Sporolactobacillaceae	Sporolactobacillaceae_&_186821	19340	0.00750414	162	-0.00324473	0	0.000225161	0.0012367	0.0023537
Firmicutes: Peptoniphilaceae	Peptoniphilaceae_&_1570339	20430.5	0.000445675	252	-0.0187161	0.000595355	0.00190889	0.00709138	0.0341835
Firmicutes: Paenibacillaceae	Paenibacillaceae_&_186822	11577.5	2.01981e-08	162	0	0	0	0.0158967	0.00917421
Proteobacteria: Moraxellaceae	Moraxellaceae_&_468	19164	0.014945	176	-0.00310979	0	0.000215787	0.00163178	0.00211634
Firmicutes: Heliobacteriaceae	Heliobacteriaceae_&_31984	18854	0.0413955	205	-0.00624533	0	0.000433832	0.00283012	0.00532795
Firmicutes: Oscillospiraceae	Oscillospiraceae_&_216572	12768	1.29173e-05	159	0	0	0	0.0627478	0.0915966
Firmicutes: Erysipelotrichaceae	Erysipelotrichaceae_&_128827	12126.5	4.55717e-06	258	0.061402	0.00468567	0.000323668	1.40722	0.220383
Actinobacteria: Atopobiaceae	Atopobiaceae_&_1643824	14008	0.0001414	81	0	0	0	0.0194239	0.000472191
Proteobacteria: Rhizobiaceae	Rhizobiaceae_&_82115	11687	1.83663e-09	120	0	0	0	0.00239108	0.000270758
Spirochaetes: Leptospiraceae	Leptospiraceae_&_170	17880.5	0.0359641	32	0	0	0	0.00454722	0.00286627
Actinobacteria: Jiangellaceae	Jiangellaceae_&_1217100	13757	8.86707e-06	68	0	0	0	0.00108374	4.05061e-05
Proteobacteria: Rhodanobacteraceae	Rhodanobacteraceae_&_1775411	15267	0.0752155	131	0	0	0	0.00357475	0.00377609
Proteobacteria: Beijerinckiaceae	Beijerinckiaceae_&_45404	13113	1.91506e-08	61	0	0	0	0.00026634	1.31509e-05
Firmicutes: Bacillaceae	Bacillaceae_&_186817	15231	0.123871	304	0.0116263	0.00173006	0.000913541	0.00833372	0.00556394
Bacteroidetes: Barnesiellaceae	Barnesiellaceae_&_2005519	7374.5	9.22872e-25	152	0.0182425	0.0012725	0	0.0422512	0.000197981
Actinobacteria: Treboniaceae	Treboniaceae_&_2767072	16965	0.156494	1	0	0	0	0	1.46086e-06
Proteobacteria: Roseobacteraceae	Roseobacteraceae_&_2854170	15185	0.00195665	37	0	0	0	0.00177641	1.41736e-05
Proteobacteria: Myxococcaceae	Myxococcaceae_&_31	16583	0.805646	245	0.00435858	0.000964865	0.000660296	0.0048954	0.00754761
Actinobacteria: Eggerthellaceae	Eggerthellaceae_&_1643826	10989	7.21101e-11	139	0	0	0	0.0478806	0.0174833
Deinococcus-Thermus: Deinococcaceae	Deinococcaceae_&_183710	19059	0.000405716	54	0	0	0	0.000200238	0.00035831
Proteobacteria: Pseudomonadaceae	Pseudomonadaceae_&_135621	19070.5	0.0321196	312	-0.00477566	0.000550568	0.000883966	0.00969208	0.00608742
Proteobacteria: Hafniaceae	Hafniaceae_&_1903412	13265	0.000373681	220	0.0356611	0.00250264	0	0.0141341	0.0126786
Bacteroidetes: Rikenellaceae	Rikenellaceae_&_171550	6705	3.71028e-27	163	0.0435938	0.00306781	0	0.242517	0.00203015
Actinobacteria: Lawsonellaceae	Lawsonellaceae_&_2805586	16325.5	0.131977	14	0	0	0	3.79598e-05	1.40493e-05
Proteobacteria: Yersiniaceae	Yersiniaceae_&_1903411	17416	0.576899	302	0.0210906	0.00646892	0.00492379	0.0277163	0.115961
Proteobacteria: Morganellaceae	Morganellaceae_&_1903414	15300	0.132433	244	0.00718411	0.000948218	0.000446781	0.0122852	0.233012
Spirochaetes: Spirochaetaceae	Spirochaetaceae_&_137	17051	0.598034	21	0	0	0	0.000378337	0.000455145
Firmicutes: Planococcaceae	Planococcaceae_&_186818	12987.5	2.37694e-05	146	0	0	0	0.00272028	0.000919018
Proteobacteria: Erwiniaceae	Erwiniaceae_&_1903409	16425	0.692303	274	0.0660704	0.00796613	0.00313317	0.207762	0.571007
Proteobacteria: Halomonadaceae	Halomonadaceae_&_28256	11614	3.09066e-09	131	0	0	0	0.00481901	0.000756922
Proteobacteria: Pectobacteriaceae	Pectobacteriaceae_&_1903410	16189.5	0.52682	242	0.0190991	0.0019916	0.000650281	0.0136456	0.0171462
Bacteroidetes: Sphingobacteriaceae	Sphingobacteriaceae_&_84566	16262.5	0.264779	34	0	0	0	8.25627e-05	0.00020255
Firmicutes: Aerococcaceae	Aerococcaceae_&_186827	12381	9.17436e-06	221	0.0127166	0.000885346	0	0.0153412	0.00556352
Proteobacteria: Neisseriaceae	Neisseriaceae_&_481	24507	5.62993e-14	246	-0.255306	0.000234811	0.0196391	0.042685	0.10501
Proteobacteria: Bradyrhizobiaceae	Bradyrhizobiaceae_&_41294	16186	0.357861	71	0	0	0	0.00021339	9.98377e-05
Actinobacteria: Actinomycetaceae	Actinomycetaceae_&_2049	21594	2.84763e-06	239	-0.00943059	0.000257935	0.000915446	0.00458782	0.138776
Actinobacteria: Streptosporangiaceae	Streptosporangiaceae_&_2004	9029	3.87127e-18	140	0.00441468	0.000306471	0	0.00328792	0.000129732
Proteobacteria: Chromobacteriaceae	Chromobacteriaceae_&_1499392	15975	0.274302	94	0	0	0	0.00502725	0.00223048
Proteobacteria: Comamonadaceae	Comamonadaceae_&_80864	16381	0.620065	148	0	0	0	0.00291209	0.0116189
Bacteroidetes: Marinilabiliaceae	Marinilabiliaceae_&_558415	18331	0.00232625	31	0	0	0	0.000295422	0.00137403
Bacteroidetes: Flammeovirgaceae	Flammeovirgaceae_&_200667	18739	0.00130484	47	0	0	0	0.00107044	0.00173481
Firmicutes: Acidaminococcaceae	Acidaminococcaceae_&_909930	15337	0.0218709	59	0	0	0	0.152595	0.0111233
Proteobacteria: Rhodocyclaceae	Rhodocyclaceae_&_75787	12353	4.11392e-07	133	0	0	0	0.00110794	0.000911096
Fusobacteria: Leptotrichiaceae	Leptotrichiaceae_&_1129771	14004	0.00326882	180	0	0	0	0.00326083	0.00141871
Bacteroidetes: Muribaculaceae	Muribaculaceae_&_2005473	9037	2.07239e-19	124	0	0	0	0.00655153	5.4631e-05
Proteobacteria: Hyphomicrobiaceae	Hyphomicrobiaceae_&_45401	16414	0.392607	31	0	0	0	0.00627836	0.00252312
Actinobacteria: Microbacteriaceae	Microbacteriaceae_&_85023	18300	0.0612282	93	0	0	0	0.000267041	0.000432235
Proteobacteria: Psychromonadaceae	Psychromonadaceae_&_267894	17487	0.00140047	5	0	0	0	0	1.57904e-05
Proteobacteria: Marinobacteraceae	Marinobacteraceae_&_2887365	18663.5	0.000244382	32	0	0	0	0.000148445	0.000171742
Candidatus Saccharibacteria: Candidatus Nanogingivalaceae	Candidatus Nanogingivalaceae_&_2171990	16837	0.995427	15	0	0	0	0.00019783	0.000108027
Actinobacteria: Catenulisporaceae	Catenulisporaceae_&_414877	18038	0.00905299	27	0	0	0	4.43449e-05	0.000181031
Proteobacteria: Phyllobacteriaceae	Phyllobacteriaceae_&_69277	16710	0.870944	87	0	0	0	0.00274888	0.000547623
Firmicutes: Thermohalobacteraceae	Thermohalobacteraceae_&_2848916	16770	0.485439	1	0	0	0	9.69887e-07	0
Proteobacteria: Methylobacteriaceae	Methylobacteriaceae_&_119045	16964.5	0.478646	4	0	0	0	3.1078e-05	2.73939e-05
Proteobacteria: Fastidiosibacteraceae	Fastidiosibacteraceae_&_2056687	16837	0.989932	3	0	0	0	2.27885e-06	4.76486e-06
Proteobacteria: Holosporaceae	Holosporaceae_&_44746	17161	0.0745027	4	0	0	0	2.00064e-06	6.57333e-05
Bacteroidetes: Prevotellaceae	Prevotellaceae_&_171552	7089	4.54365e-21	277	0.300288	0.023139	0	0.081052	0.00807633
Bacteroidetes: Odoribacteraceae	Odoribacteraceae_&_1853231	5994	4.58699e-30	172	0.157203	0.0115123	0	0.0997262	0.00190345
Actinobacteria: Cellulomonadaceae	Cellulomonadaceae_&_85016	16705.5	0.321366	2	0	0	0	6.87618e-06	0
Firmicutes: Halobacteroidaceae	Halobacteroidaceae_&_53434	17100	0.19415	5	0	0	0	1.9657e-06	1.28478e-05
Bacteroidetes: Dysgonomonadaceae	Dysgonomonadaceae_&_2005520	13992	1.59675e-06	47	0	0	0	0.000941976	6.94621e-06
Bacteroidetes: Chitinophagaceae	Chitinophagaceae_&_563835	16125	0.0357023	14	0	0	0	0.00509895	3.15706e-06
Proteobacteria: Budviciaceae	Budviciaceae_&_1903416	15332.5	0.0726519	112	0	0	0	0.000598391	0.000472213
Proteobacteria: Erythrobacteraceae	Erythrobacteraceae_&_335929	16645	0.619652	18	0	0	0	0.000174482	0.0001891
Proteobacteria: Desulfovibrionaceae	Desulfovibrionaceae_&_194924	15052	0.0164051	81	0	0	0	0.0564687	0.00181892
Proteobacteria: Rhodobacteraceae	Rhodobacteraceae_&_31989	15582	0.0638207	64	0	0	0	0.000291984	0.000112108
Firmicutes: Selenomonadaceae	Selenomonadaceae_&_1843491	18105	0.0467739	56	0	0	0	0.0918508	0.00153643
Proteobacteria: Chromatiaceae	Chromatiaceae_&_1046	16948.5	0.786373	22	0	0	0	0.000164093	2.66393e-05
Actinobacteria: Geodermatophilaceae	Geodermatophilaceae_&_85030	12228	1.62124e-10	75	0	0	0	0.00186392	0.000122994
Cyanobacteria: Aphanizomenonaceae	Aphanizomenonaceae_&_1892259	20142	0.000806467	202	-0.00912654	0	0.000634609	0.00281824	0.00722693
Actinobacteria: Micromonosporaceae	Micromonosporaceae_&_28056	10509	7.91784e-14	116	0	0	0	0.00131379	7.77106e-05
Proteobacteria: Oceanospirillaceae	Oceanospirillaceae_&_135620	21247	2.05273e-05	281	-0.041064	0.000744846	0.00365359	0.0153879	0.0343966
Actinobacteria: Pseudonocardiaceae	Pseudonocardiaceae_&_2070	17107	0.462907	17	0	0	0	0.000234484	0.00178662
Actinobacteria: Mycobacteriaceae	Mycobacteriaceae_&_1762	11573	1.61611e-09	127	0	0	0	0.00131031	0.000340246
Bacteroidetes: Weeksellaceae	Weeksellaceae_&_2762318	9428	2.98399e-15	163	0.00695621	0.000483332	0	0.0113272	0.000845662
Bacteroidetes: Hymenobacteraceae	Hymenobacteraceae_&_1853232	16462	0.419611	27	0	0	0	0.0027664	0.00788665
Proteobacteria: Pseudoalteromonadaceae	Pseudoalteromonadaceae_&_267888	18415.5	3.31543e-05	18	0	0	0	8.97871e-06	0.00115366
Proteobacteria: Sphingomonadaceae	Sphingomonadaceae_&_41297	19237	0.014221	195	-0.00561751	0	0.000390135	0.00180448	0.00216851
Proteobacteria: Ectothiorhodospiraceae	Ectothiorhodospiraceae_&_72276	17032	0.213905	3	0	0	0	2.52313e-06	0.000300726
Proteobacteria: Colwelliaceae	Colwelliaceae_&_267889	14315.5	0.000736871	82	0	0	0	0.00157484	0.000691282
Firmicutes: Eubacteriales Family XIII. Incertae Sedis	Eubacteriales Family XIII. Incertae Sedis_&_543314	19042.5	0.0103376	122	0	0	0	0.00273445	0.00826616
Bacteroidetes: Porphyromonadaceae	Porphyromonadaceae_&_171551	10298	1.33436e-15	105	0	0	0	0.0103161	0.000568088
Actinobacteria: Demequinaceae	Demequinaceae_&_1042322	16900	0.615938	2	0	0	0	7.42335e-06	3.54648e-06
Proteobacteria: Orbaceae	Orbaceae_&_1240483	18339	0.000118404	19	0	0	0	2.71395e-05	0.000158501
Lentisphaerae: Victivallaceae	Victivallaceae_&_255528	16770	0.485439	1	0	0	0	2.20556e-05	0
Firmicutes: Listeriaceae	Listeriaceae_&_186820	18950.5	0.00253653	70	0	0	0	0.000590188	0.00115954
Proteobacteria: Cellvibrionaceae	Cellvibrionaceae_&_1706371	16837	0.989932	3	0	0	0	7.92762e-06	1.50924e-05
Actinobacteria: Patulibacteraceae	Patulibacteraceae_&_361606	16965	0.156494	1	0	0	0	0	5.00278e-07
Proteobacteria: Hydrogenophilaceae	Hydrogenophilaceae_&_206349	16770	0.485439	1	0	0	0	1.14439e-06	0
Proteobacteria: Endozoicomonadaceae	Endozoicomonadaceae_&_2066474	16126	0.0359635	14	0	0	0	0.00210561	3.03223e-05
Actinobacteria: Gordoniaceae	Gordoniaceae_&_85026	17169	0.24416	10	0	0	0	8.04223e-06	3.06469e-05
Proteobacteria: Xanthomonadaceae	Xanthomonadaceae_&_32033	16930	0.841948	29	0	0	0	0.00160649	0.000298481
Firmicutes: Vallitaleaceae	Vallitaleaceae_&_2603322	16900	0.615938	2	0	0	0	1.80803e-06	3.58622e-06
Firmicutes: Thermoanaerobacterales Family III. Incertae Sedis	Thermoanaerobacterales Family III. Incertae Sedis_&_543371	16770	0.485439	1	0	0	0	9.15514e-07	0
Proteobacteria: Zooshikellaceae	Zooshikellaceae_&_2898533	16770	0.485439	1	0	0	0	2.42028e-07	0
Bacteroidetes: Prolixibacteraceae	Prolixibacteraceae_&_1471398	16380	0.113401	10	0	0	0	1.3307e-05	1.61842e-06
Firmicutes: Alicyclobacillaceae	Alicyclobacillaceae_&_186823	17095.5	0.0443974	2	0	0	0	0	6.35931e-06
Proteobacteria: Desulfobulbaceae	Desulfobulbaceae_&_213121	16576.5	0.158907	4	0	0	0	2.72906e-05	0
Actinobacteria: Ornithinimicrobiaceae	Ornithinimicrobiaceae_&_2805590	16770	0.485439	1	0	0	0	2.45664e-06	0
Cyanobacteria: Calotrichaceae	Calotrichaceae_&_2661849	17487	0.00140047	5	0	0	0	0	4.17461e-05
Thermotogae: Fervidobacteriaceae	Fervidobacteriaceae_&_1643950	16641	0.223352	3	0	0	0	6.0471e-06	0
Firmicutes: Turicibacteraceae	Turicibacteraceae_&_2810281	17226	0.0136299	3	0	0	0	0	7.83644e-05
Cyanobacteria: Leptolyngbyaceae	Leptolyngbyaceae_&_1890438	17095.5	0.0443974	2	0	0	0	0	1.24198e-05
Firmicutes: Peptococcaceae	Peptococcaceae_&_186807	17295	0.0736613	8	0	0	0	7.0244e-06	6.52642e-05
Acidobacteria: Acidobacteriaceae	Acidobacteriaceae_&_204434	16834.5	#NUM!	0	0	0	0	0	0
Proteobacteria: Vibrionaceae	Vibrionaceae_&_641	22679.5	5.05344e-12	116	-0.00229867	0	0.000159459	0.00131466	0.0019921
Proteobacteria: Stappiaceae	Stappiaceae_&_2821832	17202	0.490693	37	0	0	0	0.000356171	0.00148617
Proteobacteria: Sutterellaceae	Sutterellaceae_&_995019	14730.5	0.000255961	44	0	0	0	0.198863	0.000408922
Proteobacteria: Arcobacteraceae	Arcobacteraceae_&_2808963	16770	0.485439	1	0	0	0	4.19086e-07	0
Firmicutes: Eubacteriaceae	Eubacteriaceae_&_186806	15626.5	0.133007	100	0	0	0	0.00565177	0.0050289
Actinobacteria: Dermabacteraceae	Dermabacteraceae_&_85020	16965	0.689802	13	0	0	0	0.000739402	2.08523e-05
Spirochaetes: Treponemataceae	Treponemataceae_&_2845253	18159.5	0.016316	40	0	0	0	0.000409447	0.000497357
Proteobacteria: Cardiobacteriaceae	Cardiobacteriaceae_&_868	18749	0.000325151	37	0	0	0	0.000205849	0.000194811
Firmicutes: Syntrophomonadaceae	Syntrophomonadaceae_&_68298	16965	0.156494	1	0	0	0	0	1.99234e-06
Proteobacteria: Alcaligenaceae	Alcaligenaceae_&_506	17412	0.27261	36	0	0	0	0.000200958	0.000608811
Firmicutes: Gottschalkiaceae	Gottschalkiaceae_&_2042895	18068	0.000875987	17	0	0	0	2.12657e-05	8.4109e-05
Proteobacteria: Aeromonadaceae	Aeromonadaceae_&_84642	17041	0.770062	71	0	0	0	0.000616644	0.000592447
Proteobacteria: Legionellaceae	Legionellaceae_&_444	17744.5	0.00151701	10	0	0	0	4.49608e-06	1.95252e-05
Actinobacteria: Nocardiaceae	Nocardiaceae_&_85025	17283.5	0.501104	62	0	0	0	0.00599361	0.0148328
Proteobacteria: Psittacicellaceae	Psittacicellaceae_&_2873895	16834.5	#NUM!	0	0	0	0	0	0
Proteobacteria: Acidithiobacillaceae	Acidithiobacillaceae_&_225058	16965	0.156494	1	0	0	0	0	3.27268e-06
Tenericutes: Spiroplasmataceae	Spiroplasmataceae_&_2131	16965	0.156494	1	0	0	0	0	1.93952e-06
Verrucomicrobia: Puniceicoccaceae	Puniceicoccaceae_&_415002	16835	1	3	0	0	0	6.38047e-06	2.50599e-06
Proteobacteria: Caulobacteraceae	Caulobacteraceae_&_76892	16900	0.615938	2	0	0	0	1.09663e-06	2.08083e-06
Firmicutes: Christensenellaceae	Christensenellaceae_&_990719	16440.5	0.30142	18	0	0	0	0.00134857	6.68315e-05
Candidatus Saccharibacteria: Candidatus Nanosyncoccacae	Candidatus Nanosyncoccacae_&_2171994	16965	0.156494	1	0	0	0	0	1.159e-05
Proteobacteria: Bartonellaceae	Bartonellaceae_&_772	16770	0.485439	1	0	0	0	2.74386e-06	0
Balneolaeota: Balneolaceae	Balneolaceae_&_1813606	16965	0.156494	1	0	0	0	0	1.74022e-06
Firmicutes: Thermoanaerobacteraceae	Thermoanaerobacteraceae_&_186814	16834.5	#NUM!	0	0	0	0	0	0
Proteobacteria: Sulfurovaceae	Sulfurovaceae_&_2771472	17302	0.20755	17	0	0	0	2.49717e-05	4.23631e-05
Lentisphaerae: Lentisphaeraceae	Lentisphaeraceae_&_566277	16770	0.485439	1	0	0	0	5.70403e-05	0
Actinobacteria: Tsukamurellaceae	Tsukamurellaceae_&_85028	16965	0.156494	1	0	0	0	0	6.01128e-06
Proteobacteria: Desulfarculaceae	Desulfarculaceae_&_453228	16901	0.610519	2	0	0	0	8.29475e-07	1.73402e-06
Bacteroidetes: Amoebophilaceae	Amoebophilaceae_&_1501348	16770	0.485439	1	0	0	0	1.8506e-06	0
Firmicutes: Desulfallaceae	Desulfallaceae_&_2867375	16965	0.156494	1	0	0	0	0	8.58241e-05
Candidatus Saccharibacteria: Candidatus Nanosynbacteraceae	Candidatus Nanosynbacteraceae_&_2093822	17160	0.177248	7	0	0	0	0.000146957	0.000692633
Fusobacteria: Fusobacteriaceae	Fusobacteriaceae_&_203492	18207	0.0253625	51	0	0	0	0.00130161	0.000580093
Cyanobacteria: Nostocaceae	Nostocaceae_&_1162	16770	0.485439	1	0	0	0	1.32395e-06	0
Proteobacteria: Bruguierivoracaceae	Bruguierivoracaceae_&_2812006	17320	0.368157	38	0	0	0	0.000635206	0.000770462
Proteobacteria: Shewanellaceae	Shewanellaceae_&_267890	18205	0.0293756	54	0	0	0	0.00128136	0.00092854
Proteobacteria: Alcanivoracaceae	Alcanivoracaceae_&_224372	14651	4.13938e-05	37	0	0	0	0.00017245	8.66342e-06
Proteobacteria: Brucellaceae	Brucellaceae_&_118882	18198	0.0302136	54	0	0	0	0.000280222	0.000271607
Deinococcus-Thermus: Thermaceae	Thermaceae_&_188786	16705.5	0.321366	2	0	0	0	2.29958e-06	0
Verrucomicrobia: Verrucomicrobiaceae	Verrucomicrobiaceae_&_203557	16576.5	0.158907	4	0	0	0	0.000718665	0
Proteobacteria: Alteromonadaceae	Alteromonadaceae_&_72275	18994	1.9497e-05	33	0	0	0	0.000172259	0.000259878
Firmicutes: Tepidanaerobacteraceae	Tepidanaerobacteraceae_&_2770092	16965	0.156494	1	0	0	0	0	1.95104e-06
Nitrospirae: Thermodesulfovibrionaceae	Thermodesulfovibrionaceae_&_2811504	16965	0.156494	1	0	0	0	0	4.97203e-06
Firmicutes: Coprobacillaceae	Coprobacillaceae_&_2810280	17544.5	0.373875	98	0	0	0	0.0144605	0.00142985
Proteobacteria: Methylococcaceae	Methylococcaceae_&_403	16965	0.156494	1	0	0	0	0	5.50907e-06
Proteobacteria: Succinivibrionaceae	Succinivibrionaceae_&_83763	16901	0.610519	2	0	0	0	9.13995e-07	2.46468e-06
Actinobacteria: Thermomonosporaceae	Thermomonosporaceae_&_2012	17030	0.382497	6	0	0	0	0.000143214	3.67214e-05
Proteobacteria: Devosiaceae	Devosiaceae_&_2831106	16965	0.156494	1	0	0	0	0	2.50599e-06
Tenericutes: Haloplasmataceae	Haloplasmataceae_&_471823	17095.5	0.0443974	2	0	0	0	0	4.61213e-06
Proteobacteria: Oxalobacteraceae	Oxalobacteraceae_&_75682	17307	0.202726	17	0	0	0	1.52508e-05	0.000110083
Acidobacteria: Acanthopleuribacteraceae	Acanthopleuribacteraceae_&_533207	16965	0.156494	1	0	0	0	0	3.42028e-06
Proteobacteria: Campylobacteraceae	Campylobacteraceae_&_72294	20036	1.4306e-07	50	0	0	0	0.000644673	0.00466756
Actinobacteria: Brevibacteriaceae	Brevibacteriaceae_&_85019	16901	0.610519	2	0	0	0	1.48962e-06	2.84172e-05
Cyanobacteria: Spirulinaceae	Spirulinaceae_&_1890448	16901	0.610519	2	0	0	0	3.15421e-07	2.93124e-06
Firmicutes: Halanaerobiaceae	Halanaerobiaceae_&_972	17226	0.0136299	3	0	0	0	0	9.60023e-06
Proteobacteria: Amorphaceae	Amorphaceae_&_2685818	16125	0.0182618	11	0	0	0	0.00170597	0
Firmicutes: Sporomusaceae	Sporomusaceae_&_1843490	17709	0.00962303	14	0	0	0	3.0012e-06	0.000327309
Cyanobacteria: Oscillatoriaceae	Oscillatoriaceae_&_1892254	17095.5	0.0443974	2	0	0	0	0	7.09011e-06
Actinobacteria: Dietziaceae	Dietziaceae_&_85029	16770	0.485439	1	0	0	0	1.35602e-06	0
Proteobacteria: Zoogloeaceae	Zoogloeaceae_&_2008794	17015	0.679903	24	0	0	0	9.46728e-05	0.000152234
Firmicutes: Tissierellaceae	Tissierellaceae_&_1737406	17617	0.00409685	9	0	0	0	8.05827e-06	6.64145e-05
Bacteroidetes: Cytophagaceae	Cytophagaceae_&_89373	17225.5	0.419707	30	0	0	0	8.6457e-05	6.50097e-05
Actinobacteria: Dermatophilaceae	Dermatophilaceae_&_85018	16835.5	0.998213	6	0	0	0	2.38549e-05	1.18695e-05
Actinobacteria: Euzebyaceae	Euzebyaceae_&_908622	17107	0.365206	11	0	0	0	1.78044e-05	0.00160928
Proteobacteria: Desulfobacteraceae	Desulfobacteraceae_&_213119	16576.5	0.158907	4	0	0	0	4.67524e-05	0
Bacteroidetes: Marinifilaceae	Marinifilaceae_&_1573805	16576.5	0.158907	4	0	0	0	1.05074e-05	0
Firmicutes: Thermoactinomycetaceae	Thermoactinomycetaceae_&_186824	18077	0.0259148	41	0	0	0	5.49546e-05	0.000133018
Proteobacteria: Idiomarinaceae	Idiomarinaceae_&_267893	17100.5	0.301886	8	0	0	0	1.84906e-05	2.03829e-05
Verrucomicrobia: Akkermansiaceae	Akkermansiaceae_&_1647988	16382	0.165221	13	0	0	0	0.414045	5.76868e-06
Proteobacteria: Thiotrichaceae	Thiotrichaceae_&_135617	17226	0.0136299	3	0	0	0	0	5.84889e-06
Actinobacteria: Nocardioidaceae	Nocardioidaceae_&_85015	17405.5	0.356556	52	0	0	0	0.000223412	0.000668083
Proteobacteria: Helicobacteraceae	Helicobacteraceae_&_72293	16834.5	#NUM!	0	0	0	0	0	0
Planctomycetes: Pirellulaceae	Pirellulaceae_&_2691357	16770	0.485439	1	0	0	0	9.04013e-07	0
Synergistetes: Synergistaceae	Synergistaceae_&_649777	16834.5	#NUM!	0	0	0	0	0	0
Bacteroidetes: Haliscomenobacteraceae	Haliscomenobacteraceae_&_1937961	16770	0.485439	1	0	0	0	7.92093e-07	0
Proteobacteria: Granulosicoccaceae	Granulosicoccaceae_&_449719	16770	0.485439	1	0	0	0	9.62837e-07	0
Proteobacteria: Halieaceae	Halieaceae_&_1706372	16835	1	3	0	0	0	0.000254237	5.68395e-06
Bacteroidetes: Saprospiraceae	Saprospiraceae_&_89374	16770	0.485439	1	0	0	0	1.51799e-06	0
Proteobacteria: Acetobacteraceae	Acetobacteraceae_&_433	17474	0.356164	68	0	0	0	0.00165535	0.00462843
Fibrobacteres: Fibrobacteraceae	Fibrobacteraceae_&_204431	16254	0.0332464	9	0	0	0	3.80434e-05	0
Actinobacteria: Kytococcaceae	Kytococcaceae_&_2805426	16770	0.485439	1	0	0	0	1.22069e-06	0
Firmicutes: Defluviitaleaceae	Defluviitaleaceae_&_1185407	17163	0.0727405	4	0	0	0	1.07302e-06	2.14391e-05
Bacteroidetes: Paludibacteraceae	Paludibacteraceae_&_2005523	16770	0.485439	1	0	0	0	2.88418e-06	0
Chloroflexi: Herpetosiphonaceae	Herpetosiphonaceae_&_189773	16641	0.223352	3	0	0	0	4.91042e-06	0
Tenericutes: Mycoplasmataceae	Mycoplasmataceae_&_2092	18566.5	0.000220895	28	0	0	0	1.55395e-05	0.00041075
Thermotogae: Petrotogaceae	Petrotogaceae_&_1643949	16840	0.985356	9	0	0	0	2.01882e-05	3.19171e-05
Proteobacteria: Xanthobacteraceae	Xanthobacteraceae_&_335928	16901	0.610519	2	0	0	0	4.42387e-06	1.61452e-05
Proteobacteria: Aurantimonadaceae	Aurantimonadaceae_&_255475	16901	0.610519	2	0	0	0	1.60957e-06	5.60649e-06
Proteobacteria: Rhodospirillaceae	Rhodospirillaceae_&_41295	16708	0.537002	5	0	0	0	1.12981e-05	9.69725e-06
Proteobacteria: Piscirickettsiaceae	Piscirickettsiaceae_&_135616	16965	0.156494	1	0	0	0	0	9.99134e-05
Firmicutes: Proteinivoraceae	Proteinivoraceae_&_1491775	16965	0.156494	1	0	0	0	0	2.52745e-05
Bacteroidetes: Cyclobacteriaceae	Cyclobacteriaceae_&_563798	16645	0.39731	6	0	0	0	2.51295e-05	1.89764e-05

## Sheet: formula milk
Taxonomy	Taxon	W statistics	p-value	No of neonates	log2FC formula vs no formula	median formula	median no formula	mean formula	mean no formula
Firmicutes: Staphylococcaceae	Staphylococcaceae_&_90964	20519	0.0003334	390	-1.30167	0.51799	1.42343	4.0467	5.51813
Firmicutes: Streptococcaceae	Streptococcaceae_&_1300	15024	0.0953367	390	0.945138	2.96191	1.4903	8.06222	8.65649
Actinobacteria: Coriobacteriaceae	Coriobacteriaceae_&_84107	19110	0.00656571	123	0	0	0	0.12925	0.291682
Actinobacteria: Propionibacteriaceae	Propionibacteriaceae_&_31957	17343.5	0.579433	294	-0.00156507	0.000677201	0.000786477	0.0256431	0.015788
Proteobacteria: Enterobacteriaceae	Enterobacteriaceae_&_543	13484	0.00167406	351	1.22776	18.3554	7.78012	31.8231	23.3347
Bacteroidetes: Bacteroidaceae	Bacteroidaceae_&_815	20258.5	0.000754614	288	-1.55686	0.000965341	0.197052	11.0422	16.4085
Firmicutes: Veillonellaceae	Veillonellaceae_&_31977	14383.5	0.0223003	328	2.51757	0.705212	0.0406194	12.8372	9.68411
Proteobacteria: Pasteurellaceae	Pasteurellaceae_&_712	17457	0.510038	361	-0.169112	0.0233634	0.0387056	5.14505	4.36536
Proteobacteria: Burkholderiaceae	Burkholderiaceae_&_119060	15347	0.174176	382	0.0107747	0.00489396	0.00411349	0.00956586	0.0079578
Firmicutes: Clostridiaceae	Clostridiaceae_&_31979	13562	0.00205664	306	0.124576	0.0125432	0.0032329	7.05264	2.1684
Firmicutes: Enterococcaceae	Enterococcaceae_&_81852	14304	0.0178588	306	0.817018	0.0878162	0.00660708	3.72084	2.08604
Bacteroidetes: Tannerellaceae	Tannerellaceae_&_2005525	20920.5	2.97475e-05	212	-0.171209	0	0.0126001	2.38234	5.75387
Actinobacteria: Bifidobacteriaceae	Bifidobacteriaceae_&_31953	17627	0.408879	303	0.957735	0.137738	0.0224027	8.09535	17.1944
Actinobacteria: Micrococcaceae	Micrococcaceae_&_1268	11704	1.25233e-06	347	0.21114	0.021901	0.00530473	0.0773505	0.0355969
Firmicutes: Peptostreptococcaceae	Peptostreptococcaceae_&_186804	12733	0.000105774	309	0.101134	0.0098832	0.0024441	0.308615	0.124182
Firmicutes: Carnobacteriaceae	Carnobacteriaceae_&_186828	14074	0.00956645	303	0.0202135	0.00268299	0.00125433	0.021886	0.00952529
Firmicutes: Lactobacillaceae	Lactobacillaceae_&_33958	17052	0.782262	260	-0.00252764	0.000538039	0.000714339	0.490164	0.187611
Firmicutes: Lachnospiraceae	Lachnospiraceae_&_186803	17898	0.279631	349	-0.0400561	0.00812788	0.0111721	1.13167	1.5104
Bacteroidetes: Flavobacteriaceae	Flavobacteriaceae_&_49546	17288	0.618277	322	-0.00189818	0.00288525	0.00302071	0.0159483	0.0197084
Actinobacteria: Corynebacteriaceae	Corynebacteriaceae_&_1653	18211.5	0.164072	292	-0.00645479	0.000782652	0.00123458	0.00819163	0.00584826
Actinobacteria: Streptomycetaceae	Streptomycetaceae_&_2062	18636	0.0731068	318	-0.0247692	0.0019404	0.0037057	0.0270067	0.0261577
Firmicutes: Sporolactobacillaceae	Sporolactobacillaceae_&_186821	19533.5	0.003107	162	0	0	0	0.000894879	0.00195367
Firmicutes: Peptoniphilaceae	Peptoniphilaceae_&_1570339	16392	0.713285	252	-1.17123e-05	0.000840881	0.0008417	0.0126658	0.0177073
Firmicutes: Paenibacillaceae	Paenibacillaceae_&_186822	17474.5	0.450242	162	0	0	0	0.0116338	0.0146695
Proteobacteria: Moraxellaceae	Moraxellaceae_&_468	16726.5	0.965759	176	0	0	0	0.00246701	0.00146231
Firmicutes: Heliobacteriaceae	Heliobacteriaceae_&_31984	19888	0.00159135	205	-0.00692736	0	0.000481323	0.00323471	0.00386231
Firmicutes: Oscillospiraceae	Oscillospiraceae_&_216572	18505	0.0619866	159	0	0	0	0.0951108	0.0611411
Firmicutes: Erysipelotrichaceae	Erysipelotrichaceae_&_128827	17706	0.360321	258	-0.00945336	0.00153627	0.00220378	1.49618	0.779395
Actinobacteria: Atopobiaceae	Atopobiaceae_&_1643824	18662	0.0106193	81	0	0	0	0.0324866	0.00371095
Proteobacteria: Rhizobiaceae	Rhizobiaceae_&_82115	16163.5	0.479652	120	0	0	0	0.00161931	0.00172415
Spirochaetes: Leptospiraceae	Leptospiraceae_&_170	16280.5	0.327637	32	0	0	0	0.0026713	0.00463606
Actinobacteria: Jiangellaceae	Jiangellaceae_&_1217100	17477.5	0.304984	68	0	0	0	0.000535121	0.000838115
Proteobacteria: Rhodanobacteraceae	Rhodanobacteraceae_&_1775411	18082	0.135102	131	0	0	0	0.00386487	0.00353215
Proteobacteria: Beijerinckiaceae	Beijerinckiaceae_&_45404	17473	0.2864	61	0	0	0	0.000185871	0.000180991
Firmicutes: Bacillaceae	Bacillaceae_&_186817	18207.5	0.166347	304	-0.0125903	0.000957426	0.00184233	0.00603572	0.00809265
Bacteroidetes: Barnesiellaceae	Barnesiellaceae_&_2005519	20096.5	0.000292653	152	0	0	0	0.0420929	0.021623
Actinobacteria: Treboniaceae	Treboniaceae_&_2767072	16832	0.487994	1	0	0	0	0	7.1928e-07
Proteobacteria: Roseobacteraceae	Roseobacteraceae_&_2854170	17530	0.151889	37	0	0	0	0.00125675	0.00116262
Proteobacteria: Myxococcaceae	Myxococcaceae_&_31	15030	0.0878992	245	0.00940158	0.00131684	0.000658737	0.00784484	0.00476031
Actinobacteria: Eggerthellaceae	Eggerthellaceae_&_1643826	18558	0.0456141	139	0	0	0	0.0260497	0.0435794
Deinococcus-Thermus: Deinococcaceae	Deinococcaceae_&_183710	16590.5	0.777942	54	0	0	0	0.000121372	0.000316597
Proteobacteria: Pseudomonadaceae	Pseudomonadaceae_&_135621	14911	0.0745635	312	0.00413714	0.000869028	0.000580185	0.00920343	0.00815599
Proteobacteria: Hafniaceae	Hafniaceae_&_1903412	13770	0.00275178	220	0.056238	0.00436214	0.000372247	0.0187412	0.0111667
Bacteroidetes: Rikenellaceae	Rikenellaceae_&_171550	20032	0.000493315	163	0	0	0	0.0223629	0.231665
Actinobacteria: Lawsonellaceae	Lawsonellaceae_&_2805586	17664	0.00785979	14	0	0	0	0	4.47323e-05
Proteobacteria: Yersiniaceae	Yersiniaceae_&_1903411	12532	4.59542e-05	302	0.0904898	0.0114631	0.00468653	0.117729	0.0271893
Proteobacteria: Morganellaceae	Morganellaceae_&_1903414	14729	0.0451386	244	0.00935689	0.00117997	0.000525866	0.00969668	0.122228
Spirochaetes: Spirochaetaceae	Spirochaetaceae_&_137	15560	0.00314502	21	0	0	0	0.000950487	0.000136631
Firmicutes: Planococcaceae	Planococcaceae_&_186818	16547	0.808203	146	0	0	0	0.00249618	0.00194288
Proteobacteria: Erwiniaceae	Erwiniaceae_&_1903409	13609	0.00219799	274	0.118688	0.0138405	0.00484996	0.374146	0.305325
Proteobacteria: Halomonadaceae	Halomonadaceae_&_28256	16944	0.841751	131	0	0	0	0.00385065	0.00329206
Proteobacteria: Pectobacteriaceae	Pectobacteriaceae_&_1903410	12943.5	0.000168275	242	0.0559089	0.00472808	0.000747175	0.0207627	0.0118921
Bacteroidetes: Sphingobacteriaceae	Sphingobacteriaceae_&_84566	17598.5	0.104635	34	0	0	0	4.33885e-05	0.000160779
Firmicutes: Aerococcaceae	Aerococcaceae_&_186827	16548	0.826585	221	0.000158079	0.000380754	0.000369756	0.0125335	0.0118987
Proteobacteria: Neisseriaceae	Neisseriaceae_&_481	17479	0.485509	246	-0.0147096	0.000610677	0.00164174	0.0678188	0.0610925
Proteobacteria: Bradyrhizobiaceae	Bradyrhizobiaceae_&_41294	17027	0.713237	71	0	0	0	0.000139977	0.000193347
Actinobacteria: Actinomycetaceae	Actinomycetaceae_&_2049	16689	0.938325	239	-0.000112672	0.000467313	0.000475159	0.0243595	0.060998
Actinobacteria: Streptosporangiaceae	Streptosporangiaceae_&_2004	17703.5	0.297327	140	0	0	0	0.00204493	0.00234019
Proteobacteria: Chromobacteriaceae	Chromobacteriaceae_&_1499392	16253	0.511775	94	0	0	0	0.00530395	0.00351503
Proteobacteria: Comamonadaceae	Comamonadaceae_&_80864	15958.5	0.375018	148	0	0	0	0.00498335	0.00618712
Bacteroidetes: Marinilabiliaceae	Marinilabiliaceae_&_558415	16029	0.132022	31	0	0	0	0.000503844	0.00072467
Bacteroidetes: Flammeovirgaceae	Flammeovirgaceae_&_200667	15834	0.114258	47	0	0	0	0.00212152	0.00088405
Firmicutes: Acidaminococcaceae	Acidaminococcaceae_&_909930	17942	0.0717447	59	0	0	0	0.0292003	0.143224
Proteobacteria: Rhodocyclaceae	Rhodocyclaceae_&_75787	16504	0.765436	133	0	0	0	0.00114331	0.000993742
Fusobacteria: Leptotrichiaceae	Leptotrichiaceae_&_1129771	16544.5	0.816362	180	0	0	0	0.00276379	0.00259667
Bacteroidetes: Muribaculaceae	Muribaculaceae_&_2005473	19362	0.00267591	124	0	0	0	0.00175292	0.00569704
Proteobacteria: Hyphomicrobiaceae	Hyphomicrobiaceae_&_45401	16596	0.726507	31	0	0	0	0.00599864	0.00456606
Actinobacteria: Microbacteriaceae	Microbacteriaceae_&_85023	16523	0.754266	93	0	0	0	0.000367167	0.000299461
Proteobacteria: Psychromonadaceae	Psychromonadaceae_&_267894	16699	0.736653	5	0	0	0	4.36847e-06	5.64045e-06
Proteobacteria: Marinobacteraceae	Marinobacteraceae_&_2887365	17054.5	0.56538	32	0	0	0	0.000300446	8.56557e-05
Candidatus Saccharibacteria: Candidatus Nanogingivalaceae	Candidatus Nanogingivalaceae_&_2171990	16557	0.545573	15	0	0	0	0.000437348	3.65982e-05
Actinobacteria: Catenulisporaceae	Catenulisporaceae_&_414877	17143	0.41557	27	0	0	0	5.31175e-05	0.000107359
Proteobacteria: Phyllobacteriaceae	Phyllobacteriaceae_&_69277	18066	0.0885137	87	0	0	0	0.00113771	0.00245219
Firmicutes: Thermohalobacteraceae	Thermohalobacteraceae_&_2848916	16832	0.487994	1	0	0	0	0	9.66185e-07
Proteobacteria: Methylobacteriaceae	Methylobacteriaceae_&_119045	16828.5	0.742228	4	0	0	0	2.88629e-05	3.03463e-05
Proteobacteria: Fastidiosibacteraceae	Fastidiosibacteraceae_&_2056687	16764	0.982348	3	0	0	0	4.80209e-06	2.27016e-06
Proteobacteria: Holosporaceae	Holosporaceae_&_44746	16830.5	0.733956	4	0	0	0	2.01154e-06	3.33751e-05
Bacteroidetes: Prevotellaceae	Prevotellaceae_&_171552	21507	4.45007e-06	277	-0.11611	0.000581801	0.00901141	0.0434814	0.0634763
Bacteroidetes: Odoribacteraceae	Odoribacteraceae_&_1853231	20126	0.000407095	172	-0.00399715	0	0.000277445	0.047104	0.0772701
Actinobacteria: Cellulomonadaceae	Cellulomonadaceae_&_85016	16896	0.324189	2	0	0	0	0	6.84993e-06
Firmicutes: Halobacteroidaceae	Halobacteroidaceae_&_53434	16895	0.53458	5	0	0	0	1.5504e-06	7.5266e-06
Bacteroidetes: Dysgonomonadaceae	Dysgonomonadaceae_&_2005520	17273	0.393361	47	0	0	0	0.000272686	0.00080858
Bacteroidetes: Chitinophagaceae	Chitinophagaceae_&_563835	17085.5	0.346744	14	0	0	0	1.02865e-05	0.00507602
Proteobacteria: Budviciaceae	Budviciaceae_&_1903416	14836.5	0.0207203	112	0	0	0	0.00085853	0.000409174
Proteobacteria: Erythrobacteraceae	Erythrobacteraceae_&_335929	16744	0.950693	18	0	0	0	7.38928e-05	0.000230822
Proteobacteria: Desulfovibrionaceae	Desulfovibrionaceae_&_194924	17148	0.608598	81	0	0	0	0.031451	0.0417834
Proteobacteria: Rhodobacteraceae	Rhodobacteraceae_&_31989	16566	0.765027	64	0	0	0	0.000200586	0.000248071
Firmicutes: Selenomonadaceae	Selenomonadaceae_&_1843491	17854.5	0.0884492	56	0	0	0	0.00688094	0.0888951
Proteobacteria: Chromatiaceae	Chromatiaceae_&_1046	16224	0.193471	22	0	0	0	0.000194446	8.15864e-05
Actinobacteria: Geodermatophilaceae	Geodermatophilaceae_&_85030	17175	0.57182	75	0	0	0	0.00137541	0.00124541
Cyanobacteria: Aphanizomenonaceae	Aphanizomenonaceae_&_1892259	18286.5	0.123306	202	-0.00487591	0	0.000338544	0.0050436	0.00390173
Actinobacteria: Micromonosporaceae	Micromonosporaceae_&_28056	16646.5	0.886117	116	0	0	0	0.000932209	0.00089161
Proteobacteria: Oceanospirillaceae	Oceanospirillaceae_&_135620	20258	0.000737556	281	-0.0186824	0.00054276	0.00185322	0.0187359	0.0231115
Actinobacteria: Pseudonocardiaceae	Pseudonocardiaceae_&_2070	16893	0.73637	17	0	0	0	2.39534e-05	0.00110156
Actinobacteria: Mycobacteriaceae	Mycobacteriaceae_&_1762	17319	0.527086	127	0	0	0	0.000734092	0.0011142
Bacteroidetes: Weeksellaceae	Weeksellaceae_&_2762318	17768	0.285908	163	0	0	0	0.00843077	0.00758147
Bacteroidetes: Hymenobacteraceae	Hymenobacteraceae_&_1853232	16764	0.993929	27	0	0	0	0.00789776	0.00278052
Proteobacteria: Pseudoalteromonadaceae	Pseudoalteromonadaceae_&_267888	15965	0.034715	18	0	0	0	0.00111085	3.42619e-05
Proteobacteria: Sphingomonadaceae	Sphingomonadaceae_&_41297	19355	0.00816486	195	-0.00424045	0	0.000294358	0.00152026	0.00212257
Proteobacteria: Ectothiorhodospiraceae	Ectothiorhodospiraceae_&_72276	16960	0.226052	3	0	0	0	0	0.000150581
Proteobacteria: Colwelliaceae	Colwelliaceae_&_267889	17709	0.20658	82	0	0	0	0.00101784	0.00141192
Firmicutes: Eubacteriales Family XIII. Incertae Sedis	Eubacteriales Family XIII. Incertae Sedis_&_543314	16039.5	0.396799	122	0	0	0	0.00390474	0.00488633
Bacteroidetes: Porphyromonadaceae	Porphyromonadaceae_&_171551	18577	0.0267202	105	0	0	0	0.00954211	0.00589467
Actinobacteria: Demequinaceae	Demequinaceae_&_1042322	16896	0.324189	2	0	0	0	0	9.14118e-06
Proteobacteria: Orbaceae	Orbaceae_&_1240483	17015	0.527287	19	0	0	0	4.86237e-05	8.13216e-05
Lentisphaerae: Victivallaceae	Victivallaceae_&_255528	16832	0.487994	1	0	0	0	0	2.19714e-05
Firmicutes: Listeriaceae	Listeriaceae_&_186820	16384	0.583443	70	0	0	0	0.00114219	0.000600834
Proteobacteria: Cellvibrionaceae	Cellvibrionaceae_&_1706371	16960	0.226052	3	0	0	0	0	1.53283e-05
Actinobacteria: Patulibacteraceae	Patulibacteraceae_&_361606	16637	0.154091	1	0	0	0	5.04187e-07	0
Proteobacteria: Hydrogenophilaceae	Hydrogenophilaceae_&_206349	16832	0.487994	1	0	0	0	0	1.14003e-06
Proteobacteria: Endozoicomonadaceae	Endozoicomonadaceae_&_2066474	17072.5	0.366878	14	0	0	0	0.000694972	0.00177297
Actinobacteria: Gordoniaceae	Gordoniaceae_&_85026	17020	0.379557	10	0	0	0	6.09981e-06	2.0121e-05
Proteobacteria: Xanthomonadaceae	Xanthomonadaceae_&_32033	16663	0.826045	29	0	0	0	0.000249967	0.0016252
Firmicutes: Vallitaleaceae	Vallitaleaceae_&_2603322	16701.5	0.609812	2	0	0	0	3.61424e-06	1.80112e-06
Firmicutes: Thermoanaerobacterales Family III. Incertae Sedis	Thermoanaerobacterales Family III. Incertae Sedis_&_543371	16832	0.487994	1	0	0	0	0	9.1202e-07
Proteobacteria: Zooshikellaceae	Zooshikellaceae_&_2898533	16637	0.154091	1	0	0	0	4.93511e-07	0
Bacteroidetes: Prolixibacteraceae	Prolixibacteraceae_&_1471398	16814.5	0.872315	10	0	0	0	1.06089e-05	8.87013e-06
Firmicutes: Alicyclobacillaceae	Alicyclobacillaceae_&_186823	16506	0.0431728	2	0	0	0	6.409e-06	0
Proteobacteria: Desulfobulbaceae	Desulfobulbaceae_&_213121	16632	0.457618	4	0	0	0	4.72822e-05	4.08672e-06
Actinobacteria: Ornithinimicrobiaceae	Ornithinimicrobiaceae_&_2805590	16832	0.487994	1	0	0	0	0	2.44726e-06
Cyanobacteria: Calotrichaceae	Calotrichaceae_&_2661849	16891	0.547578	5	0	0	0	1.69117e-05	1.22922e-05
Thermotogae: Fervidobacteriaceae	Fervidobacteriaceae_&_1643950	16765	0.987391	3	0	0	0	4.9575e-06	3.60204e-06
Firmicutes: Turicibacteraceae	Turicibacteraceae_&_2810281	16375	0.0130926	3	0	0	0	7.89766e-05	0
Cyanobacteria: Leptolyngbyaceae	Leptolyngbyaceae_&_1890438	16701.5	0.609812	2	0	0	0	4.80209e-06	3.76903e-06
Firmicutes: Peptococcaceae	Peptococcaceae_&_186807	16696.5	0.782064	8	0	0	0	1.45881e-05	3.20045e-05
Acidobacteria: Acidobacteriaceae	Acidobacteriaceae_&_204434	16768	#NUM!	0	0	0	0	0	0
Proteobacteria: Vibrionaceae	Vibrionaceae_&_641	15390.5	0.10313	116	0	0	0	0.00109936	0.0017534
Proteobacteria: Stappiaceae	Stappiaceae_&_2821832	15760	0.0579891	37	0	0	0	0.00168287	0.00026439
Proteobacteria: Sutterellaceae	Sutterellaceae_&_995019	18652.5	0.00103373	44	0	0	0	0.00108134	0.197777
Proteobacteria: Arcobacteraceae	Arcobacteraceae_&_2808963	16832	0.487994	1	0	0	0	0	4.17487e-07
Firmicutes: Eubacteriaceae	Eubacteriaceae_&_186806	16949.5	0.821479	100	0	0	0	0.0052912	0.00552125
Actinobacteria: Dermabacteraceae	Dermabacteraceae_&_85020	16439	0.31223	13	0	0	0	2.36524e-05	0.000735291
Spirochaetes: Treponemataceae	Treponemataceae_&_2845253	16844.5	0.890172	40	0	0	0	0.000194815	0.000557589
Proteobacteria: Cardiobacteriaceae	Cardiobacteriaceae_&_868	16781	0.981235	37	0	0	0	0.000210122	0.000198327
Firmicutes: Syntrophomonadaceae	Syntrophomonadaceae_&_68298	16637	0.154091	1	0	0	0	2.00791e-06	0
Proteobacteria: Alcaligenaceae	Alcaligenaceae_&_506	16513.5	0.62846	36	0	0	0	0.000263295	0.000371317
Firmicutes: Gottschalkiaceae	Gottschalkiaceae_&_2042895	15325	9.59139e-05	17	0	0	0	9.2393e-05	1.74585e-05
Proteobacteria: Aeromonadaceae	Aeromonadaceae_&_84642	15843	0.18872	71	0	0	0	0.00061283	0.000606593
Proteobacteria: Legionellaceae	Legionellaceae_&_444	16824.5	0.844878	10	0	0	0	1.00517e-05	9.18171e-06
Actinobacteria: Nocardiaceae	Nocardiaceae_&_85025	16410	0.59105	62	0	0	0	0.00796344	0.00938338
Proteobacteria: Psittacicellaceae	Psittacicellaceae_&_2873895	16768	#NUM!	0	0	0	0	0	0
Proteobacteria: Acidithiobacillaceae	Acidithiobacillaceae_&_225058	16637	0.154091	1	0	0	0	3.29825e-06	0
Tenericutes: Spiroplasmataceae	Spiroplasmataceae_&_2131	16637	0.154091	1	0	0	0	1.95467e-06	0
Verrucomicrobia: Puniceicoccaceae	Puniceicoccaceae_&_415002	16765	0.987391	3	0	0	0	3.08516e-06	6.08273e-06
Proteobacteria: Caulobacteraceae	Caulobacteraceae_&_76892	16896	0.324189	2	0	0	0	0	2.11697e-06
Firmicutes: Christensenellaceae	Christensenellaceae_&_990719	17347.5	0.127619	18	0	0	0	1.95483e-05	0.00136677
Candidatus Saccharibacteria: Candidatus Nanosyncoccacae	Candidatus Nanosyncoccacae_&_2171994	16832	0.487994	1	0	0	0	0	5.70654e-06
Proteobacteria: Bartonellaceae	Bartonellaceae_&_772	16832	0.487994	1	0	0	0	0	2.73339e-06
Balneolaeota: Balneolaceae	Balneolaceae_&_1813606	16832	0.487994	1	0	0	0	0	8.56825e-07
Firmicutes: Thermoanaerobacteraceae	Thermoanaerobacteraceae_&_186814	16768	#NUM!	0	0	0	0	0	0
Proteobacteria: Sulfurovaceae	Sulfurovaceae_&_2771472	16889	0.74454	17	0	0	0	1.78329e-05	3.70223e-05
Lentisphaerae: Lentisphaeraceae	Lentisphaeraceae_&_566277	16832	0.487994	1	0	0	0	0	5.68226e-05
Actinobacteria: Tsukamurellaceae	Tsukamurellaceae_&_85028	16832	0.487994	1	0	0	0	0	2.95975e-06
Proteobacteria: Desulfarculaceae	Desulfarculaceae_&_453228	16701.5	0.609812	2	0	0	0	1.69135e-06	8.53775e-07
Bacteroidetes: Amoebophilaceae	Amoebophilaceae_&_1501348	16832	0.487994	1	0	0	0	0	1.84353e-06
Firmicutes: Desulfallaceae	Desulfallaceae_&_2867375	16637	0.154091	1	0	0	0	8.64946e-05	0
Candidatus Saccharibacteria: Candidatus Nanosynbacteraceae	Candidatus Nanosynbacteraceae_&_2093822	16436	0.167898	7	0	0	0	0.000723946	0.000133741
Fusobacteria: Fusobacteriaceae	Fusobacteriaceae_&_203492	16869	0.869652	51	0	0	0	0.00234281	0.00043768
Cyanobacteria: Nostocaceae	Nostocaceae_&_1162	16637	0.154091	1	0	0	0	2.69962e-06	0
Proteobacteria: Bruguierivoracaceae	Bruguierivoracaceae_&_2812006	15659	0.0393102	38	0	0	0	0.000949455	0.000548276
Proteobacteria: Shewanellaceae	Shewanellaceae_&_267890	15366.5	0.0256074	54	0	0	0	0.00215954	0.000678607
Proteobacteria: Alcanivoracaceae	Alcanivoracaceae_&_224372	17386	0.245264	37	0	0	0	0.00017013	9.29408e-05
Proteobacteria: Brucellaceae	Brucellaceae_&_118882	16432	0.592976	54	0	0	0	0.000172727	0.000328497
Deinococcus-Thermus: Thermaceae	Thermaceae_&_188786	16700.5	0.604407	2	0	0	0	2.67797e-06	9.82482e-07
Verrucomicrobia: Verrucomicrobiaceae	Verrucomicrobiaceae_&_203557	16439.5	0.0721754	4	0	0	0	0.00112113	0.000168195
Proteobacteria: Alteromonadaceae	Alteromonadaceae_&_72275	15971	0.114422	33	0	0	0	0.000199405	0.000202137
Firmicutes: Tepidanaerobacteraceae	Tepidanaerobacteraceae_&_2770092	16832	0.487994	1	0	0	0	0	9.60628e-07
Nitrospirae: Thermodesulfovibrionaceae	Thermodesulfovibrionaceae_&_2811504	16637	0.154091	1	0	0	0	5.01088e-06	0
Firmicutes: Coprobacillaceae	Coprobacillaceae_&_2810280	16484.5	0.722293	98	0	0	0	0.0138937	0.00832154
Proteobacteria: Methylococcaceae	Methylococcaceae_&_403	16832	0.487994	1	0	0	0	0	2.71248e-06
Proteobacteria: Succinivibrionaceae	Succinivibrionaceae_&_83763	16700.5	0.604407	2	0	0	0	2.48393e-06	9.10506e-07
Actinobacteria: Thermomonosporaceae	Thermomonosporaceae_&_2012	16562.5	0.35762	6	0	0	0	0.000312442	8.10389e-06
Proteobacteria: Devosiaceae	Devosiaceae_&_2831106	16832	0.487994	1	0	0	0	0	1.23386e-06
Tenericutes: Haloplasmataceae	Haloplasmataceae_&_471823	16701.5	0.609812	2	0	0	0	2.31807e-06	1.13837e-06
Proteobacteria: Oxalobacteraceae	Oxalobacteraceae_&_75682	16683	0.819259	17	0	0	0	0.000101511	1.98006e-05
Acidobacteria: Acanthopleuribacteraceae	Acanthopleuribacteraceae_&_533207	16832	0.487994	1	0	0	0	0	1.68403e-06
Proteobacteria: Campylobacteraceae	Campylobacteraceae_&_72294	15758	0.0964053	50	0	0	0	0.000753033	0.00257247
Actinobacteria: Brevibacteriaceae	Brevibacteriaceae_&_85019	16896	0.324189	2	0	0	0	0	1.54756e-05
Cyanobacteria: Spirulinaceae	Spirulinaceae_&_1890448	16700.5	0.604407	2	0	0	0	2.95414e-06	3.14217e-07
Firmicutes: Halanaerobiaceae	Halanaerobiaceae_&_972	16765	0.987391	3	0	0	0	3.34058e-06	3.09479e-06
Proteobacteria: Amorphaceae	Amorphaceae_&_2685818	17276	0.0904899	11	0	0	0	0.000509741	0.00145043
Firmicutes: Sporomusaceae	Sporomusaceae_&_1843490	16689.5	0.81691	14	0	0	0	0.000101259	0.000114676
Cyanobacteria: Oscillatoriaceae	Oscillatoriaceae_&_1892254	16700.5	0.604407	2	0	0	0	3.76686e-06	1.65063e-06
Actinobacteria: Dietziaceae	Dietziaceae_&_85029	16832	0.487994	1	0	0	0	0	1.35084e-06
Proteobacteria: Zoogloeaceae	Zoogloeaceae_&_2008794	16733	0.936844	24	0	0	0	0.000183392	7.96701e-05
Firmicutes: Tissierellaceae	Tissierellaceae_&_1737406	16371	0.144737	9	0	0	0	4.75369e-05	1.75037e-05
Bacteroidetes: Cytophagaceae	Cytophagaceae_&_89373	16777	0.985959	30	0	0	0	4.49692e-05	9.61659e-05
Actinobacteria: Dermatophilaceae	Dermatophilaceae_&_85018	16956.5	0.39888	6	0	0	0	1.10667e-05	2.42013e-05
Actinobacteria: Euzebyaceae	Euzebyaceae_&_908622	16685	0.783172	11	0	0	0	0.000525758	0.000553233
Proteobacteria: Desulfobacteraceae	Desulfobacteraceae_&_213119	16829.5	0.738088	4	0	0	0	6.92658e-06	4.319e-05
Bacteroidetes: Marinifilaceae	Marinifilaceae_&_1573805	16827.5	0.746375	4	0	0	0	9.90489e-06	5.62827e-06
Firmicutes: Thermoactinomycetaceae	Thermoactinomycetaceae_&_186824	17632	0.120728	41	0	0	0	5.6285e-05	9.27407e-05
Proteobacteria: Idiomarinaceae	Idiomarinaceae_&_267893	16697.5	0.785057	8	0	0	0	1.06567e-05	2.32495e-05
Verrucomicrobia: Akkermansiaceae	Akkermansiaceae_&_1647988	16418	0.282305	13	0	0	0	0.815314	0.0141463
Proteobacteria: Thiotrichaceae	Thiotrichaceae_&_135617	16375	0.0130926	3	0	0	0	5.89459e-06	0
Actinobacteria: Nocardioidaceae	Nocardioidaceae_&_85015	16607	0.794951	52	0	0	0	0.00060405	0.000256393
Proteobacteria: Helicobacteraceae	Helicobacteraceae_&_72293	16768	#NUM!	0	0	0	0	0	0
Planctomycetes: Pirellulaceae	Pirellulaceae_&_2691357	16832	0.487994	1	0	0	0	0	9.00562e-07
Synergistetes: Synergistaceae	Synergistaceae_&_649777	16768	#NUM!	0	0	0	0	0	0
Bacteroidetes: Haliscomenobacteraceae	Haliscomenobacteraceae_&_1937961	16637	0.154091	1	0	0	0	1.61513e-06	0
Proteobacteria: Granulosicoccaceae	Granulosicoccaceae_&_449719	16637	0.154091	1	0	0	0	1.96328e-06	0
Proteobacteria: Halieaceae	Halieaceae_&_1706372	16766	0.992434	3	0	0	0	5.72835e-06	0.000253267
Bacteroidetes: Saprospiraceae	Saprospiraceae_&_89374	16637	0.154091	1	0	0	0	3.09528e-06	0
Proteobacteria: Acetobacteraceae	Acetobacteraceae_&_433	15591	0.0887181	68	0	0	0	0.00437275	0.00179161
Fibrobacteres: Fibrobacteraceae	Fibrobacteraceae_&_204431	16757	0.969193	9	0	0	0	2.96032e-05	2.34356e-05
Actinobacteria: Kytococcaceae	Kytococcaceae_&_2805426	16832	0.487994	1	0	0	0	0	1.21603e-06
Firmicutes: Defluviitaleaceae	Defluviitaleaceae_&_1185407	16633	0.460944	4	0	0	0	1.66601e-05	3.48551e-06
Bacteroidetes: Paludibacteraceae	Paludibacteraceae_&_2005523	16637	0.154091	1	0	0	0	5.88103e-06	0
Chloroflexi: Herpetosiphonaceae	Herpetosiphonaceae_&_189773	16960	0.226052	3	0	0	0	0	4.89168e-06
Tenericutes: Mycoplasmataceae	Mycoplasmataceae_&_2092	16778.5	0.982946	28	0	0	0	0.000334871	5.41185e-05
Thermotogae: Petrotogaceae	Petrotogaceae_&_1643949	16760	0.977992	9	0	0	0	2.00927e-05	2.60098e-05
Proteobacteria: Xanthobacteraceae	Xanthobacteraceae_&_335928	16506	0.0431728	2	0	0	0	2.52919e-05	0
Proteobacteria: Aurantimonadaceae	Aurantimonadaceae_&_255475	16700.5	0.604407	2	0	0	0	5.65029e-06	1.60342e-06
Proteobacteria: Rhodospirillaceae	Rhodospirillaceae_&_41295	16695	0.721896	5	0	0	0	1.9966e-05	6.2752e-06
Proteobacteria: Piscirickettsiaceae	Piscirickettsiaceae_&_135616	16637	0.154091	1	0	0	0	0.000100694	0
Firmicutes: Proteinivoraceae	Proteinivoraceae_&_1491775	16637	0.154091	1	0	0	0	2.5472e-05	0
Bacteroidetes: Cyclobacteriaceae	Cyclobacteriaceae_&_563798	16562.5	0.35762	6	0	0	0	5.10905e-05	9.4166e-06

## Sheet: probiotics during pregnancy
Taxonomy	Taxon	W statistics	p-value	No of neonates	log2FC probiotics vs no probiotics	median probiotics	median no probiotics	mean probiotics	mean no probiotics
Firmicutes: Staphylococcaceae	Staphylococcaceae_&_90964	12626	0.129912	390	-0.746623	0.623224	1.11347	4.40488	5.17549
Firmicutes: Streptococcaceae	Streptococcaceae_&_1300	13421	0.014692	390	-0.98003	0.900516	1.87353	6.53901	8.88933
Actinobacteria: Coriobacteriaceae	Coriobacteriaceae_&_84107	11034	0.682071	123	0	0	0	0.450424	0.191174
Actinobacteria: Propionibacteriaceae	Propionibacteriaceae_&_31957	11131	0.820922	294	0.0058326	0.00111106	0.000703109	0.00559162	0.0220118
Proteobacteria: Enterobacteriaceae	Enterobacteriaceae_&_543	10095	0.152329	351	0.618006	15.125	9.82016	29.098	25.458
Bacteroidetes: Bacteroidaceae	Bacteroidaceae_&_815	9531.5	0.0352473	288	0.347743	0.0322265	0.00390524	19.1282	13.6499
Firmicutes: Veillonellaceae	Veillonellaceae_&_31977	12574	0.145158	328	-0.52469	0.0302402	0.0873668	9.72959	10.9392
Proteobacteria: Pasteurellaceae	Pasteurellaceae_&_712	13167	0.0319808	361	-0.363198	0.00861161	0.0397043	4.64178	4.61669
Proteobacteria: Burkholderiaceae	Burkholderiaceae_&_119060	13115.5	0.0371356	382	-0.0206897	0.00327571	0.00476746	0.00560498	0.0091267
Firmicutes: Clostridiaceae	Clostridiaceae_&_31979	11953	0.462514	306	-0.00760875	0.00382991	0.00437895	2.91699	3.9616
Firmicutes: Enterococcaceae	Enterococcaceae_&_81852	12353.5	0.228873	306	0.0716324	0.0195609	0.0137694	2.12803	2.73266
Bacteroidetes: Tannerellaceae	Tannerellaceae_&_2005525	9965	0.0963139	212	0.129574	0.00985404	0.000417693	6.62512	4.20712
Actinobacteria: Bifidobacteriaceae	Bifidobacteriaceae_&_31953	11932	0.477368	303	0.593427	0.107332	0.0374129	9.31817	15.2964
Actinobacteria: Micrococcaceae	Micrococcaceae_&_1268	12081	0.378521	347	-0.039343	0.00611501	0.00904865	0.0385685	0.0516894
Firmicutes: Peptostreptococcaceae	Peptostreptococcaceae_&_186804	11632	0.71961	309	-0.0114588	0.00309372	0.00391581	0.0610406	0.21224
Firmicutes: Carnobacteriaceae	Carnobacteriaceae_&_186828	13878	0.00280357	303	-0.018863	0.000625001	0.00194929	0.00536426	0.0154112
Firmicutes: Lactobacillaceae	Lactobacillaceae_&_33958	11861.5	0.524504	260	-0.00482539	0.000400388	0.00073676	0.0825523	0.332394
Firmicutes: Lachnospiraceae	Lachnospiraceae_&_186803	11375	0.95356	349	0.0140544	0.011232	0.0101536	0.909368	1.4922
Bacteroidetes: Flavobacteriaceae	Flavobacteriaceae_&_49546	12142	0.3403	322	-0.0186035	0.00181026	0.00313161	0.0140172	0.0194664
Actinobacteria: Corynebacteriaceae	Corynebacteriaceae_&_1653	12605	0.133106	292	-0.00619696	0.000727935	0.00116153	0.00722999	0.00648102
Actinobacteria: Streptomycetaceae	Streptomycetaceae_&_2062	12964.5	0.0555539	318	-0.0135936	0.00221717	0.00318485	0.0198126	0.0279106
Firmicutes: Sporolactobacillaceae	Sporolactobacillaceae_&_186821	11788	0.546838	162	0	0	0	0.00088852	0.0017659
Firmicutes: Peptoniphilaceae	Peptoniphilaceae_&_1570339	12803	0.0784221	252	-0.00824336	0.000405071	0.000980414	0.0117192	0.0170171
Firmicutes: Paenibacillaceae	Paenibacillaceae_&_186822	10221	0.15119	162	0	0	0	0.0244154	0.0112822
Proteobacteria: Moraxellaceae	Moraxellaceae_&_468	12480	0.141146	176	0	0	0	0.000806713	0.00201137
Firmicutes: Heliobacteriaceae	Heliobacteriaceae_&_31984	13055	0.0331092	205	-0.00447287	0	0.000310517	0.00258628	0.00389449
Firmicutes: Oscillospiraceae	Oscillospiraceae_&_216572	10151	0.125002	159	0	0	0	0.0386269	0.0797825
Firmicutes: Erysipelotrichaceae	Erysipelotrichaceae_&_128827	12687	0.105853	258	-0.0176078	0.000859376	0.00209789	1.03299	1.01057
Actinobacteria: Atopobiaceae	Atopobiaceae_&_1643824	11277	0.938488	81	0	0	0	0.00569837	0.0148149
Proteobacteria: Rhizobiaceae	Rhizobiaceae_&_82115	11723	0.570866	120	0	0	0	0.00141535	0.00175082
Spirochaetes: Leptospiraceae	Leptospiraceae_&_170	11496	0.675768	32	0	0	0	0.00206069	0.00442089
Actinobacteria: Jiangellaceae	Jiangellaceae_&_1217100	10792	0.348957	68	0	0	0	0.00058422	0.000773047
Proteobacteria: Rhodanobacteraceae	Rhodanobacteraceae_&_1775411	12446	0.120707	131	0	0	0	0.0011459	0.00419676
Proteobacteria: Beijerinckiaceae	Beijerinckiaceae_&_45404	11737	0.448078	61	0	0	0	0.000126556	0.000195065
Firmicutes: Bacillaceae	Bacillaceae_&_186817	11667.5	0.688533	304	-0.00707388	0.00101506	0.00151158	0.00895934	0.0070744
Bacteroidetes: Barnesiellaceae	Barnesiellaceae_&_2005519	9996.5	0.0787626	152	0	0	0	0.0420714	0.0252854
Actinobacteria: Treboniaceae	Treboniaceae_&_2767072	11165	0.0345995	1	0	0	0	2.65425e-06	0
Proteobacteria: Roseobacteraceae	Roseobacteraceae_&_2854170	11058	0.542489	37	0	0	0	0.0024419	0.000915662
Proteobacteria: Myxococcaceae	Myxococcaceae_&_31	11687	0.665265	245	-0.00354868	0.000661058	0.000908965	0.00480173	0.00598877
Actinobacteria: Eggerthellaceae	Eggerthellaceae_&_1643826	10629	0.344822	139	0	0	0	0.0597316	0.0329506
Deinococcus-Thermus: Deinococcaceae	Deinococcaceae_&_183710	11859	0.300546	54	0	0	0	0.000260765	0.000250689
Proteobacteria: Pseudomonadaceae	Pseudomonadaceae_&_135621	12035	0.406645	312	-0.00257378	0.000539535	0.000719059	0.00651967	0.00894048
Proteobacteria: Hafniaceae	Hafniaceae_&_1903412	11150.5	0.832975	220	0.00244917	0.00111089	0.00093939	0.0149598	0.0133618
Bacteroidetes: Rikenellaceae	Rikenellaceae_&_171550	9881	0.060831	163	0	0	0	0.0546811	0.187073
Actinobacteria: Lawsonellaceae	Lawsonellaceae_&_2805586	11434.5	0.692478	14	0	0	0	1.26074e-05	3.39333e-05
Proteobacteria: Yersiniaceae	Yersiniaceae_&_1903411	10713	0.474384	302	-0.00220376	0.00606931	0.00623145	0.0396449	0.0607465
Proteobacteria: Morganellaceae	Morganellaceae_&_1903414	10783	0.517658	244	0.00453035	0.000922634	0.000606214	0.00591734	0.102962
Spirochaetes: Spirochaetaceae	Spirochaetaceae_&_137	11084	0.475075	21	0	0	0	0.00109015	0.000250969
Firmicutes: Planococcaceae	Planococcaceae_&_186818	10640.5	0.359871	146	0	0	0	0.00189446	0.00217567
Proteobacteria: Erwiniaceae	Erwiniaceae_&_1903409	10631.5	0.413966	274	0.0427402	0.00953304	0.00633569	0.974892	0.183914
Proteobacteria: Halomonadaceae	Halomonadaceae_&_28256	11256	0.925003	131	0	0	0	0.00308722	0.00356179
Proteobacteria: Pectobacteriaceae	Pectobacteriaceae_&_1903410	10780	0.514854	242	0.00389595	0.00186614	0.00159142	0.0222076	0.0131555
Bacteroidetes: Sphingobacteriaceae	Sphingobacteriaceae_&_84566	11524	0.635897	34	0	0	0	0.000124548	0.000121739
Firmicutes: Aerococcaceae	Aerococcaceae_&_186827	10913	0.617659	221	0.00500947	0.000665748	0.000316813	0.0105573	0.0124519
Proteobacteria: Neisseriaceae	Neisseriaceae_&_481	12323.5	0.232977	246	-0.0164542	0.000400017	0.00155165	0.0422501	0.0679852
Proteobacteria: Bradyrhizobiaceae	Bradyrhizobiaceae_&_41294	11660	0.562221	71	0	0	0	0.000150824	0.000181397
Actinobacteria: Actinomycetaceae	Actinomycetaceae_&_2049	11776	0.588559	239	-0.000597616	0.000440781	0.000482396	0.0115499	0.0573024
Actinobacteria: Streptosporangiaceae	Streptosporangiaceae_&_2004	10071	0.0892302	140	0	0	0	0.00364266	0.00193183
Proteobacteria: Chromobacteriaceae	Chromobacteriaceae_&_1499392	10219.5	0.0865612	94	0	0	0	0.00792457	0.00325141
Proteobacteria: Comamonadaceae	Comamonadaceae_&_80864	11646.5	0.667934	148	0	0	0	0.00351152	0.00629961
Bacteroidetes: Marinilabiliaceae	Marinilabiliaceae_&_558415	11436	0.782953	31	0	0	0	0.000370455	0.0007149
Bacteroidetes: Flammeovirgaceae	Flammeovirgaceae_&_200667	11593	0.581132	47	0	0	0	0.000923069	0.00137191
Firmicutes: Acidaminococcaceae	Acidaminococcaceae_&_909930	9989	0.0126758	59	0	0	0	0.198074	0.0852634
Proteobacteria: Rhodocyclaceae	Rhodocyclaceae_&_75787	12100	0.285624	133	0	0	0	0.00140718	0.000961739
Fusobacteria: Leptotrichiaceae	Leptotrichiaceae_&_1129771	11331	0.993934	180	0	0	0	0.00290231	0.0025957
Bacteroidetes: Muribaculaceae	Muribaculaceae_&_2005473	10473	0.230562	124	0	0	0	0.0043698	0.00440985
Proteobacteria: Hyphomicrobiaceae	Hyphomicrobiaceae_&_45401	10676	0.107798	31	0	0	0	0.00968326	0.00400195
Actinobacteria: Microbacteriaceae	Microbacteriaceae_&_85023	12395	0.0955367	93	0	0	0	0.000273936	0.00033231
Proteobacteria: Psychromonadaceae	Psychromonadaceae_&_267894	11502	0.290343	5	0	0	0	0	6.38546e-06
Proteobacteria: Marinobacteraceae	Marinobacteraceae_&_2887365	11477	0.710062	32	0	0	0	5.62022e-05	0.000178397
Candidatus Saccharibacteria: Candidatus Nanogingivalaceae	Candidatus Nanogingivalaceae_&_2171990	11078	0.390068	15	0	0	0	5.48182e-05	0.000193345
Actinobacteria: Catenulisporaceae	Catenulisporaceae_&_414877	11694	0.329009	27	0	0	0	5.29497e-05	9.7704e-05
Proteobacteria: Phyllobacteriaceae	Phyllobacteriaceae_&_69277	12625	0.0378372	87	0	0	0	0.00164632	0.00210411
Firmicutes: Thermohalobacteraceae	Thermohalobacteraceae_&_2848916	11360	0.641839	1	0	0	0	0	7.93544e-07
Proteobacteria: Methylobacteriaceae	Methylobacteriaceae_&_119045	11273	0.733715	4	0	0	0	2.40757e-05	3.11467e-05
Proteobacteria: Fastidiosibacteraceae	Fastidiosibacteraceae_&_2056687	11235	0.493583	3	0	0	0	8.65729e-06	1.86452e-06
Proteobacteria: Holosporaceae	Holosporaceae_&_44746	11466.5	0.345243	4	0	0	0	0	2.82187e-05
Bacteroidetes: Prevotellaceae	Prevotellaceae_&_171552	10261	0.210304	277	0.178157	0.0167907	0.00322329	0.0632631	0.0555007
Bacteroidetes: Odoribacteraceae	Odoribacteraceae_&_1853231	9650	0.031958	172	0	0	0	0.130137	0.0533992
Actinobacteria: Cellulomonadaceae	Cellulomonadaceae_&_85016	11200	0.24332	2	0	0	0	1.93853e-05	1.31136e-06
Firmicutes: Halobacteroidaceae	Halobacteroidaceae_&_53434	11113	0.207496	5	0	0	0	1.14489e-05	4.25564e-06
Bacteroidetes: Dysgonomonadaceae	Dysgonomonadaceae_&_2005520	10822	0.301385	47	0	0	0	0.00114794	0.000518018
Bacteroidetes: Chitinophagaceae	Chitinophagaceae_&_563835	11624	0.280171	14	0	0	0	1.06024e-05	0.00417079
Proteobacteria: Budviciaceae	Budviciaceae_&_1903416	11002	0.638826	112	0	0	0	0.000565848	0.000554609
Proteobacteria: Erythrobacteraceae	Erythrobacteraceae_&_335929	11569.5	0.433703	18	0	0	0	3.55259e-05	0.000211321
Proteobacteria: Desulfovibrionaceae	Desulfovibrionaceae_&_194924	11155	0.781407	81	0	0	0	0.053164	0.0351045
Proteobacteria: Rhodobacteraceae	Rhodobacteraceae_&_31989	11426	0.855348	64	0	0	0	0.000223841	0.000234411
Firmicutes: Selenomonadaceae	Selenomonadaceae_&_1843491	11899	0.273212	56	0	0	0	0.00435595	0.0748025
Proteobacteria: Chromatiaceae	Chromatiaceae_&_1046	11507	0.596199	22	0	0	0	4.55809e-05	0.000134886
Actinobacteria: Geodermatophilaceae	Geodermatophilaceae_&_85030	11295	0.960856	75	0	0	0	0.00119367	0.00130909
Cyanobacteria: Aphanizomenonaceae	Aphanizomenonaceae_&_1892259	13351.5	0.0123025	202	-0.00479121	0	0.000332654	0.0022254	0.00473301
Actinobacteria: Micromonosporaceae	Micromonosporaceae_&_28056	11131	0.781032	116	0	0	0	0.000979537	0.00088833
Proteobacteria: Oceanospirillaceae	Oceanospirillaceae_&_135620	13452	0.0122991	281	-0.0148418	0.000312172	0.00134947	0.0211677	0.0217884
Actinobacteria: Pseudonocardiaceae	Pseudonocardiaceae_&_2070	11537	0.48544	17	0	0	0	2.15461e-05	0.000909543
Actinobacteria: Mycobacteriaceae	Mycobacteriaceae_&_1762	11354	0.967661	127	0	0	0	0.000850878	0.00102029
Bacteroidetes: Weeksellaceae	Weeksellaceae_&_2762318	11075	0.746319	163	0	0	0	0.00722682	0.00800119
Bacteroidetes: Hymenobacteraceae	Hymenobacteraceae_&_1853232	11121	0.591272	27	0	0	0	0.00504569	0.00432967
Proteobacteria: Pseudoalteromonadaceae	Pseudoalteromonadaceae_&_267888	11171.5	0.625342	18	0	0	0	0.000132932	0.000444288
Proteobacteria: Sphingomonadaceae	Sphingomonadaceae_&_41297	13140	0.0239049	195	-0.00263325	0	0.00018269	0.00118888	0.00208871
Proteobacteria: Ectothiorhodospiraceae	Ectothiorhodospiraceae_&_72276	11237	0.503345	3	0	0	0	9.27517e-06	0.00012161
Proteobacteria: Colwelliaceae	Colwelliaceae_&_267889	12383.5	0.0836809	82	0	0	0	0.000498679	0.00145706
Firmicutes: Eubacteriales Family XIII. Incertae Sedis	Eubacteriales Family XIII. Incertae Sedis_&_543314	12126.5	0.256298	122	0	0	0	0.00100479	0.00535638
Bacteroidetes: Porphyromonadaceae	Porphyromonadaceae_&_171551	11402	0.908614	105	0	0	0	0.013868	0.00558358
Actinobacteria: Demequinaceae	Demequinaceae_&_1042322	11201	0.247142	2	0	0	0	6.4436e-06	6.07365e-06
Proteobacteria: Orbaceae	Orbaceae_&_1240483	11011	0.328696	19	0	0	0	0.000141107	5.4895e-05
Lentisphaerae: Victivallaceae	Victivallaceae_&_255528	11360	0.641839	1	0	0	0	0	1.80455e-05
Firmicutes: Listeriaceae	Listeriaceae_&_186820	12225.5	0.117158	70	0	0	0	0.00066519	0.000803733
Proteobacteria: Cellvibrionaceae	Cellvibrionaceae_&_1706371	11236	0.498451	3	0	0	0	1.82162e-05	8.53503e-06
Actinobacteria: Patulibacteraceae	Patulibacteraceae_&_361606	11360	0.641839	1	0	0	0	0	2.02307e-07
Proteobacteria: Hydrogenophilaceae	Hydrogenophilaceae_&_206349	11360	0.641839	1	0	0	0	0	9.36321e-07
Proteobacteria: Endozoicomonadaceae	Endozoicomonadaceae_&_2066474	10841	0.0810704	14	0	0	0	0.0021429	0.00125809
Actinobacteria: Gordoniaceae	Gordoniaceae_&_85026	11679.5	0.131772	10	0	0	0	0	1.89733e-05
Proteobacteria: Xanthomonadaceae	Xanthomonadaceae_&_32033	11776	0.248427	29	0	0	0	1.26993e-05	0.00143228
Firmicutes: Vallitaleaceae	Vallitaleaceae_&_2603322	11200	0.24332	2	0	0	0	6.6464e-06	1.45023e-06
Firmicutes: Thermoanaerobacterales Family III. Incertae Sedis	Thermoanaerobacterales Family III. Incertae Sedis_&_543371	11360	0.641839	1	0	0	0	0	7.49057e-07
Proteobacteria: Zooshikellaceae	Zooshikellaceae_&_2898533	11165	0.0345995	1	0	0	0	8.8971e-07	0
Bacteroidetes: Prolixibacteraceae	Prolixibacteraceae_&_1471398	10896.5	0.0691394	10	0	0	0	2.25045e-05	6.5332e-06
Firmicutes: Alicyclobacillaceae	Alicyclobacillaceae_&_186823	11200	0.24332	2	0	0	0	7.90448e-06	8.1233e-07
Proteobacteria: Desulfobulbaceae	Desulfobulbaceae_&_213121	10881	0.00312699	4	0	0	0	8.95964e-05	2.38715e-06
Actinobacteria: Ornithinimicrobiaceae	Ornithinimicrobiaceae_&_2805590	11360	0.641839	1	0	0	0	0	2.00998e-06
Cyanobacteria: Calotrichaceae	Calotrichaceae_&_2661849	11109	0.199011	5	0	0	0	5.19462e-05	5.31996e-06
Thermotogae: Fervidobacteriaceae	Fervidobacteriaceae_&_1643950	11431	0.414848	3	0	0	0	0	4.94763e-06
Firmicutes: Turicibacteraceae	Turicibacteraceae_&_2810281	11237	0.503345	3	0	0	0	2.21021e-06	3.11978e-05
Cyanobacteria: Leptolyngbyaceae	Leptolyngbyaceae_&_1890438	11201	0.247142	2	0	0	0	8.65729e-06	3.09556e-06
Firmicutes: Peptococcaceae	Peptococcaceae_&_186807	11018	0.146848	8	0	0	0	7.64927e-05	1.51143e-05
Acidobacteria: Acidobacteriaceae	Acidobacteriaceae_&_204434	11324.5	#NUM!	0	0	0	0	0	0
Proteobacteria: Vibrionaceae	Vibrionaceae_&_641	11209	0.868446	116	0	0	0	0.00243261	0.00133979
Proteobacteria: Stappiaceae	Stappiaceae_&_2821832	11468	0.743347	37	0	0	0	0.000436394	0.000795276
Proteobacteria: Sutterellaceae	Sutterellaceae_&_995019	11156	0.721816	44	0	0	0	0.0598693	0.149546
Proteobacteria: Arcobacteraceae	Arcobacteraceae_&_2808963	11165	0.0345995	1	0	0	0	1.54058e-06	0
Firmicutes: Eubacteriaceae	Eubacteriaceae_&_186806	9955	0.0378274	100	0	0	0	0.00578864	0.00536943
Actinobacteria: Dermabacteraceae	Dermabacteraceae_&_85020	11393	0.799075	13	0	0	0	0.00222381	0.000118443
Spirochaetes: Treponemataceae	Treponemataceae_&_2845253	11995.5	0.138231	40	0	0	0	4.23603e-05	0.0005267
Proteobacteria: Cardiobacteriaceae	Cardiobacteriaceae_&_868	12049	0.0973729	37	0	0	0	0.000154009	0.000212923
Firmicutes: Syntrophomonadaceae	Syntrophomonadaceae_&_68298	11360	0.641839	1	0	0	0	0	8.05682e-07
Proteobacteria: Alcaligenaceae	Alcaligenaceae_&_506	11827.5	0.244063	36	0	0	0	0.000315503	0.000340395
Firmicutes: Gottschalkiaceae	Gottschalkiaceae_&_2042895	11344	0.95015	17	0	0	0	3.8405e-05	4.28641e-05
Proteobacteria: Aeromonadaceae	Aeromonadaceae_&_84642	11455	0.822058	71	0	0	0	0.000411832	0.000652444
Proteobacteria: Legionellaceae	Legionellaceae_&_444	11090	0.319811	10	0	0	0	2.33207e-05	6.38386e-06
Actinobacteria: Nocardiaceae	Nocardiaceae_&_85025	11249.5	0.891623	62	0	0	0	0.004686	0.00985912
Proteobacteria: Psittacicellaceae	Psittacicellaceae_&_2873895	11324.5	#NUM!	0	0	0	0	0	0
Proteobacteria: Acidithiobacillaceae	Acidithiobacillaceae_&_225058	11360	0.641839	1	0	0	0	0	1.32344e-06
Tenericutes: Spiroplasmataceae	Spiroplasmataceae_&_2131	11360	0.641839	1	0	0	0	0	7.84318e-07
Verrucomicrobia: Puniceicoccaceae	Puniceicoccaceae_&_415002	11237	0.503345	3	0	0	0	4.55313e-06	5.22039e-06
Proteobacteria: Caulobacteraceae	Caulobacteraceae_&_76892	11395.5	0.507112	2	0	0	0	0	1.73871e-06
Firmicutes: Christensenellaceae	Christensenellaceae_&_990719	11573.5	0.426219	18	0	0	0	8.88215e-05	0.00111063
Candidatus Saccharibacteria: Candidatus Nanosyncoccacae	Candidatus Nanosyncoccacae_&_2171994	11360	0.641839	1	0	0	0	0	4.68687e-06
Proteobacteria: Bartonellaceae	Bartonellaceae_&_772	11360	0.641839	1	0	0	0	0	2.24498e-06
Balneolaeota: Balneolaceae	Balneolaceae_&_1813606	11360	0.641839	1	0	0	0	0	7.03725e-07
Firmicutes: Thermoanaerobacteraceae	Thermoanaerobacteraceae_&_186814	11324.5	#NUM!	0	0	0	0	0	0
Proteobacteria: Sulfurovaceae	Sulfurovaceae_&_2771472	11732	0.180498	17	0	0	0	7.30126e-06	3.59375e-05
Lentisphaerae: Lentisphaeraceae	Lentisphaeraceae_&_566277	11360	0.641839	1	0	0	0	0	4.66694e-05
Actinobacteria: Tsukamurellaceae	Tsukamurellaceae_&_85028	11360	0.641839	1	0	0	0	0	2.43089e-06
Proteobacteria: Desulfarculaceae	Desulfarculaceae_&_453228	11395.5	0.507112	2	0	0	0	0	1.37988e-06
Bacteroidetes: Amoebophilaceae	Amoebophilaceae_&_1501348	11360	0.641839	1	0	0	0	0	1.51413e-06
Firmicutes: Desulfallaceae	Desulfallaceae_&_2867375	11360	0.641839	1	0	0	0	0	3.47063e-05
Candidatus Saccharibacteria: Candidatus Nanosynbacteraceae	Candidatus Nanosynbacteraceae_&_2093822	11573	0.209356	7	0	0	0	0	0.00040033
Fusobacteria: Fusobacteriaceae	Fusobacteriaceae_&_203492	12173	0.0920092	51	0	0	0	0.000114792	0.00127399
Cyanobacteria: Nostocaceae	Nostocaceae_&_1162	11360	0.641839	1	0	0	0	0	1.08323e-06
Proteobacteria: Bruguierivoracaceae	Bruguierivoracaceae_&_2812006	11476.5	0.731791	38	0	0	0	0.00205918	0.000372969
Proteobacteria: Shewanellaceae	Shewanellaceae_&_267890	11455	0.801018	54	0	0	0	0.000354703	0.00134493
Proteobacteria: Alcanivoracaceae	Alcanivoracaceae_&_224372	11116	0.633894	37	0	0	0	5.71509e-05	0.000131879
Proteobacteria: Brucellaceae	Brucellaceae_&_118882	12512.5	0.0213239	54	0	0	0	2.67797e-05	0.000333147
Deinococcus-Thermus: Thermaceae	Thermaceae_&_188786	11395.5	0.507112	2	0	0	0	0	1.88148e-06
Verrucomicrobia: Verrucomicrobiaceae	Verrucomicrobiaceae_&_203557	11466.5	0.345243	4	0	0	0	0	0.000587998
Proteobacteria: Alteromonadaceae	Alteromonadaceae_&_72275	11285	0.925064	33	0	0	0	0.000350252	0.000168075
Firmicutes: Tepidanaerobacteraceae	Tepidanaerobacteraceae_&_2770092	11360	0.641839	1	0	0	0	0	7.8898e-07
Nitrospirae: Thermodesulfovibrionaceae	Thermodesulfovibrionaceae_&_2811504	11165	0.0345995	1	0	0	0	9.03369e-06	0
Firmicutes: Coprobacillaceae	Coprobacillaceae_&_2810280	12916.5	0.0150158	98	0	0	0	0.00252972	0.0118465
Proteobacteria: Methylococcaceae	Methylococcaceae_&_403	11360	0.641839	1	0	0	0	0	2.2278e-06
Proteobacteria: Succinivibrionaceae	Succinivibrionaceae_&_83763	11395.5	0.507112	2	0	0	0	0	1.7445e-06
Actinobacteria: Thermomonosporaceae	Thermomonosporaceae_&_2012	11344	0.91737	6	0	0	0	9.1287e-06	0.000129993
Proteobacteria: Devosiaceae	Devosiaceae_&_2831106	11165	0.0345995	1	0	0	0	4.55313e-06	0
Tenericutes: Haloplasmataceae	Haloplasmataceae_&_471823	11395.5	0.507112	2	0	0	0	0	1.86509e-06
Proteobacteria: Oxalobacteraceae	Oxalobacteraceae_&_75682	11928	0.0472386	17	0	0	0	0	5.69941e-05
Acidobacteria: Acanthopleuribacteraceae	Acanthopleuribacteraceae_&_533207	11360	0.641839	1	0	0	0	0	1.38312e-06
Proteobacteria: Campylobacteraceae	Campylobacteraceae_&_72294	11739	0.406735	50	0	0	0	0.00445224	0.00142403
Actinobacteria: Brevibacteriaceae	Brevibacteriaceae_&_85019	11201	0.247142	2	0	0	0	5.47594e-06	1.14916e-05
Cyanobacteria: Spirulinaceae	Spirulinaceae_&_1890448	11395.5	0.507112	2	0	0	0	0	1.44343e-06
Firmicutes: Halanaerobiaceae	Halanaerobiaceae_&_972	11040	0.0289157	3	0	0	0	1.35957e-05	8.5622e-07
Proteobacteria: Amorphaceae	Amorphaceae_&_2685818	11129	0.428664	11	0	0	0	0.00168539	0.00102068
Firmicutes: Sporomusaceae	Sporomusaceae_&_1843490	10654.5	0.0156012	14	0	0	0	0.000387856	4.84905e-05
Cyanobacteria: Oscillatoriaceae	Oscillatoriaceae_&_1892254	11395.5	0.507112	2	0	0	0	0	2.86716e-06
Actinobacteria: Dietziaceae	Dietziaceae_&_85029	11165	0.0345995	1	0	0	0	4.9848e-06	0
Proteobacteria: Zoogloeaceae	Zoogloeaceae_&_2008794	11581	0.474328	24	0	0	0	6.60497e-05	0.000124321
Firmicutes: Tissierellaceae	Tissierellaceae_&_1737406	11253	0.750658	9	0	0	0	2.77892e-05	2.72654e-05
Bacteroidetes: Cytophagaceae	Cytophagaceae_&_89373	12194	0.0285677	30	0	0	0	8.60505e-06	9.51115e-05
Actinobacteria: Dermatophilaceae	Dermatophilaceae_&_85018	11537.5	0.245915	6	0	0	0	0	2.43175e-05
Actinobacteria: Euzebyaceae	Euzebyaceae_&_908622	11329	0.987047	11	0	0	0	2.32376e-05	0.00066017
Proteobacteria: Desulfobacteraceae	Desulfobacteraceae_&_213119	11075.5	0.0974013	4	0	0	0	0.000145516	5.86447e-06
Bacteroidetes: Marinifilaceae	Marinifilaceae_&_1573805	11270	0.718698	4	0	0	0	1.78567e-05	4.62259e-06
Firmicutes: Thermoactinomycetaceae	Thermoactinomycetaceae_&_186824	11793	0.306136	41	0	0	0	7.00915e-05	8.31537e-05
Proteobacteria: Idiomarinaceae	Idiomarinaceae_&_267893	11216.5	0.610289	8	0	0	0	2.08286e-05	1.87354e-05
Verrucomicrobia: Akkermansiaceae	Akkermansiaceae_&_1647988	11389	0.810662	13	0	0	0	0.798944	0.160945
Proteobacteria: Thiotrichaceae	Thiotrichaceae_&_135617	11236	0.498451	3	0	0	0	4.65853e-06	1.32838e-06
Actinobacteria: Nocardioidaceae	Nocardioidaceae_&_85015	11805	0.344269	52	0	0	0	0.000891765	0.000254476
Proteobacteria: Helicobacteraceae	Helicobacteraceae_&_72293	11324.5	#NUM!	0	0	0	0	0	0
Planctomycetes: Pirellulaceae	Pirellulaceae_&_2691357	11165	0.0345995	1	0	0	0	3.3232e-06	0
Synergistetes: Synergistaceae	Synergistaceae_&_649777	11324.5	#NUM!	0	0	0	0	0	0
Bacteroidetes: Haliscomenobacteraceae	Haliscomenobacteraceae_&_1937961	11165	0.0345995	1	0	0	0	2.91178e-06	0
Proteobacteria: Granulosicoccaceae	Granulosicoccaceae_&_449719	11360	0.641839	1	0	0	0	0	7.87775e-07
Proteobacteria: Halieaceae	Halieaceae_&_1706372	11431	0.414848	3	0	0	0	0	0.000210311
Bacteroidetes: Saprospiraceae	Saprospiraceae_&_89374	11165	0.0345995	1	0	0	0	5.58022e-06	0
Proteobacteria: Acetobacteraceae	Acetobacteraceae_&_433	12125.5	0.158739	68	0	0	0	0.00404499	0.00232576
Fibrobacteres: Fibrobacteraceae	Fibrobacteraceae_&_204431	11253	0.750658	9	0	0	0	3.50274e-05	2.33304e-05
Actinobacteria: Kytococcaceae	Kytococcaceae_&_2805426	11360	0.641839	1	0	0	0	0	9.98743e-07
Firmicutes: Defluviitaleaceae	Defluviitaleaceae_&_1185407	11466.5	0.345243	4	0	0	0	0	9.54766e-06
Bacteroidetes: Paludibacteraceae	Paludibacteraceae_&_2005523	11165	0.0345995	1	0	0	0	1.06024e-05	0
Chloroflexi: Herpetosiphonaceae	Herpetosiphonaceae_&_189773	11431	0.414848	3	0	0	0	0	4.01762e-06
Tenericutes: Mycoplasmataceae	Mycoplasmataceae_&_2092	11350	0.948153	28	0	0	0	0.000135374	0.000148687
Thermotogae: Petrotogaceae	Petrotogaceae_&_1643949	11255	0.757458	9	0	0	0	1.97979e-05	2.50181e-05
Proteobacteria: Xanthobacteraceae	Xanthobacteraceae_&_335928	11395.5	0.507112	2	0	0	0	0	1.01485e-05
Proteobacteria: Aurantimonadaceae	Aurantimonadaceae_&_255475	11395.5	0.507112	2	0	0	0	0	3.58412e-06
Proteobacteria: Rhodospirillaceae	Rhodospirillaceae_&_41295	11115	0.211836	5	0	0	0	1.29325e-05	1.0287e-05
Proteobacteria: Piscirickettsiaceae	Piscirickettsiaceae_&_135616	11360	0.641839	1	0	0	0	0	4.04038e-05
Firmicutes: Proteinivoraceae	Proteinivoraceae_&_1491775	11165	0.0345995	1	0	0	0	4.59213e-05	0
Bacteroidetes: Cyclobacteriaceae	Cyclobacteriaceae_&_563798	11342	0.926042	6	0	0	0	2.6227e-05	2.23969e-05

## Sheet: antibiotics during pregnancy
Taxonomy	Taxon	W statistics	p-value	No of neonates	log2FC antibiotics vs no antibiotics	median antibiotics	median no antibiotics	mean antibiotics	mean no antibiotics
Firmicutes: Staphylococcaceae	Staphylococcaceae_&_90964	8673	0.525352	390	-0.74086	0.609118	1.08506	5.7484	4.9351
Firmicutes: Streptococcaceae	Streptococcaceae_&_1300	7489	0.325895	390	1.20564	3.7086	1.55133	14.139	7.66461
Actinobacteria: Coriobacteriaceae	Coriobacteriaceae_&_84107	8047	0.790009	123	0	0	0	0.103906	0.257243
Actinobacteria: Propionibacteriaceae	Propionibacteriaceae_&_31957	9082.5	0.228572	294	-0.00323677	0.000563092	0.000788965	0.00668325	0.0207543
Proteobacteria: Enterobacteriaceae	Enterobacteriaceae_&_543	8254	0.950369	351	-0.526648	8.13256	11.7596	26.425	26.0779
Bacteroidetes: Bacteroidaceae	Bacteroidaceae_&_815	9389	0.103366	288	-0.113542	0.00154035	0.00985462	10.2305	15.2672
Firmicutes: Veillonellaceae	Veillonellaceae_&_31977	8187.5	0.97814	328	-0.279285	0.0474516	0.0789462	9.50051	10.89
Proteobacteria: Pasteurellaceae	Pasteurellaceae_&_712	7832	0.607579	361	0.0186894	0.0314403	0.0297486	5.43337	4.50728
Proteobacteria: Burkholderiaceae	Burkholderiaceae_&_119060	7144.5	0.146096	382	0.0232632	0.00574144	0.00405005	0.0123502	0.00794317
Firmicutes: Clostridiaceae	Clostridiaceae_&_31979	7637	0.433052	306	-0.00349825	0.00390658	0.00415884	4.63159	3.65071
Firmicutes: Enterococcaceae	Enterococcaceae_&_81852	6737	0.043305	306	1.00755	0.11899	0.00892374	5.8327	2.17205
Bacteroidetes: Tannerellaceae	Tannerellaceae_&_2005525	9499	0.063611	212	-0.0128708	0	0.000896129	3.96153	4.74357
Actinobacteria: Bifidobacteriaceae	Bifidobacteriaceae_&_31953	8712	0.488752	303	-0.702628	0.0224027	0.0992064	9.93091	14.8083
Actinobacteria: Micrococcaceae	Micrococcaceae_&_1268	8044	0.822986	347	-0.0144621	0.00763967	0.00872411	0.0662773	0.046918
Firmicutes: Peptostreptococcaceae	Peptostreptococcaceae_&_186804	7340	0.23346	309	0.0579284	0.00757064	0.00333693	0.307874	0.167428
Firmicutes: Carnobacteriaceae	Carnobacteriaceae_&_186828	7346	0.236202	303	0.00470973	0.00187703	0.00154499	0.0156959	0.0132855
Firmicutes: Lactobacillaceae	Lactobacillaceae_&_33958	6799.5	0.0497798	260	0.0122472	0.00142742	0.000570043	1.31883	0.142079
Firmicutes: Lachnospiraceae	Lachnospiraceae_&_186803	7977	0.752496	349	-0.0159385	0.00900614	0.0102171	0.75327	1.47492
Bacteroidetes: Flavobacteriaceae	Flavobacteriaceae_&_49546	8149	0.936078	322	0.000935251	0.00303601	0.00296924	0.0186458	0.0184503
Actinobacteria: Corynebacteriaceae	Corynebacteriaceae_&_1653	8374	0.819563	292	-0.003941	0.000826775	0.00110258	0.0146945	0.00548373
Actinobacteria: Streptomycetaceae	Streptomycetaceae_&_2062	8465.5	0.724455	318	-0.000181067	0.00297099	0.00298391	0.0169931	0.0277618
Firmicutes: Sporolactobacillaceae	Sporolactobacillaceae_&_186821	8574	0.576385	162	0	0	0	0.00191911	0.00156225
Firmicutes: Peptoniphilaceae	Peptoniphilaceae_&_1570339	7864.5	0.631415	252	0.00593221	0.00122249	0.00080713	0.00769026	0.0172263
Firmicutes: Paenibacillaceae	Paenibacillaceae_&_186822	7858.5	0.59372	162	0	0	0	0.0320423	0.011095
Proteobacteria: Moraxellaceae	Moraxellaceae_&_468	8559	0.599912	176	0	0	0	0.000931082	0.0019129
Firmicutes: Heliobacteriaceae	Heliobacteriaceae_&_31984	9054	0.22126	205	-0.00360635	0	0.000250286	0.00306996	0.00373862
Firmicutes: Oscillospiraceae	Oscillospiraceae_&_216572	8376	0.796936	159	0	0	0	0.0696935	0.0726545
Firmicutes: Erysipelotrichaceae	Erysipelotrichaceae_&_128827	9069.5	0.229842	258	-0.012156	0.00124325	0.00209992	0.0835891	1.14532
Actinobacteria: Atopobiaceae	Atopobiaceae_&_1643824	8867	0.204088	81	0	0	0	0.00143563	0.0148001
Proteobacteria: Rhizobiaceae	Rhizobiaceae_&_82115	7813.5	0.509866	120	0	0	0	0.0021567	0.00162421
Spirochaetes: Leptospiraceae	Leptospiraceae_&_170	8186	0.950748	32	0	0	0	0.00821905	0.00339783
Actinobacteria: Jiangellaceae	Jiangellaceae_&_1217100	8079.5	0.791242	68	0	0	0	0.000342116	0.000794328
Proteobacteria: Rhodanobacteraceae	Rhodanobacteraceae_&_1775411	8818	0.321658	131	0	0	0	0.00217157	0.00384764
Proteobacteria: Beijerinckiaceae	Beijerinckiaceae_&_45404	8165	0.926762	61	0	0	0	0.000170637	0.000184271
Firmicutes: Bacillaceae	Bacillaceae_&_186817	8028	0.805094	304	0.000445225	0.00146294	0.00143164	0.00455044	0.00781996
Bacteroidetes: Barnesiellaceae	Barnesiellaceae_&_2005519	9002	0.217113	152	0	0	0	0.0103141	0.0308715
Actinobacteria: Treboniaceae	Treboniaceae_&_2767072	8232	0.713746	1	0	0	0	0	5.51028e-07
Proteobacteria: Roseobacteraceae	Roseobacteraceae_&_2854170	8505	0.425205	37	0	0	0	0.000245681	0.00132655
Proteobacteria: Myxococcaceae	Myxococcaceae_&_31	8193	0.983759	245	-0.00250709	0.000737257	0.000912468	0.00739513	0.00554496
Actinobacteria: Eggerthellaceae	Eggerthellaceae_&_1643826	8709	0.424238	139	0	0	0	0.0254502	0.0395631
Deinococcus-Thermus: Deinococcaceae	Deinococcaceae_&_183710	8680	0.282958	54	0	0	0	0.000463535	0.000222907
Proteobacteria: Pseudomonadaceae	Pseudomonadaceae_&_135621	6662.5	0.0339217	312	0.00759778	0.00111399	0.00058289	0.00856708	0.00849032
Proteobacteria: Hafniaceae	Hafniaceae_&_1903412	7756	0.519178	220	0.0195513	0.00220143	0.000825751	0.0173434	0.0131347
Bacteroidetes: Rikenellaceae	Rikenellaceae_&_171550	8990	0.233031	163	0	0	0	0.0450366	0.179523
Actinobacteria: Lawsonellaceae	Lawsonellaceae_&_2805586	8149	0.803992	14	0	0	0	4.49436e-05	2.79607e-05
Proteobacteria: Yersiniaceae	Yersiniaceae_&_1903411	7757.5	0.536011	302	0.00415918	0.00645685	0.00615038	0.0273655	0.0610508
Proteobacteria: Morganellaceae	Morganellaceae_&_1903414	8027.5	0.800393	244	-0.00398885	0.000443916	0.000722013	0.0056166	0.0964776
Spirochaetes: Spirochaetaceae	Spirochaetaceae_&_137	7762	0.119397	21	0	0	0	0.000368991	0.00040862
Firmicutes: Planococcaceae	Planococcaceae_&_186818	7839.5	0.56256	146	0	0	0	0.00257472	0.00206129
Proteobacteria: Erwiniaceae	Erwiniaceae_&_1903409	7913.5	0.683725	274	0.0921232	0.0133051	0.00629615	0.586291	0.291649
Proteobacteria: Halomonadaceae	Halomonadaceae_&_28256	7643	0.358679	131	0	0	0	0.00439664	0.0033461
Proteobacteria: Pectobacteriaceae	Pectobacteriaceae_&_1903410	8274	0.92661	242	0.0139207	0.00255773	0.0015729	0.0139772	0.0149194
Bacteroidetes: Sphingobacteriaceae	Sphingobacteriaceae_&_84566	8240	0.929855	34	0	0	0	0.000197172	0.000111735
Firmicutes: Aerococcaceae	Aerococcaceae_&_186827	6989	0.082159	221	0.0139822	0.00127076	0.00029401	0.0106838	0.0123068
Proteobacteria: Neisseriaceae	Neisseriaceae_&_481	8599.5	0.583276	246	-0.0126662	0.000532571	0.00141909	0.0324801	0.0676257
Proteobacteria: Bradyrhizobiaceae	Bradyrhizobiaceae_&_41294	8147	0.902155	71	0	0	0	0.000167049	0.000177063
Actinobacteria: Actinomycetaceae	Actinomycetaceae_&_2049	7439	0.278955	239	0.00572531	0.000863183	0.000463702	0.00454908	0.055208
Actinobacteria: Streptosporangiaceae	Streptosporangiaceae_&_2004	8007.5	0.750009	140	0	0	0	0.00187172	0.00229544
Proteobacteria: Chromobacteriaceae	Chromobacteriaceae_&_1499392	7205	0.0676764	94	0	0	0	0.00447046	0.00405047
Proteobacteria: Comamonadaceae	Comamonadaceae_&_80864	7131	0.0915648	148	0.0024242	0.000168174	0	0.00241817	0.00626556
Bacteroidetes: Marinilabiliaceae	Marinilabiliaceae_&_558415	7808	0.244195	31	0	0	0	0.000254079	0.000708069
Bacteroidetes: Flammeovirgaceae	Flammeovirgaceae_&_200667	7822	0.351234	47	0	0	0	0.000742961	0.001367
Firmicutes: Acidaminococcaceae	Acidaminococcaceae_&_909930	8042	0.716617	59	0	0	0	0.113636	0.104701
Proteobacteria: Rhodocyclaceae	Rhodocyclaceae_&_75787	7779	0.488025	133	0	0	0	0.0013006	0.00100665
Fusobacteria: Leptotrichiaceae	Leptotrichiaceae_&_1129771	8201	0.992281	180	0	0	0	0.0028449	0.00262437
Bacteroidetes: Muribaculaceae	Muribaculaceae_&_2005473	9101	0.139697	124	0	0	0	0.00310193	0.0045851
Proteobacteria: Hyphomicrobiaceae	Hyphomicrobiaceae_&_45401	7423	0.0222038	31	0	0	0	0.000879751	0.00561961
Actinobacteria: Microbacteriaceae	Microbacteriaceae_&_85023	7275	0.0879472	93	0	0	0	0.000566675	0.000287298
Proteobacteria: Psychromonadaceae	Psychromonadaceae_&_267894	8328	0.40174	5	0	0	0	0	5.95603e-06
Proteobacteria: Marinobacteraceae	Marinobacteraceae_&_2887365	8388.5	0.605067	32	0	0	0	6.23826e-05	0.000169311
Candidatus Saccharibacteria: Candidatus Nanogingivalaceae	Candidatus Nanogingivalaceae_&_2171990	7986	0.36334	15	0	0	0	4.60594e-05	0.000185258
Actinobacteria: Catenulisporaceae	Catenulisporaceae_&_414877	7903	0.344082	27	0	0	0	0.000119321	8.53789e-05
Proteobacteria: Phyllobacteriaceae	Phyllobacteriaceae_&_69277	8135	0.891796	87	0	0	0	0.00174523	0.00205944
Firmicutes: Thermohalobacteraceae	Thermohalobacteraceae_&_2848916	8232	0.713746	1	0	0	0	0	7.40177e-07
Proteobacteria: Methylobacteriaceae	Methylobacteriaceae_&_119045	8304	0.454313	4	0	0	0	0	3.40502e-05
Proteobacteria: Fastidiosibacteraceae	Fastidiosibacteraceae_&_2056687	8280	0.518256	3	0	0	0	0	3.5364e-06
Proteobacteria: Holosporaceae	Holosporaceae_&_44746	8304	0.454313	4	0	0	0	0	2.63209e-05
Bacteroidetes: Prevotellaceae	Prevotellaceae_&_171552	9564	0.0606066	277	-0.0524622	0.00110185	0.00484599	0.03376	0.0601636
Bacteroidetes: Odoribacteraceae	Odoribacteraceae_&_1853231	9173.5	0.146399	172	0	0	0	0.0579502	0.0686914
Actinobacteria: Cellulomonadaceae	Cellulomonadaceae_&_85016	8256	0.599606	2	0	0	0	0	5.24761e-06
Firmicutes: Halobacteroidaceae	Halobacteroidaceae_&_53434	8135	0.610946	5	0	0	0	4.13441e-06	5.76599e-06
Bacteroidetes: Dysgonomonadaceae	Dysgonomonadaceae_&_2005520	8339	0.75233	47	0	0	0	0.000341706	0.000673538
Bacteroidetes: Chitinophagaceae	Chitinophagaceae_&_563835	8544	0.154637	14	0	0	0	0	0.0038925
Proteobacteria: Budviciaceae	Budviciaceae_&_1903416	8921	0.22252	112	0	0	0	0.000430953	0.000574297
Proteobacteria: Erythrobacteraceae	Erythrobacteraceae_&_335929	7463	0.00510934	18	0	0	0	0.000214936	0.000174318
Proteobacteria: Desulfovibrionaceae	Desulfovibrionaceae_&_194924	7836	0.473696	81	0	0	0	0.0623614	0.0350281
Proteobacteria: Rhodobacteraceae	Rhodobacteraceae_&_31989	8327.5	0.800817	64	0	0	0	0.000223314	0.000233774
Firmicutes: Selenomonadaceae	Selenomonadaceae_&_1843491	8188.5	0.966019	56	0	0	0	0.00567269	0.0698801
Proteobacteria: Chromatiaceae	Chromatiaceae_&_1046	7951	0.380399	22	0	0	0	0.000162722	0.000112439
Actinobacteria: Geodermatophilaceae	Geodermatophilaceae_&_85030	7649	0.266892	75	0	0	0	0.00177295	0.00122003
Cyanobacteria: Aphanizomenonaceae	Aphanizomenonaceae_&_1892259	8112.5	0.890363	202	-2.38596e-05	0.000196561	0.000198218	0.00508386	0.00416319
Actinobacteria: Micromonosporaceae	Micromonosporaceae_&_28056	8513	0.606454	116	0	0	0	0.000875491	0.000909067
Proteobacteria: Oceanospirillaceae	Oceanospirillaceae_&_135620	8626	0.563812	281	-0.00343686	0.000923868	0.00116458	0.0161072	0.0224569
Actinobacteria: Pseudonocardiaceae	Pseudonocardiaceae_&_2070	8021	0.471019	17	0	0	0	0.000985152	0.000714581
Actinobacteria: Mycobacteriaceae	Mycobacteriaceae_&_1762	7511	0.25274	127	0	0	0	0.000597641	0.00104444
Bacteroidetes: Weeksellaceae	Weeksellaceae_&_2762318	8203	0.994521	163	0	0	0	0.00938245	0.00764656
Bacteroidetes: Hymenobacteraceae	Hymenobacteraceae_&_1853232	8259	0.875314	27	0	0	0	0.0196473	0.00232847
Proteobacteria: Pseudoalteromonadaceae	Pseudoalteromonadaceae_&_267888	8070.5	0.606374	18	0	0	0	2.0324e-05	0.000439153
Proteobacteria: Sphingomonadaceae	Sphingomonadaceae_&_41297	8268	0.930694	195	-0.00122897	0	8.52222e-05	0.00321865	0.00174331
Proteobacteria: Ectothiorhodospiraceae	Ectothiorhodospiraceae_&_72276	8280	0.518256	3	0	0	0	0	0.000115357
Proteobacteria: Colwelliaceae	Colwelliaceae_&_267889	7985.5	0.670023	82	0	0	0	0.00216959	0.00115809
Firmicutes: Eubacteriales Family XIII. Incertae Sedis	Eubacteriales Family XIII. Incertae Sedis_&_543314	8091	0.846323	122	0	0	0	0.00138165	0.00501084
Bacteroidetes: Porphyromonadaceae	Porphyromonadaceae_&_171551	8521	0.584246	105	0	0	0	0.012089	0.00639042
Actinobacteria: Demequinaceae	Demequinaceae_&_1042322	8256	0.599606	2	0	0	0	0	7.00289e-06
Proteobacteria: Orbaceae	Orbaceae_&_1240483	8086	0.656065	19	0	0	0	3.87105e-05	7.50643e-05
Lentisphaerae: Victivallaceae	Victivallaceae_&_255528	8037	0.00778015	1	0	0	0	0.000119927	0
Firmicutes: Listeriaceae	Listeriaceae_&_186820	7612.5	0.223977	70	0	0	0	0.0019795	0.000609951
Proteobacteria: Cellvibrionaceae	Cellvibrionaceae_&_1706371	8280	0.518256	3	0	0	0	0	1.17428e-05
Actinobacteria: Patulibacteraceae	Patulibacteraceae_&_361606	8232	0.713746	1	0	0	0	0	1.88701e-07
Proteobacteria: Hydrogenophilaceae	Hydrogenophilaceae_&_206349	8232	0.713746	1	0	0	0	0	8.73353e-07
Proteobacteria: Endozoicomonadaceae	Endozoicomonadaceae_&_2066474	8349.5	0.549716	14	0	0	0	8.14912e-05	0.00160691
Actinobacteria: Gordoniaceae	Gordoniaceae_&_85026	8052	0.437433	10	0	0	0	3.94844e-05	1.21556e-05
Proteobacteria: Xanthomonadaceae	Xanthomonadaceae_&_32033	8313	0.753426	29	0	0	0	3.76119e-05	0.00133331
Firmicutes: Vallitaleaceae	Vallitaleaceae_&_2603322	8256	0.599606	2	0	0	0	0	2.73251e-06
Firmicutes: Thermoanaerobacterales Family III. Incertae Sedis	Thermoanaerobacterales Family III. Incertae Sedis_&_543371	8232	0.713746	1	0	0	0	0	6.98682e-07
Proteobacteria: Zooshikellaceae	Zooshikellaceae_&_2898533	8232	0.713746	1	0	0	0	0	1.84706e-07
Bacteroidetes: Prolixibacteraceae	Prolixibacteraceae_&_1471398	8055	0.446326	10	0	0	0	1.91363e-05	8.08002e-06
Firmicutes: Alicyclobacillaceae	Alicyclobacillaceae_&_186823	8256	0.599606	2	0	0	0	0	2.39869e-06
Proteobacteria: Desulfobulbaceae	Desulfobulbaceae_&_213121	8304	0.454313	4	0	0	0	0	2.0827e-05
Actinobacteria: Ornithinimicrobiaceae	Ornithinimicrobiaceae_&_2805590	8232	0.713746	1	0	0	0	0	1.8748e-06
Cyanobacteria: Calotrichaceae	Calotrichaceae_&_2661849	8328	0.40174	5	0	0	0	0	1.57463e-05
Thermotogae: Fervidobacteriaceae	Fervidobacteriaceae_&_1643950	8280	0.518256	3	0	0	0	0	4.61489e-06
Firmicutes: Turicibacteraceae	Turicibacteraceae_&_2810281	8084	0.264473	3	0	0	0	0.000195235	2.15714e-06
Cyanobacteria: Leptolyngbyaceae	Leptolyngbyaceae_&_1890438	8256	0.599606	2	0	0	0	0	4.68466e-06
Firmicutes: Peptococcaceae	Peptococcaceae_&_186807	8400	0.286229	8	0	0	0	0	2.99779e-05
Acidobacteria: Acidobacteriaceae	Acidobacteriaceae_&_204434	8208	#NUM!	0	0	0	0	0	0
Proteobacteria: Vibrionaceae	Vibrionaceae_&_641	7906	0.610005	116	0	0	0	0.00105526	0.0016066
Proteobacteria: Stappiaceae	Stappiaceae_&_2821832	7734	0.202855	37	0	0	0	0.00241855	0.000492944
Proteobacteria: Sutterellaceae	Sutterellaceae_&_995019	8105	0.798607	44	0	0	0	0.00857933	0.150714
Proteobacteria: Arcobacteraceae	Arcobacteraceae_&_2808963	8232	0.713746	1	0	0	0	0	3.19829e-07
Firmicutes: Eubacteriaceae	Eubacteriaceae_&_186806	8324	0.836946	100	0	0	0	0.00367398	0.00569441
Actinobacteria: Dermabacteraceae	Dermabacteraceae_&_85020	7934	0.22915	13	0	0	0	0.000147555	0.000551436
Spirochaetes: Treponemataceae	Treponemataceae_&_2845253	7428.5	0.043072	40	0	0	0	0.000291657	0.000459138
Proteobacteria: Cardiobacteriaceae	Cardiobacteriaceae_&_868	8124	0.822314	37	0	0	0	6.41797e-05	0.000221569
Firmicutes: Syntrophomonadaceae	Syntrophomonadaceae_&_68298	8232	0.713746	1	0	0	0	0	7.51498e-07
Proteobacteria: Alcaligenaceae	Alcaligenaceae_&_506	8062.5	0.69297	36	0	0	0	0.0015051	0.00017176
Firmicutes: Gottschalkiaceae	Gottschalkiaceae_&_2042895	8223	0.955308	17	0	0	0	3.9772e-05	4.23724e-05
Proteobacteria: Aeromonadaceae	Aeromonadaceae_&_84642	8050	0.748932	71	0	0	0	0.000525087	0.000620367
Proteobacteria: Legionellaceae	Legionellaceae_&_444	8448	0.231691	10	0	0	0	0	1.0796e-05
Actinobacteria: Nocardiaceae	Nocardiaceae_&_85025	7938.5	0.563355	62	0	0	0	0.017413	0.00772498
Proteobacteria: Psittacicellaceae	Psittacicellaceae_&_2873895	8208	#NUM!	0	0	0	0	0	0
Proteobacteria: Acidithiobacillaceae	Acidithiobacillaceae_&_225058	8232	0.713746	1	0	0	0	0	1.23443e-06
Tenericutes: Spiroplasmataceae	Spiroplasmataceae_&_2131	8232	0.713746	1	0	0	0	0	7.31572e-07
Verrucomicrobia: Puniceicoccaceae	Puniceicoccaceae_&_415002	8084	0.264473	3	0	0	0	2.64667e-05	2.09992e-06
Proteobacteria: Caulobacteraceae	Caulobacteraceae_&_76892	8256	0.599606	2	0	0	0	0	1.62178e-06
Firmicutes: Christensenellaceae	Christensenellaceae_&_990719	8253	0.867084	18	0	0	0	0.000929985	0.000923853
Candidatus Saccharibacteria: Candidatus Nanosyncoccacae	Candidatus Nanosyncoccacae_&_2171994	8232	0.713746	1	0	0	0	0	4.37167e-06
Proteobacteria: Bartonellaceae	Bartonellaceae_&_772	8232	0.713746	1	0	0	0	0	2.094e-06
Balneolaeota: Balneolaceae	Balneolaceae_&_1813606	8232	0.713746	1	0	0	0	0	6.56398e-07
Firmicutes: Thermoanaerobacteraceae	Thermoanaerobacteraceae_&_186814	8208	#NUM!	0	0	0	0	0	0
Proteobacteria: Sulfurovaceae	Sulfurovaceae_&_2771472	8413	0.429299	17	0	0	0	5.39453e-05	2.74651e-05
Lentisphaerae: Lentisphaeraceae	Lentisphaeraceae_&_566277	8037	0.00778015	1	0	0	0	0.000310157	0
Actinobacteria: Tsukamurellaceae	Tsukamurellaceae_&_85028	8232	0.713746	1	0	0	0	0	2.26741e-06
Proteobacteria: Desulfarculaceae	Desulfarculaceae_&_453228	8061.5	0.106618	2	0	0	0	4.51027e-06	6.54061e-07
Bacteroidetes: Amoebophilaceae	Amoebophilaceae_&_1501348	8232	0.713746	1	0	0	0	0	1.4123e-06
Firmicutes: Desulfallaceae	Desulfallaceae_&_2867375	8232	0.713746	1	0	0	0	0	3.23722e-05
Candidatus Saccharibacteria: Candidatus Nanosynbacteraceae	Candidatus Nanosynbacteraceae_&_2093822	8376	0.3193	7	0	0	0	0	0.000373407
Fusobacteria: Fusobacteriaceae	Fusobacteriaceae_&_203492	8649	0.303927	51	0	0	0	0.000218891	0.00118142
Cyanobacteria: Nostocaceae	Nostocaceae_&_1162	8232	0.713746	1	0	0	0	0	1.01038e-06
Proteobacteria: Bruguierivoracaceae	Bruguierivoracaceae_&_2812006	8368	0.671677	38	0	0	0	8.37442e-05	0.000763622
Proteobacteria: Shewanellaceae	Shewanellaceae_&_267890	8705	0.258212	54	0	0	0	0.000285166	0.00128809
Proteobacteria: Alcanivoracaceae	Alcanivoracaceae_&_224372	8168	0.915397	37	0	0	0	4.1875e-05	0.000128998
Proteobacteria: Brucellaceae	Brucellaceae_&_118882	8669	0.29434	54	0	0	0	0.000455334	0.000252395
Deinococcus-Thermus: Thermaceae	Thermaceae_&_188786	8060.5	0.10424	2	0	0	0	7.14126e-06	7.52661e-07
Verrucomicrobia: Verrucomicrobiaceae	Verrucomicrobiaceae_&_203557	8108.5	0.437945	4	0	0	0	0.000918064	0.000419603
Proteobacteria: Alteromonadaceae	Alteromonadaceae_&_72275	8409	0.570052	33	0	0	0	8.52338e-05	0.000217522
Firmicutes: Tepidanaerobacteraceae	Tepidanaerobacteraceae_&_2770092	8232	0.713746	1	0	0	0	0	7.3592e-07
Nitrospirae: Thermodesulfovibrionaceae	Thermodesulfovibrionaceae_&_2811504	8232	0.713746	1	0	0	0	0	1.87542e-06
Firmicutes: Coprobacillaceae	Coprobacillaceae_&_2810280	8100.5	0.847697	98	0	0	0	0.0159271	0.00933959
Proteobacteria: Methylococcaceae	Methylococcaceae_&_403	8037	0.00778015	1	0	0	0	1.48056e-05	0
Proteobacteria: Succinivibrionaceae	Succinivibrionaceae_&_83763	8256	0.599606	2	0	0	0	0	1.62718e-06
Actinobacteria: Thermomonosporaceae	Thermomonosporaceae_&_2012	7964	0.118347	6	0	0	0	5.05824e-05	0.000116046
Proteobacteria: Devosiaceae	Devosiaceae_&_2831106	8232	0.713746	1	0	0	0	0	9.4524e-07
Tenericutes: Haloplasmataceae	Haloplasmataceae_&_471823	8256	0.599606	2	0	0	0	0	1.73966e-06
Proteobacteria: Oxalobacteraceae	Oxalobacteraceae_&_75682	8035	0.504956	17	0	0	0	2.12565e-05	5.01778e-05
Acidobacteria: Acanthopleuribacteraceae	Acanthopleuribacteraceae_&_533207	8232	0.713746	1	0	0	0	0	1.29011e-06
Proteobacteria: Campylobacteraceae	Campylobacteraceae_&_72294	8061.5	0.731096	50	0	0	0	0.000584029	0.00217059
Actinobacteria: Brevibacteriaceae	Brevibacteriaceae_&_85019	8256	0.599606	2	0	0	0	0	1.18556e-05
Cyanobacteria: Spirulinaceae	Spirulinaceae_&_1890448	8256	0.599606	2	0	0	0	0	1.34636e-06
Firmicutes: Halanaerobiaceae	Halanaerobiaceae_&_972	8280	0.518256	3	0	0	0	0	3.62114e-06
Proteobacteria: Amorphaceae	Amorphaceae_&_2685818	8085	0.559203	11	0	0	0	0.0003882	0.00124744
Firmicutes: Sporomusaceae	Sporomusaceae_&_1843490	8158	0.833667	14	0	0	0	4.43288e-05	0.000119528
Cyanobacteria: Oscillatoriaceae	Oscillatoriaceae_&_1892254	8256	0.599606	2	0	0	0	0	2.67434e-06
Actinobacteria: Dietziaceae	Dietziaceae_&_85029	8232	0.713746	1	0	0	0	0	1.03486e-06
Proteobacteria: Zoogloeaceae	Zoogloeaceae_&_2008794	8002	0.499931	24	0	0	0	7.88722e-05	0.000118602
Firmicutes: Tissierellaceae	Tissierellaceae_&_1737406	8424	0.257252	9	0	0	0	0	3.12008e-05
Bacteroidetes: Cytophagaceae	Cytophagaceae_&_89373	8130	0.818597	30	0	0	0	0.00015295	6.90349e-05
Actinobacteria: Dermatophilaceae	Dermatophilaceae_&_85018	8352	0.357377	6	0	0	0	0	2.26822e-05
Actinobacteria: Euzebyaceae	Euzebyaceae_&_908622	8084	0.555999	11	0	0	0	3.69333e-05	0.000615413
Proteobacteria: Desulfobacteraceae	Desulfobacteraceae_&_213119	8304	0.454313	4	0	0	0	0	3.56795e-05
Bacteroidetes: Marinifilaceae	Marinifilaceae_&_1573805	8304	0.454313	4	0	0	0	0	8.01881e-06
Firmicutes: Thermoactinomycetaceae	Thermoactinomycetaceae_&_186824	8009	0.610162	41	0	0	0	8.74462e-05	7.98395e-05
Proteobacteria: Idiomarinaceae	Idiomarinaceae_&_267893	8201.5	0.973345	8	0	0	0	7.94686e-05	1.0646e-05
Verrucomicrobia: Akkermansiaceae	Akkermansiaceae_&_1647988	8322	0.617746	13	0	0	0	0.0770132	0.305175
Proteobacteria: Thiotrichaceae	Thiotrichaceae_&_135617	8084	0.264473	3	0	0	0	7.90782e-06	1.09629e-06
Actinobacteria: Nocardioidaceae	Nocardioidaceae_&_85015	8194	0.975075	52	0	0	0	0.00147577	0.000215369
Proteobacteria: Helicobacteraceae	Helicobacteraceae_&_72293	8208	#NUM!	0	0	0	0	0	0
Planctomycetes: Pirellulaceae	Pirellulaceae_&_2691357	8232	0.713746	1	0	0	0	0	6.89904e-07
Synergistetes: Synergistaceae	Synergistaceae_&_649777	8208	#NUM!	0	0	0	0	0	0
Bacteroidetes: Haliscomenobacteraceae	Haliscomenobacteraceae_&_1937961	8232	0.713746	1	0	0	0	0	6.04492e-07
Proteobacteria: Granulosicoccaceae	Granulosicoccaceae_&_449719	8232	0.713746	1	0	0	0	0	7.34796e-07
Proteobacteria: Halieaceae	Halieaceae_&_1706372	8280	0.518256	3	0	0	0	0	0.000196167
Bacteroidetes: Saprospiraceae	Saprospiraceae_&_89374	8232	0.713746	1	0	0	0	0	1.15847e-06
Proteobacteria: Acetobacteraceae	Acetobacteraceae_&_433	7510	0.149191	68	0	0	0	0.00359295	0.00250483
Fibrobacteres: Fibrobacteraceae	Fibrobacteraceae_&_204431	8424	0.257252	9	0	0	0	0	2.90331e-05
Actinobacteria: Kytococcaceae	Kytococcaceae_&_2805426	8232	0.713746	1	0	0	0	0	9.31576e-07
Firmicutes: Defluviitaleaceae	Defluviitaleaceae_&_1185407	8304	0.454313	4	0	0	0	0	8.90556e-06
Bacteroidetes: Paludibacteraceae	Paludibacteraceae_&_2005523	8232	0.713746	1	0	0	0	0	2.20109e-06
Chloroflexi: Herpetosiphonaceae	Herpetosiphonaceae_&_189773	8084	0.264473	3	0	0	0	1.13569e-05	2.15348e-06
Tenericutes: Mycoplasmataceae	Mycoplasmataceae_&_2092	8283.5	0.818761	28	0	0	0	4.19739e-05	0.0001609
Thermotogae: Petrotogaceae	Petrotogaceae_&_1643949	8424	0.257252	9	0	0	0	0	2.74457e-05
Proteobacteria: Xanthobacteraceae	Xanthobacteraceae_&_335928	8061.5	0.106618	2	0	0	0	2.40548e-05	6.08987e-06
Proteobacteria: Aurantimonadaceae	Aurantimonadaceae_&_255475	8256	0.599606	2	0	0	0	0	3.34308e-06
Proteobacteria: Rhodospirillaceae	Rhodospirillaceae_&_41295	8328	0.40174	5	0	0	0	0	1.228e-05
Proteobacteria: Piscirickettsiaceae	Piscirickettsiaceae_&_135616	8232	0.713746	1	0	0	0	0	3.76866e-05
Firmicutes: Proteinivoraceae	Proteinivoraceae_&_1491775	8232	0.713746	1	0	0	0	0	9.53336e-06
Bacteroidetes: Cyclobacteriaceae	Cyclobacteriaceae_&_563798	8352	0.357377	6	0	0	0	0	2.63355e-05

## Sheet: intrapartum antibiotics
Taxonomy	Taxon	W statistics	p-value	No of neonates	log2FC antibiotics vs no antibiotics	median antibiotics	median no antibiotics	mean antibiotics	mean no antibiotics
Firmicutes: Staphylococcaceae	Staphylococcaceae_&_90964	14917	0.106163	388	-0.52426	0.733916	1.09933	4.3803	5.266
Firmicutes: Streptococcaceae	Streptococcaceae_&_1300	13972	0.547045	388	0.402892	2.14436	1.5975	10.0033	8.05093
Actinobacteria: Coriobacteriaceae	Coriobacteriaceae_&_84107	16936	4.12392e-06	121	0	0	0	0.0242012	0.304118
Actinobacteria: Propionibacteriaceae	Propionibacteriaceae_&_31957	15557	0.0203872	293	-0.00326912	0.000632726	0.000861016	0.0020796	0.0242664
Proteobacteria: Enterobacteriaceae	Enterobacteriaceae_&_543	12851	0.548986	349	0.721529	14.4715	8.73697	29.7243	24.9878
Bacteroidetes: Bacteroidaceae	Bacteroidaceae_&_815	13825.5	0.653305	286	-0.0713349	0.00245986	0.0076534	14.918	14.4459
Firmicutes: Veillonellaceae	Veillonellaceae_&_31977	13964.5	0.551599	326	-0.31546	0.0468177	0.0827011	11.3803	10.5909
Proteobacteria: Pasteurellaceae	Pasteurellaceae_&_712	10545	0.00212103	359	0.964581	0.136088	0.0209781	6.89017	3.96693
Proteobacteria: Burkholderiaceae	Burkholderiaceae_&_119060	14423	0.277531	381	-0.0126332	0.00367138	0.00458318	0.00915794	0.00833051
Firmicutes: Clostridiaceae	Clostridiaceae_&_31979	14439	0.267569	304	-0.00896891	0.00370053	0.00434722	2.91109	4.05579
Firmicutes: Enterococcaceae	Enterococcaceae_&_81852	13615	0.825558	305	-0.0142624	0.0131607	0.014285	3.36204	2.41672
Bacteroidetes: Tannerellaceae	Tannerellaceae_&_2005525	14124	0.420785	210	-0.00722045	0.000248616	0.000751602	5.43994	4.35913
Actinobacteria: Bifidobacteriaceae	Bifidobacteriaceae_&_31953	18262	1.67071e-07	301	-3.85559	0.000685947	1.35753	6.24564	16.6206
Actinobacteria: Micrococcaceae	Micrococcaceae_&_1268	14131	0.439379	345	-0.0301376	0.00650461	0.00875287	0.0335253	0.0540805
Firmicutes: Peptostreptococcaceae	Peptostreptococcaceae_&_186804	13287	0.895	307	0.00752762	0.00414646	0.00360446	0.223855	0.173995
Firmicutes: Carnobacteriaceae	Carnobacteriaceae_&_186828	14006.5	0.520417	302	-0.0045656	0.00136051	0.00168179	0.012839	0.0138956
Firmicutes: Lactobacillaceae	Lactobacillaceae_&_33958	16823.5	0.000190578	258	-0.0106694	0.000141106	0.000884441	0.0347908	0.363065
Firmicutes: Lachnospiraceae	Lachnospiraceae_&_186803	16761	0.000323841	347	-0.115184	0.00466145	0.0133602	0.36439	1.65717
Bacteroidetes: Flavobacteriaceae	Flavobacteriaceae_&_49546	16737	0.000347825	321	-0.043633	0.00105842	0.00416153	0.0167372	0.0189973
Actinobacteria: Corynebacteriaceae	Corynebacteriaceae_&_1653	17847	1.62159e-06	291	-0.0145391	0.000362376	0.00137892	0.00246278	0.00791446
Actinobacteria: Streptomycetaceae	Streptomycetaceae_&_2062	16853	0.000212771	317	-0.0387992	0.00134488	0.00410739	0.0145442	0.0301792
Firmicutes: Sporolactobacillaceae	Sporolactobacillaceae_&_186821	13887	0.5677	161	0	0	0	0.00186798	0.00153744
Firmicutes: Peptoniphilaceae	Peptoniphilaceae_&_1570339	13648	0.79447	251	-0.000220023	0.000858121	0.000873504	0.0129919	0.0170836
Firmicutes: Paenibacillaceae	Paenibacillaceae_&_186822	14281	0.29651	161	0	0	0	0.0114756	0.0139769
Proteobacteria: Moraxellaceae	Moraxellaceae_&_468	12903.5	0.553044	176	0	0	0	0.00390425	0.00116618
Firmicutes: Heliobacteriaceae	Heliobacteriaceae_&_31984	14356	0.283807	205	-0.00415132	0	0.000288162	0.00287037	0.00391823
Firmicutes: Oscillospiraceae	Oscillospiraceae_&_216572	15564	0.00931806	157	0	0	0	0.0146425	0.0894927
Firmicutes: Erysipelotrichaceae	Erysipelotrichaceae_&_128827	16708	0.000308296	256	-0.0450363	0	0.00317091	2.48674	0.574375
Actinobacteria: Atopobiaceae	Atopobiaceae_&_1643824	16227	1.93108e-05	80	0	0	0	0.000304575	0.0171206
Proteobacteria: Rhizobiaceae	Rhizobiaceae_&_82115	13418	0.99214	119	0	0	0	0.00110733	0.00185482
Spirochaetes: Leptospiraceae	Leptospiraceae_&_170	13263	0.741891	32	0	0	0	0.00866352	0.0026069
Actinobacteria: Jiangellaceae	Jiangellaceae_&_1217100	12770	0.297694	67	0	0	0	0.00217186	0.000310233
Proteobacteria: Rhodanobacteraceae	Rhodanobacteraceae_&_1775411	16407	0.000135885	131	0	0	0	0.00176125	0.0042336
Proteobacteria: Beijerinckiaceae	Beijerinckiaceae_&_45404	13490	0.892208	60	0	0	0	0.000153152	0.000190295
Firmicutes: Bacillaceae	Bacillaceae_&_186817	15227	0.050175	303	-0.0149226	0.000734221	0.00178158	0.00683054	0.00753545
Bacteroidetes: Barnesiellaceae	Barnesiellaceae_&_2005519	13877	0.568372	150	0	0	0	0.0133528	0.0328395
Actinobacteria: Treboniaceae	Treboniaceae_&_2767072	13455	0.586819	1	0	0	0	0	6.32387e-07
Proteobacteria: Roseobacteraceae	Roseobacteraceae_&_2854170	13893	0.309875	37	0	0	0	0.000467891	0.00142068
Proteobacteria: Myxococcaceae	Myxococcaceae_&_31	13555.5	0.873163	244	0.00168057	0.000957609	0.000840074	0.00549308	0.00588449
Actinobacteria: Eggerthellaceae	Eggerthellaceae_&_1643826	17430	4.46669e-07	137	0	0	0	0.0108347	0.0454954
Deinococcus-Thermus: Deinococcaceae	Deinococcaceae_&_183710	14460.5	0.0612977	54	0	0	0	0.000263723	0.000250835
Proteobacteria: Pseudomonadaceae	Pseudomonadaceae_&_135621	13411	0.99957	311	-0.00159731	0.000591291	0.000702725	0.0118378	0.00754745
Proteobacteria: Hafniaceae	Hafniaceae_&_1903412	13227	0.838079	219	0.0056708	0.00130987	0.000912432	0.0130862	0.0136682
Bacteroidetes: Rikenellaceae	Rikenellaceae_&_171550	14052	0.441704	161	0	0	0	0.260357	0.134449
Actinobacteria: Lawsonellaceae	Lawsonellaceae_&_2805586	13849.5	0.145057	14	0	0	0	3.61018e-06	3.8238e-05
Proteobacteria: Yersiniaceae	Yersiniaceae_&_1903411	12176	0.183294	300	0.0151185	0.00685178	0.00573788	0.142674	0.0311823
Proteobacteria: Morganellaceae	Morganellaceae_&_1903414	12925	0.593318	242	-0.00158649	0.000608826	0.000719523	0.0196851	0.105553
Spirochaetes: Spirochaetaceae	Spirochaetaceae_&_137	13394	0.966183	21	0	0	0	0.000246603	0.000453911
Firmicutes: Planococcaceae	Planococcaceae_&_186818	13740	0.684103	145	0	0	0	0.00223071	0.00208311
Proteobacteria: Erwiniaceae	Erwiniaceae_&_1903409	11847	0.0893971	272	0.0991655	0.0121603	0.00470983	0.175145	0.376102
Proteobacteria: Halomonadaceae	Halomonadaceae_&_28256	13152	0.742403	130	0	0	0	0.00322314	0.00354115
Proteobacteria: Pectobacteriaceae	Pectobacteriaceae_&_1903410	13422.5	0.989434	240	0.00170607	0.00166632	0.00154616	0.0183169	0.0137237
Bacteroidetes: Sphingobacteriaceae	Sphingobacteriaceae_&_84566	13375	0.939861	34	0	0	0	0.000111306	0.000126376
Firmicutes: Aerococcaceae	Aerococcaceae_&_186827	14173	0.393593	220	-0.00461518	0.000155159	0.000476068	0.0128089	0.0119282
Proteobacteria: Neisseriaceae	Neisseriaceae_&_481	10563.5	0.00174846	246	0.0746959	0.00607248	0.000720305	0.140885	0.0402933
Proteobacteria: Bradyrhizobiaceae	Bradyrhizobiaceae_&_41294	13446	0.954971	71	0	0	0	0.000196295	0.00017083
Actinobacteria: Actinomycetaceae	Actinomycetaceae_&_2049	14169.5	0.401697	238	-0.00167942	0.000373635	0.000490547	0.00820116	0.0616146
Actinobacteria: Streptosporangiaceae	Streptosporangiaceae_&_2004	14118	0.376355	139	0	0	0	0.00133581	0.0025218
Proteobacteria: Chromobacteriaceae	Chromobacteriaceae_&_1499392	13307	0.883263	93	0	0	0	0.00705063	0.00323336
Proteobacteria: Comamonadaceae	Comamonadaceae_&_80864	13444	0.967135	147	0	0	0	0.0102382	0.00448621
Bacteroidetes: Marinilabiliaceae	Marinilabiliaceae_&_558415	13642	0.597451	31	0	0	0	0.00130749	0.000458664
Bacteroidetes: Flammeovirgaceae	Flammeovirgaceae_&_200667	12776	0.230579	47	0	0	0	0.00212724	0.00104606
Firmicutes: Acidaminococcaceae	Acidaminococcaceae_&_909930	15026	0.00489641	57	0	0	0	0.00288343	0.133131
Proteobacteria: Rhodocyclaceae	Rhodocyclaceae_&_75787	14448.5	0.187309	132	0	0	0	0.0013526	0.000950894
Fusobacteria: Leptotrichiaceae	Leptotrichiaceae_&_1129771	14473	0.214767	179	0	0	0	0.00278639	0.00259185
Bacteroidetes: Muribaculaceae	Muribaculaceae_&_2005473	13298.5	0.885028	122	0	0	0	0.0058473	0.00378592
Proteobacteria: Hyphomicrobiaceae	Hyphomicrobiaceae_&_45401	13438	0.949982	31	0	0	0	0.00153104	0.00612866
Actinobacteria: Microbacteriaceae	Microbacteriaceae_&_85023	13861	0.518698	93	0	0	0	0.000353231	0.000314313
Proteobacteria: Psychromonadaceae	Psychromonadaceae_&_267894	13443	0.858393	5	0	0	0	1.52457e-06	6.37501e-06
Proteobacteria: Marinobacteraceae	Marinobacteraceae_&_2887365	12903	0.254838	32	0	0	0	9.46163e-05	0.000175783
Candidatus Saccharibacteria: Candidatus Nanogingivalaceae	Candidatus Nanogingivalaceae_&_2171990	13512	0.744485	15	0	0	0	1.8378e-05	0.000214481
Actinobacteria: Catenulisporaceae	Catenulisporaceae_&_414877	13077	0.41885	27	0	0	0	0.000105267	8.54128e-05
Proteobacteria: Phyllobacteriaceae	Phyllobacteriaceae_&_69277	13841	0.527169	87	0	0	0	0.0022753	0.00195746
Firmicutes: Thermohalobacteraceae	Thermohalobacteraceae_&_2848916	13455	0.586819	1	0	0	0	0	8.49465e-07
Proteobacteria: Methylobacteriaceae	Methylobacteriaceae_&_119045	13009.5	0.0142081	4	0	0	0	8.0314e-05	1.48218e-05
Proteobacteria: Fastidiosibacteraceae	Fastidiosibacteraceae_&_2056687	13545	0.341712	3	0	0	0	0	4.05855e-06
Proteobacteria: Holosporaceae	Holosporaceae_&_44746	13006.5	0.0134981	4	0	0	0	9.71587e-05	8.64018e-07
Bacteroidetes: Prevotellaceae	Prevotellaceae_&_171552	13807	0.666769	275	0.00521639	0.00432212	0.0039456	0.069532	0.0530575
Bacteroidetes: Odoribacteraceae	Odoribacteraceae_&_1853231	13855.5	0.598756	170	0	0	0	0.0859448	0.0618856
Actinobacteria: Cellulomonadaceae	Cellulomonadaceae_&_85016	13306.5	0.373143	2	0	0	0	4.64803e-06	4.61866e-06
Firmicutes: Halobacteroidaceae	Halobacteroidaceae_&_53434	13443	0.858393	5	0	0	0	2.20502e-06	6.61734e-06
Bacteroidetes: Dysgonomonadaceae	Dysgonomonadaceae_&_2005520	12860.5	0.294278	46	0	0	0	0.00147411	0.00035366
Bacteroidetes: Chitinophagaceae	Chitinophagaceae_&_563835	13660	0.407563	14	0	0	0	5.90593e-06	0.00446545
Proteobacteria: Budviciaceae	Budviciaceae_&_1903416	14130	0.333303	111	0	0	0	0.000476661	0.000583165
Proteobacteria: Erythrobacteraceae	Erythrobacteraceae_&_335929	12847.5	0.0981608	18	0	0	0	0.00042432	0.000106526
Proteobacteria: Desulfovibrionaceae	Desulfovibrionaceae_&_194924	14735	0.0445047	80	0	0	0	0.0138785	0.0460501
Proteobacteria: Rhodobacteraceae	Rhodobacteraceae_&_31989	14547	0.0576664	63	0	0	0	9.5039e-05	0.000272709
Firmicutes: Selenomonadaceae	Selenomonadaceae_&_1843491	14546.5	0.0462064	56	0	0	0	0.00265564	0.0803096
Proteobacteria: Chromatiaceae	Chromatiaceae_&_1046	12875	0.152651	22	0	0	0	2.94587e-05	0.000146354
Actinobacteria: Geodermatophilaceae	Geodermatophilaceae_&_85030	13690	0.661931	74	0	0	0	0.00112973	0.00132781
Cyanobacteria: Aphanizomenonaceae	Aphanizomenonaceae_&_1892259	14372	0.274327	202	-0.00456229	0	0.000316734	0.00337567	0.00457727
Actinobacteria: Micromonosporaceae	Micromonosporaceae_&_28056	13904	0.512062	115	0	0	0	0.00129084	0.00078603
Proteobacteria: Oceanospirillaceae	Oceanospirillaceae_&_135620	15302.5	0.0402321	280	-0.0136683	0.000559886	0.00151713	0.0242884	0.0210307
Actinobacteria: Pseudonocardiaceae	Pseudonocardiaceae_&_2070	13979	0.0855751	17	0	0	0	1.00228e-05	0.000975744
Actinobacteria: Mycobacteriaceae	Mycobacteriaceae_&_1762	13845	0.575389	126	0	0	0	0.000701615	0.00107981
Bacteroidetes: Weeksellaceae	Weeksellaceae_&_2762318	14091	0.415216	162	0	0	0	0.00652864	0.00820986
Bacteroidetes: Hymenobacteraceae	Hymenobacteraceae_&_1853232	13671	0.526497	27	0	0	0	0.00387321	0.00466718
Proteobacteria: Pseudoalteromonadaceae	Pseudoalteromonadaceae_&_267888	13451	0.905131	18	0	0	0	3.39963e-05	0.000497001
Proteobacteria: Sphingomonadaceae	Sphingomonadaceae_&_41297	14072.5	0.447855	194	-0.00212934	0	0.000147704	0.00229207	0.00182648
Proteobacteria: Ectothiorhodospiraceae	Ectothiorhodospiraceae_&_72276	13350	0.674041	3	0	0	0	0.000258434	5.43394e-05
Proteobacteria: Colwelliaceae	Colwelliaceae_&_267889	15300	0.00433629	81	0	0	0	0.00102111	0.00136937
Firmicutes: Eubacteriales Family XIII. Incertae Sedis	Eubacteriales Family XIII. Incertae Sedis_&_543314	15955	0.000888486	121	0	0	0	0.00265845	0.00515373
Bacteroidetes: Porphyromonadaceae	Porphyromonadaceae_&_171551	13853	0.542723	104	0	0	0	0.00970472	0.00633939
Actinobacteria: Demequinaceae	Demequinaceae_&_1042322	13112	0.0101006	2	0	0	0	2.6611e-05	0
Proteobacteria: Orbaceae	Orbaceae_&_1240483	13291	0.73396	19	0	0	0	9.14407e-05	6.47666e-05
Lentisphaerae: Victivallaceae	Victivallaceae_&_255528	13455	0.586819	1	0	0	0	0	1.93172e-05
Firmicutes: Listeriaceae	Listeriaceae_&_186820	13444	0.957262	70	0	0	0	0.000977864	0.000723529
Proteobacteria: Cellvibrionaceae	Cellvibrionaceae_&_1706371	13545	0.341712	3	0	0	0	0	1.34766e-05
Actinobacteria: Patulibacteraceae	Patulibacteraceae_&_361606	13455	0.586819	1	0	0	0	0	2.16563e-07
Proteobacteria: Hydrogenophilaceae	Hydrogenophilaceae_&_206349	13455	0.586819	1	0	0	0	0	1.0023e-06
Proteobacteria: Endozoicomonadaceae	Endozoicomonadaceae_&_2066474	13254	0.605738	14	0	0	0	0.00495522	0.000360758
Actinobacteria: Gordoniaceae	Gordoniaceae_&_85026	13860	0.0790425	10	0	0	0	0	2.03103e-05
Proteobacteria: Xanthomonadaceae	Xanthomonadaceae_&_32033	13106	0.475294	29	0	0	0	0.00470159	0.000116291
Firmicutes: Vallitaleaceae	Vallitaleaceae_&_2603322	13500	0.439007	2	0	0	0	0	3.13596e-06
Firmicutes: Thermoanaerobacterales Family III. Incertae Sedis	Thermoanaerobacterales Family III. Incertae Sedis_&_543371	13455	0.586819	1	0	0	0	0	8.01843e-07
Proteobacteria: Zooshikellaceae	Zooshikellaceae_&_2898533	13261	0.0697486	1	0	0	0	7.01882e-07	0
Bacteroidetes: Prolixibacteraceae	Prolixibacteraceae_&_1471398	13464	0.834422	10	0	0	0	1.37425e-05	8.20497e-06
Firmicutes: Alicyclobacillaceae	Alicyclobacillaceae_&_186823	13500	0.439007	2	0	0	0	0	2.75286e-06
Proteobacteria: Desulfobulbaceae	Desulfobulbaceae_&_213121	13395.5	0.931611	4	0	0	0	1.4959e-05	1.93843e-05
Actinobacteria: Ornithinimicrobiaceae	Ornithinimicrobiaceae_&_2805590	13455	0.586819	1	0	0	0	0	2.15162e-06
Cyanobacteria: Calotrichaceae	Calotrichaceae_&_2661849	13440	0.871345	5	0	0	0	1.69276e-05	1.29589e-05
Thermotogae: Fervidobacteriaceae	Fervidobacteriaceae_&_1643950	13352	0.684397	3	0	0	0	3.10213e-06	4.3594e-06
Firmicutes: Turicibacteraceae	Turicibacteraceae_&_2810281	13352	0.684397	3	0	0	0	1.74361e-06	3.33963e-05
Cyanobacteria: Leptolyngbyaceae	Leptolyngbyaceae_&_1890438	13500	0.439007	2	0	0	0	0	5.37635e-06
Firmicutes: Peptococcaceae	Peptococcaceae_&_186807	13572.5	0.480291	8	0	0	0	4.11573e-05	2.19741e-05
Acidobacteria: Acidobacteriaceae	Acidobacteriaceae_&_204434	13410	#NUM!	0	0	0	0	0	0
Proteobacteria: Vibrionaceae	Vibrionaceae_&_641	12504.5	0.230598	116	0	0	0	0.00218816	0.00135293
Proteobacteria: Stappiaceae	Stappiaceae_&_2821832	13454	0.927054	37	0	0	0	0.00102379	0.000646093
Proteobacteria: Sutterellaceae	Sutterellaceae_&_995019	13791	0.453973	43	0	0	0	0.278334	0.0896913
Proteobacteria: Arcobacteraceae	Arcobacteraceae_&_2808963	13455	0.586819	1	0	0	0	0	3.67052e-07
Firmicutes: Eubacteriaceae	Eubacteriaceae_&_186806	14838	0.0456496	99	0	0	0	0.00123543	0.00655137
Actinobacteria: Dermabacteraceae	Dermabacteraceae_&_85020	13605	0.503418	13	0	0	0	0.00175392	0.000126916
Spirochaetes: Treponemataceae	Treponemataceae_&_2845253	13665	0.605008	40	0	0	0	0.000244901	0.000499945
Proteobacteria: Cardiobacteriaceae	Cardiobacteriaceae_&_868	13287	0.796548	37	0	0	0	0.000341688	0.000161427
Firmicutes: Syntrophomonadaceae	Syntrophomonadaceae_&_68298	13455	0.586819	1	0	0	0	0	8.62458e-07
Proteobacteria: Alcaligenaceae	Alcaligenaceae_&_506	13239.5	0.717172	36	0	0	0	0.00035784	0.00033148
Firmicutes: Gottschalkiaceae	Gottschalkiaceae_&_2042895	13398	0.972257	17	0	0	0	3.69577e-05	4.38732e-05
Proteobacteria: Aeromonadaceae	Aeromonadaceae_&_84642	12665	0.236344	71	0	0	0	0.000445039	0.000662135
Proteobacteria: Legionellaceae	Legionellaceae_&_444	13667.5	0.315311	10	0	0	0	1.89458e-06	1.18178e-05
Actinobacteria: Nocardiaceae	Nocardiaceae_&_85025	12678.5	0.219041	62	0	0	0	0.00586116	0.00990021
Proteobacteria: Psittacicellaceae	Psittacicellaceae_&_2873895	13410	#NUM!	0	0	0	0	0	0
Proteobacteria: Acidithiobacillaceae	Acidithiobacillaceae_&_225058	13455	0.586819	1	0	0	0	0	1.4167e-06
Tenericutes: Spiroplasmataceae	Spiroplasmataceae_&_2131	13455	0.586819	1	0	0	0	0	8.39589e-07
Verrucomicrobia: Puniceicoccaceae	Puniceicoccaceae_&_415002	13545	0.341712	3	0	0	0	0	6.67307e-06
Proteobacteria: Caulobacteraceae	Caulobacteraceae_&_76892	13305.5	0.368521	2	0	0	0	3.18023e-06	9.00761e-07
Firmicutes: Christensenellaceae	Christensenellaceae_&_990719	13833	0.21375	18	0	0	0	0.000192975	0.00115178
Candidatus Saccharibacteria: Candidatus Nanosyncoccacae	Candidatus Nanosyncoccacae_&_2171994	13455	0.586819	1	0	0	0	0	5.01716e-06
Proteobacteria: Bartonellaceae	Bartonellaceae_&_772	13455	0.586819	1	0	0	0	0	2.40318e-06
Balneolaeota: Balneolaceae	Balneolaceae_&_1813606	13455	0.586819	1	0	0	0	0	7.53316e-07
Firmicutes: Thermoanaerobacteraceae	Thermoanaerobacteraceae_&_186814	13410	#NUM!	0	0	0	0	0	0
Proteobacteria: Sulfurovaceae	Sulfurovaceae_&_2771472	13596	0.574814	17	0	0	0	3.34159e-05	3.01175e-05
Lentisphaerae: Lentisphaeraceae	Lentisphaeraceae_&_566277	13455	0.586819	1	0	0	0	0	4.99581e-05
Actinobacteria: Tsukamurellaceae	Tsukamurellaceae_&_85028	13455	0.586819	1	0	0	0	0	2.6022e-06
Proteobacteria: Desulfarculaceae	Desulfarculaceae_&_453228	13306.5	0.373143	2	0	0	0	2.40548e-06	7.50634e-07
Bacteroidetes: Amoebophilaceae	Amoebophilaceae_&_1501348	13455	0.586819	1	0	0	0	0	1.62083e-06
Firmicutes: Desulfallaceae	Desulfallaceae_&_2867375	13455	0.586819	1	0	0	0	0	3.7152e-05
Candidatus Saccharibacteria: Candidatus Nanosynbacteraceae	Candidatus Nanosynbacteraceae_&_2093822	13336	0.732421	7	0	0	0	0.000261129	0.000349677
Fusobacteria: Fusobacteriaceae	Fusobacteriaceae_&_203492	14151	0.176206	51	0	0	0	0.000143565	0.00134776
Cyanobacteria: Nostocaceae	Nostocaceae_&_1162	13455	0.586819	1	0	0	0	0	1.15957e-06
Proteobacteria: Bruguierivoracaceae	Bruguierivoracaceae_&_2812006	12592.5	0.0893257	38	0	0	0	0.00169482	0.000378001
Proteobacteria: Shewanellaceae	Shewanellaceae_&_267890	13698.5	0.607754	54	0	0	0	0.00126691	0.00114159
Proteobacteria: Alcanivoracaceae	Alcanivoracaceae_&_224372	13911	0.292173	37	0	0	0	5.75073e-05	0.000137421
Proteobacteria: Brucellaceae	Brucellaceae_&_118882	14476.5	0.0574518	54	0	0	0	0.000209815	0.000299637
Deinococcus-Thermus: Thermaceae	Thermaceae_&_188786	13305.5	0.368521	2	0	0	0	3.80867e-06	8.63793e-07
Verrucomicrobia: Verrucomicrobiaceae	Verrucomicrobiaceae_&_203557	13590	0.271194	4	0	0	0	0	0.000629434
Proteobacteria: Alteromonadaceae	Alteromonadaceae_&_72275	13910	0.268182	33	0	0	0	0.000235894	0.000192125
Firmicutes: Tepidanaerobacteraceae	Tepidanaerobacteraceae_&_2770092	13455	0.586819	1	0	0	0	0	8.44579e-07
Nitrospirae: Thermodesulfovibrionaceae	Thermodesulfovibrionaceae_&_2811504	13455	0.586819	1	0	0	0	0	2.15232e-06
Firmicutes: Coprobacillaceae	Coprobacillaceae_&_2810280	13804	0.578872	97	0	0	0	0.0248266	0.00578362
Proteobacteria: Methylococcaceae	Methylococcaceae_&_403	13455	0.586819	1	0	0	0	0	2.3848e-06
Proteobacteria: Succinivibrionaceae	Succinivibrionaceae_&_83763	13500	0.439007	2	0	0	0	0	1.86744e-06
Actinobacteria: Thermomonosporaceae	Thermomonosporaceae_&_2012	13288	0.542068	6	0	0	0	0.000422563	1.37088e-05
Proteobacteria: Devosiaceae	Devosiaceae_&_2831106	13455	0.586819	1	0	0	0	0	1.08481e-06
Tenericutes: Haloplasmataceae	Haloplasmataceae_&_471823	13500	0.439007	2	0	0	0	0	1.99653e-06
Proteobacteria: Oxalobacteraceae	Oxalobacteraceae_&_75682	13385	0.940938	17	0	0	0	0.000142029	1.8116e-05
Acidobacteria: Acanthopleuribacteraceae	Acanthopleuribacteraceae_&_533207	13455	0.586819	1	0	0	0	0	1.48059e-06
Proteobacteria: Campylobacteraceae	Campylobacteraceae_&_72294	13968.5	0.303973	50	0	0	0	0.00331372	0.00158436
Actinobacteria: Brevibacteriaceae	Brevibacteriaceae_&_85019	13500	0.439007	2	0	0	0	0	1.36061e-05
Cyanobacteria: Spirulinaceae	Spirulinaceae_&_1890448	13500	0.439007	2	0	0	0	0	1.54515e-06
Firmicutes: Halanaerobiaceae	Halanaerobiaceae_&_972	13350	0.674041	3	0	0	0	5.97445e-06	2.35144e-06
Proteobacteria: Amorphaceae	Amorphaceae_&_2685818	13516	0.693925	11	0	0	0	0.000903196	0.00122138
Firmicutes: Sporomusaceae	Sporomusaceae_&_1843490	13274	0.65287	14	0	0	0	0.00019056	8.67644e-05
Cyanobacteria: Oscillatoriaceae	Oscillatoriaceae_&_1892254	13500	0.439007	2	0	0	0	0	3.06921e-06
Actinobacteria: Dietziaceae	Dietziaceae_&_85029	13455	0.586819	1	0	0	0	0	1.18765e-06
Proteobacteria: Zoogloeaceae	Zoogloeaceae_&_2008794	13715	0.434124	24	0	0	0	4.82098e-05	0.000134258
Firmicutes: Tissierellaceae	Tissierellaceae_&_1737406	13431	0.932802	9	0	0	0	1.56506e-05	3.1081e-05
Bacteroidetes: Cytophagaceae	Cytophagaceae_&_89373	14360	0.0278939	30	0	0	0	6.01888e-05	8.56863e-05
Actinobacteria: Dermatophilaceae	Dermatophilaceae_&_85018	13680	0.176262	6	0	0	0	0	2.60312e-05
Actinobacteria: Euzebyaceae	Euzebyaceae_&_908622	13321	0.741309	11	0	0	0	0.000495006	0.00056273
Proteobacteria: Desulfobacteraceae	Desulfobacteraceae_&_213119	13590	0.271194	4	0	0	0	0	4.09476e-05
Bacteroidetes: Marinifilaceae	Marinifilaceae_&_1573805	13590	0.271194	4	0	0	0	0	9.2028e-06
Firmicutes: Thermoactinomycetaceae	Thermoactinomycetaceae_&_186824	13717	0.53785	41	0	0	0	4.7469e-05	9.13769e-05
Proteobacteria: Idiomarinaceae	Idiomarinaceae_&_267893	13190.5	0.33999	8	0	0	0	4.60299e-05	1.11166e-05
Verrucomicrobia: Akkermansiaceae	Akkermansiaceae_&_1647988	13413	0.993138	13	0	0	0	0.000102596	0.362608
Proteobacteria: Thiotrichaceae	Thiotrichaceae_&_135617	13545	0.341712	3	0	0	0	0	2.5319e-06
Actinobacteria: Nocardioidaceae	Nocardioidaceae_&_85015	14405.5	0.0715079	52	0	0	0	9.30375e-05	0.000456778
Proteobacteria: Helicobacteraceae	Helicobacteraceae_&_72293	13410	#NUM!	0	0	0	0	0	0
Planctomycetes: Pirellulaceae	Pirellulaceae_&_2691357	13455	0.586819	1	0	0	0	0	7.9177e-07
Synergistetes: Synergistaceae	Synergistaceae_&_649777	13410	#NUM!	0	0	0	0	0	0
Bacteroidetes: Haliscomenobacteraceae	Haliscomenobacteraceae_&_1937961	13261	0.0697486	1	0	0	0	2.29707e-06	0
Proteobacteria: Granulosicoccaceae	Granulosicoccaceae_&_449719	13455	0.586819	1	0	0	0	0	8.4329e-07
Proteobacteria: Halieaceae	Halieaceae_&_1706372	13545	0.341712	3	0	0	0	0	0.000225132
Bacteroidetes: Saprospiraceae	Saprospiraceae_&_89374	13455	0.586819	1	0	0	0	0	1.32952e-06
Proteobacteria: Acetobacteraceae	Acetobacteraceae_&_433	14452	0.0918333	68	0	0	0	0.00224949	0.00277402
Fibrobacteres: Fibrobacteraceae	Fibrobacteraceae_&_204431	13430	0.936073	9	0	0	0	1.4764e-05	2.8861e-05
Actinobacteria: Kytococcaceae	Kytococcaceae_&_2805426	13455	0.586819	1	0	0	0	0	1.06912e-06
Firmicutes: Defluviitaleaceae	Defluviitaleaceae_&_1185407	13590	0.271194	4	0	0	0	0	1.02205e-05
Bacteroidetes: Paludibacteraceae	Paludibacteraceae_&_2005523	13455	0.586819	1	0	0	0	0	2.52608e-06
Chloroflexi: Herpetosiphonaceae	Herpetosiphonaceae_&_189773	13350	0.674041	3	0	0	0	6.05701e-06	2.47144e-06
Tenericutes: Mycoplasmataceae	Mycoplasmataceae_&_2092	13492	0.845518	28	0	0	0	0.000414334	6.62836e-05
Thermotogae: Petrotogaceae	Petrotogaceae_&_1643949	13237	0.478002	9	0	0	0	1.96892e-05	2.55517e-05
Proteobacteria: Xanthobacteraceae	Xanthobacteraceae_&_335928	13306.5	0.373143	2	0	0	0	1.28292e-05	6.98905e-06
Proteobacteria: Aurantimonadaceae	Aurantimonadaceae_&_255475	13500	0.439007	2	0	0	0	0	3.83669e-06
Proteobacteria: Rhodospirillaceae	Rhodospirillaceae_&_41295	13246	0.369404	5	0	0	0	2.19649e-05	7.45944e-06
Proteobacteria: Piscirickettsiaceae	Piscirickettsiaceae_&_135616	13455	0.586819	1	0	0	0	0	4.32511e-05
Firmicutes: Proteinivoraceae	Proteinivoraceae_&_1491775	13455	0.586819	1	0	0	0	0	1.0941e-05
Bacteroidetes: Cyclobacteriaceae	Cyclobacteriaceae_&_563798	13292	0.555448	6	0	0	0	3.22698e-05	2.0478e-05
