# Supplementary material for: Metagenomics analysis of the neonatal intestinal resistome
Source: Front Pediatr. 2023 Jun 16;11:1169651. doi: 10.3389/fped.2023.1169651 (PMC10313230; doi:10.3389/fped.2023.1169651)
Supplement: Supplementary Table 4 — Excel table containing results of Wilcoxon tests on genera [file Table4.xlsx]

## Sheet: delivery mode
Taxonomy	Taxon	W statistics	p-value	No of neonates	log2FC vaginal vs CS	median vaginal	median CS	mean vaginal	mean CS
Firmicutes: Streptococcaceae: Streptococcus	Streptococcus_&_1301	25395	3.01782e-16	390	-2.80319	0.864085	6.62914	4.55831	16.34
Firmicutes: Staphylococcaceae: Staphylococcus	Staphylococcus_&_1279	20136	0.00162372	389	-1.12576	0.66719	1.57413	3.88253	6.97988
Proteobacteria: Pasteurellaceae: Actinobacillus	Actinobacillus_&_713	23950.5	2.4628e-15	140	-0.0190531	0	0.00132942	0.00659982	0.0154872
Firmicutes: Veillonellaceae: Veillonella	Veillonella_&_29465	25643	3.31573e-17	319	-6.39351	0.00757466	8.94376	4.7013	22.7257
Proteobacteria: Burkholderiaceae: Ralstonia	Ralstonia_&_48736	20019	0.00236407	367	-0.0105555	0.00279896	0.00355385	0.00498016	0.00537807
Firmicutes: Clostridiaceae: Clostridium	Clostridium_&_1485	21625	4.07122e-06	294	-0.189635	0.00135631	0.0155944	2.20543	6.07878
Bacteroidetes: Tannerellaceae: Parabacteroides	Parabacteroides_&_375288	5574	1.29664e-29	212	1.133	0.119315	0	6.90636	0.0767466
Proteobacteria: Enterobacteriaceae: Escherichia	Escherichia_&_561	10099	7.30541e-11	275	3.14299	0.794414	0.00125203	12.0605	1.85781
Proteobacteria: Pasteurellaceae: Haemophilus	Haemophilus_&_724	24423	3.78506e-13	323	-3.48625	0.0074606	1.10425	2.46074	8.51513
Actinobacteria: Bifidobacteriaceae: Bifidobacterium	Bifidobacterium_&_1678	11436	2.08763e-07	295	4.83696	2.78996	0.00111669	18.2309	5.98584
Bacteroidetes: Bacteroidaceae: Bacteroides	Bacteroides_&_816	4281	5.14803e-34	271	3.49812	1.0299	0	12.4821	0.190569
Proteobacteria: Enterobacteriaceae: Klebsiella	Klebsiella_&_570	15248.5	0.128027	304	0.554017	0.0531263	0.00429752	5.23101	12.57
Proteobacteria: Enterobacteriaceae: Shigella	Shigella_&_620	10157	6.38311e-11	248	3.38535	0.944938	0	8.68519	2.71524
Actinobacteria: Micrococcaceae: Rothia	Rothia_&_32207	21064	5.20671e-05	327	-0.144181	0.00444173	0.0154189	0.0352833	0.0677087
Proteobacteria: Enterobacteriaceae: Atlantibacter	Atlantibacter_&_1903434	14844.5	0.0242296	132	0	0	0	0.0114499	0.413646
Proteobacteria: Enterobacteriaceae: Citrobacter	Citrobacter_&_544	12116.5	4.4367e-06	260	0.581512	0.051491	0.00123584	0.478851	0.211843
Firmicutes: Lachnospiraceae: Mediterraneibacter	Mediterraneibacter_&_2316020	14841	0.0188984	117	0	0	0	0.874455	0.666208
Bacteroidetes: Bacteroidaceae: Phocaeicola	Phocaeicola_&_909656	5035.5	2.96283e-31	236	2.76722	0.580796	0	9.21385	0.119643
Actinobacteria: Bifidobacteriaceae: Scardovia	Scardovia_&_196081	15723	0.0678385	50	0	0	0	0.000813833	8.90902e-05
Actinobacteria: Corynebacteriaceae: Corynebacterium	Corynebacterium_&_1716	16452	0.713141	292	0.00446292	0.00113673	0.000824354	0.00538046	0.00912834
Actinobacteria: Streptomycetaceae: Streptomyces	Streptomyces_&_1883	10709	4.43547e-09	317	0.0627523	0.00559398	0.00109946	0.028882	0.0215111
Firmicutes: : Gemella	Gemella_&_1378	20788	0.000159707	355	-0.216371	0.0152	0.0338403	0.116003	0.154958
Firmicutes: Sporolactobacillaceae: Sporolactobacillus	Sporolactobacillus_&_2077	19368	0.00686162	162	-0.00324476	0	0.000225163	0.00119869	0.00234564
Firmicutes: Paenibacillaceae: Paenibacillus	Paenibacillus_&_44249	11358	2.54388e-09	151	0	0	0	0.0134261	0.00844504
Proteobacteria: Moraxellaceae: Acinetobacter	Acinetobacter_&_469	19759	0.00152478	153	-0.00202117	0	0.000140195	0.000914054	0.00157039
Firmicutes: Veillonellaceae: Megasphaera	Megasphaera_&_906	21903	6.20879e-09	127	-0.00171488	0	0.000118937	0.0734364	0.00632641
Firmicutes: Carnobacteriaceae: Granulicatella	Granulicatella_&_117563	25104	9.1211e-16	262	-0.0400851	0.000298166	0.00312402	0.0054655	0.0221382
Firmicutes: Heliobacteriaceae: Heliobacterium	Heliobacterium_&_2697	18857	0.0410943	205	-0.00624547	0	0.000433842	0.00281673	0.00531424
Firmicutes: Erysipelotrichaceae: Holdemanella	Holdemanella_&_1573535	11083.5	1.58434e-10	140	0	0	0	0.0365215	0.00277281
Firmicutes: Lactobacillaceae: Lactobacillus	Lactobacillus_&_1578	15326	0.0905761	136	0	0	0	0.019959	0.0341137
Firmicutes: Lachnospiraceae: Blautia	Blautia_&_572511	12622	8.74053e-06	169	0.00774672	0.000538406	0	0.0714709	0.0437316
Bacteroidetes: Flavobacteriaceae: Flavobacterium	Flavobacterium_&_237	13372.5	0.000125878	142	0	0	0	0.00752937	0.00187912
Firmicutes: Lachnospiraceae: Sporofaciens	Sporofaciens_&_2811390	16471.5	0.490676	36	0	0	0	0.000555312	0.000373932
Firmicutes: Lachnospiraceae: Coprococcus	Coprococcus_&_33042	14554	0.00625487	111	0	0	0	0.0331247	0.0195338
Firmicutes: Oscillospiraceae: Anaerotruncus	Anaerotruncus_&_244127	16209	0.159867	25	0	0	0	0.00033433	0.03844
Firmicutes: : Intestinimonas	Intestinimonas_&_1392389	15683	0.034777	39	0	0	0	0.00111623	0.000680059
Bacteroidetes: Flavobacteriaceae: Confluentibacter	Confluentibacter_&_1763531	12061	1.15648e-08	112	0	0	0	0.00610539	0.00127102
Firmicutes: Enterococcaceae: Tetragenococcus	Tetragenococcus_&_51668	17738.5	0.0309712	22	0	0	0	7.61383e-05	9.12039e-05
Actinobacteria: Bifidobacteriaceae: Galliscardovia	Galliscardovia_&_2023242	16512	0.114639	5	0	0	0	0.000105844	0
Bacteroidetes: Odoribacteraceae: Odoribacter	Odoribacter_&_283168	7228	2.14216e-25	153	0.019098	0.00133257	0	0.0358757	0.00125379
Firmicutes: Peptoniphilaceae: Murdochiella	Murdochiella_&_1161127	18357.5	0.0047275	38	0	0	0	0.000147408	0.000678703
Bacteroidetes: Barnesiellaceae: Barnesiella	Barnesiella_&_397864	9381	2.56436e-18	119	0	0	0	0.0285663	0.000104764
Bacteroidetes: Odoribacteraceae: Culturomica	Culturomica_&_1926651	11219	3.79161e-13	90	0	0	0	0.00647586	1.6522e-05
Proteobacteria: Morganellaceae: Providencia	Providencia_&_586	15662	0.127926	89	0	0	0	0.0022436	0.000579178
Firmicutes: Enterococcaceae: Enterococcus	Enterococcus_&_1350	20914	8.5418e-05	289	-1.54989	0.0047509	0.206705	1.38039	5.12623
Bacteroidetes: Weeksellaceae: Chryseobacterium	Chryseobacterium_&_59732	9323	2.95253e-17	135	0	0	0	0.0109943	0.000783005
Proteobacteria: Rhizobiaceae: Neorhizobium	Neorhizobium_&_1525371	13340.5	8.26146e-07	72	0	0	0	0.00157921	0.000179821
Actinobacteria: Mycobacteriaceae: Mycobacterium	Mycobacterium_&_1763	11308.5	2.99592e-11	110	0	0	0	0.00127811	0.000284197
Proteobacteria: Beijerinckiaceae: Methylocella	Methylocella_&_120652	13113	1.91506e-08	61	0	0	0	0.000266738	1.31511e-05
Bacteroidetes: Rikenellaceae: Rikenella	Rikenella_&_28138	13025	1.10659e-08	62	0	0	0	0.0013875	9.763e-06
Proteobacteria: Enterobacteriaceae: Enterobacter	Enterobacter_&_547	15835	0.333749	274	0.154798	0.0178249	0.00583718	1.0776	4.28514
Proteobacteria: Rhizobiaceae: Rhizobium	Rhizobium_&_379	12660	1.37736e-08	79	0	0	0	0.000787296	4.64875e-05
Actinobacteria: Propionibacteriaceae: Cutibacterium	Cutibacterium_&_1912216	18864	0.0500799	280	-0.00309466	0.000559587	0.000775524	0.0120303	0.0309771
Proteobacteria: Pseudomonadaceae: Pseudomonas	Pseudomonas_&_286	18757	0.0651939	307	-0.00405983	0.000547302	0.000830646	0.00916457	0.00563767
Actinobacteria: Streptosporangiaceae: Nonomuraea	Nonomuraea_&_83681	9517	4.87106e-17	127	0	0	0	0.00183473	7.44304e-05
Proteobacteria: Pectobacteriaceae: Pectobacterium	Pectobacterium_&_122277	15849.5	0.306211	180	0	0	0	0.00506318	0.0047516
Proteobacteria: Erwiniaceae: Erwinia	Erwinia_&_551	16505	0.742316	217	0.0100317	0.000697769	0	0.00902753	0.0165774
Proteobacteria: Psychromonadaceae: Psychromonas	Psychromonas_&_67572	17487	0.00140047	5	0	0	0	0	1.61222e-05
Proteobacteria: Erwiniaceae: Pantoea	Pantoea_&_53335	18190	0.168039	198	0.00108499	0.000361396	0.000285946	0.17253	0.46521
Proteobacteria: Morganellaceae: Photorhabdus	Photorhabdus_&_29487	15343	0.0616623	98	0	0	0	0.0015438	0.000772094
Proteobacteria: Enterobacteriaceae: Buttiauxella	Buttiauxella_&_82976	14043	0.00468738	202	0.0101142	0.000703523	0	0.0033048	0.00551132
Firmicutes: Peptostreptococcaceae: Romboutsia	Romboutsia_&_1501226	21075	6.83821e-09	78	0	0	0	0.000503154	0.0366849
Proteobacteria: Myxococcaceae: Myxococcus	Myxococcus_&_32	17713	0.172461	57	0	0	0	0.00207948	0.00399129
Proteobacteria: Enterobacteriaceae: Shimwellia	Shimwellia_&_1335483	15386	0.113738	149	0	0	0	0.00354161	0.00360127
Proteobacteria: Enterobacteriaceae: Raoultella	Raoultella_&_160674	15706	0.26333	227	0.0367421	0.00257948	0	0.0859295	0.272393
Proteobacteria: Enterobacteriaceae: Salmonella	Salmonella_&_590	13143	0.000192576	205	0.0167836	0.00117014	0	0.00760262	0.00653313
Proteobacteria: Enterobacteriaceae: Superficieibacter	Superficieibacter_&_2303321	13970	0.00168678	147	0	0	0	0.00140699	0.0378419
Proteobacteria: Yersiniaceae: Serratia	Serratia_&_613	15465.5	0.164724	200	0.0116375	0.000809912	0	0.00979859	0.0836342
Proteobacteria: Erwiniaceae: Mixta	Mixta_&_2100764	15288	0.116138	199	0.0119986	0.000835148	0	0.0199141	0.0795302
Proteobacteria: Enterobacteriaceae: Cronobacter	Cronobacter_&_413496	15484	0.174669	210	0.00802325	0.000557679	0	0.00536333	0.00766312
Proteobacteria: Enterobacteriaceae: Pluralibacter	Pluralibacter_&_1330546	16017	0.390562	172	0	0	0	0.00807479	0.016441
Proteobacteria: Enterobacteriaceae: Lelliottia	Lelliottia_&_1330545	16084.5	0.420618	158	0	0	0	0.00218263	0.00321901
Proteobacteria: Enterobacteriaceae: Phytobacter	Phytobacter_&_447792	16107	0.464803	210	0.00892337	0.000620438	0	0.0264061	0.167485
Proteobacteria: Enterobacteriaceae: Scandinavium	Scandinavium_&_2726810	17097	0.705192	68	0	0	0	0.000166773	0.000780738
Proteobacteria: Pectobacteriaceae: Affinibrenneria	Affinibrenneria_&_2853326	14867.5	0.00176665	54	0	0	0	0.000543443	0.000401777
Proteobacteria: Enterobacteriaceae: Pseudocitrobacter	Pseudocitrobacter_&_1504576	10679	2.78031e-10	191	0.0209349	0.00146168	0	0.00844999	0.0142755
Proteobacteria: Enterobacteriaceae: Trabulsiella	Trabulsiella_&_158851	14210	0.00502785	161	0	0	0	0.00283145	0.0079085
Proteobacteria: Pectobacteriaceae: Brenneria	Brenneria_&_71655	15482.5	0.0995742	106	0	0	0	0.0024911	0.00141679
Firmicutes: Bacillaceae: Fictibacillus	Fictibacillus_&_1329200	17095.5	0.0443974	2	0	0	0	0	2.82247e-05
Proteobacteria: Yersiniaceae: Yersinia	Yersinia_&_629	14661.5	0.0260912	192	0.00840343	0.000584181	0	0.00969653	0.013496
Proteobacteria: Enterobacteriaceae: Kluyvera	Kluyvera_&_579	15143	0.0958061	237	0.0641235	0.00454496	0	0.052371	0.0490085
Proteobacteria: Enterobacteriaceae: Cedecea	Cedecea_&_158483	16144	0.473877	181	0	0	0	0.0041315	0.00382591
Proteobacteria: Enterobacteriaceae: Kosakonia	Kosakonia_&_1330547	15581.5	0.217046	236	0.0259886	0.00204883	0.000226989	0.00750272	0.0189666
Proteobacteria: Hafniaceae: Hafnia	Hafnia_&_568	13311.5	0.00025125	180	0.00732156	0.000508782	0	0.00561789	0.00974509
Proteobacteria: Pasteurellaceae: Histophilus	Histophilus_&_214906	18555.5	0.00336171	46	0	0	0	0.000275441	0.000674742
Proteobacteria: Comamonadaceae: Calidifontimicrobium	Calidifontimicrobium_&_2828371	17921.5	0.0437969	38	0	0	0	0.00227086	0.0108774
Proteobacteria: Neisseriaceae: Neisseria	Neisseria_&_482	24625.5	1.61527e-14	236	-0.215491	0	0.0161099	0.0407713	0.0937526
Firmicutes: Peptostreptococcaceae: Intestinibacter	Intestinibacter_&_1505657	18050	0.0627823	59	0	0	0	0.0159007	0.0866325
Proteobacteria: Yersiniaceae: Rouxiella	Rouxiella_&_1565532	21640	9.23155e-09	112	0	0	0	0.00109138	0.00195
Proteobacteria: Enterobacteriaceae: Yokenella	Yokenella_&_158876	17949	0.0765027	54	0	0	0	0.000305514	0.00171772
Firmicutes: Carnobacteriaceae: Carnobacterium	Carnobacterium_&_2747	20948.5	2.52852e-07	98	0	0	0	0.000472766	0.00199188
Bacteroidetes: Flavobacteriaceae: Aequorivita	Aequorivita_&_153265	21413	4.9078e-07	146	-0.00565814	0	0.000392963	0.0029474	0.0176485
Firmicutes: Enterococcaceae: Vagococcus	Vagococcus_&_2737	20823	1.08251e-06	105	0	0	0	0.00144892	0.005318
Proteobacteria: Erwiniaceae: Tatumella	Tatumella_&_82986	16064	0.304335	83	0	0	0	0.00206691	0.000632435
Firmicutes: Planococcaceae: Sporosarcina	Sporosarcina_&_1569	17849	0.0278077	27	0	0	0	0.000111174	0.000451556
Proteobacteria: Enterobacteriaceae: Siccibacter	Siccibacter_&_1649298	18402	0.0348376	81	0	0	0	0.000832659	0.00497787
Actinobacteria: Actinomycetaceae: Actinomyces	Actinomyces_&_1654	20132	1.09149e-05	83	0	0	0	0.00151407	0.0984121
Proteobacteria: Morganellaceae: Xenorhabdus	Xenorhabdus_&_626	17199	0.639161	91	0	0	0	0.000650628	0.000710113
Proteobacteria: Yersiniaceae: Rahnella	Rahnella_&_34037	16089	0.409227	142	0	0	0	0.00289946	0.0044736
Bacteroidetes: Marinilabiliaceae: Labilibacter	Labilibacter_&_1849718	18451	0.000694019	29	0	0	0	0.000287617	0.00137408
Proteobacteria: Pseudomonadaceae: Halopseudomonas	Halopseudomonas_&_2901189	17809	0.0052528	15	0	0	0	0.00051282	0.000437146
Proteobacteria: Erwiniaceae: Rosenbergiella	Rosenbergiella_&_1356488	17601	0.21576	52	0	0	0	0.000743916	0.0010377
Proteobacteria: Yersiniaceae: Nissabacter	Nissabacter_&_1964366	19144	0.00112264	72	0	0	0	0.00223635	0.00817829
Proteobacteria: Yersiniaceae: Chimaeribacter	Chimaeribacter_&_2716544	17664	0.161582	47	0	0	0	0.000515199	0.00363212
Bacteroidetes: Flammeovirgaceae: Flammeovirga	Flammeovirga_&_59739	18739	0.00130484	47	0	0	0	0.00107047	0.00173498
Proteobacteria: Chromobacteriaceae: Vogesella	Vogesella_&_57739	18028	0.0676941	59	0	0	0	0.00450297	0.00202026
Proteobacteria: Pectobacteriaceae: Dickeya	Dickeya_&_204037	17580	0.40824	141	0	0	0	0.00273574	0.00810766
Proteobacteria: Erwiniaceae: Izhakiella	Izhakiella_&_1780190	17005	0.791652	57	0	0	0	0.00120801	0.00249693
Proteobacteria: Hafniaceae: Edwardsiella	Edwardsiella_&_635	12839	4.29019e-05	192	0.00903581	0.00062828	0	0.00806102	0.00257792
Proteobacteria: Enterobacteriaceae: Pseudescherichia	Pseudescherichia_&_2055880	16814.5	0.974431	50	0	0	0	0.00374266	0.00722306
Proteobacteria: Halomonadaceae: Zymobacter	Zymobacter_&_33073	16713	0.687088	11	0	0	0	3.00089e-05	7.05124e-05
Proteobacteria: Pectobacteriaceae: Acerihabitans	Acerihabitans_&_2811373	16901	0.746411	5	0	0	0	2.34633e-05	2.6617e-05
Actinobacteria: Micrococcaceae: Kocuria	Kocuria_&_57493	16901	0.610519	2	0	0	0	1.86708e-06	7.81924e-06
Firmicutes: Carnobacteriaceae: Trichococcus	Trichococcus_&_82802	18051	0.0107001	29	0	0	0	5.92607e-05	0.000365387
Proteobacteria: Pasteurellaceae: Rodentibacter	Rodentibacter_&_1960084	23342	1.43659e-12	151	-0.0284539	0	0.00199185	0.00471988	0.0168217
Proteobacteria: Pasteurellaceae: Pasteurella	Pasteurella_&_745	23710	3.35124e-13	167	-0.103445	0	0.00743357	0.0316889	0.0845613
Proteobacteria: Burkholderiaceae: Cupriavidus	Cupriavidus_&_106589	18587	0.010439	66	0	0	0	0.000157418	0.000151115
Firmicutes: Streptococcaceae: Lactococcus	Lactococcus_&_1357	21260	2.41563e-06	163	-0.00551842	0	0.00038324	0.00469708	0.00969842
Proteobacteria: Vibrionaceae: Aliivibrio	Aliivibrio_&_511678	16967	0.583682	7	0	0	0	2.67391e-05	3.12195e-05
Proteobacteria: : Saezia	Saezia_&_2709671	23250	2.0783e-14	113	-0.00542874	0	0.000377001	0.00176207	0.00389956
Firmicutes: Peptoniphilaceae: Anaerococcus	Anaerococcus_&_165779	18320	0.099976	142	0	0	0	0.00346313	0.0157395
Firmicutes: Lachnospiraceae: Eisenbergiella	Eisenbergiella_&_1432051	14721	0.0021432	67	0	0	0	0.00480241	0.0106075
Firmicutes: Oscillospiraceae: Faecalibacterium	Faecalibacterium_&_216851	15939	0.0847879	35	0	0	0	0.000522995	0.000262729
Proteobacteria: Pasteurellaceae: Aggregatibacter	Aggregatibacter_&_416916	24238.5	7.91983e-14	206	-0.195886	0	0.0145428	0.0447255	0.136722
Proteobacteria: Myxococcaceae: Corallococcus	Corallococcus_&_83461	14673	0.0297975	210	0.00649768	0.000451401	0	0.00260862	0.00246399
Firmicutes: Oscillospiraceae: Ruthenibacterium	Ruthenibacterium_&_1905344	15567	0.00782819	29	0	0	0	0.0202953	0.00507536
Firmicutes: Peptostreptococcaceae: Peptostreptococcus	Peptostreptococcus_&_1257	21693	7.03925e-09	113	0	0	0	0.000621856	0.00345289
Firmicutes: Staphylococcaceae: Abyssicoccus	Abyssicoccus_&_1955413	21408.5	2.96589e-06	194	-0.0106446	0	0.00074056	0.0014956	0.00516413
Firmicutes: Veillonellaceae: Colibacter	Colibacter_&_1980675	21793	1.10468e-12	69	0	0	0	0.000262386	0.000922729
Proteobacteria: Neisseriaceae: Simonsiella	Simonsiella_&_71	21870	4.63025e-12	77	0	0	0	0.000274379	0.00101328
Proteobacteria: Sphingomonadaceae: Sphingomonas	Sphingomonas_&_13687	18829	0.0384831	181	-0.0036471	0	0.000253118	0.00169136	0.00198101
Proteobacteria: Pasteurellaceae: Gallibacterium	Gallibacterium_&_155493	19650	9.93501e-07	44	0	0	0	4.50931e-05	0.000181853
Proteobacteria: Pasteurellaceae: Canicola	Canicola_&_2860205	19866	3.95679e-07	48	0	0	0	5.23305e-05	0.0003191
Proteobacteria: Oceanospirillaceae: Marinobacterium	Marinobacterium_&_48075	21191.5	2.52811e-05	276	-0.0360224	0.000675976	0.00322138	0.0145534	0.0328103
Proteobacteria: Pasteurellaceae: Conservatibacter	Conservatibacter_&_2070447	19601.5	9.16748e-07	42	0	0	0	3.53914e-05	0.000148996
Bacteroidetes: Prevotellaceae: Prevotella	Prevotella_&_838	8139.5	3.81582e-17	272	0.133863	0.00972279	0	0.0553165	0.0075218
Bacteroidetes: Odoribacteraceae: Butyricimonas	Butyricimonas_&_574697	6745	3.2981e-27	160	0.0722628	0.00513644	0	0.0572521	0.000633281
Bacteroidetes: Rikenellaceae: Alistipes	Alistipes_&_239759	6898.5	1.95081e-26	160	0.0367683	0.00258134	0	0.240297	0.00201585
Proteobacteria: Neisseriaceae: Eikenella	Eikenella_&_538	21765.5	1.80092e-10	90	0	0	0	0.000509378	0.00401511
Proteobacteria: Pasteurellaceae: Ursidibacter	Ursidibacter_&_1855419	13212.5	0.000105265	160	0	0	0	0.0025853	0.000407936
Firmicutes: Staphylococcaceae: Mammaliicoccus	Mammaliicoccus_&_2803850	18951	0.00437789	81	0	0	0	0.00055211	0.00257201
Firmicutes: Lachnospiraceae: Lachnoanaerobaculum	Lachnoanaerobaculum_&_1164882	22674	9.07322e-11	141	-0.00658544	0	0.000457512	0.00118256	0.00532773
Proteobacteria: Rhodanobacteraceae: Rhodanobacter	Rhodanobacter_&_75309	15276	0.0649145	115	0	0	0	0.00336063	0.00370556
Proteobacteria: Pasteurellaceae: Muribacter	Muribacter_&_1857532	18712	2.43167e-05	25	0	0	0	0.00016683	0.000977089
Firmicutes: Planococcaceae: Tetzosporium	Tetzosporium_&_2079189	11328	2.27109e-11	107	0	0	0	0.00237502	0.000263518
Bacteroidetes: Bacteroidaceae: Mediterranea	Mediterranea_&_1926659	8244	1.00468e-21	139	0.01276	0.000888381	0	0.0288845	0.000497028
Actinobacteria: Microbacteriaceae: Leucobacter	Leucobacter_&_55968	16317.5	0.196995	20	0	0	0	7.36814e-05	2.89135e-05
Actinobacteria: Micrococcaceae: Arthrobacter	Arthrobacter_&_1663	17893	0.186454	99	0	0	0	0.00428532	0.000745196
Firmicutes: Peptostreptococcaceae: Terrisporobacter	Terrisporobacter_&_1505652	12110	7.682e-07	175	0.00751822	0.000522484	0	0.0207961	0.00476901
Spirochaetes: Leptospiraceae: Leptospira	Leptospira_&_171	17937	0.0248908	31	0	0	0	0.0045472	0.00286518
Actinobacteria: Catenulisporaceae: Catenulispora	Catenulispora_&_414878	18038	0.00905299	27	0	0	0	4.43471e-05	0.000181126
Actinobacteria: Bifidobacteriaceae: Parascardovia	Parascardovia_&_196082	16640	0.384942	6	0	0	0	0.00127835	3.79347e-05
Candidatus Saccharibacteria: Candidatus Nanogingivalaceae: Candidatus Nanogingivalis	Candidatus Nanogingivalis_&_2171991	16837	0.995427	15	0	0	0	0.000197463	0.000108028
Firmicutes: Bacillaceae: Allobacillus	Allobacillus_&_1400133	12255.5	5.64874e-09	94	0	0	0	0.00437848	0.000250705
Actinobacteria: Atopobiaceae: Atopobium	Atopobium_&_1380	16779	0.888052	19	0	0	0	0.000273971	0.000217758
Proteobacteria: Pseudoalteromonadaceae: Pseudoalteromonas	Pseudoalteromonas_&_53246	17684	0.00470849	11	0	0	0	8.39637e-06	0.001058
Proteobacteria: Myxococcaceae: Pyxidicoccus	Pyxidicoccus_&_224458	18648	0.00180714	45	0	0	0	0.000222137	0.00107591
Firmicutes: Bacillaceae: Neobacillus	Neobacillus_&_2675232	18627	0.00296518	49	0	0	0	0.000154838	0.000685171
Actinobacteria: Micromonosporaceae: Mangrovihabitans	Mangrovihabitans_&_2005371	15931.5	0.00750608	14	0	0	0	0.000157648	0
Fusobacteria: Fusobacteriaceae: Fusobacterium	Fusobacterium_&_848	18074	0.0417038	50	0	0	0	0.00130871	0.000575653
Firmicutes: Lactobacillaceae: Lactiplantibacillus	Lactiplantibacillus_&_2767842	17033	0.649933	24	0	0	0	0.000223963	0.000126058
Firmicutes: Bacillaceae: Virgibacillus	Virgibacillus_&_84406	17878.5	4.95684e-05	8	0	0	0	0	9.89172e-05
Proteobacteria: Pasteurellaceae: Bisgaardia	Bisgaardia_&_109471	18552.5	0.000248335	28	0	0	0	2.74239e-05	8.73786e-05
Spirochaetes: Treponemataceae: Treponema	Treponema_&_157	18152.5	0.0168908	40	0	0	0	0.000909314	0.000497388
Proteobacteria: Orbaceae: Gilliamella	Gilliamella_&_1193503	17296	0.0730369	8	0	0	0	8.89272e-06	5.04188e-05
Proteobacteria: Pasteurellaceae: Mannheimia	Mannheimia_&_75984	21748	5.60325e-11	83	0	0	0	0.000301472	0.00216587
Proteobacteria: Alteromonadaceae: Aliagarivorans	Aliagarivorans_&_882379	16834.5	#NUM!	0	0	0	0	0	0
Firmicutes: Peptoniphilaceae: Urinicoccus	Urinicoccus_&_2024199	17884.5	0.00187734	14	0	0	0	6.47479e-05	0.00223345
Firmicutes: Clostridiaceae: Paraclostridium	Paraclostridium_&_1849822	18317	0.00186664	29	0	0	0	0.000173031	0.00102575
Proteobacteria: Enterobacteriaceae: Jejubacter	Jejubacter_&_2815296	13648.5	8.31226e-05	102	0	0	0	0.00158411	0.000611594
Firmicutes: Bacillaceae: Lysinibacillus	Lysinibacillus_&_400634	18857	4.84426e-08	17	0	0	0	5.11651e-06	0.000559403
Proteobacteria: Pasteurellaceae: Nicoletella	Nicoletella_&_271159	17625	0.00373194	9	0	0	0	1.41225e-06	1.94058e-05
Proteobacteria: Cardiobacteriaceae: Suttonella	Suttonella_&_13275	16835.5	0.998213	6	0	0	0	0.000144858	3.05423e-06
Firmicutes: Clostridiaceae: Sarcina	Sarcina_&_1266	17560	0.103017	25	0	0	0	0.0335963	0.00197425
Firmicutes: Peptostreptococcaceae: Peptacetobacter	Peptacetobacter_&_2743582	17912.5	0.0173516	26	0	0	0	0.000226635	0.000519738
Firmicutes: Aerococcaceae: Facklamia	Facklamia_&_66831	10344	1.35228e-12	149	0	0	0	0.0150534	0.00160232
Proteobacteria: Neisseriaceae: Kingella	Kingella_&_32257	21647	1.36973e-10	83	0	0	0	0.000223196	0.00157174
Proteobacteria: Pasteurellaceae: Bibersteinia	Bibersteinia_&_476528	18856	2.29004e-06	23	0	0	0	3.3269e-05	8.27883e-05
Proteobacteria: Enterobacteriaceae: Intestinirhabdus	Intestinirhabdus_&_2899543	13791	0.00129503	168	0.00161863	0.000112258	0	0.00460543	0.00532178
Bacteroidetes: Barnesiellaceae: Coprobacter	Coprobacter_&_1348911	8407.5	3.1777e-21	136	0.00568904	0.000395113	0	0.0136269	9.30427e-05
Actinobacteria: Actinomycetaceae: Actinotignum	Actinotignum_&_1653174	16967	0.583682	7	0	0	0	0.000100897	2.21872e-05
Proteobacteria: Enterobacteriaceae: Leclercia	Leclercia_&_83654	18224	0.0359328	61	0	0	0	0.0375083	0.00151101
Proteobacteria: Pasteurellaceae: Necropsobacter	Necropsobacter_&_908284	22567	7.61448e-11	131	-0.00871395	0	0.000605833	0.004366	0.0169916
Proteobacteria: Yersiniaceae: Chania	Chania_&_1745211	14876	0.000585833	43	0	0	0	0.000941437	0.00127291
Actinobacteria: Micromonosporaceae: Micromonospora	Micromonospora_&_1873	10807	1.71861e-13	105	0	0	0	0.00114806	7.3397e-05
Actinobacteria: Bifidobacteriaceae: Alloscardovia	Alloscardovia_&_419014	16485.5	0.424388	24	0	0	0	0.00133634	0.00379489
Fusobacteria: Leptotrichiaceae: Streptobacillus	Streptobacillus_&_34104	12825	4.78669e-06	129	0	0	0	0.00197688	0.00101209
Proteobacteria: Amorphaceae: Acuticoccus	Acuticoccus_&_1904377	16125	0.0182618	11	0	0	0	0.00170601	0
Proteobacteria: Enterobacteriaceae: Mangrovibacter	Mangrovibacter_&_451512	13533	0.000371736	156	0	0	0	0.00323547	0.00186557
Firmicutes: Lactobacillaceae: Leuconostoc	Leuconostoc_&_1243	19109	0.000210764	51	0	0	0	0.000153997	0.00240129
Actinobacteria: Bifidobacteriaceae: Gardnerella	Gardnerella_&_2701	17695	0.153877	49	0	0	0	0.0327913	0.0016224
Firmicutes: Gottschalkiaceae: Gottschalkia	Gottschalkia_&_1505664	18067	0.00088451	17	0	0	0	2.12668e-05	8.29285e-05
Firmicutes: Carnobacteriaceae: Jeotgalibaca	Jeotgalibaca_&_1470540	18032	0.00348095	21	0	0	0	3.34556e-05	0.000301611
Proteobacteria: Arcobacteraceae: Aliarcobacter	Aliarcobacter_&_2321111	16770	0.485439	1	0	0	0	3.80998e-07	0
Firmicutes: Oscillospiraceae: Neobittarella	Neobittarella_&_2126544	16345.5	0.222381	20	0	0	0	0.000776904	0.00179283
Proteobacteria: Halomonadaceae: Cobetia	Cobetia_&_204286	11056.5	9.52189e-13	102	0	0	0	0.00473742	0.000543308
Firmicutes: Paenibacillaceae: Brevibacillus	Brevibacillus_&_55080	11785	4.50848e-11	88	0	0	0	0.000459745	5.8753e-05
Actinobacteria: Geodermatophilaceae: Modestobacter	Modestobacter_&_88138	12228	1.62124e-10	75	0	0	0	0.00186352	0.000122989
Proteobacteria: Bradyrhizobiaceae: Bradyrhizobium	Bradyrhizobium_&_374	15812	0.112263	57	0	0	0	0.000203914	7.57574e-05
Bacteroidetes: Prevotellaceae: Marseilla	Marseilla_&_1926655	11305	6.88381e-13	89	0	0	0	0.00343591	5.42597e-05
Proteobacteria: Rhodocyclaceae: Aromatoleum	Aromatoleum_&_551759	12278.5	2.16309e-07	130	0	0	0	0.00102303	0.000868506
Fusobacteria: Leptotrichiaceae: Pseudostreptobacillus	Pseudostreptobacillus_&_2919092	11759	6.2694e-11	91	0	0	0	0.00159268	0.000133396
Proteobacteria: Burkholderiaceae: Trinickia	Trinickia_&_2571160	13361	2.72778e-07	64	0	0	0	0.00208107	0.0012601
Proteobacteria: Phyllobacteriaceae: Mesorhizobium	Mesorhizobium_&_68287	16993	0.827299	76	0	0	0	0.00272636	0.000532343
Bacteroidetes: Muribaculaceae: Heminiphilus	Heminiphilus_&_2814934	14383.5	5.44247e-06	38	0	0	0	0.000365987	0
Actinobacteria: Jiangellaceae: Jiangella	Jiangella_&_281472	13756	8.80773e-06	68	0	0	0	0.00108377	4.03982e-05
Bacteroidetes: Rikenellaceae: Gallalistipes	Gallalistipes_&_2884610	15023	0.000227586	31	0	0	0	0.000687652	4.506e-06
Proteobacteria: Oxalobacteraceae: Massilia	Massilia_&_149698	16706	0.53056	5	0	0	0	7.59217e-06	2.10564e-06
Proteobacteria: Sutterellaceae: Sutterella	Sutterella_&_40544	14937	0.000431656	38	0	0	0	0.187938	0.000333648
Firmicutes: Aerococcaceae: Abiotrophia	Abiotrophia_&_46123	17958	0.0222637	31	0	0	0	6.13382e-05	0.000265833
Firmicutes: Peptoniphilaceae: Peptoniphilus	Peptoniphilus_&_162289	21227	8.2668e-07	136	-0.00310989	0	0.000215794	0.00132617	0.0107254
Firmicutes: Lactobacillaceae: Companilactobacillus	Companilactobacillus_&_2767879	18607	0.000456477	33	0	0	0	8.30157e-05	0.00064498
Actinobacteria: Lawsonellaceae: Lawsonella	Lawsonella_&_1847725	16325.5	0.131977	14	0	0	0	3.79603e-05	1.40493e-05
Proteobacteria: Pasteurellaceae: Phocoenobacter	Phocoenobacter_&_146805	17694	0.0109386	14	0	0	0	1.03628e-05	5.03677e-05
Bacteroidetes: Muribaculaceae: Duncaniella	Duncaniella_&_2518495	11905	2.04329e-11	79	0	0	0	0.0021067	3.56725e-06
Firmicutes: Selenomonadaceae: Centipeda	Centipeda_&_82202	18454	0.000443735	27	0	0	0	3.82496e-05	0.00124923
Firmicutes: Bacillaceae: Siminovitchia	Siminovitchia_&_2837510	16512	0.114639	5	0	0	0	2.26744e-05	0
Proteobacteria: Budviciaceae: Leminorella	Leminorella_&_82980	15039	0.00494962	56	0	0	0	0.00041201	0.000151831
Firmicutes: Lachnospiraceae: Lachnoclostridium	Lachnoclostridium_&_1506553	15920	0.173224	63	0	0	0	0.0185412	0.075253
Firmicutes: Oscillospiraceae: Acutalibacter	Acutalibacter_&_1918385	16458.5	0.230771	12	0	0	0	2.45843e-05	1.74558e-05
Firmicutes: Coprobacillaceae: Coprobacillus	Coprobacillus_&_100883	16056	0.15362	39	0	0	0	0.013021	0.000723512
Firmicutes: Staphylococcaceae: Macrococcus	Macrococcus_&_69965	15324	0.0565399	96	0	0	0	0.000728364	0.000429405
Proteobacteria: Orbaceae: Frischella	Frischella_&_1335631	16837	0.989932	3	0	0	0	1.17942e-05	2.67917e-05
Firmicutes: Bacillaceae: Bacillus	Bacillus_&_1386	18445.5	0.00426889	42	0	0	0	0.000189144	0.0015352
Actinobacteria: Coriobacteriaceae: Collinsella	Collinsella_&_102106	12116	4.94425e-09	101	0	0	0	0.346584	0.000392516
Actinobacteria: Eggerthellaceae: Ellagibacter	Ellagibacter_&_2137577	14512	2.05739e-05	39	0	0	0	0.00162205	1.06102e-05
Proteobacteria: Idiomarinaceae: Idiomarina	Idiomarina_&_135575	17095.5	0.0443974	2	0	0	0	0	5.69514e-06
Firmicutes: Lachnospiraceae: Shuttleworthia	Shuttleworthia_&_177971	17237.5	0.198952	12	0	0	0	2.34106e-05	0.000150112
Actinobacteria: Streptosporangiaceae: Spongiactinospora	Spongiactinospora_&_2871671	14901.5	0.000238472	36	0	0	0	0.00144003	5.36216e-05
Firmicutes: Lactobacillaceae: Limosilactobacillus	Limosilactobacillus_&_2742598	17589	0.198729	46	0	0	0	0.00911583	0.0339806
Firmicutes: Eubacteriales Family XIII. Incertae Sedis: Mogibacterium	Mogibacterium_&_86331	18866	0.00186831	59	0	0	0	0.000182847	0.00069363
Firmicutes: Erysipelotrichaceae: Faecalibacillus	Faecalibacillus_&_2678885	16520	0.585216	44	0	0	0	0.013151	0.000654861
Firmicutes: Enterococcaceae: Melissococcus	Melissococcus_&_33969	17031	0.216239	3	0	0	0	8.28722e-07	6.32672e-06
Proteobacteria: Shewanellaceae: Shewanella	Shewanella_&_22	17729	0.131165	47	0	0	0	0.00127829	0.000984046
Firmicutes: Thermoactinomycetaceae: Paludifilum	Paludifilum_&_1905726	17956	0.0420773	40	0	0	0	5.35567e-05	0.000128834
Firmicutes: Oscillospiraceae: Vescimonas	Vescimonas_&_2892396	15754	0.0527521	41	0	0	0	0.00058872	0.000852795
Cyanobacteria: Aphanizomenonaceae: Cuspidothrix	Cuspidothrix_&_882045	20142	0.000806467	202	-0.0091271	0	0.000634648	0.00281816	0.00722734
Firmicutes: Peptostreptococcaceae: Paeniclostridium	Paeniclostridium_&_1849828	18203	0.00681092	33	0	0	0	0.00183581	0.0188162
Proteobacteria: Burkholderiaceae: Paraburkholderia	Paraburkholderia_&_1822464	20108	0.0012008	230	-0.00403338	0.000242228	0.00052287	0.000713039	0.000795084
Actinobacteria: Actinomycetaceae: Schaalia	Schaalia_&_2529408	21654	5.67743e-07	181	-0.00812427	0	0.00056472	0.00144601	0.039749
Proteobacteria: Pasteurellaceae: Otariodibacter	Otariodibacter_&_1249016	19002	7.53833e-06	30	0	0	0	1.913e-05	0.000113032
Firmicutes: Lachnospiraceae: Oribacterium	Oribacterium_&_265975	22282.5	2.33889e-11	104	0	0	0	0.000777593	0.00277625
Proteobacteria: Morganellaceae: Proteus	Proteus_&_583	17783	0.134749	55	0	0	0	0.00724025	0.00147746
Firmicutes: Veillonellaceae: Allisonella	Allisonella_&_209879	17489.5	0.010927	8	0	0	0	5.00913e-06	0.000109151
Proteobacteria: Pasteurellaceae: Glaesserella	Glaesserella_&_2094023	19520	1.12267e-06	40	0	0	0	0.000417339	0.000632378
Bacteroidetes: Prevotellaceae: Paraprevotella	Paraprevotella_&_577309	7297.5	5.73591e-25	154	0.0364379	0.00255785	0	0.0161983	0.000493866
Proteobacteria: Pasteurellaceae: Spirabiliibacterium	Spirabiliibacterium_&_2820724	17821	0.00472077	15	0	0	0	8.24832e-06	3.107e-05
Firmicutes: Veillonellaceae: Dialister	Dialister_&_39948	16702.5	0.609114	8	0	0	0	0.000134784	4.28183e-06
Firmicutes: Carnobacteriaceae: Dolosigranulum	Dolosigranulum_&_29393	16629	0.671848	30	0	0	0	0.000284159	8.11547e-05
Proteobacteria: Marinobacteraceae: Marinobacter	Marinobacter_&_2742	18663.5	0.000244382	32	0	0	0	0.000148559	0.000171578
Proteobacteria: Pasteurellaceae: Vespertiliibacter	Vespertiliibacter_&_1520333	18545	0.000120309	25	0	0	0	2.13319e-05	0.000106379
Proteobacteria: Pasteurellaceae: Volucribacter	Volucribacter_&_256730	17777.5	0.0244128	22	0	0	0	1.87923e-05	9.57114e-05
Firmicutes: Lactobacillaceae: Lacticaseibacillus	Lacticaseibacillus_&_2759736	17797	0.107512	48	0	0	0	0.0759975	0.0667
Firmicutes: Erysipelotrichaceae: Solobacterium	Solobacterium_&_123375	18675.5	4.82571e-05	26	0	0	0	0.000102383	0.000950403
Firmicutes: Staphylococcaceae: Aliicoccus	Aliicoccus_&_1647178	16965	0.156494	1	0	0	0	0	6.73935e-06
Firmicutes: Oscillospiraceae: Massiliimalia	Massiliimalia_&_2895461	16582	0.439116	13	0	0	0	0.000325734	3.83297e-05
Proteobacteria: Rhodobacteraceae: Thermohalobaculum	Thermohalobaculum_&_2886871	14978	0.000351282	35	0	0	0	0.000213168	2.73656e-05
Bacteroidetes: Dysgonomonadaceae: Dysgonomonas	Dysgonomonas_&_156973	15415.5	0.000706109	22	0	0	0	7.84107e-05	0
Bacteroidetes: Marinifilaceae: Ancylomarina	Ancylomarina_&_1970195	16576.5	0.158907	4	0	0	0	1.11123e-05	0
Proteobacteria: Hafniaceae: Enterobacillus	Enterobacillus_&_1822002	16766	0.889915	31	0	0	0	0.000308352	0.000287966
Proteobacteria: Desulfovibrionaceae: Oceanidesulfovibrio	Oceanidesulfovibrio_&_2905722	18097	0.00532714	26	0	0	0	8.26207e-05	0.000494901
Firmicutes: Selenomonadaceae: Megamonas	Megamonas_&_158846	16699.5	0.690309	14	0	0	0	0.0916129	7.04834e-05
Firmicutes: Lachnospiraceae: Acetatifactor	Acetatifactor_&_1427378	16581.5	0.378609	10	0	0	0	3.28238e-05	2.65546e-05
Firmicutes: Lachnospiraceae: Murimonas	Murimonas_&_1774128	16770	0.726235	4	0	0	0	2.46897e-05	4.4017e-06
Bacteroidetes: Porphyromonadaceae: Porphyromonas	Porphyromonas_&_836	12990	1.01737e-08	63	0	0	0	0.00394051	0.000187938
Proteobacteria: Enterobacteriaceae: Franconibacter	Franconibacter_&_1649295	16633.5	0.804376	102	0	0	0	0.00197164	0.0020019
Proteobacteria: Cardiobacteriaceae: Cardiobacterium	Cardiobacterium_&_2717	18556	1.05879e-05	19	0	0	0	2.86158e-06	0.000141841
Bacteroidetes: Porphyromonadaceae: Sanguibacteroides	Sanguibacteroides_&_1635148	12348	3.08409e-10	73	0	0	0	0.00631214	0.000378128
Firmicutes: Peptostreptococcaceae: Clostridioides	Clostridioides_&_1870884	18719	0.000125648	31	0	0	0	0.0653854	0.188463
Actinobacteria: Nocardiaceae: Rhodococcus	Rhodococcus_&_1827	17282.5	0.502059	62	0	0	0	0.00598689	0.0148117
Firmicutes: Carnobacteriaceae: Alkalibacterium	Alkalibacterium_&_99906	17493	0.0284889	11	0	0	0	6.01698e-05	5.03545e-05
Proteobacteria: Vibrionaceae: Vibrio	Vibrio_&_662	20736	2.5162e-07	85	0	0	0	0.00122193	0.0015313
Proteobacteria: Oceanospirillaceae: Maribrevibacterium	Maribrevibacterium_&_2866025	16641	0.387397	6	0	0	0	0.000741928	4.51178e-06
Proteobacteria: Xanthomonadaceae: Stenotrophomonas	Stenotrophomonas_&_40323	16840	0.985356	9	0	0	0	0.00158032	0.000199722
Actinobacteria: Microbacteriaceae: Microbacterium	Microbacterium_&_33882	19581	4.80094e-05	64	0	0	0	0.000128095	0.000383786
Firmicutes: Halanaerobiaceae: Halanaerobium	Halanaerobium_&_2330	17226	0.0136299	3	0	0	0	0	9.60004e-06
Firmicutes: Lactobacillaceae: Dellaglioa	Dellaglioa_&_2767880	16969	0.577994	7	0	0	0	4.38621e-05	8.78077e-05
Proteobacteria: Pseudoalteromonadaceae: Flocculibacter	Flocculibacter_&_2834759	17095.5	0.0443974	2	0	0	0	0	3.57575e-05
Firmicutes: Peptostreptococcaceae: Tepidibacter	Tepidibacter_&_214904	17361	0.0289803	7	0	0	0	1.74104e-06	2.03963e-05
Firmicutes: Peptostreptococcaceae: Asaccharospora	Asaccharospora_&_1505660	17683	0.000975669	8	0	0	0	3.74045e-06	0.000106314
Proteobacteria: Neisseriaceae: Morococcus	Morococcus_&_212742	19090	0.000184733	49	0	0	0	0.000160081	0.0019491
Firmicutes: Selenomonadaceae: Anaerovibrio	Anaerovibrio_&_82373	17363	0.0283754	7	0	0	0	2.96244e-06	4.94437e-05
Firmicutes: : Fenollaria	Fenollaria_&_1686313	17698	0.0311086	20	0	0	0	4.3882e-05	0.000155449
Firmicutes: Bacillaceae: Pontibacillus	Pontibacillus_&_289201	14254.5	2.90376e-06	40	0	0	0	0.000971037	0
Firmicutes: Acidaminococcaceae: Succinispira	Succinispira_&_78119	16900	0.615938	2	0	0	0	1.61885e-05	7.45743e-06
Bacteroidetes: Muribaculaceae: Paramuribaculum	Paramuribaculum_&_2518497	15415.5	0.000706109	22	0	0	0	0.000303519	0
Actinobacteria: Eggerthellaceae: Eggerthella	Eggerthella_&_84111	13356	4.27891e-06	85	0	0	0	0.0373831	0.0165216
Bacteroidetes: Prevotellaceae: Prevotellamassilia	Prevotellamassilia_&_1926672	13865	8.52646e-07	49	0	0	0	0.00247178	1.82117e-05
Firmicutes: Eubacteriaceae: Eubacterium	Eubacterium_&_1730	15661.5	0.135651	94	0	0	0	0.0055968	0.00501157
Firmicutes: Clostridiaceae: Hathewaya	Hathewaya_&_1769729	18842	7.18986e-05	33	0	0	0	8.58438e-05	0.000560802
Tenericutes: Mycoplasmataceae: Ureaplasma	Ureaplasma_&_2129	16970	0.575159	7	0	0	0	8.20374e-06	4.7005e-05
Proteobacteria: Acetobacteraceae: Roseomonas	Roseomonas_&_125216	16770	0.485439	1	0	0	0	2.44162e-06	0
Proteobacteria: Legionellaceae: Legionella	Legionella_&_445	17226	0.0136299	3	0	0	0	0	8.67172e-06
Proteobacteria: Brucellaceae: Brucella	Brucella_&_234	18069	0.0479366	53	0	0	0	0.000281323	0.000266413
Proteobacteria: Ectothiorhodospiraceae: Acidihalobacter	Acidihalobacter_&_1765964	17032	0.213905	3	0	0	0	2.52246e-06	0.000300748
Proteobacteria: Aeromonadaceae: Aeromonas	Aeromonas_&_642	17268	0.494523	55	0	0	0	0.000451236	0.000501394
Proteobacteria: Hyphomicrobiaceae: Limoniibacter	Limoniibacter_&_2769459	16608	0.611288	25	0	0	0	0.00606643	0.00251623
Proteobacteria: Acetobacteraceae: Acetobacter	Acetobacter_&_434	17754	0.110183	44	0	0	0	0.00159804	0.00458973
Spirochaetes: Spirochaetaceae: Bullifex	Bullifex_&_2815782	17050	0.59973	21	0	0	0	0.000378336	0.000454992
Proteobacteria: Brucellaceae: Falsochrobactrum	Falsochrobactrum_&_1649292	16965	0.156494	1	0	0	0	0	8.97774e-06
Firmicutes: Erysipelotrichaceae: Erysipelatoclostridium	Erysipelatoclostridium_&_1505663	14328.5	0.002742	112	0	0	0	1.34954	0.213347
Proteobacteria: Budviciaceae: Insectihabitans	Insectihabitans_&_2893178	17031	0.380061	6	0	0	0	2.16867e-05	1.01049e-05
Proteobacteria: Cardiobacteriaceae: Rappaport	Rappaport_&_1955421	16967	0.685283	13	0	0	0	5.77376e-05	4.03069e-05
Proteobacteria: Halomonadaceae: Modicisalibacter	Modicisalibacter_&_574347	17032	0.213905	3	0	0	0	1.78674e-06	3.60668e-05
Firmicutes: Listeriaceae: Listeria	Listeria_&_1637	19042.5	0.00143474	68	0	0	0	0.000528872	0.000989032
Firmicutes: Lactobacillaceae: Latilactobacillus	Latilactobacillus_&_2767885	17030	0.218592	3	0	0	0	2.94287e-06	7.19542e-06
Proteobacteria: Comamonadaceae: Comamonas	Comamonas_&_283	13923	1.44062e-05	63	0	0	0	0.000405209	5.78701e-05
Firmicutes: Lactobacillaceae: Lentilactobacillus	Lentilactobacillus_&_2767893	17497	0.121611	23	0	0	0	0.000104596	0.000117265
Proteobacteria: Pasteurellaceae: Frederiksenia	Frederiksenia_&_1649317	18146.5	0.000268807	16	0	0	0	5.40822e-06	4.60943e-05
Firmicutes: Peptoniphilaceae: Finegoldia	Finegoldia_&_150022	16812	0.973495	61	0	0	0	0.000603909	0.0011331
Proteobacteria: Xanthobacteraceae: Azorhizobium	Azorhizobium_&_6	16965	0.156494	1	0	0	0	0	1.58181e-05
Bacteroidetes: Chitinophagaceae: Chitinophaga	Chitinophaga_&_79328	16447.5	0.0834632	6	0	0	0	0.00508807	0
Firmicutes: : Ndongobacter	Ndongobacter_&_1930845	16837	0.989932	3	0	0	0	1.68653e-06	3.67938e-06
Firmicutes: Lachnospiraceae: Suipraeoptans	Suipraeoptans_&_2815779	16535	0.455142	20	0	0	0	0.000100242	0.000109148
Deinococcus-Thermus: Deinococcaceae: Deinococcus	Deinococcus_&_1298	19059	0.000405716	54	0	0	0	0.000200229	0.000358318
Firmicutes: Enterococcaceae: Bavariicoccus	Bavariicoccus_&_697279	18775	0.00094401	46	0	0	0	0.000108537	0.000253406
Proteobacteria: Neisseriaceae: Snodgrassella	Snodgrassella_&_1193515	16318.5	0.045014	8	0	0	0	5.85582e-05	0
Firmicutes: Lachnospiraceae: Marvinbryantia	Marvinbryantia_&_248744	16376	0.32854	28	0	0	0	0.000275312	7.71931e-05
Firmicutes: Peptoniphilaceae: Lagierella	Lagierella_&_1945592	17235	0.142012	9	0	0	0	1.77458e-05	0.000159272
Firmicutes: Eubacteriales Family XIII. Incertae Sedis: Alterileibacterium	Alterileibacterium_&_1980680	17369.5	0.137554	16	0	0	0	0.000618289	0.00476025
Firmicutes: : Massilistercora	Massilistercora_&_2717089	16523	0.3569	14	0	0	0	0.000117299	8.95558e-05
Firmicutes: Aerococcaceae: Aerococcus	Aerococcus_&_1375	18315.5	0.00601236	38	0	0	0	7.70126e-05	0.00051061
Firmicutes: Clostridiaceae: Massilioclostridium	Massilioclostridium_&_1935927	16791	0.912365	19	0	0	0	0.000171132	0.000113088
Proteobacteria: Rhodobacteraceae: Carideicomes	Carideicomes_&_2699245	16965	0.156494	1	0	0	0	0	1.73416e-06
Firmicutes: Eubacteriaceae: Pseudoramibacter	Pseudoramibacter_&_113286	16900	0.615938	2	0	0	0	3.77037e-06	5.88529e-06
Bacteroidetes: Sphingobacteriaceae: Solitalea	Solitalea_&_929509	17356.5	0.00432984	4	0	0	0	0	1.95418e-05
Proteobacteria: Alcaligenaceae: Pelistega	Pelistega_&_106146	17163	0.0727405	4	0	0	0	9.68769e-07	0.000422093
Firmicutes: : Levyella	Levyella_&_1715798	17226.5	0.0795456	6	0	0	0	1.06663e-05	3.68234e-05
Proteobacteria: Thiotrichaceae: Thiothrix	Thiothrix_&_1030	17226	0.0136299	3	0	0	0	0	5.84923e-06
Fusobacteria: Leptotrichiaceae: Oceanivirga	Oceanivirga_&_1824856	17292	0.0755607	8	0	0	0	1.33923e-05	0.000146467
Firmicutes: Veillonellaceae: Negativicoccus	Negativicoccus_&_909928	16778	0.876364	16	0	0	0	0.00461049	0.00280527
Firmicutes: Planococcaceae: Planococcus	Planococcus_&_1372	16770	0.485439	1	0	0	0	2.62956e-06	0
Firmicutes: Lachnospiraceae: Anaerobutyricum	Anaerobutyricum_&_2569097	15736	0.0637423	47	0	0	0	0.000691382	0.000386968
Proteobacteria: Aeromonadaceae: Oceanimonas	Oceanimonas_&_129577	16837	0.989932	3	0	0	0	2.0332e-06	2.35992e-06
Firmicutes: Lachnospiraceae: Muricomes	Muricomes_&_1918542	15991	0.0191785	16	0	0	0	0.000454768	5.49985e-06
Proteobacteria: Oceanospirillaceae: Nitrincola	Nitrincola_&_267849	17750.5	0.0014113	10	0	0	0	3.95056e-05	0.000611759
Bacteroidetes: Prevotellaceae: Hallella	Hallella_&_52228	15673.5	0.00230633	18	0	0	0	0.00148041	0
Firmicutes: Staphylococcaceae: Jeotgalicoccus	Jeotgalicoccus_&_227979	17031	0.380061	6	0	0	0	5.52339e-06	1.00626e-05
Bacteroidetes: Weeksellaceae: Elizabethkingia	Elizabethkingia_&_308865	16512	0.114639	5	0	0	0	2.03483e-05	0
Proteobacteria: Desulfovibrionaceae: Desulfovibrio	Desulfovibrio_&_872	15812	0.00890308	19	0	0	0	0.000491863	0.000316668
Proteobacteria: Pasteurellaceae: Lonepinella	Lonepinella_&_53416	19492.5	3.85295e-06	44	0	0	0	4.1184e-05	0.000186279
Firmicutes: Vallitaleaceae: Vallitalea	Vallitalea_&_1348611	16901	0.610519	2	0	0	0	1.20541e-06	3.5856e-06
Proteobacteria: Pectobacteriaceae: Musicola	Musicola_&_2884243	16707.5	0.752015	20	0	0	0	0.000176154	0.000132888
Proteobacteria: Sutterellaceae: Parasutterella	Parasutterella_&_577310	16705	0.527353	5	0	0	0	7.85502e-06	1.95427e-06
Proteobacteria: Pasteurellaceae: Cricetibacter	Cricetibacter_&_1648514	18386.5	0.00037605	24	0	0	0	4.21736e-05	9.06088e-05
Proteobacteria: Pasteurellaceae: Basfia	Basfia_&_697331	19282	9.16242e-07	32	0	0	0	2.4143e-05	0.00014395
Firmicutes: Lachnospiraceae: Luxibacter	Luxibacter_&_2813348	16112	0.0913436	23	0	0	0	0.000249282	1.94878e-05
Proteobacteria: Rhizobiaceae: Agrobacterium	Agrobacterium_&_357	17031	0.216239	3	0	0	0	8.73471e-06	2.51353e-05
Firmicutes: Erysipelotrichaceae: Faecalicoccus	Faecalicoccus_&_1573536	16776	0.809715	7	0	0	0	4.53193e-05	0.000130375
Firmicutes: Lachnospiraceae: Anaerotignum	Anaerotignum_&_2039240	16046.5	0.134315	36	0	0	0	0.000756046	0.000201795
Proteobacteria: Pasteurellaceae: Avibacterium	Avibacterium_&_292486	21975	7.33672e-13	74	0	0	0	0.000299149	0.000709124
Proteobacteria: Morganellaceae: Arsenophonus	Arsenophonus_&_637	17304	0.20561	17	0	0	0	0.000134736	7.10018e-05
Firmicutes: Oscillospiraceae: Pusillimonas (ex Kitahara et al. 2021)	Pusillimonas (ex Kitahara et al. 2021)_&_2892397	16319	0.228475	23	0	0	0	0.0002745	0.000775118
Bacteroidetes: Flavobacteriaceae: Capnocytophaga	Capnocytophaga_&_1016	16641	0.223352	3	0	0	0	2.685e-06	0
Proteobacteria: Yersiniaceae: Gibbsiella	Gibbsiella_&_929812	17237	0.532185	57	0	0	0	0.000299812	0.000390954
Firmicutes: Clostridiaceae: Hungatella	Hungatella_&_1649459	16579	0.687458	55	0	0	0	0.347185	0.0830834
Firmicutes: Oscillospiraceae: Ethanoligenens	Ethanoligenens_&_253238	15876	0.0118743	18	0	0	0	0.000192876	8.51271e-05
Firmicutes: Clostridiaceae: Haloimpatiens	Haloimpatiens_&_1755832	17161	0.175918	7	0	0	0	2.29117e-05	3.49273e-05
Actinobacteria: Eggerthellaceae: Gordonibacter	Gordonibacter_&_644652	14361.5	4.82621e-05	50	0	0	0	0.00285127	0.000101922
Firmicutes: Christensenellaceae: Christensenella	Christensenella_&_990721	16441.5	0.30265	18	0	0	0	0.00126911	6.68335e-05
Firmicutes: Bacillaceae: Halobacillus	Halobacillus_&_45667	16321.5	0.128964	14	0	0	0	0.000433684	0.0002178
Proteobacteria: Sphingomonadaceae: Novosphingobium	Novosphingobium_&_165696	16848.5	0.965635	12	0	0	0	2.05418e-05	0.00015027
Firmicutes: Oscillospiraceae: Solibaculum	Solibaculum_&_2842531	16796	0.9277	22	0	0	0	0.00104196	0.0151964
Firmicutes: Selenomonadaceae: Propionispira	Propionispira_&_84034	17096	0.200967	5	0	0	0	4.62587e-06	1.1006e-05
Proteobacteria: Zoogloeaceae: Azoarcus	Azoarcus_&_12960	17149	0.42159	19	0	0	0	5.85435e-05	2.42398e-05
Firmicutes: Lactobacillaceae: Agrilactobacillus	Agrilactobacillus_&_2767875	16965	0.156494	1	0	0	0	0	1.77568e-05
Proteobacteria: Comamonadaceae: Variovorax	Variovorax_&_34072	16770	0.485439	1	0	0	0	1.55244e-05	0
Firmicutes: Lactobacillaceae: Liquorilactobacillus	Liquorilactobacillus_&_2767888	17036	0.564623	15	0	0	0	0.000175109	0.000283226
Proteobacteria: Budviciaceae: Budvicia	Budvicia_&_82978	16911	0.821872	14	0	0	0	4.44623e-05	6.54142e-05
Firmicutes: Coprobacillaceae: Eggerthia	Eggerthia_&_1279384	18041	0.0628437	58	0	0	0	0.000530874	0.000589983
Firmicutes: Peptoniphilaceae: Parvimonas	Parvimonas_&_543311	17353	0.244062	25	0	0	0	0.0010775	0.000426404
Firmicutes: Erysipelotrichaceae: Amedibacterium	Amedibacterium_&_2749267	16853.5	0.961251	18	0	0	0	0.000238219	0.000297407
Bacteroidetes: Prevotellaceae: Alloprevotella	Alloprevotella_&_1283313	13996.5	8.13795e-07	44	0	0	0	0.00187231	0
Firmicutes: Clostridiaceae: Inconstantimicrobium	Inconstantimicrobium_&_2815784	17875	0.00053584	11	0	0	0	2.12876e-05	0.000133942
Firmicutes: Bacillaceae: Schinkia	Schinkia_&_2837509	18011.5	0.000173551	12	0	0	0	9.06172e-06	0.000179873
Proteobacteria: Idiomarinaceae: Pseudidiomarina	Pseudidiomarina_&_2800384	16770	0.485439	1	0	0	0	6.61487e-07	0
Actinobacteria: Eggerthellaceae: Enteroscipio	Enteroscipio_&_2126006	16899	0.753843	5	0	0	0	1.94468e-05	4.01368e-06
Firmicutes: Bacillaceae: Salimicrobium	Salimicrobium_&_351195	17095.5	0.0443974	2	0	0	0	0	6.12319e-05
Actinobacteria: Propionibacteriaceae: Acidipropionibacterium	Acidipropionibacterium_&_1912215	17102	0.374086	11	0	0	0	4.71372e-05	0.000145415
Firmicutes: Thermohalobacteraceae: Thermohalobacter	Thermohalobacter_&_99593	16770	0.485439	1	0	0	0	9.69922e-07	0
Firmicutes: Peptoniphilaceae: Helcococcus	Helcococcus_&_31983	17157	0.468991	25	0	0	0	0.000175906	6.53699e-05
Cyanobacteria: Leptolyngbyaceae: Leptolyngbya	Leptolyngbya_&_47251	17095.5	0.0443974	2	0	0	0	0	1.24187e-05
Proteobacteria: Bruguierivoracaceae: Sodalis	Sodalis_&_84565	16647	0.623362	18	0	0	0	0.000505504	0.000118126
Proteobacteria: Stappiaceae: Pseudovibrio	Pseudovibrio_&_258255	17041	0.670342	30	0	0	0	0.000345394	0.00134965
Firmicutes: Erysipelotrichaceae: Absicoccus	Absicoccus_&_2718525	17676	0.0127265	14	0	0	0	0.000149132	0.000246755
Bacteroidetes: Sphingobacteriaceae: Mucilaginibacter	Mucilaginibacter_&_423349	16576.5	0.158907	4	0	0	0	4.57698e-06	0
Bacteroidetes: Hymenobacteraceae: Hymenobacter	Hymenobacter_&_89966	16521	0.464211	23	0	0	0	0.00276295	0.00788262
Proteobacteria: Campylobacteraceae: Campylobacter	Campylobacter_&_194	20035	1.44344e-07	50	0	0	0	0.000644674	0.00466775
Proteobacteria: Desulfovibrionaceae: Bilophila	Bilophila_&_35832	13809	6.62672e-07	50	0	0	0	0.0556241	0.000967288
Proteobacteria: Pasteurellaceae: Mesocricetibacter	Mesocricetibacter_&_1648517	17617.5	0.000457607	6	0	0	0	0	0.000257121
Cyanobacteria: Calotrichaceae: Calothrix	Calothrix_&_1186	17487	0.00140047	5	0	0	0	0	4.17447e-05
Firmicutes: Carnobacteriaceae: Atopobacter	Atopobacter_&_136491	18748	4.48357e-05	28	0	0	0	3.93915e-05	0.000420165
Firmicutes: Lachnospiraceae: Anaerocolumna	Anaerocolumna_&_1843210	17367.5	0.0633372	10	0	0	0	1.44232e-05	8.59718e-05
Bacteroidetes: Sphingobacteriaceae: Pedobacter	Pedobacter_&_84567	16453	0.161934	9	0	0	0	3.11614e-05	0.000114422
Proteobacteria: Roseobacteraceae: Thalassococcus	Thalassococcus_&_436357	15157.5	0.000214082	26	0	0	0	0.00174492	0
Firmicutes: Lachnospiraceae: Catonella	Catonella_&_43996	19061	0.00130771	68	0	0	0	0.000851778	0.00430062
Firmicutes: Peptostreptococcaceae: Filifactor	Filifactor_&_44259	17637	0.0215492	15	0	0	0	1.59696e-05	0.000245596
Bacteroidetes: Cyclobacteriaceae: Cecembia	Cecembia_&_1187078	16770	0.485439	1	0	0	0	8.3464e-06	0
Actinobacteria: Bifidobacteriaceae: Aeriscardovia	Aeriscardovia_&_240233	15812.5	0.0147194	22	0	0	0	0.000290338	5.40191e-05
Firmicutes: : Acidibacillus	Acidibacillus_&_1765682	15415.5	0.000706109	22	0	0	0	0.00146013	0
Firmicutes: Lactobacillaceae: Ligilactobacillus	Ligilactobacillus_&_2767887	17442	0.138444	21	0	0	0	0.00219299	0.507985
Proteobacteria: Rhodanobacteraceae: Frateuria	Frateuria_&_70411	16963	0.694331	13	0	0	0	0.000200934	5.48988e-05
Firmicutes: Oscillospiraceae: Pseudoflavonifractor	Pseudoflavonifractor_&_1017280	15673	0.0234845	34	0	0	0	0.00133418	0.00147813
Proteobacteria: Acetobacteraceae: Belnapia	Belnapia_&_365532	16281	0.230218	27	0	0	0	4.96406e-05	4.00564e-05
Firmicutes: Erysipelotrichaceae: Holdemania	Holdemania_&_61170	16460.5	0.326657	18	0	0	0	0.000124426	0.000171117
Proteobacteria: Chromobacteriaceae: Leeia	Leeia_&_650341	16770	0.485439	1	0	0	0	4.12229e-06	0
Firmicutes: Lachnospiraceae: Anaerosporobacter	Anaerosporobacter_&_653683	16645	0.39731	6	0	0	0	0.000130659	0.000127166
Proteobacteria: Erwiniaceae: Kalamiella	Kalamiella_&_2662752	19043.5	0.000544849	56	0	0	0	0.00195536	0.0054388
Firmicutes: Oscillospiraceae: Agathobaculum	Agathobaculum_&_2048137	15742	0.0354717	35	0	0	0	0.0012993	0.00025574
Firmicutes: Oscillospiraceae: Angelakisella	Angelakisella_&_1935176	15788	0.0358754	32	0	0	0	0.000421253	0.000637509
Firmicutes: Aerococcaceae: Ruoffia	Ruoffia_&_2862144	16835	1	3	0	0	0	2.63874e-06	1.27172e-06
Firmicutes: Lactobacillaceae: Loigolactobacillus	Loigolactobacillus_&_2767889	17223.5	0.0818778	6	0	0	0	6.97444e-05	2.36153e-05
Bacteroidetes: Haliscomenobacteraceae: Phaeodactylibacter	Phaeodactylibacter_&_1564515	16770	0.485439	1	0	0	0	7.92041e-07	0
Firmicutes: Paenibacillaceae: Cohnella	Cohnella_&_329857	16834.5	#NUM!	0	0	0	0	0	0
Firmicutes: Bacillaceae: Rossellomorea	Rossellomorea_&_2837508	15035.5	0.000449099	34	0	0	0	0.00066102	0.000132774
Verrucomicrobia: Verrucomicrobiaceae: Roseibacillus	Roseibacillus_&_518755	16770	0.485439	1	0	0	0	8.58885e-06	0
Actinobacteria: Gordoniaceae: Gordonia	Gordonia_&_2053	17169	0.24416	10	0	0	0	7.95615e-06	3.06494e-05
Actinobacteria: Bifidobacteriaceae: Pseudoscardovia	Pseudoscardovia_&_1302778	14919.5	0.00233294	54	0	0	0	0.00146234	0.000370001
Fusobacteria: Leptotrichiaceae: Caviibacter	Caviibacter_&_1792239	17165	0.170676	7	0	0	0	9.58569e-05	4.02567e-05
Proteobacteria: Vibrionaceae: Enterovibrio	Enterovibrio_&_188143	16901	0.610519	2	0	0	0	3.01509e-06	1.98829e-05
Proteobacteria: Xanthomonadaceae: Xylella	Xylella_&_2370	16770	0.485439	1	0	0	0	8.45783e-07	0
Proteobacteria: Caulobacteraceae: Brevundimonas	Brevundimonas_&_41275	16900	0.615938	2	0	0	0	1.09675e-06	1.61855e-06
Proteobacteria: Alcaligenaceae: Eoetvoesia	Eoetvoesia_&_1477505	17095.5	0.0443974	2	0	0	0	0	1.59427e-05
Fusobacteria: Leptotrichiaceae: Leptotrichia	Leptotrichia_&_32067	18487	3.68296e-05	20	0	0	0	8.23752e-06	0.000477044
Firmicutes: Oscillospiraceae: Bittarella	Bittarella_&_1929297	16589.5	0.496963	16	0	0	0	0.000144834	0.000119884
Firmicutes: Staphylococcaceae: Salinicoccus	Salinicoccus_&_45669	16837	0.989932	3	0	0	0	2.36337e-06	4.69638e-06
Actinobacteria: : Tomitella	Tomitella_&_741759	16965	0.156494	1	0	0	0	0	1.96539e-06
Firmicutes: Lachnospiraceae: Johnsonella	Johnsonella_&_43994	16655	0.662172	21	0	0	0	0.0002478	0.000779289
Proteobacteria: Burkholderiaceae: Burkholderia	Burkholderia_&_32008	17509	0.1943	35	0	0	0	0.000122998	0.000138601
Firmicutes: Thermoanaerobacterales Family III. Incertae Sedis: Caldicellulosiruptor	Caldicellulosiruptor_&_44000	16834.5	#NUM!	0	0	0	0	0	0
Actinobacteria: Micrococcaceae: Paeniglutamicibacter	Paeniglutamicibacter_&_1742990	17032	0.213905	3	0	0	0	1.77081e-06	1.92265e-05
Firmicutes: Erysipelotrichaceae: Dielma	Dielma_&_1472649	16705.5	0.321366	2	0	0	0	3.67409e-06	0
Proteobacteria: Desulfobacteraceae: Desulfobacter	Desulfobacter_&_2289	16705.5	0.321366	2	0	0	0	7.16752e-06	0
Actinobacteria: Coriobacteriaceae: Olegusella	Olegusella_&_1979843	16641	0.223352	3	0	0	0	7.61715e-06	0
Firmicutes: Planococcaceae: Kurthia	Kurthia_&_1649	16965	0.156494	1	0	0	0	0	4.21483e-07
Firmicutes: Eubacteriales Family XIII. Incertae Sedis: Bacilliculturomica	Bacilliculturomica_&_2005387	16773	0.738587	4	0	0	0	8.7582e-06	4.608e-05
Firmicutes: : Gemmiger	Gemmiger_&_204475	16068	0.061524	21	0	0	0	0.00921813	6.53132e-05
Firmicutes: Bacillaceae: Massilibacterium	Massilibacterium_&_1923871	16965	0.156494	1	0	0	0	0	1.30406e-06
Firmicutes: Lachnospiraceae: Merdimonas	Merdimonas_&_2023266	16725.5	0.810661	26	0	0	0	0.000687162	0.000432784
Actinobacteria: Actinomycetaceae: Trueperella	Trueperella_&_1069494	16705.5	0.321366	2	0	0	0	2.78908e-05	0
Firmicutes: Erysipelotrichaceae: Bulleidia	Bulleidia_&_118747	18037.5	0.0222334	36	0	0	0	0.000128584	0.000730431
Actinobacteria: Pseudonocardiaceae: Saccharopolyspora	Saccharopolyspora_&_1835	16770	0.485439	1	0	0	0	0.000110105	0
Firmicutes: Lachnospiraceae: Cuneatibacter	Cuneatibacter_&_1918450	16659	0.704181	27	0	0	0	0.000401145	0.00145474
Proteobacteria: Hafniaceae: Obesumbacterium	Obesumbacterium_&_82982	16899	0.753843	5	0	0	0	9.93254e-05	1.33109e-05
Bacteroidetes: Muribaculaceae: Sodaliphilus	Sodaliphilus_&_2815786	15222	0.000288838	25	0	0	0	0.000687509	0
Firmicutes: Erysipelotrichaceae: Massilicoli	Massilicoli_&_2683202	16649	0.596016	15	0	0	0	0.000150281	7.88749e-05
Firmicutes: Clostridiaceae: Lactonifactor	Lactonifactor_&_420345	16529	0.410435	17	0	0	0	0.000104649	0.000174193
Actinobacteria: Dermabacteraceae: Dermabacter	Dermabacter_&_36739	16834	1	9	0	0	0	0.000735151	1.16968e-05
Bacteroidetes: Sphingobacteriaceae: Sphingobacterium	Sphingobacterium_&_28453	16779	0.847911	10	0	0	0	2.41808e-05	5.49067e-05
Firmicutes: Clostridiaceae: Proteiniclasticum	Proteiniclasticum_&_1155385	16770	0.485439	1	0	0	0	1.21843e-06	0
Actinobacteria: Eggerthellaceae: Phoenicibacter	Phoenicibacter_&_1981050	16705.5	0.321366	2	0	0	0	1.93361e-06	0
Firmicutes: Aerococcaceae: Fundicoccus	Fundicoccus_&_2761542	16642	0.389861	6	0	0	0	3.63226e-05	4.18606e-06
Proteobacteria: Pectobacteriaceae: Lonsdalea	Lonsdalea_&_1082702	17078	0.758947	96	0	0	0	0.000896796	0.00156508
Firmicutes: Oscillospiraceae: Ruminococcus	Ruminococcus_&_1263	16452	0.351122	21	0	0	0	0.000127547	3.74252e-05
Proteobacteria: Sulfurovaceae: Sulfurovum	Sulfurovum_&_265570	17302	0.20755	17	0	0	0	2.49732e-05	4.23666e-05
Firmicutes: Oscillospiraceae: Fastidiosipila	Fastidiosipila_&_236752	17299	0.0711897	8	0	0	0	6.37084e-06	9.43814e-05
Actinobacteria: Eggerthellaceae: Denitrobacterium	Denitrobacterium_&_79603	16512	0.114639	5	0	0	0	1.95647e-05	0
Verrucomicrobia: Verrucomicrobiaceae: Haloferula	Haloferula_&_574899	16770	0.485439	1	0	0	0	0.000199366	0
Verrucomicrobia: Puniceicoccaceae: Pelagicoccus	Pelagicoccus_&_455433	16835	1	3	0	0	0	6.38126e-06	2.50621e-06
Actinobacteria: Atopobiaceae: Thermophilibacter	Thermophilibacter_&_2847307	15556	0.00280329	23	0	0	0	0.000374123	8.69673e-05
Balneolaeota: Balneolaceae: Aliifodinibius	Aliifodinibius_&_1397107	16965	0.156494	1	0	0	0	0	1.74026e-06
Bacteroidetes: Muribaculaceae: Muribaculum	Muribaculum_&_1918540	12717	2.21875e-09	67	0	0	0	0.00296865	4.9566e-05
Firmicutes: Lachnospiraceae: Butyrivibrio	Butyrivibrio_&_830	16250	0.0623519	12	0	0	0	0.000346588	2.6285e-06
Bacteroidetes: Tannerellaceae: Tannerella	Tannerella_&_195950	16512	0.114639	5	0	0	0	3.69729e-05	0
Firmicutes: Oscillospiraceae: Dysosmobacter	Dysosmobacter_&_2591381	15696	0.0243854	33	0	0	0	0.00081565	0.000494302
Proteobacteria: Fastidiosibacteraceae: Cysteiniphilum	Cysteiniphilum_&_2056696	16837	0.989932	3	0	0	0	2.27765e-06	4.76447e-06
Proteobacteria: Alcaligenaceae: Parapusillimonas	Parapusillimonas_&_1403714	16574.5	0.365533	10	0	0	0	0.000169339	2.09229e-05
Bacteroidetes: Chitinophagaceae: Segetibacter	Segetibacter_&_460073	16836	0.994966	3	0	0	0	5.73608e-06	3.15704e-06
Firmicutes: Syntrophomonadaceae: Candidatus Syntrophocurvum	Candidatus Syntrophocurvum_&_2293313	16965	0.156494	1	0	0	0	0	1.992e-06
Actinobacteria: Coriobacteriaceae: Enorma	Enorma_&_1472762	15086	0.00088884	36	0	0	0	0.000566041	2.76461e-05
Firmicutes: Coprobacillaceae: Catenibacterium	Catenibacterium_&_135858	16391	0.218415	16	0	0	0	0.000777199	9.06152e-05
Bacteroidetes: Flavobacteriaceae: Gramella	Gramella_&_292691	16901	0.746411	5	0	0	0	2.08881e-05	7.79644e-06
Firmicutes: Enterococcaceae: Pilibacter	Pilibacter_&_337670	17487	0.00140047	5	0	0	0	0	6.86951e-05
Bacteroidetes: Prolixibacteraceae: Puteibacter	Puteibacter_&_2705385	16965	0.156494	1	0	0	0	0	1.61855e-06
Firmicutes: Oscillospiraceae: Flavonifractor	Flavonifractor_&_946234	15460	0.0117378	39	0	0	0	0.0287378	0.015715
Actinobacteria: Dermatophilaceae: Mobilicoccus	Mobilicoccus_&_984996	16835.5	0.998213	6	0	0	0	2.38566e-05	1.20277e-05
Firmicutes: Oscillospiraceae: Pseudoclostridium	Pseudoclostridium_&_2304693	16770	0.485439	1	0	0	0	1.15311e-06	0
Firmicutes: Clostridiaceae: Abyssisolibacter	Abyssisolibacter_&_2683336	16900	0.615938	2	0	0	0	2.51003e-06	4.88779e-06
Actinobacteria: Micrococcaceae: Tersicoccus	Tersicoccus_&_1418588	16318.5	0.045014	8	0	0	0	5.98797e-05	0
Proteobacteria: Morganellaceae: Morganella	Morganella_&_581	16845	0.977139	15	0	0	0	0.000148528	0.22909
Proteobacteria: Rhodocyclaceae: Rugosibacter	Rugosibacter_&_1914449	17030	0.382497	6	0	0	0	7.6774e-05	4.2295e-05
Firmicutes: Peptostreptococcaceae: Peptoanaerobacter	Peptoanaerobacter_&_1913599	18420.5	0.00105184	30	0	0	0	0.000247758	0.00378346
Firmicutes: Sporomusaceae: Pelosinus	Pelosinus_&_365348	17226	0.0136299	3	0	0	0	0	0.000225351
Firmicutes: : Ezakiella	Ezakiella_&_1582879	17300	0.168361	14	0	0	0	0.000122372	0.000846425
Proteobacteria: Bruguierivoracaceae: Biostraticola	Biostraticola_&_466108	17550	0.0877611	22	0	0	0	0.000126779	0.000638966
Actinobacteria: Thermomonosporaceae: Actinomadura	Actinomadura_&_1988	17030	0.382497	6	0	0	0	0.000145436	3.69764e-05
Actinobacteria: Atopobiaceae: Parolsenella	Parolsenella_&_2082587	14319	3.97789e-06	39	0	0	0	0.00172033	0
Bacteroidetes: Marinilabiliaceae: Thermophagus	Thermophagus_&_1434049	16770	0.485439	1	0	0	0	1.51036e-06	0
Proteobacteria: Budviciaceae: Jinshanibacter	Jinshanibacter_&_2810357	16898	0.851953	14	0	0	0	7.0905e-05	6.85904e-05
Actinobacteria: Eggerthellaceae: Adlercreutzia	Adlercreutzia_&_447020	16592.5	0.502258	16	0	0	0	3.77894e-05	0.000103574
Firmicutes: Oscillospiraceae: Subdoligranulum	Subdoligranulum_&_292632	16584.5	0.551326	22	0	0	0	0.000331837	0.000314286
Acidobacteria: Acanthopleuribacteraceae: Acanthopleuribacter	Acanthopleuribacter_&_442869	16965	0.156494	1	0	0	0	0	3.41997e-06
Firmicutes: Peptococcaceae: Peptococcus	Peptococcus_&_2740	17226	0.0136299	3	0	0	0	0	3.17679e-05
Actinobacteria: Pseudonocardiaceae: Lentzea	Lentzea_&_165301	17234.5	0.20232	12	0	0	0	0.000118117	0.00178373
Firmicutes: Aerococcaceae: Ignavigranum	Ignavigranum_&_89092	17028	0.387397	6	0	0	0	1.23544e-05	7.85873e-06
Firmicutes: : Neofamilia	Neofamilia_&_1933048	17096	0.200967	5	0	0	0	8.22511e-06	1.94423e-05
Actinobacteria: Nocardiaceae: Nocardia	Nocardia_&_1817	17095.5	0.0443974	2	0	0	0	0	7.51917e-06
Firmicutes: Eubacteriales Family XIII. Incertae Sedis: Hornefia	Hornefia_&_2815774	18032.5	0.0060528	24	0	0	0	0.000438669	0.00123962
Firmicutes: Selenomonadaceae: Pectinatus	Pectinatus_&_864	17302	0.166538	14	0	0	0	0.000180911	0.000142814
Firmicutes: Oscillospiraceae: Fournierella	Fournierella_&_1940255	16581.5	0.54655	22	0	0	0	0.000879494	0.00734752
Firmicutes: Acidaminococcaceae: Phascolarctobacterium	Phascolarctobacterium_&_33024	15420	0.0256924	55	0	0	0	0.152312	0.0111155
Tenericutes: Mycoplasmataceae: Mycoplasmopsis	Mycoplasmopsis_&_2767358	17563	0.0111322	10	0	0	0	3.46608e-06	0.000251501
Actinobacteria: Coriobacteriaceae: Senegalimassilia	Senegalimassilia_&_1473205	14232.5	5.99768e-05	58	0	0	0	0.00807956	0.00103133
Proteobacteria: Alcanivoracaceae: Alcanivorax	Alcanivorax_&_59753	14651	4.13938e-05	37	0	0	0	0.000172389	8.66377e-06
Firmicutes: Lactobacillaceae: Secundilactobacillus	Secundilactobacillus_&_2767892	16908	0.843819	17	0	0	0	5.88658e-05	0.000130107
Proteobacteria: Methylobacteriaceae: Microvirga	Microvirga_&_186650	16964.5	0.478646	4	0	0	0	3.10768e-05	2.73954e-05
Proteobacteria: Alteromonadaceae: Bowmanella	Bowmanella_&_366580	17095.5	0.0443974	2	0	0	0	0	1.27429e-05
Firmicutes: Erysipelotrichaceae: Floccifex	Floccifex_&_2815783	16512	0.210534	8	0	0	0	9.15736e-05	3.755e-06
Bacteroidetes: Prolixibacteraceae: Maribellus	Maribellus_&_2678352	16641	0.223352	3	0	0	0	4.61977e-06	0
Firmicutes: Lachnospiraceae: Bariatricus	Bariatricus_&_1924081	16722	0.762451	17	0	0	0	0.000215153	0.000141827
Firmicutes: Listeriaceae: Brochothrix	Brochothrix_&_2755	17100	0.19415	5	0	0	0	1.78624e-05	0.000160233
Proteobacteria: Chromatiaceae: Lamprocystis	Lamprocystis_&_53452	16381	0.114198	10	0	0	0	0.00015704	1.95481e-06
Firmicutes: Oscillospiraceae: Monoglobus	Monoglobus_&_2039302	16915	0.789992	11	0	0	0	8.53028e-05	0.000104297
Firmicutes: Lachnospiraceae: Frisingicoccus	Frisingicoccus_&_1918511	16690	0.762461	29	0	0	0	0.000412542	0.000899249
Bacteroidetes: Flavobacteriaceae: Winogradskyella	Winogradskyella_&_286104	17162	0.0736173	4	0	0	0	1.26129e-06	9.19884e-06
Bacteroidetes: Dysgonomonadaceae: Proteiniphilum	Proteiniphilum_&_294702	16705.5	0.321366	2	0	0	0	1.35039e-06	0
Proteobacteria: Bradyrhizobiaceae: Afipia	Afipia_&_1033	17095.5	0.0443974	2	0	0	0	0	1.18005e-05
Actinobacteria: Coriobacteriaceae: Coriobacterium	Coriobacterium_&_33870	16770	0.485439	1	0	0	0	9.53263e-07	0
Proteobacteria: Vibrionaceae: Photobacterium	Photobacterium_&_657	18927.5	8.04567e-06	28	0	0	0	4.39321e-05	0.000316382
Proteobacteria: : Chitinivorax	Chitinivorax_&_1433992	16705.5	0.321366	2	0	0	0	1.66901e-06	0
Proteobacteria: Pectobacteriaceae: Samsonia	Samsonia_&_160433	17214.5	0.318946	18	0	0	0	0.00152409	0.000562326
Proteobacteria: : Alkalimonas	Alkalimonas_&_265980	16770	0.485439	1	0	0	0	1.97113e-05	0
Actinobacteria: Propionibacteriaceae: Tessaracoccus	Tessaracoccus_&_72763	17839	0.0655709	39	0	0	0	0.000220519	0.00111507
Firmicutes: Carnobacteriaceae: Isobaculum	Isobaculum_&_142587	16965	0.156494	1	0	0	0	0	9.11261e-05
Actinobacteria: Euzebyaceae: Euzebya	Euzebya_&_908623	17107	0.365206	11	0	0	0	1.7805e-05	0.00160868
Firmicutes: Lachnospiraceae: Lachnobacterium	Lachnobacterium_&_140625	16965	0.156494	1	0	0	0	0	4.84797e-06
Firmicutes: Lachnospiraceae: Kineothrix	Kineothrix_&_2163168	16836	0.994966	3	0	0	0	2.9127e-06	1.52394e-06
Firmicutes: Lachnospiraceae: Schaedlerella	Schaedlerella_&_2676048	16524	0.438726	20	0	0	0	0.000147143	0.000116229
Proteobacteria: Comamonadaceae: Curvibacter	Curvibacter_&_281915	16770	0.485439	1	0	0	0	2.31593e-06	0
Firmicutes: Lachnospiraceae: Lachnospira	Lachnospira_&_28050	16124	0.055348	17	0	0	0	0.000396103	1.45649e-05
Proteobacteria: Endozoicomonadaceae: Parendozoicomonas	Parendozoicomonas_&_2066475	16126	0.0359635	14	0	0	0	0.0021056	3.03222e-05
Proteobacteria: Budviciaceae: Pragia	Pragia_&_82984	16901	0.610519	2	0	0	0	1.76648e-06	0.00013882
Actinobacteria: Actinomycetaceae: Actinobaculum	Actinobaculum_&_76833	16835	1	3	0	0	0	4.43847e-05	1.32051e-05
Proteobacteria: : Ignatzschineria	Ignatzschineria_&_112008	16965	0.156494	1	0	0	0	0	3.67242e-06
Bacteroidetes: Weeksellaceae: Cloacibacterium	Cloacibacterium_&_501783	16965	0.156494	1	0	0	0	0	6.05099e-06
Firmicutes: Bacillaceae: Gracilibacillus	Gracilibacillus_&_74385	17360.5	0.0668906	10	0	0	0	2.55311e-05	4.44519e-05
Proteobacteria: Moraxellaceae: Moraxella	Moraxella_&_475	17086	0.557239	23	0	0	0	0.000683053	0.000512466
Cyanobacteria: Spirulinaceae: Spirulina	Spirulina_&_1154	16901	0.610519	2	0	0	0	3.15411e-07	2.93132e-06
Firmicutes: Lachnospiraceae: Hespellia	Hespellia_&_241189	16060.5	0.0135659	12	0	0	0	0.000114634	0
Proteobacteria: Neisseriaceae: Crenobacter	Crenobacter_&_1654931	16770	0.485439	1	0	0	0	9.68536e-07	0
Firmicutes: Veillonellaceae: Massilibacillus	Massilibacillus_&_1973275	16965	0.156494	1	0	0	0	0	7.25027e-06
Proteobacteria: Comamonadaceae: Delftia	Delftia_&_80865	16705.5	0.321366	2	0	0	0	6.04553e-06	0
Proteobacteria: Alteromonadaceae: Agarivorans	Agarivorans_&_261825	16835	1	3	0	0	0	0.000124016	3.50869e-06
Firmicutes: Carnobacteriaceae: Marinilactibacillus	Marinilactibacillus_&_191769	17095.5	0.0443974	2	0	0	0	0	0.000173375
Planctomycetes: Pirellulaceae: Candidatus Laterigemmans	Candidatus Laterigemmans_&_2813766	16770	0.485439	1	0	0	0	9.0406e-07	0
Proteobacteria: Erwiniaceae: Phaseolibacter	Phaseolibacter_&_1297562	16965	0.156494	1	0	0	0	0	2.44515e-05
Proteobacteria: Alcaligenaceae: Castellaniella	Castellaniella_&_359336	16705.5	0.321366	2	0	0	0	1.02338e-05	0
Proteobacteria: Xanthomonadaceae: Pseudoxanthomonas	Pseudoxanthomonas_&_83618	16774	0.803285	7	0	0	0	6.80891e-06	2.04994e-05
Actinobacteria: Nocardioidaceae: Marmoricola	Marmoricola_&_86795	17524	0.244676	47	0	0	0	0.000203233	0.000225511
Actinobacteria: Cellulomonadaceae: Cellulomonas	Cellulomonas_&_1707	16770	0.485439	1	0	0	0	1.60294e-06	0
Firmicutes: : Proteiniborus	Proteiniborus_&_415014	16770	0.485439	1	0	0	0	1.50657e-06	0
Proteobacteria: Alcaligenaceae: Achromobacter	Achromobacter_&_222	16770	0.485439	1	0	0	0	6.90715e-07	0
Proteobacteria: Oceanospirillaceae: Marinomonas	Marinomonas_&_28253	17232	0.145026	9	0	0	0	4.50736e-05	0.000936226
Proteobacteria: Sutterellaceae: Duodenibacillus	Duodenibacillus_&_1980697	16514	0.213381	8	0	0	0	0.000314501	9.0722e-06
Proteobacteria: Devosiaceae: Devosia	Devosia_&_46913	16965	0.156494	1	0	0	0	0	2.67329e-06
Actinobacteria: Eggerthellaceae: Slackia	Slackia_&_84108	12515	5.08009e-09	80	0	0	0	0.00484445	2.53753e-05
Proteobacteria: Roseobacteraceae: Maritimibacter	Maritimibacter_&_404235	16965	0.156494	1	0	0	0	0	5.93954e-06
Actinobacteria: Actinomycetaceae: Varibaculum	Varibaculum_&_184869	16593	0.459352	13	0	0	0	0.000148453	0.000107837
Bacteroidetes: Dysgonomonadaceae: Petrimonas	Petrimonas_&_307628	15278	0.000735692	27	0	0	0	0.000850322	6.759e-06
Proteobacteria: Zooshikellaceae: Zooshikella	Zooshikella_&_202771	16770	0.485439	1	0	0	0	2.42013e-07	0
Firmicutes: : Evtepia	Evtepia_&_2211178	16843	0.98171	15	0	0	0	7.1067e-05	0.000133249
Firmicutes: Lactobacillaceae: Schleiferilactobacillus	Schleiferilactobacillus_&_2767891	17030	0.218592	3	0	0	0	3.87458e-05	6.04415e-05
Proteobacteria: Desulfobacteraceae: Desulfatibacillum	Desulfatibacillum_&_218207	16770	0.485439	1	0	0	0	3.39698e-06	0
Firmicutes: Peptoniphilaceae: Anaerosphaera	Anaerosphaera_&_1273095	16965	0.156494	1	0	0	0	0	1.11458e-05
Lentisphaerae: Victivallaceae: Victivallis	Victivallis_&_172900	16770	0.485439	1	0	0	0	2.28195e-05	0
Firmicutes: Clostridiaceae: Butyricicoccus	Butyricicoccus_&_580596	16299	0.289942	33	0	0	0	0.000664063	0.000612057
Proteobacteria: Colwelliaceae: Colwellia	Colwellia_&_28228	14051	0.000142635	78	0	0	0	0.00157259	0.000669077
Proteobacteria: Pasteurellaceae: Testudinibacter	Testudinibacter_&_1755672	16901	0.610519	2	0	0	0	8.00882e-07	2.25369e-06
Proteobacteria: Oxalobacteraceae: Undibacterium	Undibacterium_&_401469	16965	0.156494	1	0	0	0	0	4.984e-06
Firmicutes: Tepidanaerobacteraceae: Tepidanaerobacter	Tepidanaerobacter_&_499228	16965	0.156494	1	0	0	0	0	1.95119e-06
Proteobacteria: Alcaligenaceae: Alcaligenes	Alcaligenes_&_507	16965	0.156494	1	0	0	0	0	1.15847e-06
Firmicutes: Clostridiaceae: Marinisporobacter	Marinisporobacter_&_2018663	17160	0.0753968	4	0	0	0	6.35764e-06	4.9272e-06
Proteobacteria: Erythrobacteraceae: Tsuneonella	Tsuneonella_&_2800686	16835	1	3	0	0	0	7.05427e-06	1.38733e-06
Actinobacteria: Brevibacteriaceae: Brevibacterium	Brevibacterium_&_1696	16901	0.610519	2	0	0	0	1.48969e-06	3.16798e-05
Firmicutes: Lactobacillaceae: Amylolactobacillus	Amylolactobacillus_&_2767876	16834.5	#NUM!	0	0	0	0	0	0
Firmicutes: : Candidatus Soleaferrea	Candidatus Soleaferrea_&_1470353	16773	0.738587	4	0	0	0	2.38888e-05	6.44679e-05
Firmicutes: Oscillospiraceae: Marasmitruncus	Marasmitruncus_&_1987749	16770	0.485439	1	0	0	0	1.36566e-06	0
Firmicutes: Lachnospiraceae: Tyzzerella	Tyzzerella_&_1506577	16224.5	0.298859	46	0	0	0	0.0102241	0.0264752
Proteobacteria: Burkholderiaceae: Caballeronia	Caballeronia_&_1827195	16705	0.527353	5	0	0	0	8.87909e-06	1.04807e-06
Firmicutes: Oscillospiraceae: Phocea	Phocea_&_1926663	16383	0.166158	13	0	0	0	0.000531564	0.000119086
Firmicutes: Lactobacillaceae: Paucilactobacillus	Paucilactobacillus_&_2767890	17153	0.328906	13	0	0	0	4.13054e-05	3.14932e-05
Actinobacteria: Actinomycetaceae: Buchananella	Buchananella_&_2767323	16965	0.156494	1	0	0	0	0	6.3735e-06
Firmicutes: Oscillospiraceae: Mageeibacillus	Mageeibacillus_&_1637257	17361.5	0.0663731	10	0	0	0	2.62425e-05	9.88483e-05
Verrucomicrobia: Verrucomicrobiaceae: Prosthecobacter	Prosthecobacter_&_48463	16705.5	0.321366	2	0	0	0	1.23678e-05	0
Synergistetes: Synergistaceae: Pyramidobacter	Pyramidobacter_&_638847	16834.5	#NUM!	0	0	0	0	0	0
Actinobacteria: Microbacteriaceae: Planctomonas	Planctomonas_&_2729624	16770	0.485439	1	0	0	0	2.20193e-05	0
Firmicutes: : Negativibacillus	Negativibacillus_&_1980693	16512	0.114639	5	0	0	0	1.4898e-05	0
Firmicutes: Erysipelotrichaceae: Longicatena	Longicatena_&_1918536	16066.5	0.078533	24	0	0	0	0.00441525	9.37954e-05
Actinobacteria: Dermabacteraceae: Helcobacillus	Helcobacillus_&_1161125	17032	0.213905	3	0	0	0	1.14451e-06	9.42017e-06
Proteobacteria: Cellvibrionaceae: Teredinibacter	Teredinibacter_&_2425	16901	0.610519	2	0	0	0	2.9724e-06	1.50921e-05
Firmicutes: Lachnospiraceae: Lacrimispora	Lacrimispora_&_2719231	16715	0.691993	11	0	0	0	7.29239e-05	9.52483e-05
Actinobacteria: Eggerthellaceae: Arabiibacter	Arabiibacter_&_2005386	16964.5	0.478646	4	0	0	0	3.8011e-06	2.64303e-06
Firmicutes: Lachnospiraceae: Mobilisporobacter	Mobilisporobacter_&_1780122	17226	0.0136299	3	0	0	0	0	4.00061e-05
Proteobacteria: Oxalobacteraceae: Herbaspirillum	Herbaspirillum_&_963	16965	0.156494	1	0	0	0	0	5.19425e-06
Firmicutes: Lachnospiraceae: Roseburia	Roseburia_&_841	15195	0.0214625	73	0	0	0	0.0167113	0.00281945
Firmicutes: Thermohalobacteraceae: Caloranaerobacter	Caloranaerobacter_&_171003	16834.5	#NUM!	0	0	0	0	0	0
Firmicutes: : Sedimentibacter	Sedimentibacter_&_190972	16967.5	0.468517	4	0	0	0	1.77386e-06	5.47357e-06
Proteobacteria: Neisseriaceae: Vitreoscilla	Vitreoscilla_&_59	16901	0.610519	2	0	0	0	0.000114468	0.000235011
Firmicutes: Erysipelotrichaceae: Allobaculum	Allobaculum_&_174708	15289	0.000802142	27	0	0	0	0.00017066	7.4825e-06
Actinobacteria: Propionibacteriaceae: Microlunatus	Microlunatus_&_29404	16770	0.485439	1	0	0	0	1.06821e-06	0
Firmicutes: Lachnospiraceae: Robinsoniella	Robinsoniella_&_588605	16706.5	0.620047	8	0	0	0	4.00192e-05	8.90339e-06
Proteobacteria: Aeromonadaceae: Oceanisphaera	Oceanisphaera_&_225143	16900	0.615938	2	0	0	0	2.07101e-05	3.74484e-05
Proteobacteria: Chromobacteriaceae: Chitinibacter	Chitinibacter_&_230666	14835	4.72325e-05	31	0	0	0	0.000306544	0
Proteobacteria: Moraxellaceae: Psychrobacter	Psychrobacter_&_497	17291	0.025468	5	0	0	0	1.62193e-06	1.0845e-05
Proteobacteria: Rhodobacteraceae: Paracoccus	Paracoccus_&_265	16770	0.485439	1	0	0	0	1.58244e-05	0
Firmicutes: Bacillaceae: Oceanobacillus	Oceanobacillus_&_182709	16721.5	0.738935	14	0	0	0	4.08071e-05	5.81238e-05
Firmicutes: Aerococcaceae: Globicatella	Globicatella_&_13075	17163	0.0727405	4	0	0	0	1.42443e-06	3.94068e-05
Bacteroidetes: Porphyromonadaceae: Macellibacteroides	Macellibacteroides_&_1159323	16641	0.223352	3	0	0	0	3.92599e-05	0
Firmicutes: Lachnospiraceae: Anaerostipes	Anaerostipes_&_207244	16281	0.45204	79	0	0	0	0.00758105	0.00137692
Proteobacteria: Erythrobacteraceae: Pelagerythrobacter	Pelagerythrobacter_&_2800685	16705.5	0.321366	2	0	0	0	9.82121e-06	0
Actinobacteria: Actinomycetaceae: Fannyhessea	Fannyhessea_&_2767327	16902	0.794455	8	0	0	0	0.00109564	9.38048e-06
Actinobacteria: Demequinaceae: Demequina	Demequina_&_577469	16900	0.615938	2	0	0	0	7.42414e-06	3.5466e-06
Firmicutes: Bacillaceae: Vulcanibacillus	Vulcanibacillus_&_551771	16834.5	#NUM!	0	0	0	0	0	0
Proteobacteria: Comamonadaceae: Melaminivora	Melaminivora_&_1649468	16770	0.485439	1	0	0	0	1.01576e-06	0
Actinobacteria: Micrococcaceae: Enteractinococcus	Enteractinococcus_&_1164863	17224	0.264969	15	0	0	0	2.76205e-05	3.04547e-05
Bacteroidetes: Flavobacteriaceae: Salinimicrobium	Salinimicrobium_&_561367	16965	0.156494	1	0	0	0	0	1.90351e-06
Bacteroidetes: Cytophagaceae: Spirosoma	Spirosoma_&_107	17226.5	0.418517	30	0	0	0	8.6305e-05	6.48505e-05
Firmicutes: Lachnospiraceae: Novisyntrophococcus	Novisyntrophococcus_&_2888809	16641	0.387397	6	0	0	0	0.000118645	2.57357e-06
Firmicutes: Lachnospiraceae: Waltera	Waltera_&_2815781	16383	0.0611537	7	0	0	0	0.00024655	0
Firmicutes: Carnobacteriaceae: Atopococcus	Atopococcus_&_269773	16965	0.156494	1	0	0	0	0	1.70943e-05
Firmicutes: Thermoanaerobacterales Family III. Incertae Sedis: Thermoanaerobacterium	Thermoanaerobacterium_&_28895	16770	0.485439	1	0	0	0	9.15608e-07	0
Proteobacteria: Hyphomicrobiaceae: Rhodoplanes	Rhodoplanes_&_29407	16511	0.209121	8	0	0	0	0.000207362	7.08659e-06
Proteobacteria: Enterobacteriaceae: Edaphovirga	Edaphovirga_&_2678248	17224.5	0.0810943	6	0	0	0	2.95351e-05	5.36379e-05
Proteobacteria: Alcaligenaceae: Bordetella	Bordetella_&_517	16965	0.156494	1	0	0	0	0	4.27241e-05
Bacteroidetes: Amoebophilaceae: Candidatus Amoebophilus	Candidatus Amoebophilus_&_281119	16770	0.485439	1	0	0	0	1.85055e-06	0
Actinobacteria: Atopobiaceae: Parafannyhessea	Parafannyhessea_&_2847312	16254	0.0332464	9	0	0	0	4.97701e-05	0
Bacteroidetes: Prolixibacteraceae: Prolixibacter	Prolixibacter_&_314318	16834.5	#NUM!	0	0	0	0	0	0
Firmicutes: Defluviitaleaceae: Defluviitalea	Defluviitalea_&_1185408	17163	0.0727405	4	0	0	0	1.07298e-06	2.14397e-05
Firmicutes: Peptostreptococcaceae: Acetoanaerobium	Acetoanaerobium_&_186831	16965	0.156494	1	0	0	0	0	2.76419e-06
Firmicutes: Carnobacteriaceae: Allofustis	Allofustis_&_192987	16901	0.610519	2	0	0	0	1.3509e-06	4.75384e-06
Actinobacteria: Propionibacteriaceae: Propionimicrobium	Propionimicrobium_&_203133	16709	0.540238	5	0	0	0	1.19447e-05	1.35335e-05
Firmicutes: Lachnospiraceae: Mobilitalea	Mobilitalea_&_1649471	16770	0.485439	1	0	0	0	6.41413e-06	0
Candidatus Saccharibacteria: Candidatus Nanosynbacteraceae: Candidatus Nanosynbacter	Candidatus Nanosynbacter_&_2093823	17160	0.177248	7	0	0	0	0.000122513	0.000561521
Actinobacteria: Micrococcaceae: Micrococcus	Micrococcus_&_1269	17163	0.0727405	4	0	0	0	4.05422e-07	1.45748e-05
Firmicutes: Peptococcaceae: Paradesulfitobacterium	Paradesulfitobacterium_&_2881027	16770	0.485439	1	0	0	0	3.64354e-06	0
Proteobacteria: Halomonadaceae: Kushneria	Kushneria_&_504090	17096	0.200967	5	0	0	0	2.78298e-05	6.58872e-05
Actinobacteria: Eggerthellaceae: Raoultibacter	Raoultibacter_&_1926677	16000	0.0607209	25	0	0	0	0.00043471	0.00019294
Proteobacteria: Comamonadaceae: Pelomonas	Pelomonas_&_335058	16900	0.615938	2	0	0	0	2.21201e-06	2.77466e-06
Firmicutes: Eubacteriales Family XIII. Incertae Sedis: Emergencia	Emergencia_&_1926556	16328.5	0.26435	26	0	0	0	0.000731442	0.000589843
Proteobacteria: Oceanospirillaceae: Pseudospirillum	Pseudospirillum_&_196078	16965	0.156494	1	0	0	0	0	2.99122e-06
Firmicutes: Clostridiaceae: Youngiibacter	Youngiibacter_&_1408818	17032	0.213905	3	0	0	0	1.26572e-06	1.29006e-05
Firmicutes: Erysipelotrichaceae: Longibaculum	Longibaculum_&_1918538	16258	0.066025	12	0	0	0	0.00140572	0.000151106
Thermotogae: Petrotogaceae: Marinitoga	Marinitoga_&_160798	17031	0.216239	3	0	0	0	1.89858e-06	8.10778e-06
Nitrospirae: Thermodesulfovibrionaceae: Thermodesulfovibrio	Thermodesulfovibrio_&_28261	16965	0.156494	1	0	0	0	0	4.97162e-06
Proteobacteria: Shewanellaceae: Parashewanella	Parashewanella_&_2547964	16770	0.485439	1	0	0	0	5.51321e-06	0
Proteobacteria: Aurantimonadaceae: Aureimonas	Aureimonas_&_414371	16770	0.485439	1	0	0	0	1.60886e-06	0
Firmicutes: Bacillaceae: Niallia	Niallia_&_2837506	16901	0.610519	2	0	0	0	8.05162e-07	3.8844e-06
Actinobacteria: Propionibacteriaceae: Luteococcus	Luteococcus_&_33983	16901	0.610519	2	0	0	0	7.643e-07	6.20578e-06
Firmicutes: Aerococcaceae: Suicoccus	Suicoccus_&_2689587	17160	0.177248	7	0	0	0	4.16871e-05	7.72072e-05
Proteobacteria: Erythrobacteraceae: Altererythrobacter	Altererythrobacter_&_361177	16901	0.746411	5	0	0	0	0.000145159	0.000181046
Proteobacteria: Comamonadaceae: Acidovorax	Acidovorax_&_12916	17098	0.197537	5	0	0	0	2.39395e-06	1.83617e-05
Proteobacteria: Pasteurellaceae: Caviibacterium	Caviibacterium_&_2070443	18657	2.03848e-05	23	0	0	0	0.000150798	0.000227669
Bacteroidetes: Rikenellaceae: Millionella	Millionella_&_1980038	16770	0.485439	1	0	0	0	1.90997e-06	0
Proteobacteria: Chromatiaceae: Marichromatium	Marichromatium_&_85076	16965	0.156494	1	0	0	0	0	2.40291e-06
Firmicutes: Erysipelotrichaceae: Amedibacillus	Amedibacillus_&_2749846	15943.5	0.0492679	26	0	0	0	0.000318359	9.5539e-05
Proteobacteria: Xanthomonadaceae: Lysobacter	Lysobacter_&_68	16770	0.485439	1	0	0	0	2.27786e-06	0
Firmicutes: Bacillaceae: Desertibacillus	Desertibacillus_&_2039709	17095	0.202698	5	0	0	0	8.43177e-06	6.363e-06
Firmicutes: Clostridiaceae: Beduini	Beduini_&_1922299	16770	0.485439	1	0	0	0	2.30601e-06	0
Firmicutes: Peptococcaceae: Desulfosporosinus	Desulfosporosinus_&_79206	16900	0.615938	2	0	0	0	2.44524e-06	1.08885e-06
Firmicutes: Oscillospiraceae: Ructibacterium	Ructibacterium_&_2884634	16777	0.812934	7	0	0	0	7.8553e-05	0.00018665
Firmicutes: Clostridiaceae: Paramaledivibacter	Paramaledivibacter_&_1884934	16965	0.156494	1	0	0	0	0	6.03785e-06
Firmicutes: Bacillaceae: Gottfriedia	Gottfriedia_&_2837503	16965	0.156494	1	0	0	0	0	3.55167e-06
Firmicutes: Lachnospiraceae: Herbinix	Herbinix_&_1663717	16770	0.485439	1	0	0	0	2.89047e-06	0
Proteobacteria: Alteromonadaceae: Alteromonas	Alteromonas_&_226	17304	0.118452	11	0	0	0	1.28472e-05	0.000135559
Firmicutes: Oscillospiraceae: Hydrogeniiclostidium	Hydrogeniiclostidium_&_2764317	17166	0.248422	10	0	0	0	2.42371e-05	6.34095e-05
Firmicutes: Acidaminococcaceae: Acidaminococcus	Acidaminococcus_&_904	16447.5	0.0834632	6	0	0	0	0.000256049	0
Proteobacteria: Piscirickettsiaceae: Methylophaga	Methylophaga_&_40222	16965	0.156494	1	0	0	0	0	9.98948e-05
Proteobacteria: Methylococcaceae: Methylocaldum	Methylocaldum_&_73778	16965	0.156494	1	0	0	0	0	5.50184e-06
Proteobacteria: Chromatiaceae: Pararheinheimera	Pararheinheimera_&_2071980	16965	0.156494	1	0	0	0	0	1.30176e-06
Acidobacteria: Acidobacteriaceae: Granulicella	Granulicella_&_940557	16834.5	#NUM!	0	0	0	0	0	0
Firmicutes: Eubacteriales Family XIII. Incertae Sedis: Baileyella	Baileyella_&_2815773	16381	0.114198	10	0	0	0	0.000208376	2.21345e-06
Bacteroidetes: Sphingobacteriaceae: Daejeonella	Daejeonella_&_2762385	16705.5	0.321366	2	0	0	0	6.55847e-06	0
Firmicutes: Selenomonadaceae: Selenomonas	Selenomonas_&_970	16706	0.53056	5	0	0	0	6.23443e-06	1.97243e-06
Firmicutes: Lachnospiraceae: Catenibacillus	Catenibacillus_&_2316203	16848	0.961939	9	0	0	0	1.51234e-05	0.000128473
Thermotogae: Fervidobacteriaceae: Thermosipho	Thermosipho_&_2420	16641	0.223352	3	0	0	0	6.04772e-06	0
Firmicutes: Sporomusaceae: Sporomusa	Sporomusa_&_2375	16965	0.156494	1	0	0	0	0	4.51177e-05
Actinobacteria: Dietziaceae: Dietzia	Dietzia_&_37914	16770	0.485439	1	0	0	0	1.35609e-06	0
Firmicutes: Bacillaceae: Cerasibacillus	Cerasibacillus_&_227864	16770	0.485439	1	0	0	0	4.20582e-06	0
Proteobacteria: Yersiniaceae: Ewingella	Ewingella_&_41201	17030	0.218592	3	0	0	0	3.87977e-05	4.67482e-06
Proteobacteria: Comamonadaceae: Hydrogenophaga	Hydrogenophaga_&_47420	16900	0.615938	2	0	0	0	1.27335e-06	8.67839e-07
Firmicutes: Alicyclobacillaceae: Alicyclobacillus	Alicyclobacillus_&_29330	16965	0.156494	1	0	0	0	0	2.00883e-06
Actinobacteria: Actinomycetaceae: Pauljensenia	Pauljensenia_&_2740557	17356.5	0.00432984	4	0	0	0	0	0.000260237
Firmicutes: Eubacteriales Family XIII. Incertae Sedis: Sinanaerobacter	Sinanaerobacter_&_2886866	16966.5	0.47188	4	0	0	0	1.34634e-05	0.000286533
Proteobacteria: Xanthomonadaceae: Xanthomonas	Xanthomonas_&_338	16837	0.989932	3	0	0	0	4.08952e-06	8.05695e-06
Firmicutes: Oscillospiraceae: Acetivibrio	Acetivibrio_&_35829	16208.5	0.256692	40	0	0	0	0.00128946	0.00113089
Proteobacteria: Comamonadaceae: Oryzisolibacter	Oryzisolibacter_&_2038733	16965	0.156494	1	0	0	0	0	3.92263e-05
Firmicutes: Clostridiaceae: Mordavella	Mordavella_&_1981033	16447.5	0.0834632	6	0	0	0	2.85959e-05	0
Firmicutes: Lachnospiraceae: Lachnotalea	Lachnotalea_&_1763508	16966.5	0.47188	4	0	0	0	1.95779e-06	7.17935e-06
Firmicutes: Lachnospiraceae: Faecalimonas	Faecalimonas_&_2005355	16491.5	0.566631	48	0	0	0	0.00211175	0.00155818
Firmicutes: Lachnospiraceae: Cellulosilyticum	Cellulosilyticum_&_698776	16968.5	0.465167	4	0	0	0	1.04588e-05	0.000173831
Bacteroidetes: Flavobacteriaceae: Maribacter	Maribacter_&_252356	17747	0.0195845	19	0	0	0	4.10978e-05	0.000215282
Proteobacteria: Phyllobacteriaceae: Corticibacterium	Corticibacterium_&_1840210	16516	0.216256	8	0	0	0	1.57498e-05	1.0098e-05
Proteobacteria: : Motilimonas	Motilimonas_&_1914248	16641	0.223352	3	0	0	0	5.971e-06	0
Firmicutes: Erysipelotrichaceae: Candidatus Stoquefichus	Candidatus Stoquefichus_&_1470349	16316	0.162123	17	0	0	0	0.000163155	2.1299e-05
Proteobacteria: Roseobacteraceae: Shimia	Shimia_&_573139	16769	0.820693	10	0	0	0	2.76881e-05	8.3753e-06
Firmicutes: Lachnospiraceae: Variimorphobacter	Variimorphobacter_&_2893029	16836	0.994966	3	0	0	0	1.84403e-06	2.08942e-06
Proteobacteria: Rhodobacteraceae: Halovulum	Halovulum_&_1844498	17312	0.292232	26	0	0	0	6.22859e-05	7.84466e-05
Proteobacteria: Chromobacteriaceae: Gulbenkiania	Gulbenkiania_&_397456	16641	0.223352	3	0	0	0	3.38949e-05	0
Firmicutes: Thermoactinomycetaceae: Marininema	Marininema_&_1155934	16965	0.156494	1	0	0	0	0	1.32825e-06
Cyanobacteria: Nostocaceae: Nostoc	Nostoc_&_1177	16770	0.485439	1	0	0	0	1.32404e-06	0
Proteobacteria: Chromatiaceae: Chromatium	Chromatium_&_1047	16901	0.610519	2	0	0	0	3.53375e-07	2.78333e-06
Firmicutes: Clostridiaceae: Anaeromicrobium	Anaeromicrobium_&_1929105	17160	0.0753968	4	0	0	0	1.97687e-06	4.51192e-06
Proteobacteria: : Aquabacterium	Aquabacterium_&_92793	16965	0.156494	1	0	0	0	0	1.38314e-06
Proteobacteria: Morganellaceae: Moellerella	Moellerella_&_158848	17091	0.394088	11	0	0	0	0.000168815	0.00017367
Firmicutes: Lachnospiraceae: Faecalicatena	Faecalicatena_&_2005359	16535	0.603266	44	0	0	0	0.000528474	0.000408931
Firmicutes: Erysipelotrichaceae: Lactimicrobium	Lactimicrobium_&_2563777	16965	0.156494	1	0	0	0	0	4.4017e-06
Proteobacteria: Stappiaceae: Roseibium	Roseibium_&_150830	16974	0.563888	7	0	0	0	1.00702e-05	0.000135117
Firmicutes: Lactobacillaceae: Pediococcus	Pediococcus_&_1253	17165	0.249854	10	0	0	0	2.91951e-05	0.000452514
Fusobacteria: Fusobacteriaceae: Ilyobacter	Ilyobacter_&_167639	16770	0.485439	1	0	0	0	4.42009e-06	0
Proteobacteria: Legionellaceae: Fluoribacter	Fluoribacter_&_461	17224.5	0.0810943	6	0	0	0	4.2998e-06	8.79974e-06
Firmicutes: Lachnospiraceae: Dorea	Dorea_&_189330	15581	0.0428786	52	0	0	0	0.00372154	0.00124695
Firmicutes: Peptostreptococcaceae: Criibacterium	Criibacterium_&_1937664	17330	0.247057	23	0	0	0	7.25328e-05	0.00030504
Firmicutes: Planococcaceae: Ureibacillus	Ureibacillus_&_160795	16965	0.156494	1	0	0	0	0	4.97162e-06
Proteobacteria: Vibrionaceae: Salinivibrio	Salinivibrio_&_51366	16965	0.156494	1	0	0	0	0	1.94074e-05
Proteobacteria: Helicobacteraceae: Helicobacter	Helicobacter_&_209	16834.5	#NUM!	0	0	0	0	0	0
Firmicutes: Lachnospiraceae: Fusicatenibacter	Fusicatenibacter_&_1407607	15879	0.100263	45	0	0	0	0.00231746	0.00138238
Firmicutes: Clostridiaceae: Anaerophilus	Anaerophilus_&_2810010	16965	0.156494	1	0	0	0	0	4.38116e-06
Firmicutes: Lachnospiraceae: Sellimonas	Sellimonas_&_1769710	16081.5	0.20804	48	0	0	0	0.00287618	0.00223032
Firmicutes: : Anaerotalea	Anaerotalea_&_2834241	16770	0.485439	1	0	0	0	3.51137e-05	0
Firmicutes: : Desulfuribacillus	Desulfuribacillus_&_1543703	16965	0.156494	1	0	0	0	0	3.52156e-06
Proteobacteria: Desulfarculaceae: Desulfocarbo	Desulfocarbo_&_1535192	16901	0.610519	2	0	0	0	8.29503e-07	1.73416e-06
Proteobacteria: Rhodanobacteraceae: Dyella	Dyella_&_231454	16965	0.156494	1	0	0	0	0	1.70777e-06
Firmicutes: Eubacteriales Family XIII. Incertae Sedis: Aminipila	Aminipila_&_2060094	16445	0.153303	9	0	0	0	0.000149899	2.41888e-06
Fusobacteria: Leptotrichiaceae: Sneathia	Sneathia_&_168808	17034	0.372812	6	0	0	0	1.54049e-05	4.66406e-05
Proteobacteria: Desulfobulbaceae: Desulfobulbus	Desulfobulbus_&_893	16576.5	0.158907	4	0	0	0	2.72892e-05	0
Firmicutes: Turicibacteraceae: Turicibacter	Turicibacter_&_191303	17226	0.0136299	3	0	0	0	0	7.83728e-05
Proteobacteria: Pasteurellaceae: Chelonobacter	Chelonobacter_&_658623	17032	0.213905	3	0	0	0	3.74019e-07	2.85057e-06
Candidatus Saccharibacteria: Candidatus Nanosyncoccacae: Candidatus Nanosyncoccus	Candidatus Nanosyncoccus_&_2171995	16965	0.156494	1	0	0	0	0	1.15805e-05
Bacteroidetes: Flavobacteriaceae: Luteirhabdus	Luteirhabdus_&_2893085	16965	0.156494	1	0	0	0	0	5.27879e-06
Firmicutes: Clostridiaceae: Desnuesiella	Desnuesiella_&_1924062	17161	0.0745027	4	0	0	0	2.18545e-06	4.05353e-05
Proteobacteria: Sphingomonadaceae: Sphingobium	Sphingobium_&_165695	16770	0.485439	1	0	0	0	6.89264e-05	0
Firmicutes: Lachnospiraceae: Acetitomaculum	Acetitomaculum_&_31980	16770	0.485439	1	0	0	0	5.26567e-07	0
Proteobacteria: Oceanospirillaceae: Amphritea	Amphritea_&_515417	16965	0.156494	1	0	0	0	0	4.30151e-06
Firmicutes: Bacillaceae: Lentibacillus	Lentibacillus_&_175304	16902	0.742704	5	0	0	0	9.62679e-06	1.64751e-05
Firmicutes: Erysipelotrichaceae: Merdibacter	Merdibacter_&_1935200	17171	0.35057	16	0	0	0	4.92655e-05	7.79581e-05
Thermotogae: Petrotogaceae: Oceanotoga	Oceanotoga_&_1255275	16645	0.39731	6	0	0	0	1.82909e-05	2.38093e-05
Actinobacteria: Ornithinimicrobiaceae: Ornithinimicrobium	Ornithinimicrobium_&_125287	16770	0.485439	1	0	0	0	2.45668e-06	0
Firmicutes: Lachnospiraceae: Enterocloster	Enterocloster_&_2719313	16064	0.295047	79	0	0	0	0.189858	0.78392
Actinobacteria: Treboniaceae: Trebonia	Trebonia_&_2767073	16965	0.156494	1	0	0	0	0	1.4609e-06
Actinobacteria: Pseudonocardiaceae: Amycolatopsis	Amycolatopsis_&_1813	16835	1	3	0	0	0	5.85835e-06	2.44389e-06
Proteobacteria: Desulfovibrionaceae: Oleidesulfovibrio	Oleidesulfovibrio_&_2909705	16770	0.485439	1	0	0	0	2.62756e-06	0
Firmicutes: Oscillospiraceae: Provencibacterium	Provencibacterium_&_1987016	16710.5	0.631064	8	0	0	0	0.000104588	0.000108279
Bacteroidetes: Hymenobacteraceae: Pontibacter	Pontibacter_&_323449	16965	0.156494	1	0	0	0	0	3.70714e-06
Actinobacteria: Microbacteriaceae: Gulosibacter	Gulosibacter_&_256818	16900	0.615938	2	0	0	0	9.54273e-06	1.12684e-05
Firmicutes: Staphylococcaceae: Nosocomiicoccus	Nosocomiicoccus_&_489909	17039	0.515015	12	0	0	0	1.57791e-05	1.59764e-05
Actinobacteria: Mycobacteriaceae: Mycolicibacterium	Mycolicibacterium_&_1866885	16770	0.485439	1	0	0	0	4.03285e-06	0
Proteobacteria: Alteromonadaceae: Marisediminitalea	Marisediminitalea_&_2662254	16965	0.156494	1	0	0	0	0	8.49318e-06
Firmicutes: Bacillaceae: Amphibacillus	Amphibacillus_&_29331	16263	0.101784	15	0	0	0	0.000215231	0.000100115
Actinobacteria: Nocardioidaceae: Nocardioides	Nocardioides_&_1839	16837	0.989932	3	0	0	0	1.06804e-05	0.000442317
Chloroflexi: Herpetosiphonaceae: Herpetosiphon	Herpetosiphon_&_64	16641	0.223352	3	0	0	0	4.91074e-06	0
Firmicutes: Oscillospiraceae: Caproicibacterium	Caproicibacterium_&_2834348	16770	0.485439	1	0	0	0	3.37614e-06	0
Fusobacteria: Fusobacteriaceae: Cetobacterium	Cetobacterium_&_180162	16770	0.485439	1	0	0	0	1.22657e-05	0
Actinobacteria: Actinomycetaceae: Winkia	Winkia_&_2692118	16463	0.287717	15	0	0	0	5.03368e-05	4.03141e-05
Firmicutes: Carnobacteriaceae: Atopostipes	Atopostipes_&_292480	16836	0.994966	3	0	0	0	4.07692e-05	1.03211e-05
Firmicutes: Lactobacillaceae: Bombilactobacillus	Bombilactobacillus_&_2767878	16770	0.485439	1	0	0	0	2.69193e-05	0
Firmicutes: Planococcaceae: Savagea	Savagea_&_1655429	16965	0.156494	1	0	0	0	0	6.6507e-06
Verrucomicrobia: Akkermansiaceae: Akkermansia	Akkermansia_&_239934	16382	0.165221	13	0	0	0	0.414061	5.76885e-06
Actinobacteria: Atopobiaceae: Tractidigestivibacter	Tractidigestivibacter_&_2847313	16641	0.223352	3	0	0	0	4.20856e-06	0
Firmicutes: Oscillospiraceae: Neglectibacter	Neglectibacter_&_1924105	16586	0.446415	13	0	0	0	0.000116353	5.53779e-05
Proteobacteria: Hydrogenophilaceae: Tepidiphilus	Tepidiphilus_&_203470	16770	0.485439	1	0	0	0	9.91909e-07	0
Firmicutes: Lachnospiraceae: Oliverpabstia	Oliverpabstia_&_2815777	16298	0.260569	29	0	0	0	0.000409359	0.0001917
Proteobacteria: Burkholderiaceae: Pandoraea	Pandoraea_&_93217	17030	0.218592	3	0	0	0	2.69969e-06	1.79933e-06
Proteobacteria: Sphingomonadaceae: Sphingopyxis	Sphingopyxis_&_165697	16770	0.485439	1	0	0	0	1.34984e-06	0
Firmicutes: Lachnospiraceae: Velocimicrobium	Velocimicrobium_&_2815780	16392	0.257939	19	0	0	0	0.000136854	9.909e-05
Fibrobacteres: Fibrobacteraceae: Hallerella	Hallerella_&_2815788	16254	0.0332464	9	0	0	0	3.80364e-05	0
Actinobacteria: Dermabacteraceae: Brachybacterium	Brachybacterium_&_43668	16770	0.485439	1	0	0	0	1.01238e-06	0
Firmicutes: Oscillospiraceae: Drancourtella	Drancourtella_&_1903506	16643	0.542153	12	0	0	0	4.61418e-05	2.91791e-05
Bacteroidetes: Flavobacteriaceae: Aquimarina	Aquimarina_&_290174	16839.5	0.983921	6	0	0	0	8.67193e-05	0.000124578
Firmicutes: Erysipelotrichaceae: Massilimicrobiota	Massilimicrobiota_&_1924110	16980	0.710548	19	0	0	0	0.000167658	0.000293531
Proteobacteria: Pseudoalteromonadaceae: Psychrosphaera	Psychrosphaera_&_907197	16965	0.156494	1	0	0	0	0	8.73256e-06
Bacteroidetes: Cyclobacteriaceae: Algoriphagus	Algoriphagus_&_246875	16773	0.738587	4	0	0	0	1.48353e-05	1.89772e-05
Firmicutes: Oscillospiraceae: Ruminiclostridium	Ruminiclostridium_&_1508657	16770	0.485439	1	0	0	0	1.11138e-06	0
Actinobacteria: Nocardiaceae: Williamsia	Williamsia_&_85043	17032	0.213905	3	0	0	0	1.01878e-06	5.44469e-06
Actinobacteria: Eggerthellaceae: Paraeggerthella	Paraeggerthella_&_651554	16454.5	0.318946	18	0	0	0	0.000393695	0.00050204
Firmicutes: Bacillaceae: Rubeoparvulum	Rubeoparvulum_&_1935206	16965	0.156494	1	0	0	0	0	4.97162e-06
Proteobacteria: Comamonadaceae: Pseudacidovorax	Pseudacidovorax_&_433923	16770	0.485439	1	0	0	0	6.66583e-06	0
Lentisphaerae: Lentisphaeraceae: Lentisphaera	Lentisphaera_&_256846	16770	0.485439	1	0	0	0	5.96349e-05	0
Proteobacteria: Xanthobacteraceae: Xanthobacter	Xanthobacter_&_279	16770	0.485439	1	0	0	0	4.56226e-06	0
Actinobacteria: Atopobiaceae: Olsenella	Olsenella_&_133925	15099	0.000599393	33	0	0	0	0.000809078	2.81089e-05
Proteobacteria: Aeromonadaceae: Tolumonas	Tolumonas_&_43947	16965	0.156494	1	0	0	0	0	1.78428e-06
Proteobacteria: Desulfovibrionaceae: Solidesulfovibrio	Solidesulfovibrio_&_2910984	16962.5	0.656616	10	0	0	0	6.81414e-05	3.30059e-05
Firmicutes: Erysipelotrichaceae: Traorella	Traorella_&_1929045	16585.5	0.48995	16	0	0	0	0.00014206	8.66985e-05
Firmicutes: Erysipelotrichaceae: Faecalitalea	Faecalitalea_&_1573534	16708	0.537002	5	0	0	0	5.09804e-05	3.47147e-05
Actinobacteria: Cellulomonadaceae: Paraoerskovia	Paraoerskovia_&_665568	16770	0.485439	1	0	0	0	5.27369e-06	0
Firmicutes: Planococcaceae: Solibacillus	Solibacillus_&_648800	16770	0.485439	1	0	0	0	9.13351e-07	0
Proteobacteria: Oxalobacteraceae: Duganella	Duganella_&_75654	16965	0.156494	1	0	0	0	0	8.55725e-05
Actinobacteria: Actinomycetaceae: Gleimia	Gleimia_&_2692113	16836	0.994966	3	0	0	0	5.20902e-05	3.23965e-05
Actinobacteria: Microbacteriaceae: Pseudoclavibacter	Pseudoclavibacter_&_255204	16900	0.615938	2	0	0	0	2.36532e-06	4.04957e-06
Firmicutes: : Kallipyga	Kallipyga_&_1472763	17294	0.0245171	5	0	0	0	2.11211e-06	0.0020959
Proteobacteria: Chromatiaceae: Rheinheimera	Rheinheimera_&_67575	16965	0.156494	1	0	0	0	0	1.2429e-05
Bacteroidetes: Weeksellaceae: Ornithobacterium	Ornithobacterium_&_28250	16705	0.527353	5	0	0	0	0.000285502	6.32224e-07
Proteobacteria: Aeromonadaceae: Zobellella	Zobellella_&_347533	16442	0.261301	15	0	0	0	0.000117883	3.79313e-05
Tenericutes: Mycoplasmataceae: Mycoplasma	Mycoplasma_&_2093	17748	0.000150385	7	0	0	0	0	8.61663e-05
Firmicutes: Lachnospiraceae: Anaerobium	Anaerobium_&_1855714	16770	0.485439	1	0	0	0	5.29226e-07	0
Proteobacteria: Alcaligenaceae: Orrella	Orrella_&_1921582	16770	0.485439	1	0	0	0	1.95266e-06	0
Actinobacteria: Eggerthellaceae: Berryella	Berryella_&_2815775	16576.5	0.158907	4	0	0	0	2.79513e-05	0
Actinobacteria: Kytococcaceae: Kytococcus	Kytococcus_&_57499	16770	0.485439	1	0	0	0	1.22081e-06	0
Firmicutes: Tissierellaceae: Anaerosalibacter	Anaerosalibacter_&_1347386	16965	0.156494	1	0	0	0	0	2.15688e-05
Actinobacteria: Tsukamurellaceae: Tsukamurella	Tsukamurella_&_2060	16965	0.156494	1	0	0	0	0	3.93077e-06
Proteobacteria: Halieaceae: Kineobactrum	Kineobactrum_&_2678529	16835	1	3	0	0	0	0.000254252	5.68412e-06
Proteobacteria: Comamonadaceae: Extensimonas	Extensimonas_&_1434001	17095.5	0.0443974	2	0	0	0	0	0.000210567
Firmicutes: : Exiguobacterium	Exiguobacterium_&_33986	16965	0.156494	1	0	0	0	0	1.18669e-05
: : Isachenkonia	Isachenkonia_&_2565776	16965	0.156494	1	0	0	0	0	2.2985e-06
Firmicutes: Lactobacillaceae: Fructobacillus	Fructobacillus_&_559173	16965	0.156494	1	0	0	0	0	9.54572e-06
Proteobacteria: Alteromonadaceae: Paraglaciecola	Paraglaciecola_&_1621534	16770	0.485439	1	0	0	0	1.65124e-05	0
Firmicutes: Coprobacillaceae: Sharpea	Sharpea_&_519427	16513	0.211954	8	0	0	0	9.14249e-05	9.61115e-06
Firmicutes: Carnobacteriaceae: Pisciglobus	Pisciglobus_&_1384499	16901	0.797456	8	0	0	0	3.74339e-05	2.10073e-05
Firmicutes: Aerococcaceae: Falseniella	Falseniella_&_2862142	17095.5	0.0443974	2	0	0	0	0	4.79545e-06
Firmicutes: Planococcaceae: Metalysinibacillus	Metalysinibacillus_&_2703676	17096	0.200967	5	0	0	0	2.92385e-05	6.89131e-05
Proteobacteria: Rhodospirillaceae: Novispirillum	Novispirillum_&_660514	16705.5	0.321366	2	0	0	0	3.51732e-06	0
Firmicutes: Erysipelotrichaceae: Intestinibaculum	Intestinibaculum_&_2679910	16770	0.485439	1	0	0	0	1.13948e-06	0
Firmicutes: Lachnospiraceae: Niameybacter	Niameybacter_&_1973274	16900	0.615938	2	0	0	0	3.63215e-05	4.57638e-06
Proteobacteria: Holosporaceae: Holospora	Holospora_&_44747	17161	0.0745027	4	0	0	0	2.00067e-06	6.56092e-05
Bacteroidetes: Prolixibacteraceae: Mariniphaga	Mariniphaga_&_1573806	16576.5	0.158907	4	0	0	0	6.05745e-06	0
Firmicutes: Coprobacillaceae: Kandleria	Kandleria_&_1279388	16705.5	0.321366	2	0	0	0	6.8911e-06	0
Firmicutes: Lachnospiraceae: Extibacter	Extibacter_&_1918452	16697.5	0.784218	32	0	0	0	0.000490004	0.000707954
Firmicutes: Eubacteriaceae: Acetobacterium	Acetobacterium_&_33951	16834.5	#NUM!	0	0	0	0	0	0
Firmicutes: Clostridiaceae: Oxobacter	Oxobacter_&_44261	16965	0.156494	1	0	0	0	0	1.66248e-06
Proteobacteria: Bartonellaceae: Bartonella	Bartonella_&_773	16770	0.485439	1	0	0	0	2.74385e-06	0
Firmicutes: Erysipelotrichaceae: Catenisphaera	Catenisphaera_&_1774107	17095.5	0.0443974	2	0	0	0	0	1.40738e-05
Firmicutes: Oscillospiraceae: Pseudoruminococcus	Pseudoruminococcus_&_2696673	16190.5	0.124392	22	0	0	0	0.000342505	7.22381e-05
Firmicutes: Peptococcaceae: Desulfitobacterium	Desulfitobacterium_&_36853	16965	0.156494	1	0	0	0	0	2.36215e-05
Proteobacteria: Psittacicellaceae: Psittacicella	Psittacicella_&_2873964	16834.5	#NUM!	0	0	0	0	0	0
Cyanobacteria: Oscillatoriaceae: Okeania	Okeania_&_1458928	17095.5	0.0443974	2	0	0	0	0	7.09044e-06
Firmicutes: Carnobacteriaceae: Desemzia	Desemzia_&_82800	16770	0.485439	1	0	0	0	8.26236e-05	0
Firmicutes: Veillonellaceae: Anaeroglobus	Anaeroglobus_&_156454	17030	0.218592	3	0	0	0	2.74899e-05	4.3228e-06
Firmicutes: Eubacteriaceae: Aminicella	Aminicella_&_1637744	16965	0.156494	1	0	0	0	0	9.38271e-06
Firmicutes: Desulfallaceae: Desulfoscipio	Desulfoscipio_&_2867376	16965	0.156494	1	0	0	0	0	8.58259e-05
Proteobacteria: Alteromonadaceae: Alishewanella	Alishewanella_&_111142	16965	0.156494	1	0	0	0	0	2.73289e-05
Proteobacteria: Burkholderiaceae: Lautropia	Lautropia_&_47670	16576.5	0.158907	4	0	0	0	1.97579e-05	0
Bacteroidetes: Marinilabiliaceae: Geofilum	Geofilum_&_1236988	16770	0.485439	1	0	0	0	4.6656e-06	0
Actinobacteria: Atopobiaceae: Paratractidigestivibacter	Paratractidigestivibacter_&_2847314	15623	0.0137028	31	0	0	0	0.0159692	0.000116008
Firmicutes: Sporomusaceae: Pelorhabdus	Pelorhabdus_&_2847256	16641	0.223352	3	0	0	0	1.82575e-06	0
Deinococcus-Thermus: Thermaceae: Thermus	Thermus_&_270	16705.5	0.321366	2	0	0	0	2.29969e-06	0
Proteobacteria: Sutterellaceae: Mesosutterella	Mesosutterella_&_2494213	16770	0.485439	1	0	0	0	0.0101271	0
Proteobacteria: Erythrobacteraceae: Qipengyuania	Qipengyuania_&_1855416	16770	0.485439	1	0	0	0	2.19522e-06	0
Proteobacteria: Halomonadaceae: Salinicola	Salinicola_&_404432	16834.5	#NUM!	0	0	0	0	0	0
Bacteroidetes: Flavobacteriaceae: Tenacibaculum	Tenacibaculum_&_104267	16770	0.485439	1	0	0	0	9.52605e-07	0
Actinobacteria: Actinomycetaceae: Arcanobacterium	Arcanobacterium_&_28263	16965	0.156494	1	0	0	0	0	4.4017e-06
Proteobacteria: Alteromonadaceae: Alginatibacterium	Alginatibacterium_&_2676252	16770	0.485439	1	0	0	0	1.08355e-05	0
Firmicutes: Thermoanaerobacteraceae: Thermoanaerobacter	Thermoanaerobacter_&_1754	16834.5	#NUM!	0	0	0	0	0	0
Proteobacteria: Cellvibrionaceae: Cellvibrio	Cellvibrio_&_10	16770	0.485439	1	0	0	0	4.95373e-06	0
Bacteroidetes: Flavobacteriaceae: Zunongwangia	Zunongwangia_&_417127	16965	0.156494	1	0	0	0	0	1.04598e-05
Firmicutes: Planococcaceae: Jeotgalibacillus	Jeotgalibacillus_&_157226	16965	0.156494	1	0	0	0	0	4.11998e-07
Firmicutes: Eubacteriaceae: Intestinibacillus	Intestinibacillus_&_1928820	16641	0.223352	3	0	0	0	2.44605e-05	0
Proteobacteria: Yersiniaceae: Candidatus Fukatsuia	Candidatus Fukatsuia_&_1927833	16770	0.485439	1	0	0	0	2.93251e-06	0
Proteobacteria: Succinivibrionaceae: Anaerobiospirillum	Anaerobiospirillum_&_13334	16901	0.610519	2	0	0	0	9.14037e-07	2.46495e-06
Actinobacteria: Eggerthellaceae: Rubneribacter	Rubneribacter_&_2126002	16576.5	0.158907	4	0	0	0	2.34115e-05	0
Actinobacteria: Propionibacteriaceae: Desertihabitans	Desertihabitans_&_2676837	17088	0.399654	11	0	0	0	3.84663e-05	1.67577e-05
Proteobacteria: Chromatiaceae: Candidatus Nitrosacidococcus	Candidatus Nitrosacidococcus_&_2796146	16835	1	3	0	0	0	1.93047e-06	1.22734e-06
Proteobacteria: Orbaceae: Orbus	Orbus_&_743714	16965	0.156494	1	0	0	0	0	1.30505e-05
Firmicutes: Streptococcaceae: Floricoccus	Floricoccus_&_1930830	17680	0.00101699	8	0	0	0	5.35003e-06	1.52812e-05
Candidatus Saccharibacteria: : Candidatus Minimicrobia	Candidatus Minimicrobia_&_2905967	17223	0.154362	9	0	0	0	0.000136821	0.000143467
Bacteroidetes: Prevotellaceae: Metaprevotella	Metaprevotella_&_1980689	16705.5	0.321366	2	0	0	0	3.60514e-05	0
Firmicutes: Bacillaceae: Alkalihalobacillus	Alkalihalobacillus_&_2675234	17306	0.239392	20	0	0	0	0.000113547	0.000219318
Verrucomicrobia: Verrucomicrobiaceae: Luteolibacter	Luteolibacter_&_518753	16705.5	0.321366	2	0	0	0	0.000466708	0
Firmicutes: Clostridiaceae: Thermotalea	Thermotalea_&_648799	16965	0.156494	1	0	0	0	0	1.18076e-05
Proteobacteria: Sutterellaceae: Dakarella	Dakarella_&_1987748	16705.5	0.321366	2	0	0	0	0.000483479	0
Firmicutes: Lactobacillaceae: Weissella	Weissella_&_46255	17941	0.00068472	13	0	0	0	3.86031e-05	0.000154789
Bacteroidetes: Chitinophagaceae: Pseudoflavitalea	Pseudoflavitalea_&_1884792	16770	0.485439	1	0	0	0	7.94385e-07	0
Proteobacteria: Zoogloeaceae: Thauera	Thauera_&_33057	16837	0.989932	3	0	0	0	2.4312e-05	0.000126466
Firmicutes: Proteinivoraceae: Anaerobranca	Anaerobranca_&_42447	16965	0.156494	1	0	0	0	0	2.52724e-05
Proteobacteria: Granulosicoccaceae: Sulfuriflexus	Sulfuriflexus_&_1860077	16770	0.485439	1	0	0	0	9.62882e-07	0
Bacteroidetes: Flavobacteriaceae: Myroides	Myroides_&_76831	16834.5	#NUM!	0	0	0	0	0	0
Proteobacteria: Rhodospirillaceae: Tistrella	Tistrella_&_171436	16836	0.994966	3	0	0	0	7.82748e-06	9.34965e-06
Bacteroidetes: Flavobacteriaceae: Vaginella	Vaginella_&_1935184	16965	0.156494	1	0	0	0	0	5.01305e-05
Bacteroidetes: Flavobacteriaceae: Lutibacter	Lutibacter_&_358023	16770	0.485439	1	0	0	0	9.12811e-07	0
Bacteroidetes: Saprospiraceae: Saprospira	Saprospira_&_1007	16770	0.485439	1	0	0	0	1.51814e-06	0
Tenericutes: Spiroplasmataceae: Spiroplasma	Spiroplasma_&_2132	16965	0.156494	1	0	0	0	0	1.93956e-06
Actinobacteria: Atopobiaceae: Lancefieldella	Lancefieldella_&_2767353	16902	0.742704	5	0	0	0	6.17491e-06	6.71152e-06
Firmicutes: : Natranaerovirga	Natranaerovirga_&_1434023	16965	0.156494	1	0	0	0	0	3.11715e-06
Proteobacteria: Moraxellaceae: Alkanindiges	Alkanindiges_&_222991	16705.5	0.321366	2	0	0	0	2.61866e-06	0
Bacteroidetes: Paludibacteraceae: Paludibacter	Paludibacter_&_346096	16770	0.485439	1	0	0	0	2.88447e-06	0
Actinobacteria: Actinomycetaceae: Mobiluncus	Mobiluncus_&_2050	17291	0.025468	5	0	0	0	4.66576e-06	2.72742e-05
Bacteroidetes: Flavobacteriaceae: Muricauda	Muricauda_&_111500	17095.5	0.0443974	2	0	0	0	0	0.000397473
Tenericutes: Haloplasmataceae: Haloplasma	Haloplasma_&_471824	17095.5	0.0443974	2	0	0	0	0	4.61235e-06
Firmicutes: Lachnospiraceae: Anaerosacchariphilus	Anaerosacchariphilus_&_2678884	17032	0.213905	3	0	0	0	2.86441e-06	8.30912e-05
Proteobacteria: Desulfovibrionaceae: Mailhella	Mailhella_&_1981028	16186	0.0466482	13	0	0	0	0.000151873	2.253e-06
Firmicutes: Tissierellaceae: Tissierella	Tissierella_&_41273	17226.5	0.0795456	6	0	0	0	6.9369e-06	2.4803e-05
Actinobacteria: Propionibacteriaceae: Propionibacterium	Propionibacterium_&_1743	17162	0.0736173	4	0	0	0	1.06821e-06	1.14779e-05
Firmicutes: Bacillaceae: Metabacillus	Metabacillus_&_2675233	17226	0.0136299	3	0	0	0	0	2.59965e-05
Verrucomicrobia: Verrucomicrobiaceae: Oceaniferula	Oceaniferula_&_2886881	16770	0.485439	1	0	0	0	7.28751e-06	0
Proteobacteria: Halomonadaceae: Halomonas	Halomonas_&_2745	17617.5	0.012515	12	0	0	0	1.02309e-05	3.82791e-05
Firmicutes: Lactobacillaceae: Lapidilactobacillus	Lapidilactobacillus_&_2767884	16901	0.610519	2	0	0	0	5.99268e-06	1.97243e-05
Firmicutes: Bacillaceae: Fredinandcohnia	Fredinandcohnia_&_2837501	17095.5	0.0443974	2	0	0	0	0	2.1784e-05
Proteobacteria: Comamonadaceae: Diaphorobacter	Diaphorobacter_&_238749	16705.5	0.321366	2	0	0	0	3.0061e-06	0
Bacteroidetes: Cyclobacteriaceae: Litoribacter	Litoribacter_&_1237104	16770	0.485439	1	0	0	0	1.74833e-06	0
Firmicutes: Eubacteriaceae: Gallibacter	Gallibacter_&_2884456	16770	0.485439	1	0	0	0	5.36612e-06	0
Proteobacteria: Comamonadaceae: Ramlibacter	Ramlibacter_&_174951	16902	0.742704	5	0	0	0	2.56518e-05	4.08326e-05
Proteobacteria: Aurantimonadaceae: Martelella	Martelella_&_293088	16965	0.156494	1	0	0	0	0	4.31275e-06
Actinobacteria: Patulibacteraceae: Patulibacter	Patulibacter_&_361607	16965	0.156494	1	0	0	0	0	5.00283e-07
Firmicutes: Bacillaceae: Anoxybacillus	Anoxybacillus_&_150247	16967.5	0.468517	4	0	0	0	1.56573e-05	4.29959e-05
Proteobacteria: Acidithiobacillaceae: Acidithiobacillus	Acidithiobacillus_&_119977	16965	0.156494	1	0	0	0	0	3.27272e-06
Firmicutes: Lactobacillaceae: Levilactobacillus	Levilactobacillus_&_2767886	17249	0.312245	21	0	0	0	6.66064e-05	6.04469e-05
Bacteroidetes: Prolixibacteraceae: Mangrovibacterium	Mangrovibacterium_&_1573808	16834.5	#NUM!	0	0	0	0	0	0
Firmicutes: Lachnospiraceae: Bilifractor	Bilifractor_&_2815776	17772	0.0351044	25	0	0	0	0.00123357	0.000801027
Proteobacteria: Alcaligenaceae: Advenella	Advenella_&_290425	16705.5	0.321366	2	0	0	0	2.74848e-06	0

## Sheet: formula milk
Taxonomy	Taxon	W statistics	p-value	No of neonates	log2FC formula vs no formula	median formula	median no formula	mean formula	mean no formula
Firmicutes: Streptococcaceae: Streptococcus	Streptococcus_&_1301	15024	0.0953367	390	0.951715	2.96325	1.48375	8.05351	8.65166
Firmicutes: Staphylococcaceae: Staphylococcus	Staphylococcus_&_1279	20653	0.00020236	389	-1.38757	0.479798	1.41697	3.89628	5.40084
Proteobacteria: Pasteurellaceae: Actinobacillus	Actinobacillus_&_713	16439	0.714248	140	0	0	0	0.0104982	0.00907115
Firmicutes: Veillonellaceae: Veillonella	Veillonella_&_29465	14175	0.0128611	319	2.6852	0.704673	0.0251102	12.8283	9.60542
Proteobacteria: Burkholderiaceae: Ralstonia	Ralstonia_&_48736	15329	0.168741	367	0.00439459	0.00315776	0.00284401	0.00556172	0.00489196
Firmicutes: Clostridiaceae: Clostridium	Clostridium_&_1485	13002	0.000284106	294	0.144325	0.0124458	0.00174129	6.98065	1.7796
Bacteroidetes: Tannerellaceae: Parabacteroides	Parabacteroides_&_375288	20918.5	3.00115e-05	212	-0.171185	0	0.0125983	2.38215	5.75398
Proteobacteria: Enterobacteriaceae: Escherichia	Escherichia_&_561	15523	0.227781	275	0.105545	0.0129786	0.00500833	8.10565	8.96923
Proteobacteria: Pasteurellaceae: Haemophilus	Haemophilus_&_724	17536	0.461678	323	-0.128845	0.0191711	0.0303038	4.97657	4.21261
Actinobacteria: Bifidobacteriaceae: Bifidobacterium	Bifidobacterium_&_1678	17779	0.330184	295	0.870156	0.120187	0.0204615	8.09001	17.1562
Bacteroidetes: Bacteroidaceae: Bacteroides	Bacteroides_&_816	20269	0.000680533	271	-0.644024	0.000762349	0.0574595	6.65904	9.27504
Proteobacteria: Enterobacteriaceae: Klebsiella	Klebsiella_&_570	13364.5	0.00106403	304	0.769485	0.108424	0.0222673	9.76945	6.62722
Proteobacteria: Enterobacteriaceae: Shigella	Shigella_&_620	15306	0.151818	248	0.10185	0.0176106	0.00959395	8.24377	5.96144
Actinobacteria: Micrococcaceae: Rothia	Rothia_&_32207	11130	6.50134e-08	327	0.234919	0.0213234	0.0030924	0.0767038	0.0310125
Proteobacteria: Enterobacteriaceae: Atlantibacter	Atlantibacter_&_1903434	15694	0.223094	132	0	0	0	0.422102	0.00885397
Proteobacteria: Enterobacteriaceae: Citrobacter	Citrobacter_&_544	13211.5	0.000527095	260	0.594586	0.0732709	0.0147459	0.721953	0.228618
Firmicutes: Lachnospiraceae: Mediterraneibacter	Mediterraneibacter_&_2316020	17643	0.302024	117	0	0	0	0.750995	0.832238
Bacteroidetes: Bacteroidaceae: Phocaeicola	Phocaeicola_&_909656	20307	0.000475247	236	-0.63074	0.000246744	0.055218	4.37312	7.1011
Actinobacteria: Bifidobacteriaceae: Scardovia	Scardovia_&_196081	17097.5	0.587938	50	0	0	0	0.00108707	0.000323507
Actinobacteria: Corynebacteriaceae: Corynebacterium	Corynebacterium_&_1716	18195.5	0.168797	292	-0.00645464	0.000782708	0.00123462	0.00819703	0.00584975
Actinobacteria: Streptomycetaceae: Streptomyces	Streptomyces_&_1883	18665	0.0687229	317	-0.0247609	0.00194026	0.00370495	0.0270195	0.0261627
Firmicutes: : Gemella	Gemella_&_1378	17881	0.287038	355	-0.0282387	0.018226	0.0205629	0.155385	0.115943
Firmicutes: Sporolactobacillaceae: Sporolactobacillus	Sporolactobacillus_&_2077	19555.5	0.00287801	162	0	0	0	0.000883223	0.00191753
Firmicutes: Paenibacillaceae: Paenibacillus	Paenibacillus_&_44249	17357	0.521111	151	0	0	0	0.00954444	0.01287
Proteobacteria: Moraxellaceae: Acinetobacter	Acinetobacter_&_469	16692	0.934637	153	0	0	0	0.00121047	0.0010924
Firmicutes: Veillonellaceae: Megasphaera	Megasphaera_&_906	16895	0.884447	127	0	0	0	0.00371563	0.0744558
Firmicutes: Carnobacteriaceae: Granulicatella	Granulicatella_&_117563	14718	0.0459091	262	0.00922701	0.00110636	0.00046178	0.0176141	0.00773938
Firmicutes: Heliobacteriaceae: Heliobacterium	Heliobacterium_&_2697	19932	0.00136466	205	-0.00636226	0	0.000441972	0.00322037	0.00384922
Firmicutes: Erysipelotrichaceae: Holdemanella	Holdemanella_&_1573535	18777.5	0.0251366	140	0	0	0	0.0296186	0.0232772
Firmicutes: Lactobacillaceae: Lactobacillus	Lactobacillus_&_1578	18504	0.050993	136	0	0	0	0.00218855	0.0356101
Firmicutes: Lachnospiraceae: Blautia	Blautia_&_572511	17981	0.199684	169	0	0	0	0.0456433	0.0704311
Bacteroidetes: Flavobacteriaceae: Flavobacterium	Flavobacterium_&_237	19267.5	0.00554253	142	0	0	0	0.00216659	0.00736736
Firmicutes: Lachnospiraceae: Sporofaciens	Sporofaciens_&_2811390	16732	0.946079	36	0	0	0	0.000604824	0.000441818
Firmicutes: Lachnospiraceae: Coprococcus	Coprococcus_&_33042	17237	0.573486	111	0	0	0	0.023682	0.0310462
Firmicutes: Oscillospiraceae: Anaerotruncus	Anaerotruncus_&_244127	17014	0.58014	25	0	0	0	0.0383925	0.000502972
Firmicutes: : Intestinimonas	Intestinimonas_&_1392389	17293	0.335124	39	0	0	0	0.00106973	0.000924196
Bacteroidetes: Flavobacteriaceae: Confluentibacter	Confluentibacter_&_1763531	18039	0.128043	112	0	0	0	0.00204919	0.00570676
Firmicutes: Enterococcaceae: Tetragenococcus	Tetragenococcus_&_51668	16620	0.724157	22	0	0	0	0.000109348	6.73317e-05
Actinobacteria: Bifidobacteriaceae: Galliscardovia	Galliscardovia_&_2023242	17088	0.116757	5	0	0	0	0	0.00010544
Bacteroidetes: Odoribacteraceae: Odoribacter	Odoribacter_&_283168	19767	0.00112545	153	0	0	0	0.0170462	0.0280281
Firmicutes: Peptoniphilaceae: Murdochiella	Murdochiella_&_1161127	16879	0.837227	38	0	0	0	0.000175057	0.000395492
Bacteroidetes: Barnesiellaceae: Barnesiella	Barnesiella_&_397864	19442	0.00170394	119	0	0	0	0.0383156	0.00978979
Bacteroidetes: Odoribacteraceae: Culturomica	Culturomica_&_1926651	18717.5	0.0115384	90	0	0	0	0.00470791	0.00415922
Proteobacteria: Morganellaceae: Providencia	Providencia_&_586	17058	0.706336	89	0	0	0	0.0015007	0.00178704
Firmicutes: Enterococcaceae: Enterococcus	Enterococcus_&_1350	14512	0.0295047	289	0.797722	0.0831952	0.00538427	3.71609	2.08362
Bacteroidetes: Weeksellaceae: Chryseobacterium	Chryseobacterium_&_59732	17498	0.410979	135	0	0	0	0.00839022	0.00723881
Proteobacteria: Rhizobiaceae: Neorhizobium	Neorhizobium_&_1525371	16319	0.526044	72	0	0	0	0.000929387	0.00120767
Actinobacteria: Mycobacteriaceae: Mycobacterium	Mycobacterium_&_1763	17257	0.556	110	0	0	0	0.000698931	0.0010717
Proteobacteria: Beijerinckiaceae: Methylocella	Methylocella_&_120652	17473	0.2864	61	0	0	0	0.000186126	0.000181263
Bacteroidetes: Rikenellaceae: Rikenella	Rikenella_&_28138	18233.5	0.027675	62	0	0	0	0.000361509	0.0012104
Proteobacteria: Enterobacteriaceae: Enterobacter	Enterobacter_&_547	12518	3.79227e-05	274	0.423788	0.0435201	0.00698923	4.01868	1.22001
Proteobacteria: Rhizobiaceae: Rhizobium	Rhizobium_&_379	16751	0.982063	79	0	0	0	0.00064643	0.000491366
Actinobacteria: Propionibacteriaceae: Cutibacterium	Cutibacterium_&_1912216	16862	0.927917	280	0.000377662	0.000633977	0.000607637	0.0250133	0.0150162
Proteobacteria: Pseudomonadaceae: Pseudomonas	Pseudomonas_&_286	14920	0.0757389	307	0.00379503	0.000815727	0.000550879	0.00892048	0.00754729
Actinobacteria: Streptosporangiaceae: Nonomuraea	Nonomuraea_&_83681	17717	0.275838	127	0	0	0	0.00102941	0.00136146
Proteobacteria: Pectobacteriaceae: Pectobacterium	Pectobacterium_&_122277	13282.5	0.000284319	180	0.00742484	0.000515977	0	0.00710476	0.00391235
Proteobacteria: Erwiniaceae: Erwinia	Erwinia_&_551	13649	0.00179226	217	0.0211473	0.00183426	0.000352437	0.0138642	0.0103819
Proteobacteria: Psychromonadaceae: Psychromonas	Psychromonas_&_67572	16699	0.736653	5	0	0	0	4.52069e-06	5.72944e-06
Proteobacteria: Erwiniaceae: Pantoea	Pantoea_&_53335	13936	0.00389703	198	0.0247883	0.00173304	0	0.250717	0.278438
Proteobacteria: Morganellaceae: Photorhabdus	Photorhabdus_&_29487	16613	0.846158	98	0	0	0	0.00200841	0.000936854
Proteobacteria: Enterobacteriaceae: Buttiauxella	Buttiauxella_&_82976	14263.5	0.0110216	202	0.0132338	0.00092152	0	0.00630648	0.00292475
Firmicutes: Peptostreptococcaceae: Romboutsia	Romboutsia_&_1501226	13039	3.29271e-07	78	0	0	0	0.0347639	0.00157976
Proteobacteria: Myxococcaceae: Myxococcus	Myxococcus_&_32	16323	0.488885	57	0	0	0	0.00341015	0.00237069
Proteobacteria: Enterobacteriaceae: Shimwellia	Shimwellia_&_1335483	15435	0.144748	149	0	0	0	0.00363376	0.00352596
Proteobacteria: Enterobacteriaceae: Raoultella	Raoultella_&_160674	13795	0.00314242	227	0.040242	0.00351741	0.000669834	0.149873	0.146498
Proteobacteria: Enterobacteriaceae: Salmonella	Salmonella_&_590	14308	0.0127941	205	0.0187966	0.00131141	0	0.00772206	0.00701768
Proteobacteria: Enterobacteriaceae: Superficieibacter	Superficieibacter_&_2303321	15065	0.0614082	147	0	0	0	0.0385703	0.00119021
Proteobacteria: Yersiniaceae: Serratia	Serratia_&_613	13456	0.000755423	200	0.0301421	0.00211127	0	0.0846538	0.00958228
Proteobacteria: Erwiniaceae: Mixta	Mixta_&_2100764	14383	0.0151757	199	0.0194419	0.00135673	0	0.101701	0.0093102
Proteobacteria: Enterobacteriaceae: Cronobacter	Cronobacter_&_413496	13243	0.00038418	210	0.0180696	0.00126036	0	0.0104957	0.00398823
Proteobacteria: Enterobacteriaceae: Pluralibacter	Pluralibacter_&_1330546	13810	0.00184418	172	0.00590661	0.000410254	0	0.0178061	0.00743984
Proteobacteria: Enterobacteriaceae: Lelliottia	Lelliottia_&_1330545	13719	0.00103019	158	0.00249227	0.0001729	0	0.00361805	0.00199164
Proteobacteria: Enterobacteriaceae: Phytobacter	Phytobacter_&_447792	13621	0.00152488	210	0.0286077	0.00200272	0	0.128044	0.0462131
Proteobacteria: Enterobacteriaceae: Scandinavium	Scandinavium_&_2726810	16687	0.90728	68	0	0	0	0.000662918	0.000226677
Proteobacteria: Pectobacteriaceae: Affinibrenneria	Affinibrenneria_&_2853326	15972	0.205007	54	0	0	0	0.000418714	0.000534628
Proteobacteria: Enterobacteriaceae: Pseudocitrobacter	Pseudocitrobacter_&_1504576	15962	0.407957	191	0.00419978	0.00029153	0	0.00634083	0.0123487
Proteobacteria: Enterobacteriaceae: Trabulsiella	Trabulsiella_&_158851	15193	0.0916826	161	0	0	0	0.00687519	0.00335565
Proteobacteria: Pectobacteriaceae: Brenneria	Brenneria_&_71655	15275	0.0684026	106	0	0	0	0.00218636	0.00211103
Firmicutes: Bacillaceae: Fictibacillus	Fictibacillus_&_1329200	16700.5	0.604407	2	0	0	0	1.48226e-05	6.65533e-06
Proteobacteria: Yersiniaceae: Yersinia	Yersinia_&_629	14389	0.0146612	192	0.00988217	0.000687331	0	0.0173162	0.00784471
Proteobacteria: Enterobacteriaceae: Kluyvera	Kluyvera_&_579	13466	0.00112112	237	0.0825053	0.00701015	0.00106212	0.0679194	0.0431193
Proteobacteria: Enterobacteriaceae: Cedecea	Cedecea_&_158483	14054	0.00477169	181	0.00395124	0.000274254	0	0.00626336	0.00293951
Proteobacteria: Enterobacteriaceae: Kosakonia	Kosakonia_&_1330547	13595.5	0.00173379	236	0.0314843	0.00299633	0.00077296	0.0159162	0.00903678
Proteobacteria: Hafniaceae: Hafnia	Hafnia_&_568	14160.5	0.00663041	180	0.0063915	0.000444008	0	0.0101531	0.00543429
Proteobacteria: Pasteurellaceae: Histophilus	Histophilus_&_214906	15574.5	0.041602	46	0	0	0	0.000738352	0.000245888
Proteobacteria: Comamonadaceae: Calidifontimicrobium	Calidifontimicrobium_&_2828371	16266.5	0.351616	38	0	0	0	0.00410405	0.00561282
Proteobacteria: Neisseriaceae: Neisseria	Neisseria_&_482	17196.5	0.672545	236	-0.0102201	0.000540711	0.00125547	0.0626352	0.0561759
Firmicutes: Peptostreptococcaceae: Intestinibacter	Intestinibacter_&_1505657	15525	0.0565705	59	0	0	0	0.0702849	0.0241573
Proteobacteria: Yersiniaceae: Rouxiella	Rouxiella_&_1565532	15886.5	0.291287	112	0	0	0	0.00137227	0.00137691
Proteobacteria: Enterobacteriaceae: Yokenella	Yokenella_&_158876	16153.5	0.327954	54	0	0	0	0.0011825	0.00057239
Firmicutes: Carnobacteriaceae: Carnobacterium	Carnobacterium_&_2747	14744.5	0.0110691	98	0	0	0	0.00142722	0.000754428
Bacteroidetes: Flavobacteriaceae: Aequorivita	Aequorivita_&_153265	14629.5	0.0185881	146	0	0	0	0.0107819	0.00635816
Firmicutes: Enterococcaceae: Vagococcus	Vagococcus_&_2737	15222	0.0583071	105	0	0	0	0.00368599	0.002261
Proteobacteria: Erwiniaceae: Tatumella	Tatumella_&_82986	16129	0.393411	83	0	0	0	0.00131764	0.00172667
Firmicutes: Planococcaceae: Sporosarcina	Sporosarcina_&_1569	16538	0.617841	27	0	0	0	0.000314577	0.000179394
Proteobacteria: Enterobacteriaceae: Siccibacter	Siccibacter_&_1649298	14319	0.000953607	81	0	0	0	0.00444894	0.00110689
Actinobacteria: Actinomycetaceae: Actinomyces	Actinomyces_&_1654	15688	0.149046	83	0	0	0	0.00510843	0.0474674
Proteobacteria: Morganellaceae: Xenorhabdus	Xenorhabdus_&_626	15976	0.306989	91	0	0	0	0.000859315	0.000577962
Proteobacteria: Yersiniaceae: Rahnella	Rahnella_&_34037	14216.5	0.00463446	142	0	0	0	0.00467588	0.00280665
Bacteroidetes: Marinilabiliaceae: Labilibacter	Labilibacter_&_1849718	16095	0.157259	29	0	0	0	0.000500733	0.000718435
Proteobacteria: Pseudomonadaceae: Halopseudomonas	Halopseudomonas_&_2901189	16375	0.25975	15	0	0	0	0.000268804	0.000594775
Proteobacteria: Erwiniaceae: Rosenbergiella	Rosenbergiella_&_1356488	16077.5	0.263878	52	0	0	0	0.000751916	0.000884657
Proteobacteria: Yersiniaceae: Nissabacter	Nissabacter_&_1964366	14871.5	0.00735288	72	0	0	0	0.00793656	0.00237713
Proteobacteria: Yersiniaceae: Chimaeribacter	Chimaeribacter_&_2716544	16667	0.864986	47	0	0	0	0.000441023	0.00208611
Bacteroidetes: Flammeovirgaceae: Flammeovirga	Flammeovirga_&_59739	15834	0.114258	47	0	0	0	0.0021216	0.000884123
Proteobacteria: Chromobacteriaceae: Vogesella	Vogesella_&_57739	15297	0.0240405	59	0	0	0	0.00495097	0.00306169
Proteobacteria: Pectobacteriaceae: Dickeya	Dickeya_&_204037	13677	0.000587251	141	0	0	0	0.00736321	0.00311994
Proteobacteria: Erwiniaceae: Izhakiella	Izhakiella_&_1780190	15406	0.034019	57	0	0	0	0.00147714	0.00171115
Proteobacteria: Hafniaceae: Edwardsiella	Edwardsiella_&_635	13983.5	0.00428023	192	0.0200552	0.00139983	0	0.00790348	0.00543829
Proteobacteria: Enterobacteriaceae: Pseudescherichia	Pseudescherichia_&_2055880	16092	0.265934	50	0	0	0	0.00726324	0.00373631
Proteobacteria: Halomonadaceae: Zymobacter	Zymobacter_&_33073	17088	0.286548	11	0	0	0	6.8764e-06	6.12529e-05
Proteobacteria: Pectobacteriaceae: Acerihabitans	Acerihabitans_&_2811373	16701	0.744068	5	0	0	0	6.72912e-06	3.31916e-05
Actinobacteria: Micrococcaceae: Kocuria	Kocuria_&_57493	16506	0.0431728	2	0	0	0	1.16874e-05	0
Firmicutes: Carnobacteriaceae: Trichococcus	Trichococcus_&_82802	15501	0.00773076	29	0	0	0	0.000130935	0.000174971
Proteobacteria: Pasteurellaceae: Rodentibacter	Rodentibacter_&_1960084	16905	0.881692	151	0	0	0	0.010153	0.00802406
Proteobacteria: Pasteurellaceae: Pasteurella	Pasteurella_&_745	16899	0.889884	167	0	0	0	0.0502893	0.0486343
Proteobacteria: Burkholderiaceae: Cupriavidus	Cupriavidus_&_106589	16388.5	0.578833	66	0	0	0	0.000192932	0.000136964
Firmicutes: Streptococcaceae: Lactococcus	Lactococcus_&_1357	13949	0.00261898	163	0.00271787	0.000188566	0	0.00916026	0.00497909
Proteobacteria: Vibrionaceae: Aliivibrio	Aliivibrio_&_511678	16246	0.0300553	7	0	0	0	4.68875e-05	1.91016e-05
Proteobacteria: : Saezia	Saezia_&_2709671	16425	0.682528	113	0	0	0	0.00254675	0.00243114
Firmicutes: Peptoniphilaceae: Anaerococcus	Anaerococcus_&_165779	17136	0.683351	142	0	0	0	0.00759437	0.00748927
Firmicutes: Lachnospiraceae: Eisenbergiella	Eisenbergiella_&_1432051	17335	0.409595	67	0	0	0	0.0015257	0.00926147
Firmicutes: Oscillospiraceae: Faecalibacterium	Faecalibacterium_&_216851	16863	0.855312	35	0	0	0	0.000212482	0.00054655
Proteobacteria: Pasteurellaceae: Aggregatibacter	Aggregatibacter_&_416916	16921.5	0.877047	206	-0.00120984	0.000203829	0.000287895	0.0824645	0.0715841
Proteobacteria: Myxococcaceae: Corallococcus	Corallococcus_&_83461	16086	0.492354	210	0.00135756	0.000395273	0.000300847	0.00335462	0.00217295
Firmicutes: Oscillospiraceae: Ruthenibacterium	Ruthenibacterium_&_1905344	17259	0.302268	29	0	0	0	0.00567514	0.0199442
Firmicutes: Peptostreptococcaceae: Peptostreptococcus	Peptostreptococcus_&_1257	15366	0.0941934	113	0	0	0	0.00200287	0.00134107
Firmicutes: Staphylococcaceae: Abyssicoccus	Abyssicoccus_&_1955413	19559.5	0.0042703	194	-0.00315563	0	0.000218971	0.00174134	0.00318181
Firmicutes: Veillonellaceae: Colibacter	Colibacter_&_1980675	14489	0.00104889	69	0	0	0	0.000763234	0.000342827
Proteobacteria: Neisseriaceae: Simonsiella	Simonsiella_&_71	17389	0.393074	77	0	0	0	0.000418585	0.000567738
Proteobacteria: Sphingomonadaceae: Sphingomonas	Sphingomonas_&_13687	19352	0.00721283	181	-0.00250989	0	0.000174124	0.00135822	0.00199673
Proteobacteria: Pasteurellaceae: Gallibacterium	Gallibacterium_&_155493	16081	0.231848	44	0	0	0	0.000107208	8.20831e-05
Proteobacteria: Pasteurellaceae: Canicola	Canicola_&_2860205	16891.5	0.83664	48	0	0	0	0.000147546	0.000137161
Proteobacteria: Oceanospirillaceae: Marinobacterium	Marinobacterium_&_48075	20616.5	0.00019302	276	-0.0172915	0.000421946	0.0016328	0.0170644	0.0223157
Proteobacteria: Pasteurellaceae: Conservatibacter	Conservatibacter_&_2070447	16160.5	0.280517	42	0	0	0	8.2494e-05	6.83146e-05
Bacteroidetes: Prevotellaceae: Prevotella	Prevotella_&_838	21380.5	7.66256e-06	272	-0.0649102	0.000310785	0.00492707	0.0339907	0.0422027
Bacteroidetes: Odoribacteraceae: Butyricimonas	Butyricimonas_&_574697	19881.5	0.000837194	160	0	0	0	0.0252778	0.0449959
Bacteroidetes: Rikenellaceae: Alistipes	Alistipes_&_239759	19870	0.00087517	160	0	0	0	0.0216019	0.229819
Proteobacteria: Neisseriaceae: Eikenella	Eikenella_&_538	16197	0.459675	90	0	0	0	0.0018922	0.00155991
Proteobacteria: Pasteurellaceae: Ursidibacter	Ursidibacter_&_1855419	17334	0.544002	160	0	0	0	0.0013107	0.00213595
Firmicutes: Staphylococcaceae: Mammaliicoccus	Mammaliicoccus_&_2803850	17031	0.723187	81	0	0	0	0.000827628	0.00141204
Firmicutes: Lachnospiraceae: Lachnoanaerobaculum	Lachnoanaerobaculum_&_1164882	16182	0.5149	141	0	0	0	0.00303425	0.00231886
Proteobacteria: Rhodanobacteraceae: Rhodanobacter	Rhodanobacter_&_75309	18023	0.13643	115	0	0	0	0.00365781	0.00338527
Proteobacteria: Pasteurellaceae: Muribacter	Muribacter_&_1857532	16656	0.801628	25	0	0	0	2.67848e-05	0.000634193
Firmicutes: Planococcaceae: Tetzosporium	Tetzosporium_&_2079189	16945	0.829926	107	0	0	0	0.00206809	0.00148534
Bacteroidetes: Bacteroidaceae: Mediterranea	Mediterranea_&_1926659	20058	0.000238307	139	0	0	0	0.00960146	0.0243282
Actinobacteria: Microbacteriaceae: Leucobacter	Leucobacter_&_55968	17653	0.0268451	20	0	0	0	1.48121e-05	8.03998e-05
Actinobacteria: Micrococcaceae: Arthrobacter	Arthrobacter_&_1663	17656	0.266814	99	0	0	0	0.000491105	0.00439595
Firmicutes: Peptostreptococcaceae: Terrisporobacter	Terrisporobacter_&_1505652	15136	0.0871527	175	0.00730776	0.000507821	0	0.00978158	0.0182861
Spirochaetes: Leptospiraceae: Leptospira	Leptospira_&_171	16223	0.266778	31	0	0	0	0.00267117	0.00463556
Actinobacteria: Catenulisporaceae: Catenulispora	Catenulispora_&_414878	17143	0.41557	27	0	0	0	5.32346e-05	0.00010735
Actinobacteria: Bifidobacteriaceae: Parascardovia	Parascardovia_&_196082	16959.5	0.391397	6	0	0	0	3.82311e-05	0.00127347
Candidatus Saccharibacteria: Candidatus Nanogingivalaceae: Candidatus Nanogingivalis	Candidatus Nanogingivalis_&_2171991	16557	0.545573	15	0	0	0	0.000437357	3.62279e-05
Firmicutes: Bacillaceae: Allobacillus	Allobacillus_&_1400133	19108.5	0.00284595	94	0	0	0	0.00167648	0.00366617
Actinobacteria: Atopobiaceae: Atopobium	Atopobium_&_1380	17391	0.110397	19	0	0	0	0.000237599	0.000264063
Proteobacteria: Pseudoalteromonadaceae: Pseudoalteromonas	Pseudoalteromonas_&_53246	16299	0.118116	11	0	0	0	0.00105475	1.39929e-05
Proteobacteria: Myxococcaceae: Pyxidicoccus	Pyxidicoccus_&_224458	15340	0.0138306	45	0	0	0	0.00106263	0.000231885
Firmicutes: Bacillaceae: Neobacillus	Neobacillus_&_2675232	17374	0.314429	49	0	0	0	0.000150236	0.000418205
Actinobacteria: Micromonosporaceae: Mangrovihabitans	Mangrovihabitans_&_2005371	17271	0.135823	14	0	0	0	5.72084e-05	0.000129097
Fusobacteria: Fusobacteriaceae: Fusobacterium	Fusobacterium_&_848	17000.5	0.702403	50	0	0	0	0.00230201	0.000462505
Firmicutes: Lactobacillaceae: Lactiplantibacillus	Lactiplantibacillus_&_2767842	16372	0.363688	24	0	0	0	0.000149495	0.00021214
Firmicutes: Bacillaceae: Virgibacillus	Virgibacillus_&_84406	16503	0.302754	8	0	0	0	3.59709e-05	3.11299e-05
Proteobacteria: Pasteurellaceae: Bisgaardia	Bisgaardia_&_109471	16800.5	0.945466	28	0	0	0	4.51189e-05	4.82987e-05
Spirochaetes: Treponemataceae: Treponema	Treponema_&_157	16847.5	0.885866	40	0	0	0	0.000194825	0.00105556
Proteobacteria: Orbaceae: Gilliamella	Gilliamella_&_1193503	16896	0.619354	8	0	0	0	4.8633e-06	3.13073e-05
Proteobacteria: Pasteurellaceae: Mannheimia	Mannheimia_&_75984	16287	0.520706	83	0	0	0	0.00106985	0.000844048
Proteobacteria: Alteromonadaceae: Aliagarivorans	Aliagarivorans_&_882379	16768	#NUM!	0	0	0	0	0	0
Firmicutes: Peptoniphilaceae: Urinicoccus	Urinicoccus_&_2024199	16891	0.716152	14	0	0	0	6.18469e-05	0.00113396
Firmicutes: Clostridiaceae: Paraclostridium	Paraclostridium_&_1849822	15127	0.000560219	29	0	0	0	0.000838807	0.000267615
Proteobacteria: Enterobacteriaceae: Jejubacter	Jejubacter_&_2815296	16180	0.467099	102	0	0	0	0.00165968	0.00106836
Firmicutes: Bacillaceae: Lysinibacillus	Lysinibacillus_&_400634	16702	0.859414	17	0	0	0	3.45978e-05	0.000263625
Proteobacteria: Pasteurellaceae: Nicoletella	Nicoletella_&_271159	16567	0.46084	9	0	0	0	8.37693e-06	6.8691e-06
Proteobacteria: Cardiobacteriaceae: Suttonella	Suttonella_&_13275	16373	0.0766832	6	0	0	0	6.97753e-05	0.00011172
Firmicutes: Clostridiaceae: Sarcina	Sarcina_&_1266	15447	0.0029255	25	0	0	0	0.00200638	0.0334599
Firmicutes: Peptostreptococcaceae: Peptacetobacter	Peptacetobacter_&_2743582	16649.5	0.794042	26	0	0	0	0.000596897	0.000190058
Firmicutes: Aerococcaceae: Facklamia	Facklamia_&_66831	17669	0.324359	149	0	0	0	0.00899806	0.0113888
Proteobacteria: Neisseriaceae: Kingella	Kingella_&_32257	16313	0.543516	83	0	0	0	0.0007812	0.00061456
Proteobacteria: Pasteurellaceae: Bibersteinia	Bibersteinia_&_476528	16099	0.117268	23	0	0	0	5.08482e-05	4.90623e-05
Proteobacteria: Enterobacteriaceae: Intestinirhabdus	Intestinirhabdus_&_2899543	14645.5	0.0245867	168	0	0	0	0.00702659	0.00377529
Bacteroidetes: Barnesiellaceae: Coprobacter	Coprobacter_&_1348911	20186	0.00012158	136	0	0	0	0.00376808	0.0117798
Actinobacteria: Actinomycetaceae: Actinotignum	Actinotignum_&_1653174	17216	0.0626691	7	0	0	0	0	0.000111436
Proteobacteria: Enterobacteriaceae: Leclercia	Leclercia_&_83654	15865	0.172043	61	0	0	0	0.0449058	0.0161703
Proteobacteria: Pasteurellaceae: Necropsobacter	Necropsobacter_&_908284	16798	0.973228	131	0	0	0	0.0093142	0.00816499
Proteobacteria: Yersiniaceae: Chania	Chania_&_1745211	15616	0.0427703	43	0	0	0	0.00178933	0.000690401
Actinobacteria: Micromonosporaceae: Micromonospora	Micromonospora_&_1873	16301	0.567657	105	0	0	0	0.000869208	0.000755169
Actinobacteria: Bifidobacteriaceae: Alloscardovia	Alloscardovia_&_419014	17331.5	0.195989	24	0	0	0	0.00222689	0.00211177
Fusobacteria: Leptotrichiaceae: Streptobacillus	Streptobacillus_&_34104	16842	0.933038	129	0	0	0	0.000987047	0.00198544
Proteobacteria: Amorphaceae: Acuticoccus	Acuticoccus_&_1904377	17276	0.0904899	11	0	0	0	0.000509781	0.00145045
Proteobacteria: Enterobacteriaceae: Mangrovibacter	Mangrovibacter_&_451512	15123.5	0.0757014	156	0	0	0	0.00419946	0.00209002
Firmicutes: Lactobacillaceae: Leuconostoc	Leuconostoc_&_1243	16154	0.316464	51	0	0	0	0.0010897	0.000803352
Actinobacteria: Bifidobacteriaceae: Gardnerella	Gardnerella_&_2701	16819	0.933136	49	0	0	0	0.000698294	0.0331238
Firmicutes: Gottschalkiaceae: Gottschalkia	Gottschalkia_&_1505664	15324	9.48481e-05	17	0	0	0	9.23931e-05	1.68782e-05
Firmicutes: Carnobacteriaceae: Jeotgalibaca	Jeotgalibaca_&_1470540	15747	0.0125656	21	0	0	0	0.000165249	0.000101099
Proteobacteria: Arcobacteraceae: Aliarcobacter	Aliarcobacter_&_2321111	16832	0.487994	1	0	0	0	0	3.79544e-07
Firmicutes: Oscillospiraceae: Neobittarella	Neobittarella_&_2126544	16877	0.785962	20	0	0	0	0.00127557	0.00103349
Proteobacteria: Halomonadaceae: Cobetia	Cobetia_&_204286	16831.5	0.937843	102	0	0	0	0.00370849	0.00317506
Firmicutes: Paenibacillaceae: Brevibacillus	Brevibacillus_&_55080	17200	0.572755	88	0	0	0	0.000341186	0.000320232
Actinobacteria: Geodermatophilaceae: Modestobacter	Modestobacter_&_88138	17175	0.57182	75	0	0	0	0.00137517	0.00124512
Proteobacteria: Bradyrhizobiaceae: Bradyrhizobium	Bradyrhizobium_&_374	16913	0.82199	57	0	0	0	0.000128488	0.000177663
Bacteroidetes: Prevotellaceae: Marseilla	Marseilla_&_1926655	18939	0.0047297	89	0	0	0	0.00113475	0.00289513
Proteobacteria: Rhodocyclaceae: Aromatoleum	Aromatoleum_&_551759	16752	0.985897	130	0	0	0	0.00102984	0.000943621
Fusobacteria: Leptotrichiaceae: Pseudostreptobacillus	Pseudostreptobacillus_&_2919092	16902	0.863199	91	0	0	0	0.00136402	0.00098589
Proteobacteria: Burkholderiaceae: Trinickia	Trinickia_&_2571160	17680	0.176364	64	0	0	0	0.00228338	0.00157801
Proteobacteria: Phyllobacteriaceae: Mesorhizobium	Mesorhizobium_&_68287	17954.5	0.100823	76	0	0	0	0.00112064	0.00243057
Bacteroidetes: Muribaculaceae: Heminiphilus	Heminiphilus_&_2814934	17846.5	0.0450465	38	0	0	0	9.38813e-05	0.000318725
Actinobacteria: Jiangellaceae: Jiangella	Jiangella_&_281472	17478.5	0.304302	68	0	0	0	0.000534942	0.00083818
Bacteroidetes: Rikenellaceae: Gallalistipes	Gallalistipes_&_2884610	17572	0.101266	31	0	0	0	0.000381065	0.000501076
Proteobacteria: Oxalobacteraceae: Massilia	Massilia_&_149698	16892	0.544314	5	0	0	0	2.81901e-06	7.22271e-06
Proteobacteria: Sutterellaceae: Sutterella	Sutterella_&_40544	18276.5	0.00505236	38	0	0	0	0.00100699	0.186893
Firmicutes: Aerococcaceae: Abiotrophia	Abiotrophia_&_46123	17387	0.207152	31	0	0	0	4.29285e-05	0.000171019
Firmicutes: Peptoniphilaceae: Peptoniphilus	Peptoniphilus_&_162289	15885	0.321024	136	0	0	0	0.00354942	0.00486785
Firmicutes: Lactobacillaceae: Companilactobacillus	Companilactobacillus_&_2767879	16760	0.98814	33	0	0	0	0.000132323	0.000335619
Actinobacteria: Lawsonellaceae: Lawsonella	Lawsonella_&_1847725	17664	0.00785979	14	0	0	0	0	4.47328e-05
Proteobacteria: Pasteurellaceae: Phocoenobacter	Phocoenobacter_&_146805	16115	0.0527748	14	0	0	0	3.33445e-05	1.88322e-05
Bacteroidetes: Muribaculaceae: Duncaniella	Duncaniella_&_2518495	17928	0.114126	79	0	0	0	0.000909378	0.00165614
Firmicutes: Selenomonadaceae: Centipeda	Centipeda_&_82202	17505	0.109358	27	0	0	0	0.00033328	0.000490358
Firmicutes: Bacillaceae: Siminovitchia	Siminovitchia_&_2837510	17088	0.116757	5	0	0	0	0	2.25879e-05
Proteobacteria: Budviciaceae: Leminorella	Leminorella_&_82980	16259	0.425047	56	0	0	0	0.000606146	0.000189061
Firmicutes: Lachnospiraceae: Lachnoclostridium	Lachnoclostridium_&_1506553	16597	0.799064	63	0	0	0	0.0744679	0.0191412
Firmicutes: Oscillospiraceae: Acutalibacter	Acutalibacter_&_1918385	17146	0.227376	12	0	0	0	1.24032e-05	2.70255e-05
Firmicutes: Coprobacillaceae: Coprobacillus	Coprobacillus_&_100883	16712	0.918765	39	0	0	0	0.0130335	0.00696003
Firmicutes: Staphylococcaceae: Macrococcus	Macrococcus_&_69965	16803.5	0.964676	96	0	0	0	0.000778265	0.000556788
Proteobacteria: Orbaceae: Frischella	Frischella_&_1335631	16766	0.992434	3	0	0	0	1.83933e-06	2.40419e-05
Firmicutes: Bacillaceae: Bacillus	Bacillus_&_1386	17095	0.561598	42	0	0	0	0.000574567	0.000663598
Actinobacteria: Coriobacteriaceae: Collinsella	Collinsella_&_102106	19024	0.00508268	101	0	0	0	0.125377	0.284201
Actinobacteria: Eggerthellaceae: Ellagibacter	Ellagibacter_&_2137577	18475	0.00171306	39	0	0	0	0.000353496	0.00144838
Proteobacteria: Idiomarinaceae: Idiomarina	Idiomarina_&_135575	16701.5	0.609812	2	0	0	0	2.20352e-06	1.72756e-06
Firmicutes: Lachnospiraceae: Shuttleworthia	Shuttleworthia_&_177971	16952.5	0.556275	12	0	0	0	4.73243e-05	7.41108e-05
Actinobacteria: Streptosporangiaceae: Spongiactinospora	Spongiactinospora_&_2871671	17482	0.174054	36	0	0	0	0.00100412	0.000970368
Firmicutes: Lactobacillaceae: Limosilactobacillus	Limosilactobacillus_&_2742598	16471	0.612589	46	0	0	0	0.0332195	0.00958258
Firmicutes: Eubacteriales Family XIII. Incertae Sedis: Mogibacterium	Mogibacterium_&_86331	16582	0.775913	59	0	0	0	0.00027715	0.000388267
Firmicutes: Erysipelotrichaceae: Faecalibacillus	Faecalibacillus_&_2678885	16642.5	0.827663	44	0	0	0	0.0240018	0.00169719
Firmicutes: Enterococcaceae: Melissococcus	Melissococcus_&_33969	16764	0.982348	3	0	0	0	4.92214e-06	1.53591e-06
Proteobacteria: Shewanellaceae: Shewanella	Shewanella_&_22	15294	0.012669	47	0	0	0	0.00220809	0.000679163
Firmicutes: Thermoactinomycetaceae: Paludifilum	Paludifilum_&_1905726	17575.5	0.142576	40	0	0	0	5.13602e-05	9.16935e-05
Firmicutes: Oscillospiraceae: Vescimonas	Vescimonas_&_2892396	17270	0.367479	41	0	0	0	0.00033432	0.000843029
Cyanobacteria: Aphanizomenonaceae: Cuspidothrix	Cuspidothrix_&_882045	18284.5	0.123801	202	-0.00487594	0	0.000338546	0.00504387	0.00390172
Firmicutes: Peptostreptococcaceae: Paeniclostridium	Paeniclostridium_&_1849828	14774	7.78182e-05	33	0	0	0	0.0197373	0.0014506
Proteobacteria: Burkholderiaceae: Paraburkholderia	Paraburkholderia_&_1822464	15902.5	0.391098	230	0.00129762	0.000412206	0.000321932	0.000751614	0.000734589
Actinobacteria: Actinomycetaceae: Schaalia	Schaalia_&_2529408	16030	0.443079	181	0	0	0	0.01668	0.0128625
Proteobacteria: Pasteurellaceae: Otariodibacter	Otariodibacter_&_1249016	15937	0.0855149	30	0	0	0	7.69473e-05	3.71176e-05
Firmicutes: Lachnospiraceae: Oribacterium	Oribacterium_&_265975	15768	0.219206	104	0	0	0	0.00119195	0.00155923
Proteobacteria: Morganellaceae: Proteus	Proteus_&_583	15460	0.0387441	55	0	0	0	0.00461311	0.00568634
Firmicutes: Veillonellaceae: Allisonella	Allisonella_&_209879	17081.5	0.22265	8	0	0	0	5.428e-05	3.22141e-05
Proteobacteria: Pasteurellaceae: Glaesserella	Glaesserella_&_2094023	15806	0.0806406	40	0	0	0	0.000591622	0.000438071
Bacteroidetes: Prevotellaceae: Paraprevotella	Paraprevotella_&_577309	19669	0.00166116	154	0	0	0	0.00677074	0.0130718
Proteobacteria: Pasteurellaceae: Spirabiliibacterium	Spirabiliibacterium_&_2820724	16369	0.252537	15	0	0	0	1.96051e-05	1.39366e-05
Firmicutes: Veillonellaceae: Dialister	Dialister_&_39948	17087.5	0.213909	8	0	0	0	2.2811e-06	0.000135263
Firmicutes: Carnobacteriaceae: Dolosigranulum	Dolosigranulum_&_29393	17336.5	0.239578	30	0	0	0	0.000304266	0.000174384
Proteobacteria: Marinobacteraceae: Marinobacter	Marinobacter_&_2742	17054.5	0.56538	32	0	0	0	0.000300529	8.56476e-05
Proteobacteria: Pasteurellaceae: Vespertiliibacter	Vespertiliibacter_&_1520333	16613	0.727741	25	0	0	0	5.50437e-05	4.67364e-05
Proteobacteria: Pasteurellaceae: Volucribacter	Volucribacter_&_256730	15645.5	0.00726385	22	0	0	0	9.23242e-05	2.07407e-05
Firmicutes: Lactobacillaceae: Lacticaseibacillus	Lacticaseibacillus_&_2759736	15792.5	0.102163	48	0	0	0	0.0144278	0.1015
Firmicutes: Erysipelotrichaceae: Solobacterium	Solobacterium_&_123375	16884	0.79831	26	0	0	0	0.000131948	0.000505475
Firmicutes: Staphylococcaceae: Aliicoccus	Aliicoccus_&_1647178	16637	0.154091	1	0	0	0	6.792e-06	0
Firmicutes: Oscillospiraceae: Massiliimalia	Massiliimalia_&_2895461	16425	0.292056	13	0	0	0	8.9149e-05	0.00029981
Proteobacteria: Rhodobacteraceae: Thermohalobaculum	Thermohalobaculum_&_2886871	16473	0.569858	35	0	0	0	0.000141668	0.000156616
Bacteroidetes: Dysgonomonadaceae: Dysgonomonas	Dysgonomonas_&_156973	16608	0.702743	22	0	0	0	7.56528e-05	4.11513e-05
Bacteroidetes: Marinifilaceae: Ancylomarina	Ancylomarina_&_1970195	16827.5	0.746375	4	0	0	0	1.11441e-05	5.62544e-06
Proteobacteria: Hafniaceae: Enterobacillus	Enterobacillus_&_1822002	15619	0.0191615	31	0	0	0	0.00056521	0.000172826
Proteobacteria: Desulfovibrionaceae: Oceanidesulfovibrio	Oceanidesulfovibrio_&_2905722	16092	0.135047	26	0	0	0	0.000346732	0.000156582
Firmicutes: Selenomonadaceae: Megamonas	Megamonas_&_158846	17272	0.135046	14	0	0	0	0.00646044	0.0881417
Firmicutes: Lachnospiraceae: Acetatifactor	Acetatifactor_&_1427378	16437.5	0.248917	10	0	0	0	4.00388e-05	2.62122e-05
Firmicutes: Lachnospiraceae: Murimonas	Murimonas_&_1774128	16830.5	0.733956	4	0	0	0	4.43609e-06	2.45954e-05
Bacteroidetes: Porphyromonadaceae: Porphyromonas	Porphyromonas_&_836	17526	0.258072	63	0	0	0	0.00302755	0.0025389
Proteobacteria: Enterobacteriaceae: Franconibacter	Franconibacter_&_1649295	14380.5	0.00313047	102	0	0	0	0.00242078	0.0017671
Proteobacteria: Cardiobacteriaceae: Cardiobacterium	Cardiobacterium_&_2717	17019	0.520606	19	0	0	0	1.72112e-05	6.42797e-05
Bacteroidetes: Porphyromonadaceae: Sanguibacteroides	Sanguibacteroides_&_1635148	18079	0.065408	73	0	0	0	0.0064773	0.00330975
Firmicutes: Peptostreptococcaceae: Clostridioides	Clostridioides_&_1870884	14654	1.62886e-05	31	0	0	0	0.17029	0.0747332
Actinobacteria: Nocardiaceae: Rhodococcus	Rhodococcus_&_1827	16410	0.59105	62	0	0	0	0.00795575	0.00937003
Firmicutes: Carnobacteriaceae: Alkalibacterium	Alkalibacterium_&_99906	17081	0.297237	11	0	0	0	1.08703e-05	7.94224e-05
Proteobacteria: Vibrionaceae: Vibrio	Vibrio_&_662	15815	0.207113	85	0	0	0	0.000924638	0.0015195
Proteobacteria: Oceanospirillaceae: Maribrevibacterium	Maribrevibacterium_&_2866025	16570.5	0.376691	6	0	0	0	2.14716e-05	0.000730828
Proteobacteria: Xanthomonadaceae: Stenotrophomonas	Stenotrophomonas_&_40323	16756	0.966261	9	0	0	0	0.000202566	0.00157366
Actinobacteria: Microbacteriaceae: Microbacterium	Microbacterium_&_33882	16372.5	0.557938	64	0	0	0	0.000295311	0.000172296
Firmicutes: Halanaerobiaceae: Halanaerobium	Halanaerobium_&_2330	16765	0.987391	3	0	0	0	3.34031e-06	3.09483e-06
Firmicutes: Lactobacillaceae: Dellaglioa	Dellaglioa_&_2767880	16829	0.801296	7	0	0	0	1.03709e-05	8.18615e-05
Proteobacteria: Pseudoalteromonadaceae: Flocculibacter	Flocculibacter_&_2834759	16701.5	0.609812	2	0	0	0	1.6576e-05	9.50761e-06
Firmicutes: Peptostreptococcaceae: Tepidibacter	Tepidibacter_&_214904	16437	0.169184	7	0	0	0	1.28086e-05	5.51924e-06
Firmicutes: Peptostreptococcaceae: Asaccharospora	Asaccharospora_&_1505660	16502	0.300929	8	0	0	0	5.44508e-05	2.94694e-05
Proteobacteria: Neisseriaceae: Morococcus	Morococcus_&_212742	17778	0.0935086	49	0	0	0	0.000565608	0.000842813
Firmicutes: Selenomonadaceae: Anaerovibrio	Anaerovibrio_&_82373	16634	0.578662	7	0	0	0	1.39888e-05	2.04614e-05
Firmicutes: : Fenollaria	Fenollaria_&_1686313	16879	0.782115	20	0	0	0	5.51425e-05	9.33125e-05
Firmicutes: Bacillaceae: Pontibacillus	Pontibacillus_&_289201	17411	0.243057	40	0	0	0	0.000539539	0.000703739
Firmicutes: Acidaminococcaceae: Succinispira	Succinispira_&_78119	16701.5	0.609812	2	0	0	0	7.51569e-06	1.61267e-05
Bacteroidetes: Muribaculaceae: Paramuribaculum	Paramuribaculum_&_2518497	16817.5	0.906672	22	0	0	0	7.57545e-05	0.000265351
Actinobacteria: Eggerthellaceae: Eggerthella	Eggerthella_&_84111	17739	0.198658	85	0	0	0	0.0224206	0.0344215
Bacteroidetes: Prevotellaceae: Prevotellamassilia	Prevotellamassilia_&_1926672	17924	0.0548912	49	0	0	0	0.000632212	0.00216244
Firmicutes: Eubacteriaceae: Eubacterium	Eubacterium_&_1730	16931.5	0.835344	94	0	0	0	0.00526998	0.00546832
Firmicutes: Clostridiaceae: Hathewaya	Hathewaya_&_1769729	14784	8.45221e-05	33	0	0	0	0.000416013	0.000158393
Tenericutes: Mycoplasmataceae: Ureaplasma	Ureaplasma_&_2129	16827	0.807733	7	0	0	0	9.54814e-06	2.66514e-05
Proteobacteria: Acetobacteraceae: Roseomonas	Roseomonas_&_125216	16832	0.487994	1	0	0	0	0	2.4323e-06
Proteobacteria: Legionellaceae: Legionella	Legionella_&_445	16764	0.982348	3	0	0	0	5.428e-06	1.61782e-06
Proteobacteria: Brucellaceae: Brucella	Brucella_&_234	16555	0.732891	53	0	0	0	0.000167152	0.00032976
Proteobacteria: Ectothiorhodospiraceae: Acidihalobacter	Acidihalobacter_&_1765964	16960	0.226052	3	0	0	0	0	0.000150591
Proteobacteria: Aeromonadaceae: Aeromonas	Aeromonas_&_642	15615	0.0684747	55	0	0	0	0.00049746	0.000453349
Proteobacteria: Hyphomicrobiaceae: Limoniibacter	Limoniibacter_&_2769459	16215	0.213154	25	0	0	0	0.00598999	0.00435577
Proteobacteria: Acetobacteraceae: Acetobacter	Acetobacter_&_434	15148.5	0.00480751	44	0	0	0	0.00433021	0.00173625
Spirochaetes: Spirochaetaceae: Bullifex	Bullifex_&_2815782	15560	0.00314502	21	0	0	0	0.000950327	0.000136633
Proteobacteria: Brucellaceae: Falsochrobactrum	Falsochrobactrum_&_1649292	16637	0.154091	1	0	0	0	9.04788e-06	0
Firmicutes: Erysipelotrichaceae: Erysipelatoclostridium	Erysipelatoclostridium_&_1505663	16523	0.769619	112	0	0	0	1.4386	0.746609
Proteobacteria: Budviciaceae: Insectihabitans	Insectihabitans_&_2893178	16566.5	0.367078	6	0	0	0	4.41809e-05	4.99464e-06
Proteobacteria: Cardiobacteriaceae: Rappaport	Rappaport_&_1955421	16804	0.913038	13	0	0	0	0.000119492	1.89851e-05
Proteobacteria: Halomonadaceae: Modicisalibacter	Modicisalibacter_&_574347	16960	0.226052	3	0	0	0	0	1.9538e-05
Firmicutes: Listeriaceae: Listeria	Listeria_&_1637	16697	0.918755	68	0	0	0	0.000905728	0.000571327
Firmicutes: Lactobacillaceae: Latilactobacillus	Latilactobacillus_&_2767885	16766	0.992434	3	0	0	0	2.93617e-06	5.03995e-06
Proteobacteria: Comamonadaceae: Comamonas	Comamonas_&_283	16957	0.778378	63	0	0	0	0.000274371	0.000298112
Firmicutes: Lactobacillaceae: Lentilactobacillus	Lentilactobacillus_&_2767893	16487	0.511032	23	0	0	0	0.00012019	0.000103215
Proteobacteria: Pasteurellaceae: Frederiksenia	Frederiksenia_&_1649317	16430.5	0.348185	16	0	0	0	2.04197e-05	1.81068e-05
Firmicutes: Peptoniphilaceae: Finegoldia	Finegoldia_&_150022	16012	0.252945	61	0	0	0	0.000431934	0.000948485
Proteobacteria: Xanthobacteraceae: Azorhizobium	Azorhizobium_&_6	16637	0.154091	1	0	0	0	1.59417e-05	0
Bacteroidetes: Chitinophagaceae: Chitinophaga	Chitinophaga_&_79328	16957.5	0.396376	6	0	0	0	5.57206e-06	0.00506593
Firmicutes: : Ndongobacter	Ndongobacter_&_1930845	16960	0.226052	3	0	0	0	0	3.49169e-06
Firmicutes: Lachnospiraceae: Suipraeoptans	Suipraeoptans_&_2815779	17070.5	0.449734	20	0	0	0	9.04662e-05	0.000109403
Deinococcus-Thermus: Deinococcaceae: Deinococcus	Deinococcus_&_1298	16590.5	0.777942	54	0	0	0	0.000121374	0.000316592
Firmicutes: Enterococcaceae: Bavariicoccus	Bavariicoccus_&_697279	15794	0.0963917	46	0	0	0	0.000249891	0.000110807
Proteobacteria: Neisseriaceae: Snodgrassella	Snodgrassella_&_1193515	17280	0.0462714	8	0	0	0	0	5.83347e-05
Firmicutes: Lachnospiraceae: Marvinbryantia	Marvinbryantia_&_248744	16249	0.267725	28	0	0	0	0.000137143	0.000245267
Firmicutes: Peptoniphilaceae: Lagierella	Lagierella_&_1945592	16951	0.502056	9	0	0	0	6.42742e-05	6.46973e-05
Firmicutes: Eubacteriales Family XIII. Incertae Sedis: Alterileibacterium	Alterileibacterium_&_1980680	16637	0.716398	16	0	0	0	0.000417463	0.00275577
Firmicutes: : Massilistercora	Massilistercora_&_2717089	16302.5	0.167519	14	0	0	0	0.000167102	7.9308e-05
Firmicutes: Aerococcaceae: Aerococcus	Aerococcus_&_1375	16217.5	0.306515	38	0	0	0	0.000300904	0.000181119
Firmicutes: Clostridiaceae: Massilioclostridium	Massilioclostridium_&_1935927	16400	0.345957	19	0	0	0	0.000375693	4.26148e-05
Proteobacteria: Rhodobacteraceae: Carideicomes	Carideicomes_&_2699245	16832	0.487994	1	0	0	0	0	8.53844e-07
Firmicutes: Eubacteriaceae: Pseudoramibacter	Pseudoramibacter_&_113286	16701.5	0.609812	2	0	0	0	5.93127e-06	3.75598e-06
Bacteroidetes: Sphingobacteriaceae: Solitalea	Solitalea_&_929509	17024	0.161338	4	0	0	0	0	9.62175e-06
Proteobacteria: Alcaligenaceae: Pelistega	Pelistega_&_106146	16828.5	0.742228	4	0	0	0	1.00646e-05	0.000203873
Firmicutes: : Levyella	Levyella_&_1715798	16372	0.075939	6	0	0	0	3.8116e-05	1.01346e-05
Proteobacteria: Thiotrichaceae: Thiothrix	Thiothrix_&_1030	16375	0.0130926	3	0	0	0	5.89492e-06	0
Fusobacteria: Leptotrichiaceae: Oceanivirga	Oceanivirga_&_1824856	16896	0.619354	8	0	0	0	5.4236e-06	8.28072e-05
Firmicutes: Veillonellaceae: Negativicoccus	Negativicoccus_&_909928	17010	0.501412	16	0	0	0	0.00435817	0.00384493
Firmicutes: Planococcaceae: Planococcus	Planococcus_&_1372	16637	0.154091	1	0	0	0	5.36183e-06	0
Firmicutes: Lachnospiraceae: Anaerobutyricum	Anaerobutyricum_&_2569097	16872	0.860996	47	0	0	0	0.000675023	0.000549491
Proteobacteria: Aeromonadaceae: Oceanimonas	Oceanimonas_&_129577	16960	0.226052	3	0	0	0	0	3.18738e-06
Firmicutes: Lachnospiraceae: Muricomes	Muricomes_&_1918542	17032	0.463246	16	0	0	0	2.37606e-05	0.000444132
Proteobacteria: Oceanospirillaceae: Nitrincola	Nitrincola_&_267849	16037.5	0.0107557	10	0	0	0	0.000681181	7.77357e-06
Bacteroidetes: Prevotellaceae: Hallella	Hallella_&_52228	17534	0.0439774	18	0	0	0	3.88575e-05	0.00145578
Firmicutes: Staphylococcaceae: Jeotgalicoccus	Jeotgalicoccus_&_227979	17152	0.0852684	6	0	0	0	0	1.04568e-05
Bacteroidetes: Weeksellaceae: Elizabethkingia	Elizabethkingia_&_308865	16699	0.736653	5	0	0	0	1.07723e-05	1.50078e-05
Proteobacteria: Desulfovibrionaceae: Desulfovibrio	Desulfovibrio_&_872	17198	0.270697	19	0	0	0	0.000353381	0.000473258
Proteobacteria: Pasteurellaceae: Lonepinella	Lonepinella_&_53416	16229.5	0.348767	44	0	0	0	0.00011165	7.81981e-05
Firmicutes: Vallitaleaceae: Vallitalea	Vallitalea_&_1348611	16700.5	0.604407	2	0	0	0	3.61361e-06	1.20081e-06
Proteobacteria: Pectobacteriaceae: Musicola	Musicola_&_2884243	16694.5	0.855028	20	0	0	0	0.00013752	0.000173726
Proteobacteria: Sutterellaceae: Parasutterella	Parasutterella_&_577310	17088	0.116757	5	0	0	0	0	8.78725e-06
Proteobacteria: Pasteurellaceae: Cricetibacter	Cricetibacter_&_1648514	15606	0.0076381	24	0	0	0	6.93455e-05	5.27466e-05
Proteobacteria: Pasteurellaceae: Basfia	Basfia_&_697331	16264.5	0.311994	32	0	0	0	8.64426e-05	5.26956e-05
Firmicutes: Lachnospiraceae: Luxibacter	Luxibacter_&_2813348	16904	0.750875	23	0	0	0	3.35716e-05	0.000241524
Proteobacteria: Rhizobiaceae: Agrobacterium	Agrobacterium_&_357	16765	0.987391	3	0	0	0	1.78106e-05	1.23758e-05
Firmicutes: Erysipelotrichaceae: Faecalicoccus	Faecalicoccus_&_1573536	17021	0.293552	7	0	0	0	3.00136e-05	9.46754e-05
Firmicutes: Lachnospiraceae: Anaerotignum	Anaerotignum_&_2039240	16343	0.418678	36	0	0	0	0.000339576	0.000686617
Proteobacteria: Pasteurellaceae: Avibacterium	Avibacterium_&_292486	16102.5	0.352442	74	0	0	0	0.000490714	0.000407418
Proteobacteria: Morganellaceae: Arsenophonus	Arsenophonus_&_637	16089	0.0665427	17	0	0	0	0.000280663	3.20629e-05
Firmicutes: Oscillospiraceae: Pusillimonas (ex Kitahara et al. 2021)	Pusillimonas (ex Kitahara et al. 2021)_&_2892397	17064	0.4887	23	0	0	0	0.000267266	0.000524521
Bacteroidetes: Flavobacteriaceae: Capnocytophaga	Capnocytophaga_&_1016	16764	0.982348	3	0	0	0	2.20332e-06	1.59833e-06
Proteobacteria: Yersiniaceae: Gibbsiella	Gibbsiella_&_929812	15717	0.101919	57	0	0	0	0.000550776	0.000222079
Firmicutes: Clostridiaceae: Hungatella	Hungatella_&_1649459	17619	0.178797	55	0	0	0	0.0672549	0.35391
Firmicutes: Oscillospiraceae: Ethanoligenens	Ethanoligenens_&_253238	17140	0.328297	18	0	0	0	9.136e-05	0.00018942
Firmicutes: Clostridiaceae: Haloimpatiens	Haloimpatiens_&_1755832	16634	0.578662	7	0	0	0	2.72496e-05	2.67085e-05
Actinobacteria: Eggerthellaceae: Gordonibacter	Gordonibacter_&_644652	18080	0.0307806	50	0	0	0	0.00118599	0.00231116
Firmicutes: Christensenellaceae: Christensenella	Christensenella_&_990721	17347.5	0.127619	18	0	0	0	1.52519e-05	0.00128973
Firmicutes: Bacillaceae: Halobacillus	Halobacillus_&_45667	16677.5	0.789362	14	0	0	0	0.000676915	0.000208559
Proteobacteria: Sphingomonadaceae: Novosphingobium	Novosphingobium_&_165696	16750	0.955373	12	0	0	0	0.000141255	2.54411e-05
Firmicutes: Oscillospiraceae: Solibaculum	Solibaculum_&_2842531	16990	0.596139	22	0	0	0	0.0035765	0.00677286
Firmicutes: Selenomonadaceae: Propionispira	Propionispira_&_84034	16696	0.725576	5	0	0	0	1.13521e-05	4.48108e-06
Proteobacteria: Zoogloeaceae: Azoarcus	Azoarcus_&_12960	16614	0.693837	19	0	0	0	5.40917e-05	4.38284e-05
Firmicutes: Lactobacillaceae: Agrilactobacillus	Agrilactobacillus_&_2767875	16832	0.487994	1	0	0	0	0	8.74286e-06
Proteobacteria: Comamonadaceae: Variovorax	Variovorax_&_34072	16832	0.487994	1	0	0	0	0	1.54651e-05
Firmicutes: Lactobacillaceae: Liquorilactobacillus	Liquorilactobacillus_&_2767888	16562	0.555157	15	0	0	0	0.000216032	0.00020835
Proteobacteria: Budviciaceae: Budvicia	Budvicia_&_82978	16495	0.418608	14	0	0	0	2.4151e-05	6.47014e-05
Firmicutes: Coprobacillaceae: Eggerthia	Eggerthia_&_1279384	16853	0.89609	58	0	0	0	0.000607668	0.00052246
Firmicutes: Peptoniphilaceae: Parvimonas	Parvimonas_&_543311	16811	0.923708	25	0	0	0	0.000234767	0.00116864
Firmicutes: Erysipelotrichaceae: Amedibacterium	Amedibacterium_&_2749267	16937.5	0.656537	18	0	0	0	0.000247356	0.000262898
Bacteroidetes: Prevotellaceae: Alloprevotella	Alloprevotella_&_1283313	18004	0.031417	44	0	0	0	0.000847291	0.00145122
Firmicutes: Clostridiaceae: Inconstantimicrobium	Inconstantimicrobium_&_2815784	15918	0.00460276	11	0	0	0	0.000126165	2.55168e-05
Firmicutes: Bacillaceae: Schinkia	Schinkia_&_2837509	16373	0.207126	12	0	0	0	8.66911e-05	5.52378e-05
Proteobacteria: Idiomarinaceae: Pseudidiomarina	Pseudidiomarina_&_2800384	16832	0.487994	1	0	0	0	0	6.58963e-07
Actinobacteria: Eggerthellaceae: Enteroscipio	Enteroscipio_&_2126006	16701	0.744068	5	0	0	0	4.04504e-06	1.93726e-05
Firmicutes: Bacillaceae: Salimicrobium	Salimicrobium_&_351195	16506	0.0431728	2	0	0	0	6.17103e-05	0
Actinobacteria: Propionibacteriaceae: Acidipropionibacterium	Acidipropionibacterium_&_1912215	16302	0.120489	11	0	0	0	0.000125536	5.72243e-05
Firmicutes: Thermohalobacteraceae: Thermohalobacter	Thermohalobacter_&_99593	16832	0.487994	1	0	0	0	0	9.6622e-07
Firmicutes: Peptoniphilaceae: Helcococcus	Helcococcus_&_31983	16028	0.0956532	25	0	0	0	0.000328295	4.70327e-05
Cyanobacteria: Leptolyngbyaceae: Leptolyngbya	Leptolyngbya_&_47251	16701.5	0.609812	2	0	0	0	4.80169e-06	3.76868e-06
Proteobacteria: Bruguierivoracaceae: Sodalis	Sodalis_&_84565	16746	0.954884	18	0	0	0	0.000206385	0.000460907
Proteobacteria: Stappiaceae: Pseudovibrio	Pseudovibrio_&_258255	15929	0.0825443	30	0	0	0	0.00155951	0.000246705
Firmicutes: Erysipelotrichaceae: Absicoccus	Absicoccus_&_2718525	16096	0.0462445	14	0	0	0	0.000434525	5.77695e-05
Bacteroidetes: Sphingobacteriaceae: Mucilaginibacter	Mucilaginibacter_&_423349	17024	0.161338	4	0	0	0	0	4.55951e-06
Bacteroidetes: Hymenobacteraceae: Hymenobacter	Hymenobacter_&_89966	16890	0.775887	23	0	0	0	0.00789244	0.00277769
Proteobacteria: Campylobacteraceae: Campylobacter	Campylobacter_&_194	15758	0.0964053	50	0	0	0	0.000753093	0.00257253
Proteobacteria: Desulfovibrionaceae: Bilophila	Bilophila_&_35832	18167.5	0.0212226	50	0	0	0	0.0306498	0.0409141
Proteobacteria: Pasteurellaceae: Mesocricetibacter	Mesocricetibacter_&_1648517	16563.5	0.35997	6	0	0	0	0.000252855	3.06554e-06
Cyanobacteria: Calotrichaceae: Calothrix	Calothrix_&_1186	16891	0.547578	5	0	0	0	1.69103e-05	1.22922e-05
Firmicutes: Carnobacteriaceae: Atopobacter	Atopobacter_&_136491	16408.5	0.442857	28	0	0	0	0.00011088	0.000191946
Firmicutes: Lachnospiraceae: Anaerocolumna	Anaerocolumna_&_1843210	16428.5	0.236244	10	0	0	0	7.79731e-05	1.8604e-05
Bacteroidetes: Sphingobacteriaceae: Pedobacter	Pedobacter_&_84567	16955	0.492732	9	0	0	0	1.4067e-05	8.05074e-05
Proteobacteria: Roseobacteraceae: Thalassococcus	Thalassococcus_&_436357	17239	0.297901	26	0	0	0	0.00124158	0.00113169
Firmicutes: Lachnospiraceae: Catonella	Catonella_&_43996	17156	0.575038	68	0	0	0	0.00182562	0.0020741
Firmicutes: Peptostreptococcaceae: Filifactor	Filifactor_&_44259	17137	0.290023	15	0	0	0	6.80234e-05	0.000103599
Bacteroidetes: Cyclobacteriaceae: Cecembia	Cecembia_&_1187078	16637	0.154091	1	0	0	0	1.70188e-05	0
Actinobacteria: Bifidobacteriaceae: Aeriscardovia	Aeriscardovia_&_240233	17421	0.118483	22	0	0	0	2.50541e-05	0.000303587
Firmicutes: : Acidibacillus	Acidibacillus_&_1765682	17188.5	0.314948	22	0	0	0	0.000940711	0.00099497
Firmicutes: Lactobacillaceae: Ligilactobacillus	Ligilactobacillus_&_2767887	16557	0.606677	21	0	0	0	0.438098	0.0382669
Proteobacteria: Rhodanobacteraceae: Frateuria	Frateuria_&_70411	17206	0.178345	13	0	0	0	0.000193207	0.000132807
Firmicutes: Oscillospiraceae: Pseudoflavonifractor	Pseudoflavonifractor_&_1017280	17361	0.246686	34	0	0	0	0.00079461	0.00166867
Proteobacteria: Acetobacteraceae: Belnapia	Belnapia_&_365532	17325	0.226362	27	0	0	0	4.25236e-05	4.83987e-05
Firmicutes: Erysipelotrichaceae: Holdemania	Holdemania_&_61170	16747	0.956981	18	0	0	0	0.000129368	0.000145001
Proteobacteria: Chromobacteriaceae: Leeia	Leeia_&_650341	16832	0.487994	1	0	0	0	0	4.10655e-06
Firmicutes: Lachnospiraceae: Anaerosporobacter	Anaerosporobacter_&_653683	16760	0.973152	6	0	0	0	0.000148634	0.000120158
Proteobacteria: Erwiniaceae: Kalamiella	Kalamiella_&_2662752	15549.5	0.0560422	56	0	0	0	0.00406486	0.0026399
Firmicutes: Oscillospiraceae: Agathobaculum	Agathobaculum_&_2048137	17426	0.204549	35	0	0	0	0.0009157	0.000972895
Firmicutes: Oscillospiraceae: Angelakisella	Angelakisella_&_1935176	16661.5	0.831278	32	0	0	0	0.00043398	0.000521513
Firmicutes: Aerococcaceae: Ruoffia	Ruoffia_&_2862144	16764	0.982348	3	0	0	0	2.70283e-06	1.93435e-06
Firmicutes: Lactobacillaceae: Loigolactobacillus	Loigolactobacillus_&_2767889	16766	0.994629	6	0	0	0	3.5934e-06	7.93501e-05
Bacteroidetes: Haliscomenobacteraceae: Phaeodactylibacter	Phaeodactylibacter_&_1564515	16637	0.154091	1	0	0	0	1.61502e-06	0
Firmicutes: Paenibacillaceae: Cohnella	Cohnella_&_329857	16768	#NUM!	0	0	0	0	0	0
Firmicutes: Bacillaceae: Rossellomorea	Rossellomorea_&_2837508	16566	0.693606	34	0	0	0	0.000687107	0.000388185
Verrucomicrobia: Verrucomicrobiaceae: Roseibacillus	Roseibacillus_&_518755	16637	0.154091	1	0	0	0	1.75132e-05	0
Actinobacteria: Gordoniaceae: Gordonia	Gordonia_&_2053	17020	0.379557	10	0	0	0	6.10039e-06	2.00362e-05
Actinobacteria: Bifidobacteriaceae: Pseudoscardovia	Pseudoscardovia_&_1302778	18041.5	0.0425417	54	0	0	0	0.00149136	0.000910335
Fusobacteria: Leptotrichiaceae: Caviibacter	Caviibacter_&_1792239	16822	0.823884	7	0	0	0	0.000203316	1.59823e-05
Proteobacteria: Vibrionaceae: Enterovibrio	Enterovibrio_&_188143	16896	0.324189	2	0	0	0	0	1.27932e-05
Proteobacteria: Xanthomonadaceae: Xylella	Xylella_&_2370	16832	0.487994	1	0	0	0	0	8.42555e-07
Proteobacteria: Caulobacteraceae: Brevundimonas	Brevundimonas_&_41275	16896	0.324189	2	0	0	0	0	1.88948e-06
Proteobacteria: Alcaligenaceae: Eoetvoesia	Eoetvoesia_&_1477505	16700.5	0.604407	2	0	0	0	1.28044e-05	1.59409e-06
Fusobacteria: Leptotrichiaceae: Leptotrichia	Leptotrichia_&_32067	16869	0.8014	20	0	0	0	0.000115412	0.000186702
Firmicutes: Oscillospiraceae: Bittarella	Bittarella_&_1929297	17006	0.508525	16	0	0	0	0.000109457	0.000149833
Firmicutes: Staphylococcaceae: Salinicoccus	Salinicoccus_&_45669	16960	0.226052	3	0	0	0	0	4.66669e-06
Actinobacteria: : Tomitella	Tomitella_&_741759	16832	0.487994	1	0	0	0	0	9.6769e-07
Firmicutes: Lachnospiraceae: Johnsonella	Johnsonella_&_43994	17145	0.35715	21	0	0	0	0.00011392	0.000574894
Proteobacteria: Burkholderiaceae: Burkholderia	Burkholderia_&_32008	16873	0.840198	35	0	0	0	9.23127e-05	0.000145672
Firmicutes: Thermoanaerobacterales Family III. Incertae Sedis: Caldicellulosiruptor	Caldicellulosiruptor_&_44000	16768	#NUM!	0	0	0	0	0	0
Actinobacteria: Micrococcaceae: Paeniglutamicibacter	Paeniglutamicibacter_&_1742990	16765	0.987391	3	0	0	0	6.53856e-06	8.0361e-06
Firmicutes: Erysipelotrichaceae: Dielma	Dielma_&_1472649	16896	0.324189	2	0	0	0	0	3.66007e-06
Proteobacteria: Desulfobacteraceae: Desulfobacter	Desulfobacter_&_2289	16896	0.324189	2	0	0	0	0	7.14016e-06
Actinobacteria: Coriobacteriaceae: Olegusella	Olegusella_&_1979843	16960	0.226052	3	0	0	0	0	7.58807e-06
Firmicutes: Planococcaceae: Kurthia	Kurthia_&_1649	16637	0.154091	1	0	0	0	4.24776e-07	0
Firmicutes: Eubacteriales Family XIII. Incertae Sedis: Bacilliculturomica	Bacilliculturomica_&_2005387	16632	0.457618	4	0	0	0	6.00409e-05	2.08004e-06
Firmicutes: : Gemmiger	Gemmiger_&_204475	17145	0.35715	21	0	0	0	6.43411e-05	0.00918367
Firmicutes: Bacillaceae: Massilibacterium	Massilibacterium_&_1923871	16832	0.487994	1	0	0	0	0	6.42075e-07
Firmicutes: Lachnospiraceae: Merdimonas	Merdimonas_&_2023266	16883	0.800019	26	0	0	0	0.000356671	0.000723377
Actinobacteria: Actinomycetaceae: Trueperella	Trueperella_&_1069494	16896	0.324189	2	0	0	0	0	2.77843e-05
Firmicutes: Erysipelotrichaceae: Bulleidia	Bulleidia_&_118747	16188.5	0.270004	36	0	0	0	0.000121637	0.000428308
Actinobacteria: Pseudonocardiaceae: Saccharopolyspora	Saccharopolyspora_&_1835	16832	0.487994	1	0	0	0	0	0.000109685
Firmicutes: Lachnospiraceae: Cuneatibacter	Cuneatibacter_&_1918450	16736	0.945405	27	0	0	0	0.00149951	0.000383294
Proteobacteria: Hafniaceae: Obesumbacterium	Obesumbacterium_&_82982	16506	0.199216	5	0	0	0	3.37717e-05	8.9001e-05
Bacteroidetes: Muribaculaceae: Sodaliphilus	Sodaliphilus_&_2815786	17774	0.0234712	25	0	0	0	0.000256854	0.000559399
Firmicutes: Erysipelotrichaceae: Massilicoli	Massilicoli_&_2683202	17140	0.286114	15	0	0	0	7.25956e-05	0.000153076
Firmicutes: Clostridiaceae: Lactonifactor	Lactonifactor_&_420345	16480	0.436901	17	0	0	0	0.000248036	6.88386e-05
Actinobacteria: Dermabacteraceae: Dermabacter	Dermabacter_&_36739	16765	0.992663	9	0	0	0	1.09694e-05	0.000732745
Bacteroidetes: Sphingobacteriaceae: Sphingobacterium	Sphingobacterium_&_28453	17017	0.385268	10	0	0	0	1.30412e-05	4.47514e-05
Firmicutes: Clostridiaceae: Proteiniclasticum	Proteiniclasticum_&_1155385	16832	0.487994	1	0	0	0	0	1.21378e-06
Actinobacteria: Eggerthellaceae: Phoenicibacter	Phoenicibacter_&_1981050	16896	0.324189	2	0	0	0	0	1.92623e-06
Firmicutes: Aerococcaceae: Fundicoccus	Fundicoccus_&_2761542	16568.5	0.371865	6	0	0	0	1.44048e-05	3.12076e-05
Proteobacteria: Pectobacteriaceae: Lonsdalea	Lonsdalea_&_1082702	14543.5	0.00489195	96	0	0	0	0.00186396	0.000753329
Firmicutes: Oscillospiraceae: Ruminococcus	Ruminococcus_&_1263	16736	0.938592	21	0	0	0	0.00010252	9.54003e-05
Proteobacteria: Sulfurovaceae: Sulfurovum	Sulfurovum_&_265570	16889	0.74454	17	0	0	0	1.78343e-05	3.70248e-05
Firmicutes: Oscillospiraceae: Fastidiosipila	Fastidiosipila_&_236752	16699.5	0.791054	8	0	0	0	1.31911e-05	4.63722e-05
Actinobacteria: Eggerthellaceae: Denitrobacterium	Denitrobacterium_&_79603	16503	0.194109	5	0	0	0	1.32897e-05	1.29973e-05
Verrucomicrobia: Verrucomicrobiaceae: Haloferula	Haloferula_&_574899	16637	0.154091	1	0	0	0	0.000406519	0
Verrucomicrobia: Puniceicoccaceae: Pelagicoccus	Pelagicoccus_&_455433	16765	0.987391	3	0	0	0	3.08531e-06	6.08355e-06
Actinobacteria: Atopobiaceae: Thermophilibacter	Thermophilibacter_&_2847307	17231	0.278511	23	0	0	0	0.000300618	0.000268648
Balneolaeota: Balneolaceae: Aliifodinibius	Aliifodinibius_&_1397107	16832	0.487994	1	0	0	0	0	8.56847e-07
Bacteroidetes: Muribaculaceae: Muribaculum	Muribaculum_&_1918540	18548	0.00959009	67	0	0	0	0.000387196	0.00279256
Firmicutes: Lachnospiraceae: Butyrivibrio	Butyrivibrio_&_830	16956.5	0.547724	12	0	0	0	3.52402e-05	0.000329342
Bacteroidetes: Tannerellaceae: Tannerella	Tannerella_&_195950	16891	0.547578	5	0	0	0	6.1062e-05	6.99994e-06
Firmicutes: Oscillospiraceae: Dysosmobacter	Dysosmobacter_&_2591381	17305	0.287638	33	0	0	0	0.000937486	0.000597906
Proteobacteria: Fastidiosibacteraceae: Cysteiniphilum	Cysteiniphilum_&_2056696	16764	0.982348	3	0	0	0	4.80169e-06	2.26896e-06
Proteobacteria: Alcaligenaceae: Parapusillimonas	Parapusillimonas_&_1403714	16239	0.0648167	10	0	0	0	0.000225138	6.90037e-05
Bacteroidetes: Chitinophagaceae: Segetibacter	Segetibacter_&_460073	16766	0.992434	3	0	0	0	2.68735e-06	5.9557e-06
Firmicutes: Syntrophomonadaceae: Candidatus Syntrophocurvum	Candidatus Syntrophocurvum_&_2293313	16637	0.154091	1	0	0	0	2.00756e-06	0
Actinobacteria: Coriobacteriaceae: Enorma	Enorma_&_1472762	17686.5	0.080311	36	0	0	0	0.000202402	0.000478609
Firmicutes: Coprobacillaceae: Catenibacterium	Catenibacterium_&_135858	17008	0.504962	16	0	0	0	0.000127684	0.000756469
Bacteroidetes: Flavobacteriaceae: Gramella	Gramella_&_292691	16503	0.194109	5	0	0	0	1.33139e-05	1.81426e-05
Firmicutes: Enterococcaceae: Pilibacter	Pilibacter_&_337670	16306	0.0234725	5	0	0	0	6.65574e-05	1.30655e-06
Bacteroidetes: Prolixibacteraceae: Puteibacter	Puteibacter_&_2705385	16832	0.487994	1	0	0	0	0	7.96921e-07
Firmicutes: Oscillospiraceae: Flavonifractor	Flavonifractor_&_946234	17352	0.283601	39	0	0	0	0.0388419	0.0173894
Actinobacteria: Dermatophilaceae: Mobilicoccus	Mobilicoccus_&_984996	16956.5	0.39888	6	0	0	0	1.10676e-05	2.42805e-05
Firmicutes: Oscillospiraceae: Pseudoclostridium	Pseudoclostridium_&_2304693	16832	0.487994	1	0	0	0	0	1.14871e-06
Firmicutes: Clostridiaceae: Abyssisolibacter	Abyssisolibacter_&_2683336	16506	0.0431728	2	0	0	0	1.00441e-05	0
Actinobacteria: Micrococcaceae: Tersicoccus	Tersicoccus_&_1418588	16890	0.635936	8	0	0	0	8.70291e-06	5.53994e-05
Proteobacteria: Morganellaceae: Morganella	Morganella_&_581	16186	0.0949876	15	0	0	0	7.28696e-05	0.112908
Proteobacteria: Rhodocyclaceae: Rugosibacter	Rugosibacter_&_1914449	16374	0.0774333	6	0	0	0	0.000111384	4.2889e-05
Firmicutes: Peptostreptococcaceae: Peptoanaerobacter	Peptoanaerobacter_&_1913599	17518	0.120701	30	0	0	0	0.000701649	0.00176687
Firmicutes: Sporomusaceae: Pelosinus	Pelosinus_&_365348	16765	0.987391	3	0	0	0	6.70149e-05	7.82153e-05
Firmicutes: : Ezakiella	Ezakiella_&_1582879	16893	0.711723	14	0	0	0	3.19629e-05	0.000523041
Proteobacteria: Bruguierivoracaceae: Biostraticola	Biostraticola_&_466108	15637.5	0.00685845	22	0	0	0	0.00072908	8.47088e-05
Actinobacteria: Thermomonosporaceae: Actinomadura	Actinomadura_&_1988	16562.5	0.35762	6	0	0	0	0.000317103	8.16627e-06
Actinobacteria: Atopobiaceae: Parolsenella	Parolsenella_&_2082587	18287	0.00526331	39	0	0	0	0.000725215	0.00135946
Bacteroidetes: Marinilabiliaceae: Thermophagus	Thermophagus_&_1434049	16637	0.154091	1	0	0	0	3.07972e-06	0
Proteobacteria: Budviciaceae: Jinshanibacter	Jinshanibacter_&_2810357	16297.5	0.162998	14	0	0	0	0.000127836	4.19519e-05
Actinobacteria: Eggerthellaceae: Adlercreutzia	Adlercreutzia_&_447020	16801.5	0.926807	16	0	0	0	0.000112385	3.37357e-05
Firmicutes: Oscillospiraceae: Subdoligranulum	Subdoligranulum_&_292632	17023	0.542579	22	0	0	0	4.61717e-05	0.000462757
Acidobacteria: Acanthopleuribacteraceae: Acanthopleuribacter	Acanthopleuribacter_&_442869	16832	0.487994	1	0	0	0	0	1.68388e-06
Firmicutes: Peptococcaceae: Peptococcus	Peptococcus_&_2740	16765	0.987391	3	0	0	0	4.17538e-06	1.36016e-05
Actinobacteria: Pseudonocardiaceae: Lentzea	Lentzea_&_165301	16958.5	0.543473	12	0	0	0	1.44433e-05	0.000988858
Firmicutes: Aerococcaceae: Ignavigranum	Ignavigranum_&_89092	16759	0.969574	6	0	0	0	2.05986e-05	6.11316e-06
Firmicutes: : Neofamilia	Neofamilia_&_1933048	16698	0.732954	5	0	0	0	1.44639e-05	1.07002e-05
Actinobacteria: Nocardiaceae: Nocardia	Nocardia_&_1817	16896	0.324189	2	0	0	0	0	3.70219e-06
Firmicutes: Eubacteriales Family XIII. Incertae Sedis: Hornefia	Hornefia_&_2815774	16331	0.316089	24	0	0	0	0.00119244	0.000464778
Firmicutes: Selenomonadaceae: Pectinatus	Pectinatus_&_864	17273	0.134273	14	0	0	0	4.91493e-05	0.000226525
Firmicutes: Oscillospiraceae: Fournierella	Fournierella_&_1940255	17408	0.126	22	0	0	0	5.95804e-05	0.0044647
Firmicutes: Acidaminococcaceae: Phascolarctobacterium	Phascolarctobacterium_&_33024	17866	0.0827539	55	0	0	0	0.0291913	0.142943
Tenericutes: Mycoplasmataceae: Mycoplasmopsis	Mycoplasmopsis_&_2767358	16619	0.603871	10	0	0	0	0.000237914	1.10508e-05
Actinobacteria: Coriobacteriaceae: Senegalimassilia	Senegalimassilia_&_1473205	18081	0.0425004	58	0	0	0	0.00363905	0.00677866
Proteobacteria: Alcanivoracaceae: Alcanivorax	Alcanivorax_&_59753	17386	0.245264	37	0	0	0	0.000169807	9.30374e-05
Firmicutes: Lactobacillaceae: Secundilactobacillus	Secundilactobacillus_&_2767892	16899	0.724172	17	0	0	0	3.33746e-05	0.000106396
Proteobacteria: Methylobacteriaceae: Microvirga	Microvirga_&_186650	16828.5	0.742228	4	0	0	0	2.8864e-05	3.03453e-05
Proteobacteria: Alteromonadaceae: Bowmanella	Bowmanella_&_366580	16506	0.0431728	2	0	0	0	1.28425e-05	0
Firmicutes: Erysipelotrichaceae: Floccifex	Floccifex_&_2815783	16888	0.641504	8	0	0	0	0.000119827	3.45315e-05
Bacteroidetes: Prolixibacteraceae: Maribellus	Maribellus_&_2678352	16765	0.987391	3	0	0	0	2.94151e-06	3.16506e-06
Firmicutes: Lachnospiraceae: Bariatricus	Bariatricus_&_1924081	16680	0.812959	17	0	0	0	0.000343348	0.00011642
Firmicutes: Listeriaceae: Brochothrix	Brochothrix_&_2755	16308	0.0240808	5	0	0	0	0.000164673	1.62363e-05
Proteobacteria: Chromatiaceae: Lamprocystis	Lamprocystis_&_53452	16626	0.621034	10	0	0	0	0.000170129	7.42868e-05
Firmicutes: Oscillospiraceae: Monoglobus	Monoglobus_&_2039302	16886	0.695107	11	0	0	0	4.75037e-05	0.000113122
Firmicutes: Lachnospiraceae: Frisingicoccus	Frisingicoccus_&_1918511	16486	0.553831	29	0	0	0	0.00113472	0.000299359
Bacteroidetes: Flavobacteriaceae: Winogradskyella	Winogradskyella_&_286104	16632	0.457618	4	0	0	0	7.08994e-06	2.32189e-06
Bacteroidetes: Dysgonomonadaceae: Proteiniphilum	Proteiniphilum_&_294702	16896	0.324189	2	0	0	0	0	1.34523e-06
Proteobacteria: Bradyrhizobiaceae: Afipia	Afipia_&_1033	16701.5	0.609812	2	0	0	0	2.8397e-06	4.42282e-06
Actinobacteria: Coriobacteriaceae: Coriobacterium	Coriobacterium_&_33870	16637	0.154091	1	0	0	0	1.94376e-06	0
Proteobacteria: Vibrionaceae: Photobacterium	Photobacterium_&_657	16060.5	0.130727	28	0	0	0	6.29572e-05	0.000168782
Proteobacteria: : Chitinivorax	Chitinivorax_&_1433992	16700.5	0.604407	2	0	0	0	1.73095e-06	8.16985e-07
Proteobacteria: Pectobacteriaceae: Samsonia	Samsonia_&_160433	16752	0.967466	18	0	0	0	0.00148049	0.00107185
Proteobacteria: : Alkalimonas	Alkalimonas_&_265980	16832	0.487994	1	0	0	0	0	1.96361e-05
Actinobacteria: Propionibacteriaceae: Tessaracoccus	Tessaracoccus_&_72763	17482	0.189804	39	0	0	0	0.00042878	0.000559218
Firmicutes: Carnobacteriaceae: Isobaculum	Isobaculum_&_142587	16832	0.487994	1	0	0	0	0	4.48675e-05
Actinobacteria: Euzebyaceae: Euzebya	Euzebya_&_908623	16685	0.783172	11	0	0	0	0.000525778	0.000552928
Firmicutes: Lachnospiraceae: Lachnobacterium	Lachnobacterium_&_140625	16637	0.154091	1	0	0	0	4.88584e-06	0
Firmicutes: Lachnospiraceae: Kineothrix	Kineothrix_&_2163168	16571	0.214163	3	0	0	0	2.59365e-06	2.38479e-06
Firmicutes: Lachnospiraceae: Schaedlerella	Schaedlerella_&_2676048	16479	0.470252	20	0	0	0	0.000204888	0.00010371
Proteobacteria: Comamonadaceae: Curvibacter	Curvibacter_&_281915	16832	0.487994	1	0	0	0	0	2.30709e-06
Firmicutes: Lachnospiraceae: Lachnospira	Lachnospira_&_28050	16667	0.785803	17	0	0	0	0.000651041	8.36967e-05
Proteobacteria: Endozoicomonadaceae: Parendozoicomonas	Parendozoicomonas_&_2066475	17072.5	0.366878	14	0	0	0	0.000694982	0.00177296
Proteobacteria: Budviciaceae: Pragia	Pragia_&_82984	16896	0.324189	2	0	0	0	0	7.01101e-05
Actinobacteria: Actinomycetaceae: Actinobaculum	Actinobaculum_&_76833	16766	0.992434	3	0	0	0	1.33083e-05	4.42153e-05
Proteobacteria: : Ignatzschineria	Ignatzschineria_&_112008	16832	0.487994	1	0	0	0	0	1.80818e-06
Bacteroidetes: Weeksellaceae: Cloacibacterium	Cloacibacterium_&_501783	16832	0.487994	1	0	0	0	0	2.97931e-06
Firmicutes: Bacillaceae: Gracilibacillus	Gracilibacillus_&_74385	17408	0.0254606	10	0	0	0	0	4.73203e-05
Proteobacteria: Moraxellaceae: Moraxella	Moraxella_&_475	16486	0.509527	23	0	0	0	0.00122179	0.000335864
Cyanobacteria: Spirulinaceae: Spirulina	Spirulina_&_1154	16700.5	0.604407	2	0	0	0	2.95422e-06	3.14207e-07
Firmicutes: Lachnospiraceae: Hespellia	Hespellia_&_241189	17345.5	0.065024	12	0	0	0	3.3154e-06	0.000112577
Proteobacteria: Neisseriaceae: Crenobacter	Crenobacter_&_1654931	16637	0.154091	1	0	0	0	1.97491e-06	0
Firmicutes: Veillonellaceae: Massilibacillus	Massilibacillus_&_1973275	16637	0.154091	1	0	0	0	7.30692e-06	0
Proteobacteria: Comamonadaceae: Delftia	Delftia_&_80865	16896	0.324189	2	0	0	0	0	6.02246e-06
Proteobacteria: Alteromonadaceae: Agarivorans	Agarivorans_&_261825	16960	0.226052	3	0	0	0	0	0.00012527
Firmicutes: Carnobacteriaceae: Marinilactibacillus	Marinilactibacillus_&_191769	16896	0.324189	2	0	0	0	0	8.53638e-05
Planctomycetes: Pirellulaceae: Candidatus Laterigemmans	Candidatus Laterigemmans_&_2813766	16832	0.487994	1	0	0	0	0	9.0061e-07
Proteobacteria: Erwiniaceae: Phaseolibacter	Phaseolibacter_&_1297562	16637	0.154091	1	0	0	0	2.46425e-05	0
Proteobacteria: Alcaligenaceae: Castellaniella	Castellaniella_&_359336	16701.5	0.609812	2	0	0	0	3.66472e-06	8.40432e-06
Proteobacteria: Xanthomonadaceae: Pseudoxanthomonas	Pseudoxanthomonas_&_83618	16628	0.561713	7	0	0	0	2.44989e-05	4.90723e-06
Actinobacteria: Nocardioidaceae: Marmoricola	Marmoricola_&_86795	16488	0.636305	47	0	0	0	0.000158221	0.000236193
Actinobacteria: Cellulomonadaceae: Cellulomonas	Cellulomonas_&_1707	16832	0.487994	1	0	0	0	0	1.59682e-06
Firmicutes: : Proteiniborus	Proteiniborus_&_415014	16832	0.487994	1	0	0	0	0	1.50082e-06
Proteobacteria: Alcaligenaceae: Achromobacter	Achromobacter_&_222	16832	0.487994	1	0	0	0	0	6.88079e-07
Proteobacteria: Oceanospirillaceae: Marinomonas	Marinomonas_&_28253	16174	0.0290382	9	0	0	0	0.000944379	4.44921e-05
Proteobacteria: Sutterellaceae: Duodenibacillus	Duodenibacillus_&_1980697	17084.5	0.218248	8	0	0	0	9.14308e-06	0.000313301
Proteobacteria: Devosiaceae: Devosia	Devosia_&_46913	16832	0.487994	1	0	0	0	0	1.31624e-06
Actinobacteria: Eggerthellaceae: Slackia	Slackia_&_84108	18897	0.00390147	80	0	0	0	0.00138112	0.00416371
Proteobacteria: Roseobacteraceae: Maritimibacter	Maritimibacter_&_404235	16637	0.154091	1	0	0	0	5.98594e-06	0
Actinobacteria: Actinomycetaceae: Varibaculum	Varibaculum_&_184869	17402	0.0513175	13	0	0	0	1.69592e-05	0.000192696
Bacteroidetes: Dysgonomonadaceae: Petrimonas	Petrimonas_&_307628	17524	0.100509	27	0	0	0	0.000192153	0.000756528
Proteobacteria: Zooshikellaceae: Zooshikella	Zooshikella_&_202771	16637	0.154091	1	0	0	0	4.93479e-07	0
Firmicutes: : Evtepia	Evtepia_&_2211178	16754	0.96908	15	0	0	0	7.38751e-05	0.000100311
Firmicutes: Lactobacillaceae: Schleiferilactobacillus	Schleiferilactobacillus_&_2767891	16766	0.992434	3	0	0	0	2.08718e-06	6.73376e-05
Proteobacteria: Desulfobacteraceae: Desulfatibacillum	Desulfatibacillum_&_218207	16637	0.154091	1	0	0	0	6.92665e-06	0
Firmicutes: Peptoniphilaceae: Anaerosphaera	Anaerosphaera_&_1273095	16637	0.154091	1	0	0	0	1.12329e-05	0
Lentisphaerae: Victivallaceae: Victivallis	Victivallis_&_172900	16832	0.487994	1	0	0	0	0	2.27324e-05
Firmicutes: Clostridiaceae: Butyricicoccus	Butyricicoccus_&_580596	17298	0.293974	33	0	0	0	0.000628762	0.000655704
Proteobacteria: Colwelliaceae: Colwellia	Colwellia_&_28228	17828	0.146808	78	0	0	0	0.000996972	0.00140895
Proteobacteria: Pasteurellaceae: Testudinibacter	Testudinibacter_&_1755672	16896	0.324189	2	0	0	0	0	1.90747e-06
Proteobacteria: Oxalobacteraceae: Undibacterium	Undibacterium_&_401469	16832	0.487994	1	0	0	0	0	2.45395e-06
Firmicutes: Tepidanaerobacteraceae: Tepidanaerobacter	Tepidanaerobacter_&_499228	16832	0.487994	1	0	0	0	0	9.60702e-07
Proteobacteria: Alcaligenaceae: Alcaligenes	Alcaligenes_&_507	16637	0.154091	1	0	0	0	1.16752e-06	0
Firmicutes: Clostridiaceae: Marinisporobacter	Marinisporobacter_&_2018663	16440.5	0.0730484	4	0	0	0	4.9657e-06	6.33337e-06
Proteobacteria: Erythrobacteraceae: Tsuneonella	Tsuneonella_&_2800686	16960	0.226052	3	0	0	0	0	7.71042e-06
Actinobacteria: Brevibacteriaceae: Brevibacterium	Brevibacterium_&_1696	16896	0.324189	2	0	0	0	0	1.70821e-05
Firmicutes: Lactobacillaceae: Amylolactobacillus	Amylolactobacillus_&_2767876	16768	#NUM!	0	0	0	0	0	0
Firmicutes: : Candidatus Soleaferrea	Candidatus Soleaferrea_&_1470353	17024	0.161338	4	0	0	0	0	5.55394e-05
Firmicutes: Oscillospiraceae: Marasmitruncus	Marasmitruncus_&_1987749	16832	0.487994	1	0	0	0	0	1.36045e-06
Firmicutes: Lachnospiraceae: Tyzzerella	Tyzzerella_&_1506577	17529.5	0.193709	46	0	0	0	0.0271104	0.00997585
Proteobacteria: Burkholderiaceae: Caballeronia	Caballeronia_&_1827195	16698	0.732954	5	0	0	0	9.24731e-06	4.84347e-06
Firmicutes: Oscillospiraceae: Phocea	Phocea_&_1926663	16818	0.87897	13	0	0	0	0.000421074	0.000382454
Firmicutes: Lactobacillaceae: Paucilactobacillus	Paucilactobacillus_&_2767890	16835	0.837907	13	0	0	0	1.00224e-05	5.17575e-05
Actinobacteria: Actinomycetaceae: Buchananella	Buchananella_&_2767323	16832	0.487994	1	0	0	0	0	3.1381e-06
Firmicutes: Oscillospiraceae: Mageeibacillus	Mageeibacillus_&_1637257	16827.5	0.836682	10	0	0	0	1.15789e-05	6.91551e-05
Verrucomicrobia: Verrucomicrobiaceae: Prosthecobacter	Prosthecobacter_&_48463	16506	0.0431728	2	0	0	0	2.52187e-05	0
Synergistetes: Synergistaceae: Pyramidobacter	Pyramidobacter_&_638847	16768	#NUM!	0	0	0	0	0	0
Actinobacteria: Microbacteriaceae: Planctomonas	Planctomonas_&_2729624	16832	0.487994	1	0	0	0	0	2.19353e-05
Firmicutes: : Negativibacillus	Negativibacillus_&_1980693	16892	0.544314	5	0	0	0	6.00598e-06	1.19069e-05
Firmicutes: Erysipelotrichaceae: Longicatena	Longicatena_&_1918536	16953.5	0.670912	24	0	0	0	0.000112021	0.00438985
Actinobacteria: Dermabacteraceae: Helcobacillus	Helcobacillus_&_1161125	16569	0.209535	3	0	0	0	9.49376e-06	1.14014e-06
Proteobacteria: Cellvibrionaceae: Teredinibacter	Teredinibacter_&_2425	16896	0.324189	2	0	0	0	0	1.03919e-05
Firmicutes: Lachnospiraceae: Lacrimispora	Lacrimispora_&_2719231	17078	0.301899	11	0	0	0	8.10788e-05	7.99316e-05
Actinobacteria: Eggerthellaceae: Arabiibacter	Arabiibacter_&_2005386	16636	0.471003	4	0	0	0	2.66368e-06	3.78659e-06
Firmicutes: Lachnospiraceae: Mobilisporobacter	Mobilisporobacter_&_1780122	16375	0.0130926	3	0	0	0	4.03187e-05	0
Proteobacteria: Oxalobacteraceae: Herbaspirillum	Herbaspirillum_&_963	16637	0.154091	1	0	0	0	5.23483e-06	0
Firmicutes: Lachnospiraceae: Roseburia	Roseburia_&_841	16778	0.989344	73	0	0	0	0.0283833	0.00416909
Firmicutes: Thermohalobacteraceae: Caloranaerobacter	Caloranaerobacter_&_171003	16768	#NUM!	0	0	0	0	0	0
Firmicutes: : Sedimentibacter	Sedimentibacter_&_190972	16828.5	0.742228	4	0	0	0	2.31671e-06	3.33027e-06
Proteobacteria: Neisseriaceae: Vitreoscilla	Vitreoscilla_&_59	16700.5	0.604407	2	0	0	0	0.000236847	0.000114031
Firmicutes: Erysipelotrichaceae: Allobaculum	Allobaculum_&_174708	15969	0.082587	27	0	0	0	0.000190928	8.0415e-05
Actinobacteria: Propionibacteriaceae: Microlunatus	Microlunatus_&_29404	16832	0.487994	1	0	0	0	0	1.06413e-06
Firmicutes: Lachnospiraceae: Robinsoniella	Robinsoniella_&_588605	16893	0.627621	8	0	0	0	8.20638e-06	4.0241e-05
Proteobacteria: Aeromonadaceae: Oceanisphaera	Oceanisphaera_&_225143	16701.5	0.609812	2	0	0	0	3.7741e-05	2.06311e-05
Proteobacteria: Chromobacteriaceae: Chitinibacter	Chitinibacter_&_230666	17395	0.201337	31	0	0	0	0.000115968	0.000248718
Proteobacteria: Moraxellaceae: Psychrobacter	Psychrobacter_&_497	16697	0.729262	5	0	0	0	6.65033e-06	3.70643e-06
Proteobacteria: Rhodobacteraceae: Paracoccus	Paracoccus_&_265	16832	0.487994	1	0	0	0	0	1.5764e-05
Firmicutes: Bacillaceae: Oceanobacillus	Oceanobacillus_&_182709	17274	0.133503	14	0	0	0	1.51203e-05	6.18825e-05
Firmicutes: Aerococcaceae: Globicatella	Globicatella_&_13075	17024	0.161338	4	0	0	0	0	2.08216e-05
Bacteroidetes: Porphyromonadaceae: Macellibacteroides	Macellibacteroides_&_1159323	16765	0.987391	3	0	0	0	2.73198e-05	2.5763e-05
Firmicutes: Lachnospiraceae: Anaerostipes	Anaerostipes_&_207244	16531	0.747263	79	0	0	0	0.00975351	0.00346499
Proteobacteria: Erythrobacteraceae: Pelagerythrobacter	Pelagerythrobacter_&_2800685	16701.5	0.609812	2	0	0	0	5.91993e-06	6.89154e-06
Actinobacteria: Actinomycetaceae: Fannyhessea	Fannyhessea_&_2767327	16886	0.647093	8	0	0	0	0.00218111	3.04927e-05
Actinobacteria: Demequinaceae: Demequina	Demequina_&_577469	16896	0.324189	2	0	0	0	0	9.14203e-06
Firmicutes: Bacillaceae: Vulcanibacillus	Vulcanibacillus_&_551771	16768	#NUM!	0	0	0	0	0	0
Proteobacteria: Comamonadaceae: Melaminivora	Melaminivora_&_1649468	16832	0.487994	1	0	0	0	0	1.01188e-06
Actinobacteria: Micrococcaceae: Enteractinococcus	Enteractinococcus_&_1164863	16951	0.600271	15	0	0	0	1.94755e-05	3.29952e-05
Bacteroidetes: Flavobacteriaceae: Salinimicrobium	Salinimicrobium_&_561367	16832	0.487994	1	0	0	0	0	9.37223e-07
Bacteroidetes: Cytophagaceae: Spirosoma	Spirosoma_&_107	16777	0.985959	30	0	0	0	4.48014e-05	9.60181e-05
Firmicutes: Lachnospiraceae: Novisyntrophococcus	Novisyntrophococcus_&_2888809	17152	0.0852684	6	0	0	0	0	0.000119459
Firmicutes: Lachnospiraceae: Waltera	Waltera_&_2815781	17021	0.293552	7	0	0	0	1.62292e-05	0.00023768
Firmicutes: Carnobacteriaceae: Atopococcus	Atopococcus_&_269773	16832	0.487994	1	0	0	0	0	8.41666e-06
Firmicutes: Thermoanaerobacterales Family III. Incertae Sedis: Thermoanaerobacterium	Thermoanaerobacterium_&_28895	16832	0.487994	1	0	0	0	0	9.12113e-07
Proteobacteria: Hyphomicrobiaceae: Rhodoplanes	Rhodoplanes_&_29407	17280	0.0462714	8	0	0	0	0	0.00021006
Proteobacteria: Enterobacteriaceae: Edaphovirga	Edaphovirga_&_2678248	16567.5	0.369467	6	0	0	0	5.26879e-05	3.00912e-05
Proteobacteria: Alcaligenaceae: Bordetella	Bordetella_&_517	16832	0.487994	1	0	0	0	0	2.10359e-05
Bacteroidetes: Amoebophilaceae: Candidatus Amoebophilus	Candidatus Amoebophilus_&_281119	16832	0.487994	1	0	0	0	0	1.84348e-06
Actinobacteria: Atopobiaceae: Parafannyhessea	Parafannyhessea_&_2847312	17147	0.163871	9	0	0	0	8.74694e-06	4.53068e-05
Bacteroidetes: Prolixibacteraceae: Prolixibacter	Prolixibacter_&_314318	16768	#NUM!	0	0	0	0	0	0
Firmicutes: Defluviitaleaceae: Defluviitalea	Defluviitalea_&_1185408	16633	0.460944	4	0	0	0	1.66606e-05	3.48554e-06
Firmicutes: Peptostreptococcaceae: Acetoanaerobium	Acetoanaerobium_&_186831	16832	0.487994	1	0	0	0	0	1.361e-06
Firmicutes: Carnobacteriaceae: Allofustis	Allofustis_&_192987	16506	0.0431728	2	0	0	0	7.54555e-06	0
Actinobacteria: Propionibacteriaceae: Propionimicrobium	Propionimicrobium_&_203133	16894	0.537815	5	0	0	0	5.24816e-06	1.59986e-05
Firmicutes: Lachnospiraceae: Mobilitalea	Mobilitalea_&_1649471	16832	0.487994	1	0	0	0	0	6.38965e-06
Candidatus Saccharibacteria: Candidatus Nanosynbacteraceae: Candidatus Nanosynbacter	Candidatus Nanosynbacter_&_2093823	16436	0.167898	7	0	0	0	0.000588641	0.000110939
Actinobacteria: Micrococcaceae: Micrococcus	Micrococcus_&_1269	16633	0.460944	4	0	0	0	9.93641e-06	2.72557e-06
Firmicutes: Peptococcaceae: Paradesulfitobacterium	Paradesulfitobacterium_&_2881027	16637	0.154091	1	0	0	0	7.42941e-06	0
Proteobacteria: Halomonadaceae: Kushneria	Kushneria_&_504090	16695	0.721896	5	0	0	0	9.49183e-05	1.3792e-05
Actinobacteria: Eggerthellaceae: Raoultibacter	Raoultibacter_&_1926677	17392	0.160045	25	0	0	0	0.000224727	0.000418257
Proteobacteria: Comamonadaceae: Pelomonas	Pelomonas_&_335058	16700.5	0.604407	2	0	0	0	4.51042e-06	1.36615e-06
Firmicutes: Eubacteriales Family XIII. Incertae Sedis: Emergencia	Emergencia_&_1926556	16457	0.49211	26	0	0	0	0.00129992	0.000383993
Proteobacteria: Oceanospirillaceae: Pseudospirillum	Pseudospirillum_&_196078	16832	0.487994	1	0	0	0	0	1.47278e-06
Firmicutes: Clostridiaceae: Youngiibacter	Youngiibacter_&_1408818	16765	0.987391	3	0	0	0	4.31625e-06	5.50399e-06
Firmicutes: Erysipelotrichaceae: Longibaculum	Longibaculum_&_1918538	16748	0.950279	12	0	0	0	0.00250175	0.000252522
Thermotogae: Petrotogaceae: Marinitoga	Marinitoga_&_160798	16766	0.992434	3	0	0	0	2.10794e-06	4.8535e-06
Nitrospirae: Thermodesulfovibrionaceae: Thermodesulfovibrio	Thermodesulfovibrio_&_28261	16637	0.154091	1	0	0	0	5.01046e-06	0
Proteobacteria: Shewanellaceae: Parashewanella	Parashewanella_&_2547964	16637	0.154091	1	0	0	0	1.12418e-05	0
Proteobacteria: Aurantimonadaceae: Aureimonas	Aureimonas_&_414371	16832	0.487994	1	0	0	0	0	1.60272e-06
Firmicutes: Bacillaceae: Niallia	Niallia_&_2837506	16700.5	0.604407	2	0	0	0	3.91474e-06	8.02089e-07
Actinobacteria: Propionibacteriaceae: Luteococcus	Luteococcus_&_33983	16896	0.324189	2	0	0	0	0	3.8169e-06
Firmicutes: Aerococcaceae: Suicoccus	Suicoccus_&_2689587	17019	0.297392	7	0	0	0	5.47792e-05	5.27798e-05
Proteobacteria: Erythrobacteraceae: Altererythrobacter	Altererythrobacter_&_361177	16699	0.736653	5	0	0	0	5.57789e-05	0.000206495
Proteobacteria: Comamonadaceae: Acidovorax	Acidovorax_&_12916	16502	0.192429	5	0	0	0	1.85051e-05	2.38481e-06
Proteobacteria: Pasteurellaceae: Caviibacterium	Caviibacterium_&_2070443	16898	0.761564	23	0	0	0	3.07813e-05	0.000247281
Bacteroidetes: Rikenellaceae: Millionella	Millionella_&_1980038	16832	0.487994	1	0	0	0	0	1.90268e-06
Proteobacteria: Chromatiaceae: Marichromatium	Marichromatium_&_85076	16637	0.154091	1	0	0	0	2.42169e-06	0
Firmicutes: Erysipelotrichaceae: Amedibacillus	Amedibacillus_&_2749846	16877	0.810293	26	0	0	0	0.000141798	0.000294909
Proteobacteria: Xanthomonadaceae: Lysobacter	Lysobacter_&_68	16832	0.487994	1	0	0	0	0	2.26917e-06
Firmicutes: Bacillaceae: Desertibacillus	Desertibacillus_&_2039709	16699	0.736653	5	0	0	0	4.5178e-06	9.32535e-06
Firmicutes: Clostridiaceae: Beduini	Beduini_&_1922299	16832	0.487994	1	0	0	0	0	2.2972e-06
Firmicutes: Peptococcaceae: Desulfosporosinus	Desulfosporosinus_&_79206	16701.5	0.609812	2	0	0	0	1.09736e-06	2.43591e-06
Firmicutes: Oscillospiraceae: Ructibacterium	Ructibacterium_&_2884634	16432	0.162826	7	0	0	0	0.000286626	3.01224e-05
Firmicutes: Clostridiaceae: Paramaledivibacter	Paramaledivibacter_&_1884934	16637	0.154091	1	0	0	0	6.08503e-06	0
Firmicutes: Bacillaceae: Gottfriedia	Gottfriedia_&_2837503	16832	0.487994	1	0	0	0	0	1.74872e-06
Firmicutes: Lachnospiraceae: Herbinix	Herbinix_&_1663717	16832	0.487994	1	0	0	0	0	2.87944e-06
Proteobacteria: Alteromonadaceae: Alteromonas	Alteromonas_&_226	16293	0.11348	11	0	0	0	0.000135821	1.31873e-05
Firmicutes: Oscillospiraceae: Hydrogeniiclostidium	Hydrogeniiclostidium_&_2764317	16825.5	0.842144	10	0	0	0	1.75296e-05	4.68012e-05
Firmicutes: Acidaminococcaceae: Acidaminococcus	Acidaminococcus_&_904	17152	0.0852684	6	0	0	0	0	0.000255072
Proteobacteria: Piscirickettsiaceae: Methylophaga	Methylophaga_&_40222	16637	0.154091	1	0	0	0	0.000100675	0
Proteobacteria: Methylococcaceae: Methylocaldum	Methylocaldum_&_73778	16832	0.487994	1	0	0	0	0	2.70892e-06
Proteobacteria: Chromatiaceae: Pararheinheimera	Pararheinheimera_&_2071980	16637	0.154091	1	0	0	0	1.31193e-06	0
Acidobacteria: Acidobacteriaceae: Granulicella	Granulicella_&_940557	16768	#NUM!	0	0	0	0	0	0
Firmicutes: Eubacteriales Family XIII. Incertae Sedis: Baileyella	Baileyella_&_2815773	16820.5	0.855832	10	0	0	0	0.000206145	0.000107959
Bacteroidetes: Sphingobacteriaceae: Daejeonella	Daejeonella_&_2762385	16700.5	0.604407	2	0	0	0	7.11986e-06	3.05503e-06
Firmicutes: Selenomonadaceae: Selenomonas	Selenomonas_&_970	17088	0.116757	5	0	0	0	0	7.18179e-06
Firmicutes: Lachnospiraceae: Catenibacillus	Catenibacillus_&_2316203	16756	0.966261	9	0	0	0	3.00505e-05	6.36401e-05
Thermotogae: Fervidobacteriaceae: Thermosipho	Thermosipho_&_2420	16765	0.987391	3	0	0	0	4.95706e-06	3.60286e-06
Firmicutes: Sporomusaceae: Sporomusa	Sporomusa_&_2375	16832	0.487994	1	0	0	0	0	2.22144e-05
Actinobacteria: Dietziaceae: Dietzia	Dietzia_&_37914	16832	0.487994	1	0	0	0	0	1.35091e-06
Firmicutes: Bacillaceae: Cerasibacillus	Cerasibacillus_&_227864	16832	0.487994	1	0	0	0	0	4.18977e-06
Proteobacteria: Yersiniaceae: Ewingella	Ewingella_&_41201	16765	0.987391	3	0	0	0	3.41071e-06	3.9285e-05
Proteobacteria: Comamonadaceae: Hydrogenophaga	Hydrogenophaga_&_47420	16506	0.0431728	2	0	0	0	3.47105e-06	0
Firmicutes: Alicyclobacillaceae: Alicyclobacillus	Alicyclobacillus_&_29330	16637	0.154091	1	0	0	0	2.02452e-06	0
Actinobacteria: Actinomycetaceae: Pauljensenia	Pauljensenia_&_2740557	16827.5	0.746375	4	0	0	0	0.000101755	7.84197e-05
Firmicutes: Eubacteriales Family XIII. Incertae Sedis: Sinanaerobacter	Sinanaerobacter_&_2886866	16830.5	0.733956	4	0	0	0	5.93166e-06	0.000151593
Proteobacteria: Xanthomonadaceae: Xanthomonas	Xanthomonas_&_338	16764	0.982348	3	0	0	0	8.11989e-06	4.07391e-06
Firmicutes: Oscillospiraceae: Acetivibrio	Acetivibrio_&_35829	17368	0.276043	40	0	0	0	0.00109123	0.00130823
Proteobacteria: Comamonadaceae: Oryzisolibacter	Oryzisolibacter_&_2038733	16637	0.154091	1	0	0	0	3.95328e-05	0
Firmicutes: Clostridiaceae: Mordavella	Mordavella_&_1981033	17152	0.0852684	6	0	0	0	0	2.84867e-05
Firmicutes: Lachnospiraceae: Lachnotalea	Lachnotalea_&_1763508	16830.5	0.733956	4	0	0	0	1.00838e-06	4.99254e-06
Firmicutes: Lachnospiraceae: Faecalimonas	Faecalimonas_&_2005355	17253.5	0.416196	48	0	0	0	0.00194627	0.00192003
Firmicutes: Lachnospiraceae: Cellulosilyticum	Cellulosilyticum_&_698776	16634	0.464283	4	0	0	0	0.000165688	1.50608e-05
Bacteroidetes: Flavobacteriaceae: Maribacter	Maribacter_&_252356	16429	0.385346	19	0	0	0	7.36132e-05	0.000110975
Proteobacteria: Phyllobacteriaceae: Corticibacterium	Corticibacterium_&_1840210	16890	0.635936	8	0	0	0	9.79145e-06	1.5878e-05
Proteobacteria: : Motilimonas	Motilimonas_&_1914248	16960	0.226052	3	0	0	0	0	5.94821e-06
Firmicutes: Erysipelotrichaceae: Candidatus Stoquefichus	Candidatus Stoquefichus_&_1470349	17071	0.413358	17	0	0	0	0.000102852	0.00012277
Proteobacteria: Roseobacteraceae: Shimia	Shimia_&_573139	17210.5	0.122516	10	0	0	0	8.49125e-06	2.75577e-05
Firmicutes: Lachnospiraceae: Variimorphobacter	Variimorphobacter_&_2893029	16569	0.209535	3	0	0	0	5.53445e-06	1.61901e-07
Proteobacteria: Rhodobacteraceae: Halovulum	Halovulum_&_1844498	16679.5	0.845633	26	0	0	0	5.99868e-05	7.13661e-05
Proteobacteria: Chromobacteriaceae: Gulbenkiania	Gulbenkiania_&_397456	16766	0.992434	3	0	0	0	5.61897e-06	3.10203e-05
Firmicutes: Thermoactinomycetaceae: Marininema	Marininema_&_1155934	16832	0.487994	1	0	0	0	0	6.53986e-07
Cyanobacteria: Nostocaceae: Nostoc	Nostoc_&_1177	16637	0.154091	1	0	0	0	2.6998e-06	0
Proteobacteria: Chromatiaceae: Chromatium	Chromatium_&_1047	16700.5	0.604407	2	0	0	0	2.80507e-06	3.52026e-07
Firmicutes: Clostridiaceae: Anaeromicrobium	Anaeromicrobium_&_1929105	16636	0.471003	4	0	0	0	2.4135e-06	3.01172e-06
Proteobacteria: : Aquabacterium	Aquabacterium_&_92793	16637	0.154091	1	0	0	0	1.39394e-06	0
Proteobacteria: Morganellaceae: Moellerella	Moellerella_&_158848	16501	0.374036	11	0	0	0	0.000213157	0.000149543
Firmicutes: Lachnospiraceae: Faecalicatena	Faecalicatena_&_2005359	17035.5	0.641926	44	0	0	0	0.000428505	0.000518455
Firmicutes: Erysipelotrichaceae: Lactimicrobium	Lactimicrobium_&_2563777	16637	0.154091	1	0	0	0	4.43609e-06	0
Proteobacteria: Stappiaceae: Roseibium	Roseibium_&_150830	16626	0.556117	7	0	0	0	0.000121725	1.70903e-05
Firmicutes: Lactobacillaceae: Pediococcus	Pediococcus_&_1253	16241	0.0658369	10	0	0	0	0.000142656	0.000182192
Fusobacteria: Fusobacteriaceae: Ilyobacter	Ilyobacter_&_167639	16637	0.154091	1	0	0	0	9.01284e-06	0
Proteobacteria: Legionellaceae: Fluoribacter	Fluoribacter_&_461	16763	0.983889	6	0	0	0	4.46346e-06	6.43546e-06
Firmicutes: Lachnospiraceae: Dorea	Dorea_&_189330	17373	0.327665	52	0	0	0	0.00276177	0.00297203
Firmicutes: Peptostreptococcaceae: Criibacterium	Criibacterium_&_1937664	17072	0.477009	23	0	0	0	7.2299e-05	0.000187126
Firmicutes: Planococcaceae: Ureibacillus	Ureibacillus_&_160795	16637	0.154091	1	0	0	0	5.01046e-06	0
Proteobacteria: Vibrionaceae: Salinivibrio	Salinivibrio_&_51366	16637	0.154091	1	0	0	0	1.9559e-05	0
Proteobacteria: Helicobacteraceae: Helicobacter	Helicobacter_&_209	16768	#NUM!	0	0	0	0	0	0
Firmicutes: Lachnospiraceae: Fusicatenibacter	Fusicatenibacter_&_1407607	16838	0.904603	45	0	0	0	0.00274038	0.00165045
Firmicutes: Clostridiaceae: Anaerophilus	Anaerophilus_&_2810010	16637	0.154091	1	0	0	0	4.41539e-06	0
Firmicutes: Lachnospiraceae: Sellimonas	Sellimonas_&_1769710	17128	0.546739	48	0	0	0	0.00427175	0.00187637
Firmicutes: : Anaerotalea	Anaerotalea_&_2834241	16832	0.487994	1	0	0	0	0	3.49797e-05
Firmicutes: : Desulfuribacillus	Desulfuribacillus_&_1543703	16637	0.154091	1	0	0	0	3.54907e-06	0
Proteobacteria: Desulfarculaceae: Desulfocarbo	Desulfocarbo_&_1535192	16701.5	0.609812	2	0	0	0	1.69141e-06	8.53844e-07
Proteobacteria: Rhodanobacteraceae: Dyella	Dyella_&_231454	16832	0.487994	1	0	0	0	0	8.40851e-07
Firmicutes: Eubacteriales Family XIII. Incertae Sedis: Aminipila	Aminipila_&_2060094	16951	0.502056	9	0	0	0	0.000135601	8.42701e-05
Fusobacteria: Leptotrichiaceae: Sneathia	Sneathia_&_168808	16760	0.973152	6	0	0	0	3.73065e-05	2.00843e-05
Proteobacteria: Desulfobulbaceae: Desulfobulbus	Desulfobulbus_&_893	16632	0.457618	4	0	0	0	4.72827e-05	4.08512e-06
Firmicutes: Turicibacteraceae: Turicibacter	Turicibacter_&_191303	16375	0.0130926	3	0	0	0	7.89851e-05	0
Proteobacteria: Pasteurellaceae: Chelonobacter	Chelonobacter_&_658623	16766	0.992434	3	0	0	0	7.62649e-07	1.40352e-06
Candidatus Saccharibacteria: Candidatus Nanosyncoccacae: Candidatus Nanosyncoccus	Candidatus Nanosyncoccus_&_2171995	16832	0.487994	1	0	0	0	0	5.70186e-06
Bacteroidetes: Flavobacteriaceae: Luteirhabdus	Luteirhabdus_&_2893085	16637	0.154091	1	0	0	0	5.32003e-06	0
Firmicutes: Clostridiaceae: Desnuesiella	Desnuesiella_&_1924062	16440.5	0.0730484	4	0	0	0	9.31077e-06	1.75866e-05
Proteobacteria: Sphingomonadaceae: Sphingobium	Sphingobium_&_165695	16832	0.487994	1	0	0	0	0	6.86633e-05
Firmicutes: Lachnospiraceae: Acetitomaculum	Acetitomaculum_&_31980	16832	0.487994	1	0	0	0	0	5.24557e-07
Proteobacteria: Oceanospirillaceae: Amphritea	Amphritea_&_515417	16637	0.154091	1	0	0	0	4.33512e-06	0
Firmicutes: Bacillaceae: Lentibacillus	Lentibacillus_&_175304	16891	0.547578	5	0	0	0	1.03532e-05	1.26438e-05
Firmicutes: Erysipelotrichaceae: Merdibacter	Merdibacter_&_1935200	16629	0.699833	16	0	0	0	4.83958e-05	6.38176e-05
Thermotogae: Petrotogaceae: Oceanotoga	Oceanotoga_&_1255275	16761	0.976731	6	0	0	0	1.79853e-05	2.11573e-05
Actinobacteria: Ornithinimicrobiaceae: Ornithinimicrobium	Ornithinimicrobium_&_125287	16832	0.487994	1	0	0	0	0	2.4473e-06
Firmicutes: Lachnospiraceae: Enterocloster	Enterocloster_&_2719313	17481	0.331628	79	0	0	0	0.141554	0.505953
Actinobacteria: Treboniaceae: Trebonia	Trebonia_&_2767073	16832	0.487994	1	0	0	0	0	7.19299e-07
Actinobacteria: Pseudonocardiaceae: Amycolatopsis	Amycolatopsis_&_1813	16570	0.21184	3	0	0	0	9.51052e-06	2.39292e-06
Proteobacteria: Desulfovibrionaceae: Oleidesulfovibrio	Oleidesulfovibrio_&_2909705	16832	0.487994	1	0	0	0	0	2.61753e-06
Firmicutes: Oscillospiraceae: Provencibacterium	Provencibacterium_&_1987016	16888	0.641504	8	0	0	0	0.000109125	0.000104189
Bacteroidetes: Hymenobacteraceae: Pontibacter	Pontibacter_&_323449	16637	0.154091	1	0	0	0	3.7361e-06	0
Actinobacteria: Microbacteriaceae: Gulosibacter	Gulosibacter_&_256818	16506	0.0431728	2	0	0	0	3.08146e-05	0
Firmicutes: Staphylococcaceae: Nosocomiicoccus	Nosocomiicoccus_&_489909	16947.5	0.567055	12	0	0	0	2.13313e-05	1.31637e-05
Actinobacteria: Mycobacteriaceae: Mycolicibacterium	Mycolicibacterium_&_1866885	16832	0.487994	1	0	0	0	0	4.01745e-06
Proteobacteria: Alteromonadaceae: Marisediminitalea	Marisediminitalea_&_2662254	16637	0.154091	1	0	0	0	8.55953e-06	0
Firmicutes: Bacillaceae: Amphibacillus	Amphibacillus_&_29331	17329	0.107538	15	0	0	0	0.000134988	0.000197755
Actinobacteria: Nocardioidaceae: Nocardioides	Nocardioides_&_1839	16764	0.982348	3	0	0	0	0.000445773	1.06396e-05
Chloroflexi: Herpetosiphonaceae: Herpetosiphon	Herpetosiphon_&_64	16960	0.226052	3	0	0	0	0	4.892e-06
Firmicutes: Oscillospiraceae: Caproicibacterium	Caproicibacterium_&_2834348	16832	0.487994	1	0	0	0	0	3.36325e-06
Fusobacteria: Fusobacteriaceae: Cetobacterium	Cetobacterium_&_180162	16637	0.154091	1	0	0	0	2.50106e-05	0
Actinobacteria: Actinomycetaceae: Winkia	Winkia_&_2692118	16939	0.624449	15	0	0	0	4.49583e-05	4.80296e-05
Firmicutes: Carnobacteriaceae: Atopostipes	Atopostipes_&_292480	16960	0.226052	3	0	0	0	0	4.56954e-05
Firmicutes: Lactobacillaceae: Bombilactobacillus	Bombilactobacillus_&_2767878	16832	0.487994	1	0	0	0	0	2.68166e-05
Firmicutes: Planococcaceae: Savagea	Savagea_&_1655429	16832	0.487994	1	0	0	0	0	3.27458e-06
Verrucomicrobia: Akkermansiaceae: Akkermansia	Akkermansia_&_239934	16418	0.282305	13	0	0	0	0.815343	0.0141483
Actinobacteria: Atopobiaceae: Tractidigestivibacter	Tractidigestivibacter_&_2847313	16764	0.982348	3	0	0	0	5.44254e-06	1.53355e-06
Firmicutes: Oscillospiraceae: Neglectibacter	Neglectibacter_&_1924105	16622	0.654444	13	0	0	0	7.88501e-05	0.000104652
Proteobacteria: Hydrogenophilaceae: Tepidiphilus	Tepidiphilus_&_203470	16832	0.487994	1	0	0	0	0	9.88123e-07
Firmicutes: Lachnospiraceae: Oliverpabstia	Oliverpabstia_&_2815777	17276	0.28582	29	0	0	0	0.00020612	0.000401483
Proteobacteria: Burkholderiaceae: Pandoraea	Pandoraea_&_93217	16766	0.992434	3	0	0	0	4.15216e-07	3.37246e-06
Proteobacteria: Sphingomonadaceae: Sphingopyxis	Sphingopyxis_&_165697	16832	0.487994	1	0	0	0	0	1.34469e-06
Firmicutes: Lachnospiraceae: Velocimicrobium	Velocimicrobium_&_2815780	16816	0.903046	19	0	0	0	0.000111465	0.000130664
Fibrobacteres: Fibrobacteraceae: Hallerella	Hallerella_&_2815788	16757	0.969193	9	0	0	0	2.95862e-05	2.34369e-05
Actinobacteria: Dermabacteraceae: Brachybacterium	Brachybacterium_&_43668	16832	0.487994	1	0	0	0	0	1.00852e-06
Firmicutes: Oscillospiraceae: Drancourtella	Drancourtella_&_1903506	16762	0.985968	12	0	0	0	3.25076e-05	4.44509e-05
Bacteroidetes: Flavobacteriaceae: Aquimarina	Aquimarina_&_290174	16177.5	0.0081079	6	0	0	0	0.000260828	2.02991e-05
Firmicutes: Erysipelotrichaceae: Massilimicrobiota	Massilimicrobiota_&_1924110	17018	0.522272	19	0	0	0	7.86187e-05	0.000273134
Proteobacteria: Pseudoalteromonadaceae: Psychrosphaera	Psychrosphaera_&_907197	16832	0.487994	1	0	0	0	0	4.29962e-06
Bacteroidetes: Cyclobacteriaceae: Algoriphagus	Algoriphagus_&_246875	16632	0.457618	4	0	0	0	3.36748e-05	7.67069e-06
Firmicutes: Oscillospiraceae: Ruminiclostridium	Ruminiclostridium_&_1508657	16832	0.487994	1	0	0	0	0	1.10713e-06
Actinobacteria: Nocardiaceae: Williamsia	Williamsia_&_85043	16960	0.226052	3	0	0	0	0	3.69567e-06
Actinobacteria: Eggerthellaceae: Paraeggerthella	Paraeggerthella_&_651554	16946.5	0.639511	18	0	0	0	0.000293531	0.000495976
Firmicutes: Bacillaceae: Rubeoparvulum	Rubeoparvulum_&_1935206	16637	0.154091	1	0	0	0	5.01046e-06	0
Proteobacteria: Comamonadaceae: Pseudacidovorax	Pseudacidovorax_&_433923	16832	0.487994	1	0	0	0	0	6.64039e-06
Lentisphaerae: Lentisphaeraceae: Lentisphaera	Lentisphaera_&_256846	16832	0.487994	1	0	0	0	0	5.94073e-05
Proteobacteria: Xanthobacteraceae: Xanthobacter	Xanthobacter_&_279	16637	0.154091	1	0	0	0	9.30274e-06	0
Actinobacteria: Atopobiaceae: Olsenella	Olsenella_&_133925	17684	0.0696043	33	0	0	0	0.000197475	0.000723354
Proteobacteria: Aeromonadaceae: Tolumonas	Tolumonas_&_43947	16637	0.154091	1	0	0	0	1.79822e-06	0
Proteobacteria: Desulfovibrionaceae: Solidesulfovibrio	Solidesulfovibrio_&_2910984	16239	0.0648167	10	0	0	0	8.98126e-05	4.02544e-05
Firmicutes: Erysipelotrichaceae: Traorella	Traorella_&_1929045	16608	0.657039	16	0	0	0	0.000122703	0.000124259
Firmicutes: Erysipelotrichaceae: Faecalitalea	Faecalitalea_&_1573534	16696	0.725576	5	0	0	0	7.84821e-05	2.95358e-05
Actinobacteria: Cellulomonadaceae: Paraoerskovia	Paraoerskovia_&_665568	16832	0.487994	1	0	0	0	0	5.25356e-06
Firmicutes: Planococcaceae: Solibacillus	Solibacillus_&_648800	16832	0.487994	1	0	0	0	0	9.09865e-07
Proteobacteria: Oxalobacteraceae: Duganella	Duganella_&_75654	16637	0.154091	1	0	0	0	8.62411e-05	0
Actinobacteria: Actinomycetaceae: Gleimia	Gleimia_&_2692113	16569	0.209535	3	0	0	0	0.000137843	4.99195e-07
Actinobacteria: Microbacteriaceae: Pseudoclavibacter	Pseudoclavibacter_&_255204	16701.5	0.609812	2	0	0	0	4.0812e-06	2.35629e-06
Firmicutes: : Kallipyga	Kallipyga_&_1472763	16505	0.197503	5	0	0	0	1.97309e-05	0.00102441
Proteobacteria: Chromatiaceae: Rheinheimera	Rheinheimera_&_67575	16637	0.154091	1	0	0	0	1.25261e-05	0
Bacteroidetes: Weeksellaceae: Ornithobacterium	Ornithobacterium_&_28250	16895	0.53458	5	0	0	0	6.37164e-07	0.000284413
Proteobacteria: Aeromonadaceae: Zobellella	Zobellella_&_347533	16956	0.590324	15	0	0	0	6.41994e-05	0.000104744
Tenericutes: Mycoplasmataceae: Mycoplasma	Mycoplasma_&_2093	16431	0.161577	7	0	0	0	8.0907e-05	2.89833e-06
Firmicutes: Lachnospiraceae: Anaerobium	Anaerobium_&_1855714	16832	0.487994	1	0	0	0	0	5.27206e-07
Proteobacteria: Alcaligenaceae: Orrella	Orrella_&_1921582	16832	0.487994	1	0	0	0	0	1.94521e-06
Actinobacteria: Eggerthellaceae: Berryella	Berryella_&_2815775	17024	0.161338	4	0	0	0	0	2.78446e-05
Actinobacteria: Kytococcaceae: Kytococcus	Kytococcus_&_57499	16832	0.487994	1	0	0	0	0	1.21615e-06
Firmicutes: Tissierellaceae: Anaerosalibacter	Anaerosalibacter_&_1347386	16637	0.154091	1	0	0	0	2.17373e-05	0
Actinobacteria: Tsukamurellaceae: Tsukamurella	Tsukamurella_&_2060	16832	0.487994	1	0	0	0	0	1.93538e-06
Proteobacteria: Halieaceae: Kineobactrum	Kineobactrum_&_2678529	16766	0.992434	3	0	0	0	5.72853e-06	0.000253282
Proteobacteria: Comamonadaceae: Extensimonas	Extensimonas_&_1434001	16896	0.324189	2	0	0	0	0	0.000103676
Firmicutes: : Exiguobacterium	Exiguobacterium_&_33986	16832	0.487994	1	0	0	0	0	5.84288e-06
: : Isachenkonia	Isachenkonia_&_2565776	16832	0.487994	1	0	0	0	0	1.1317e-06
Firmicutes: Lactobacillaceae: Fructobacillus	Fructobacillus_&_559173	16832	0.487994	1	0	0	0	0	4.69999e-06
Proteobacteria: Alteromonadaceae: Paraglaciecola	Paraglaciecola_&_1621534	16832	0.487994	1	0	0	0	0	1.64494e-05
Firmicutes: Coprobacillaceae: Sharpea	Sharpea_&_519427	16889	0.638717	8	0	0	0	5.12828e-05	7.0754e-05
Firmicutes: Carnobacteriaceae: Pisciglobus	Pisciglobus_&_1384499	16497	0.291918	8	0	0	0	6.17889e-05	1.74474e-05
Firmicutes: Aerococcaceae: Falseniella	Falseniella_&_2862142	16700.5	0.604407	2	0	0	0	2.99297e-06	8.98905e-07
Firmicutes: Planococcaceae: Metalysinibacillus	Metalysinibacillus_&_2703676	16891	0.547578	5	0	0	0	5.36484e-05	3.68475e-05
Proteobacteria: Rhodospirillaceae: Novispirillum	Novispirillum_&_660514	16896	0.324189	2	0	0	0	0	3.5039e-06
Firmicutes: Erysipelotrichaceae: Intestinibaculum	Intestinibaculum_&_2679910	16637	0.154091	1	0	0	0	2.32348e-06	0
Firmicutes: Lachnospiraceae: Niameybacter	Niameybacter_&_1973274	16506	0.0431728	2	0	0	0	7.8674e-05	0
Proteobacteria: Holosporaceae: Holospora	Holospora_&_44747	16830.5	0.733956	4	0	0	0	2.01162e-06	3.3314e-05
Bacteroidetes: Prolixibacteraceae: Mariniphaga	Mariniphaga_&_1573806	16827.5	0.746375	4	0	0	0	4.88167e-06	3.64939e-06
Firmicutes: Coprobacillaceae: Kandleria	Kandleria_&_1279388	16701.5	0.609812	2	0	0	0	6.80317e-06	3.54111e-06
Firmicutes: Lachnospiraceae: Extibacter	Extibacter_&_1918452	17080.5	0.530574	32	0	0	0	0.000173252	0.000752064
Firmicutes: Eubacteriaceae: Acetobacterium	Acetobacterium_&_33951	16768	#NUM!	0	0	0	0	0	0
Firmicutes: Clostridiaceae: Oxobacter	Oxobacter_&_44261	16637	0.154091	1	0	0	0	1.67547e-06	0
Proteobacteria: Bartonellaceae: Bartonella	Bartonella_&_773	16832	0.487994	1	0	0	0	0	2.73338e-06
Firmicutes: Erysipelotrichaceae: Catenisphaera	Catenisphaera_&_1774107	16506	0.0431728	2	0	0	0	1.41838e-05	0
Firmicutes: Oscillospiraceae: Pseudoruminococcus	Pseudoruminococcus_&_2696673	17009	0.565007	22	0	0	0	0.000115919	0.000320134
Firmicutes: Peptococcaceae: Desulfitobacterium	Desulfitobacterium_&_36853	16832	0.487994	1	0	0	0	0	1.16304e-05
Proteobacteria: Psittacicellaceae: Psittacicella	Psittacicella_&_2873964	16768	#NUM!	0	0	0	0	0	0
Cyanobacteria: Oscillatoriaceae: Okeania	Okeania_&_1458928	16700.5	0.604407	2	0	0	0	3.76692e-06	1.65077e-06
Firmicutes: Carnobacteriaceae: Desemzia	Desemzia_&_82800	16637	0.154091	1	0	0	0	0.000168475	0
Firmicutes: Veillonellaceae: Anaeroglobus	Anaeroglobus_&_156454	16766	0.992434	3	0	0	0	2.16414e-06	2.84561e-05
Firmicutes: Eubacteriaceae: Aminicella	Aminicella_&_1637744	16832	0.487994	1	0	0	0	0	4.61973e-06
Firmicutes: Desulfallaceae: Desulfoscipio	Desulfoscipio_&_2867376	16637	0.154091	1	0	0	0	8.64964e-05	0
Proteobacteria: Alteromonadaceae: Alishewanella	Alishewanella_&_111142	16832	0.487994	1	0	0	0	0	1.34558e-05
Proteobacteria: Burkholderiaceae: Lautropia	Lautropia_&_47670	17024	0.161338	4	0	0	0	0	1.96824e-05
Bacteroidetes: Marinilabiliaceae: Geofilum	Geofilum_&_1236988	16832	0.487994	1	0	0	0	0	4.64779e-06
Actinobacteria: Atopobiaceae: Paratractidigestivibacter	Paratractidigestivibacter_&_2847314	17965	0.0146762	31	0	0	0	0.0309567	0.0008415
Firmicutes: Sporomusaceae: Pelorhabdus	Pelorhabdus_&_2847256	16960	0.226052	3	0	0	0	0	1.81878e-06
Deinococcus-Thermus: Thermaceae: Thermus	Thermus_&_270	16700.5	0.604407	2	0	0	0	2.67806e-06	9.82547e-07
Proteobacteria: Sutterellaceae: Mesosutterella	Mesosutterella_&_2494213	16832	0.487994	1	0	0	0	0	0.0100884
Proteobacteria: Erythrobacteraceae: Qipengyuania	Qipengyuania_&_1855416	16637	0.154091	1	0	0	0	4.47618e-06	0
Proteobacteria: Halomonadaceae: Salinicola	Salinicola_&_404432	16768	#NUM!	0	0	0	0	0	0
Bacteroidetes: Flavobacteriaceae: Tenacibaculum	Tenacibaculum_&_104267	16637	0.154091	1	0	0	0	1.94242e-06	0
Actinobacteria: Actinomycetaceae: Arcanobacterium	Arcanobacterium_&_28263	16637	0.154091	1	0	0	0	4.43609e-06	0
Proteobacteria: Alteromonadaceae: Alginatibacterium	Alginatibacterium_&_2676252	16832	0.487994	1	0	0	0	0	1.07941e-05
Firmicutes: Thermoanaerobacteraceae: Thermoanaerobacter	Thermoanaerobacter_&_1754	16768	#NUM!	0	0	0	0	0	0
Proteobacteria: Cellvibrionaceae: Cellvibrio	Cellvibrio_&_10	16832	0.487994	1	0	0	0	0	4.93483e-06
Bacteroidetes: Flavobacteriaceae: Zunongwangia	Zunongwangia_&_417127	16637	0.154091	1	0	0	0	1.05415e-05	0
Firmicutes: Planococcaceae: Jeotgalibacillus	Jeotgalibacillus_&_157226	16637	0.154091	1	0	0	0	4.15216e-07	0
Firmicutes: Eubacteriaceae: Intestinibacillus	Intestinibacillus_&_1928820	16960	0.226052	3	0	0	0	0	2.43672e-05
Proteobacteria: Yersiniaceae: Candidatus Fukatsuia	Candidatus Fukatsuia_&_1927833	16832	0.487994	1	0	0	0	0	2.92132e-06
Proteobacteria: Succinivibrionaceae: Anaerobiospirillum	Anaerobiospirillum_&_13334	16700.5	0.604407	2	0	0	0	2.48421e-06	9.10549e-07
Actinobacteria: Eggerthellaceae: Rubneribacter	Rubneribacter_&_2126002	16828.5	0.742228	4	0	0	0	5.63692e-06	2.05682e-05
Actinobacteria: Propionibacteriaceae: Desertihabitans	Desertihabitans_&_2676837	16506	0.383066	11	0	0	0	1.77417e-05	3.79027e-05
Proteobacteria: Chromatiaceae: Candidatus Nitrosacidococcus	Candidatus Nitrosacidococcus_&_2796146	16765	0.987391	3	0	0	0	1.82299e-06	1.63678e-06
Proteobacteria: Orbaceae: Orbus	Orbus_&_743714	16637	0.154091	1	0	0	0	1.31525e-05	0
Firmicutes: Streptococcaceae: Floricoccus	Floricoccus_&_1930830	16895	0.622104	8	0	0	0	2.08693e-06	1.1834e-05
Candidatus Saccharibacteria: : Candidatus Minimicrobia	Candidatus Minimicrobia_&_2905967	16568	0.463079	9	0	0	0	0.000135037	0.000140964
Bacteroidetes: Prevotellaceae: Metaprevotella	Metaprevotella_&_1980689	16896	0.324189	2	0	0	0	0	3.59138e-05
Firmicutes: Bacillaceae: Alkalihalobacillus	Alkalihalobacillus_&_2675234	16679.5	0.825676	20	0	0	0	0.000198689	0.000124029
Verrucomicrobia: Verrucomicrobiaceae: Luteolibacter	Luteolibacter_&_518753	16700.5	0.604407	2	0	0	0	0.0006188	0.000162612
Firmicutes: Clostridiaceae: Thermotalea	Thermotalea_&_648799	16637	0.154091	1	0	0	0	1.18998e-05	0
Proteobacteria: Sutterellaceae: Dakarella	Dakarella_&_1987748	16896	0.324189	2	0	0	0	0	0.000481633
Firmicutes: Lactobacillaceae: Weissella	Weissella_&_46255	16820	0.87412	13	0	0	0	7.65438e-05	7.7273e-05
Bacteroidetes: Chitinophagaceae: Pseudoflavitalea	Pseudoflavitalea_&_1884792	16832	0.487994	1	0	0	0	0	7.91353e-07
Proteobacteria: Zoogloeaceae: Thauera	Thauera_&_33057	16764	0.982348	3	0	0	0	0.000127454	2.42192e-05
Firmicutes: Proteinivoraceae: Anaerobranca	Anaerobranca_&_42447	16637	0.154091	1	0	0	0	2.54698e-05	0
Proteobacteria: Granulosicoccaceae: Sulfuriflexus	Sulfuriflexus_&_1860077	16637	0.154091	1	0	0	0	1.96338e-06	0
Bacteroidetes: Flavobacteriaceae: Myroides	Myroides_&_76831	16768	#NUM!	0	0	0	0	0	0
Proteobacteria: Rhodospirillaceae: Tistrella	Tistrella_&_171436	16569	0.209535	3	0	0	0	1.97123e-05	2.77065e-06
Bacteroidetes: Flavobacteriaceae: Vaginella	Vaginella_&_1935184	16637	0.154091	1	0	0	0	5.05221e-05	0
Bacteroidetes: Flavobacteriaceae: Lutibacter	Lutibacter_&_358023	16637	0.154091	1	0	0	0	1.86128e-06	0
Bacteroidetes: Saprospiraceae: Saprospira	Saprospira_&_1007	16637	0.154091	1	0	0	0	3.09559e-06	0
Tenericutes: Spiroplasmataceae: Spiroplasma	Spiroplasma_&_2132	16637	0.154091	1	0	0	0	1.95471e-06	0
Actinobacteria: Atopobiaceae: Lancefieldella	Lancefieldella_&_2767353	16500	0.1891	5	0	0	0	1.61856e-05	1.54839e-06
Firmicutes: : Natranaerovirga	Natranaerovirga_&_1434023	16637	0.154091	1	0	0	0	3.1415e-06	0
Proteobacteria: Moraxellaceae: Alkanindiges	Alkanindiges_&_222991	16506	0.0431728	2	0	0	0	5.33961e-06	0
Bacteroidetes: Paludibacteraceae: Paludibacter	Paludibacter_&_346096	16637	0.154091	1	0	0	0	5.88162e-06	0
Actinobacteria: Actinomycetaceae: Mobiluncus	Mobiluncus_&_2050	16700	0.740358	5	0	0	0	1.06567e-05	1.28705e-05
Bacteroidetes: Flavobacteriaceae: Muricauda	Muricauda_&_111500	16506	0.0431728	2	0	0	0	0.000400578	0
Tenericutes: Haloplasmataceae: Haloplasma	Haloplasma_&_471824	16701.5	0.609812	2	0	0	0	2.3181e-06	1.13846e-06
Firmicutes: Lachnospiraceae: Anaerosacchariphilus	Anaerosacchariphilus_&_2678884	16764	0.982348	3	0	0	0	7.66821e-05	6.30183e-06
Proteobacteria: Desulfovibrionaceae: Mailhella	Mailhella_&_1981028	17410	0.0484471	13	0	0	0	2.2706e-06	0.000151293
Firmicutes: Tissierellaceae: Tissierella	Tissierella_&_41273	16376	0.0789516	6	0	0	0	2.00424e-05	9.3309e-06
Actinobacteria: Propionibacteriaceae: Propionibacterium	Propionibacterium_&_1743	16635	0.467636	4	0	0	0	6.3275e-06	3.62416e-06
Firmicutes: Bacillaceae: Metabacillus	Metabacillus_&_2675233	16766	0.992434	3	0	0	0	3.98227e-07	1.26052e-05
Verrucomicrobia: Verrucomicrobiaceae: Oceaniferula	Oceaniferula_&_2886881	16637	0.154091	1	0	0	0	1.48597e-05	0
Proteobacteria: Halomonadaceae: Halomonas	Halomonas_&_2745	16175.5	0.05835	12	0	0	0	3.50781e-05	1.19018e-05
Firmicutes: Lactobacillaceae: Lapidilactobacillus	Lapidilactobacillus_&_2767884	16896	0.324189	2	0	0	0	0	1.56814e-05
Firmicutes: Bacillaceae: Fredinandcohnia	Fredinandcohnia_&_2837501	16701.5	0.609812	2	0	0	0	3.4513e-07	1.05571e-05
Proteobacteria: Comamonadaceae: Diaphorobacter	Diaphorobacter_&_238749	16896	0.324189	2	0	0	0	0	2.99463e-06
Bacteroidetes: Cyclobacteriaceae: Litoribacter	Litoribacter_&_1237104	16832	0.487994	1	0	0	0	0	1.74166e-06
Firmicutes: Eubacteriaceae: Gallibacter	Gallibacter_&_2884456	16832	0.487994	1	0	0	0	0	5.34564e-06
Proteobacteria: Comamonadaceae: Ramlibacter	Ramlibacter_&_174951	16307	0.023775	5	0	0	0	8.89608e-05	2.19673e-06
Proteobacteria: Aurantimonadaceae: Martelella	Martelella_&_293088	16637	0.154091	1	0	0	0	4.34645e-06	0
Actinobacteria: Patulibacteraceae: Patulibacter	Patulibacter_&_361607	16637	0.154091	1	0	0	0	5.04191e-07	0
Firmicutes: Bacillaceae: Anoxybacillus	Anoxybacillus_&_150247	16437.5	0.0704551	4	0	0	0	7.3391e-05	9.12113e-07
Proteobacteria: Acidithiobacillaceae: Acidithiobacillus	Acidithiobacillus_&_119977	16637	0.154091	1	0	0	0	3.29828e-06	0
Firmicutes: Lactobacillaceae: Levilactobacillus	Levilactobacillus_&_2767886	17536	0.0605067	21	0	0	0	9.31821e-06	9.15618e-05
Bacteroidetes: Prolixibacteraceae: Mangrovibacterium	Mangrovibacterium_&_1573808	16768	#NUM!	0	0	0	0	0	0
Firmicutes: Lachnospiraceae: Bilifractor	Bilifractor_&_2815776	16600	0.705858	25	0	0	0	0.00109104	0.00109024
Proteobacteria: Alcaligenaceae: Advenella	Advenella_&_290425	16896	0.324189	2	0	0	0	0	2.73799e-06

## Sheet: probiotics during pregnancy
Taxonomy	Taxon	W statistics	p-value	No of neonates	log2FC probiotics vs no probiotics	median probiotics	median no probiotics	mean probiotics	mean no probiotics
Firmicutes: Streptococcaceae: Streptococcus	Streptococcus_&_1301	13499	0.0113842	390	-0.974411	0.900574	1.86597	6.52722	8.88448
Firmicutes: Staphylococcaceae: Staphylococcus	Staphylococcus_&_1279	12606	0.135917	389	-0.70909	0.622816	1.08164	4.34823	5.03141
Proteobacteria: Pasteurellaceae: Actinobacillus	Actinobacillus_&_713	11759	0.5561	140	0	0	0	0.00775804	0.009936
Firmicutes: Veillonellaceae: Veillonella	Veillonella_&_29465	12565	0.147669	319	-0.582009	0.0161577	0.0738802	9.72529	10.872
Proteobacteria: Burkholderiaceae: Ralstonia	Ralstonia_&_48736	13398	0.0158063	367	-0.0180367	0.00190004	0.003182	0.00369643	0.00542679
Firmicutes: Clostridiaceae: Clostridium	Clostridium_&_1485	12161.5	0.326551	294	-0.0199362	0.00130642	0.00271606	2.76803	3.64655
Bacteroidetes: Tannerellaceae: Parabacteroides	Parabacteroides_&_375288	9965	0.0963139	212	0.129426	0.0098543	0.000428238	6.62584	4.20697
Proteobacteria: Enterobacteriaceae: Escherichia	Escherichia_&_561	10447	0.301029	275	0.223312	0.0231359	0.00547784	9.01622	8.61225
Proteobacteria: Pasteurellaceae: Haemophilus	Haemophilus_&_724	13037	0.0457219	323	-0.388601	0.00475899	0.0371425	4.49167	4.45704
Actinobacteria: Bifidobacteriaceae: Bifidobacterium	Bifidobacterium_&_1678	11845	0.542036	295	0.630335	0.107317	0.0339321	9.21644	15.2855
Bacteroidetes: Bacteroidaceae: Bacteroides	Bacteroides_&_816	9792	0.070415	271	0.316697	0.0280202	0.00278819	9.15233	8.25267
Proteobacteria: Enterobacteriaceae: Klebsiella	Klebsiella_&_570	10276.5	0.220218	304	0.0228992	0.0359105	0.0337703	11.0003	6.91473
Proteobacteria: Enterobacteriaceae: Shigella	Shigella_&_620	9834	0.0754208	248	1.43216	0.194474	0.00912491	7.87262	6.45186
Actinobacteria: Micrococcaceae: Rothia	Rothia_&_32207	12071	0.384175	327	-0.0367683	0.00459552	0.00729549	0.0327323	0.0489635
Proteobacteria: Enterobacteriaceae: Atlantibacter	Atlantibacter_&_1903434	10836.5	0.500792	132	0	0	0	0.0066891	0.175153
Proteobacteria: Enterobacteriaceae: Citrobacter	Citrobacter_&_544	11082	0.774059	260	0.0466886	0.0297902	0.0256572	0.242869	0.423398
Firmicutes: Lachnospiraceae: Mediterraneibacter	Mediterraneibacter_&_2316020	11231	0.89375	117	0	0	0	0.235356	0.932487
Bacteroidetes: Bacteroidaceae: Phocaeicola	Phocaeicola_&_909656	10014	0.115452	236	0.046494	0.00418829	0.00088412	9.94776	5.37291
Actinobacteria: Bifidobacteriaceae: Scardovia	Scardovia_&_196081	11549.5	0.652785	50	0	0	0	0.000139306	0.000670885
Actinobacteria: Corynebacteriaceae: Corynebacterium	Corynebacterium_&_1716	12605	0.133106	292	-0.00619981	0.000727782	0.00116158	0.00723699	0.00648285
Actinobacteria: Streptomycetaceae: Streptomyces	Streptomyces_&_1883	12995	0.051129	317	-0.0135455	0.00221644	0.00318067	0.0198153	0.0279193
Firmicutes: : Gemella	Gemella_&_1378	13610	0.00779431	355	-0.14126	0.010893	0.0223003	0.0548956	0.145356
Firmicutes: Sporolactobacillaceae: Sporolactobacillus	Sporolactobacillus_&_2077	11802	0.534782	162	0	0	0	0.000881392	0.00173312
Firmicutes: Paenibacillaceae: Paenibacillus	Paenibacillus_&_44249	10143	0.117154	151	0	0	0	0.0226888	0.00935025
Proteobacteria: Moraxellaceae: Acinetobacter	Acinetobacter_&_469	12640	0.0821839	153	0	0	0	0.000722156	0.00122218
Firmicutes: Veillonellaceae: Megasphaera	Megasphaera_&_906	11556	0.746742	127	0	0	0	0.00411159	0.0617276
Firmicutes: Carnobacteriaceae: Granulicatella	Granulicatella_&_117563	13603.5	0.00692378	262	-0.00861907	0.000214899	0.000815403	0.00419891	0.0124896
Firmicutes: Heliobacteriaceae: Heliobacterium	Heliobacterium_&_2697	13064	0.0322062	205	-0.00447297	0	0.000310524	0.00256494	0.00388273
Firmicutes: Erysipelotrichaceae: Holdemanella	Holdemanella_&_1573535	12221.5	0.224007	140	0	0	0	0.00602027	0.0296626
Firmicutes: Lactobacillaceae: Lactobacillus	Lactobacillus_&_1578	11412	0.905241	136	0	0	0	0.0746758	0.0135047
Firmicutes: Lachnospiraceae: Blautia	Blautia_&_572511	11836	0.510747	169	0	0	0	0.0663356	0.0613964
Bacteroidetes: Flavobacteriaceae: Flavobacterium	Flavobacterium_&_237	11373	0.948311	142	0	0	0	0.00626932	0.00552492
Firmicutes: Lachnospiraceae: Sporofaciens	Sporofaciens_&_2811390	11106.5	0.614116	36	0	0	0	0.000150692	0.000572021
Firmicutes: Lachnospiraceae: Coprococcus	Coprococcus_&_33042	11039	0.676902	111	0	0	0	0.020755	0.0303818
Firmicutes: Oscillospiraceae: Anaerotruncus	Anaerotruncus_&_244127	11024	0.410758	25	0	0	0	0.000469178	0.0157138
Firmicutes: : Intestinimonas	Intestinimonas_&_1392389	11359	0.939397	39	0	0	0	0.000267346	0.00112879
Bacteroidetes: Flavobacteriaceae: Confluentibacter	Confluentibacter_&_1763531	11881	0.417702	112	0	0	0	0.00186234	0.0050948
Firmicutes: Enterococcaceae: Tetragenococcus	Tetragenococcus_&_51668	11315.5	0.980257	22	0	0	0	7.39067e-05	8.27273e-05
Actinobacteria: Bifidobacteriaceae: Galliscardovia	Galliscardovia_&_2023242	11305	0.909632	5	0	0	0	0.000194711	4.32629e-05
Bacteroidetes: Odoribacteraceae: Odoribacter	Odoribacter_&_283168	9692	0.0309932	153	0	0	0	0.0337314	0.0223522
Firmicutes: Peptoniphilaceae: Murdochiella	Murdochiella_&_1161127	10960	0.410229	38	0	0	0	0.000306985	0.00032674
Bacteroidetes: Barnesiellaceae: Barnesiella	Barnesiella_&_397864	9994	0.0575291	119	0	0	0	0.027302	0.0173382
Bacteroidetes: Odoribacteraceae: Culturomica	Culturomica_&_1926651	10697	0.322757	90	0	0	0	0.0105242	0.00296274
Proteobacteria: Morganellaceae: Providencia	Providencia_&_586	11494	0.788972	89	0	0	0	0.00190019	0.00164696
Firmicutes: Enterococcaceae: Enterococcus	Enterococcus_&_1350	12168	0.322203	289	0.0840507	0.01955	0.0127841	2.12394	2.72968
Bacteroidetes: Weeksellaceae: Chryseobacterium	Chryseobacterium_&_59732	11202	0.867124	135	0	0	0	0.00615742	0.0079415
Proteobacteria: Rhizobiaceae: Neorhizobium	Neorhizobium_&_1525371	11534.5	0.718551	72	0	0	0	0.000582596	0.00123513
Actinobacteria: Mycobacteriaceae: Mycobacterium	Mycobacterium_&_1763	10821	0.460678	110	0	0	0	0.000850465	0.000971367
Proteobacteria: Beijerinckiaceae: Methylocella	Methylocella_&_120652	11737	0.448078	61	0	0	0	0.000126537	0.000195395
Bacteroidetes: Rikenellaceae: Rikenella	Rikenella_&_28138	11172.5	0.781723	62	0	0	0	0.00142806	0.000821333
Proteobacteria: Enterobacteriaceae: Enterobacter	Enterobacter_&_547	11031	0.729606	274	0.0291695	0.0174977	0.0151459	0.646457	2.47065
Proteobacteria: Rhizobiaceae: Rhizobium	Rhizobium_&_379	11904	0.337053	79	0	0	0	0.000779607	0.000489432
Actinobacteria: Propionibacteriaceae: Cutibacterium	Cutibacterium_&_1912216	10852	0.57841	280	0.00549636	0.000991647	0.000607622	0.00493121	0.0212723
Proteobacteria: Pseudomonadaceae: Pseudomonas	Pseudomonas_&_286	12049	0.397065	307	-0.00284723	0.000478389	0.000676884	0.00623968	0.00838932
Actinobacteria: Streptosporangiaceae: Nonomuraea	Nonomuraea_&_83681	10733	0.40868	127	0	0	0	0.00187006	0.00111502
Proteobacteria: Pectobacteriaceae: Pectobacterium	Pectobacterium_&_122277	11062	0.739889	180	0	0	0	0.00508153	0.0049331
Proteobacteria: Erwiniaceae: Erwinia	Erwinia_&_551	10537	0.337597	217	0.0067872	0.00103418	0.00055998	0.00901452	0.0120835
Proteobacteria: Psychromonadaceae: Psychromonas	Psychromonas_&_67572	11502	0.290343	5	0	0	0	0	6.51963e-06
Proteobacteria: Erwiniaceae: Pantoea	Pantoea_&_53335	11050	0.733951	198	0.00115357	0.000366167	0.000285946	0.943005	0.119402
Proteobacteria: Morganellaceae: Photorhabdus	Photorhabdus_&_29487	11127	0.763385	98	0	0	0	0.00111598	0.00132695
Proteobacteria: Enterobacteriaceae: Buttiauxella	Buttiauxella_&_82976	11343.5	0.981767	202	0.000611123	0.000311275	0.000268792	0.00394119	0.00405545
Firmicutes: Peptostreptococcaceae: Romboutsia	Romboutsia_&_1501226	11667	0.56875	78	0	0	0	0.000513087	0.0151325
Proteobacteria: Myxococcaceae: Myxococcus	Myxococcus_&_32	11443	0.823097	57	0	0	0	0.00186459	0.00290042
Proteobacteria: Enterobacteriaceae: Shimwellia	Shimwellia_&_1335483	10327	0.18426	149	0	0	0	0.00526207	0.00318281
Proteobacteria: Enterobacteriaceae: Raoultella	Raoultella_&_160674	11237	0.916228	227	-0.00704279	0.00125173	0.00174722	0.102878	0.157561
Proteobacteria: Enterobacteriaceae: Salmonella	Salmonella_&_590	10559	0.346083	205	0.00141884	0.000371342	0.000272679	0.00805335	0.00706981
Proteobacteria: Enterobacteriaceae: Superficieibacter	Superficieibacter_&_2303321	11975	0.384841	147	0	0	0	0.000545968	0.0163325
Proteobacteria: Yersiniaceae: Serratia	Serratia_&_613	11114.5	0.795385	200	0.00882757	0.000809912	0.00019496	0.0125425	0.0390462
Proteobacteria: Erwiniaceae: Mixta	Mixta_&_2100764	11229	0.906293	199	0.00313359	0.000591859	0.000373607	0.0114529	0.0459053
Proteobacteria: Enterobacteriaceae: Cronobacter	Cronobacter_&_413496	11659	0.682213	210	-0.00327523	0.000190828	0.000418542	0.00450967	0.00648333
Proteobacteria: Enterobacteriaceae: Pluralibacter	Pluralibacter_&_1330546	11411.5	0.911748	172	0	0	0	0.00859374	0.0113425
Proteobacteria: Enterobacteriaceae: Lelliottia	Lelliottia_&_1330545	11466.5	0.852932	158	0	0	0	0.00238943	0.00255571
Proteobacteria: Enterobacteriaceae: Phytobacter	Phytobacter_&_447792	11315	0.991197	210	-0.0022935	0.000352211	0.000511871	0.043776	0.0795906
Proteobacteria: Enterobacteriaceae: Scandinavium	Scandinavium_&_2726810	11175	0.793073	68	0	0	0	0.00077461	0.000279767
Proteobacteria: Pectobacteriaceae: Affinibrenneria	Affinibrenneria_&_2853326	11455	0.801018	54	0	0	0	0.000684817	0.000454689
Proteobacteria: Enterobacteriaceae: Pseudocitrobacter	Pseudocitrobacter_&_1504576	10727	0.455495	191	0.0064721	0.00044962	0	0.0273531	0.0065985
Proteobacteria: Enterobacteriaceae: Trabulsiella	Trabulsiella_&_158851	12617	0.0921683	161	0	0	0	0.00209782	0.00504783
Proteobacteria: Pectobacteriaceae: Brenneria	Brenneria_&_71655	10714	0.364771	106	0	0	0	0.00220075	0.00212128
Firmicutes: Bacillaceae: Fictibacillus	Fictibacillus_&_1329200	11200	0.24332	2	0	0	0	2.67224e-05	5.46613e-06
Proteobacteria: Yersiniaceae: Yersinia	Yersinia_&_629	11243	0.91944	192	0	0	0	0.00922053	0.011339
Proteobacteria: Enterobacteriaceae: Kluyvera	Kluyvera_&_579	10850	0.569208	237	0.0128103	0.00368382	0.00276724	0.0704832	0.04698
Proteobacteria: Enterobacteriaceae: Cedecea	Cedecea_&_158483	12076	0.341909	181	0	0	0	0.00286173	0.00429053
Proteobacteria: Enterobacteriaceae: Kosakonia	Kosakonia_&_1330547	10719.5	0.467597	236	0.00756307	0.0020195	0.00148608	0.0138083	0.0107352
Proteobacteria: Hafniaceae: Hafnia	Hafnia_&_568	11869	0.490607	180	0	0	0	0.00218894	0.00805006
Proteobacteria: Pasteurellaceae: Histophilus	Histophilus_&_214906	11255	0.885978	46	0	0	0	0.000158629	0.000462913
Proteobacteria: Comamonadaceae: Calidifontimicrobium	Calidifontimicrobium_&_2828371	11681	0.420593	38	0	0	0	0.00270541	0.00565452
Proteobacteria: Neisseriaceae: Neisseria	Neisseria_&_482	12316	0.23372	236	-0.0150593	0.000282964	0.00133523	0.037193	0.0629927
Firmicutes: Peptostreptococcaceae: Intestinibacter	Intestinibacter_&_1505657	11072	0.637968	59	0	0	0	0.0405065	0.0390273
Proteobacteria: Yersiniaceae: Rouxiella	Rouxiella_&_1565532	10730	0.386598	112	0	0	0	0.00185412	0.00126883
Proteobacteria: Enterobacteriaceae: Yokenella	Yokenella_&_158876	11105	0.671147	54	0	0	0	0.00195599	0.000509249
Firmicutes: Carnobacteriaceae: Carnobacterium	Carnobacterium_&_2747	11373.5	0.94092	98	0	0	0	0.000810657	0.00101187
Bacteroidetes: Flavobacteriaceae: Aequorivita	Aequorivita_&_153265	12055	0.328123	146	0	0	0	0.00519479	0.00839215
Firmicutes: Enterococcaceae: Vagococcus	Vagococcus_&_2737	10954	0.581242	105	0	0	0	0.00393517	0.00246016
Proteobacteria: Erwiniaceae: Tatumella	Tatumella_&_82986	11147	0.773434	83	0	0	0	0.0015023	0.00161249
Firmicutes: Planococcaceae: Sporosarcina	Sporosarcina_&_1569	11113	0.576738	27	0	0	0	0.000390755	0.000186594
Proteobacteria: Enterobacteriaceae: Siccibacter	Siccibacter_&_1649298	11161	0.788981	81	0	0	0	0.00756682	0.00101011
Actinobacteria: Actinomycetaceae: Actinomyces	Actinomyces_&_1654	11603	0.651154	83	0	0	0	0.00538791	0.0398364
Proteobacteria: Morganellaceae: Xenorhabdus	Xenorhabdus_&_626	10591	0.249653	91	0	0	0	0.000884259	0.000622683
Proteobacteria: Yersiniaceae: Rahnella	Rahnella_&_34037	11555	0.756078	142	0	0	0	0.0047423	0.00312586
Bacteroidetes: Marinilabiliaceae: Labilibacter	Labilibacter_&_1849718	11372	0.904261	29	0	0	0	0.00037006	0.000708619
Proteobacteria: Pseudomonadaceae: Halopseudomonas	Halopseudomonas_&_2901189	11463	0.629695	15	0	0	0	0.000268482	0.000536601
Proteobacteria: Erwiniaceae: Rosenbergiella	Rosenbergiella_&_1356488	11248.5	0.881743	52	0	0	0	0.000461711	0.000925529
Proteobacteria: Yersiniaceae: Nissabacter	Nissabacter_&_1964366	11365	0.94514	72	0	0	0	0.0025902	0.00456045
Proteobacteria: Yersiniaceae: Chimaeribacter	Chimaeribacter_&_2716544	11202	0.801689	47	0	0	0	0.00694837	0.000343813
Bacteroidetes: Flammeovirgaceae: Flammeovirga	Flammeovirga_&_59739	11593	0.581132	47	0	0	0	0.000923055	0.001372
Proteobacteria: Chromobacteriaceae: Vogesella	Vogesella_&_57739	10638	0.200222	59	0	0	0	0.00732031	0.00287193
Proteobacteria: Pectobacteriaceae: Dickeya	Dickeya_&_204037	10828	0.502028	141	0	0	0	0.0123839	0.00276068
Proteobacteria: Erwiniaceae: Izhakiella	Izhakiella_&_1780190	11525	0.704747	57	0	0	0	0.0014693	0.00167108
Proteobacteria: Hafniaceae: Edwardsiella	Edwardsiella_&_635	10798	0.511325	192	0.00438532	0.000304429	0	0.012179	0.00492718
Proteobacteria: Enterobacteriaceae: Pseudescherichia	Pseudescherichia_&_2055880	11454	0.79601	50	0	0	0	6.87929e-05	0.00596778
Proteobacteria: Halomonadaceae: Zymobacter	Zymobacter_&_33073	11317	0.977333	11	0	0	0	0.000125868	2.50526e-05
Proteobacteria: Pectobacteriaceae: Acerihabitans	Acerihabitans_&_2811373	11109	0.199011	5	0	0	0	0.000100854	7.51381e-06
Actinobacteria: Micrococcaceae: Kocuria	Kocuria_&_57493	11395.5	0.507112	2	0	0	0	0	4.68962e-06
Firmicutes: Carnobacteriaceae: Trichococcus	Trichococcus_&_82802	11376	0.896158	29	0	0	0	5.32172e-05	0.0001844
Proteobacteria: Pasteurellaceae: Rodentibacter	Rodentibacter_&_1960084	12111	0.297048	151	0	0	0	0.0107704	0.00826706
Proteobacteria: Pasteurellaceae: Pasteurella	Pasteurella_&_745	12286	0.214744	167	0	0	0	0.047838	0.0494756
Proteobacteria: Burkholderiaceae: Cupriavidus	Cupriavidus_&_106589	12118.5	0.157311	66	0	0	0	6.48542e-05	0.000175471
Firmicutes: Streptococcaceae: Lactococcus	Lactococcus_&_1357	13350	0.00851724	163	0	0	0	0.0118517	0.00512716
Proteobacteria: Vibrionaceae: Aliivibrio	Aliivibrio_&_511678	11185	0.481684	7	0	0	0	3.01556e-05	2.77905e-05
Proteobacteria: : Saezia	Saezia_&_2709671	11564	0.728364	113	0	0	0	0.00243266	0.00247719
Firmicutes: Peptoniphilaceae: Anaerococcus	Anaerococcus_&_165779	12781	0.0492464	142	0	0	0	0.0061776	0.00782338
Firmicutes: Lachnospiraceae: Eisenbergiella	Eisenbergiella_&_1432051	10658	0.23814	67	0	0	0	0.000775355	0.00804622
Firmicutes: Oscillospiraceae: Faecalibacterium	Faecalibacterium_&_216851	10808	0.225683	35	0	0	0	0.000350454	0.000456149
Proteobacteria: Pasteurellaceae: Aggregatibacter	Aggregatibacter_&_416916	12870	0.0572928	206	-0.00667733	0	0.00046391	0.0695255	0.0764081
Proteobacteria: Myxococcaceae: Corallococcus	Corallococcus_&_83461	11876.5	0.498992	210	-0.0049084	0	0.000340804	0.00237568	0.00260198
Firmicutes: Oscillospiraceae: Ruthenibacterium	Ruthenibacterium_&_1905344	11005	0.414289	29	0	0	0	0.00538581	0.017459
Firmicutes: Peptostreptococcaceae: Peptostreptococcus	Peptostreptococcus_&_1257	12184	0.211937	113	0	0	0	0.000528138	0.00178755
Firmicutes: Staphylococcaceae: Abyssicoccus	Abyssicoccus_&_1955413	12151.5	0.303167	194	-0.0022642	0	0.000157066	0.00319837	0.00260013
Firmicutes: Veillonellaceae: Colibacter	Colibacter_&_1980675	12006	0.233327	69	0	0	0	0.000289636	0.000523356
Proteobacteria: Neisseriaceae: Simonsiella	Simonsiella_&_71	11645	0.591992	77	0	0	0	0.000466668	0.000530385
Proteobacteria: Sphingomonadaceae: Sphingomonas	Sphingomonas_&_13687	13335	0.0109691	181	0	0	0	0.000935862	0.00197664
Proteobacteria: Pasteurellaceae: Gallibacterium	Gallibacterium_&_155493	11495	0.718644	44	0	0	0	9.71309e-05	8.88153e-05
Proteobacteria: Pasteurellaceae: Canicola	Canicola_&_2860205	11431.5	0.828017	48	0	0	0	0.000137819	0.000141182
Proteobacteria: Oceanospirillaceae: Marinobacterium	Marinobacterium_&_48075	13412	0.0138812	276	-0.0130441	0.000296539	0.00120748	0.0209322	0.0205166
Proteobacteria: Pasteurellaceae: Conservatibacter	Conservatibacter_&_2070447	11194.5	0.779359	42	0	0	0	0.000105339	6.57635e-05
Bacteroidetes: Prevotellaceae: Prevotella	Prevotella_&_838	10217.5	0.191466	272	0.0608789	0.00650549	0.00210468	0.0442948	0.038442
Bacteroidetes: Odoribacteraceae: Butyricimonas	Butyricimonas_&_574697	9395.5	0.0118047	160	0	0	0	0.0858244	0.0279967
Bacteroidetes: Rikenellaceae: Alistipes	Alistipes_&_239759	9848	0.0539639	160	0	0	0	0.0524816	0.185741
Proteobacteria: Neisseriaceae: Eikenella	Eikenella_&_538	11473	0.815448	90	0	0	0	0.00205899	0.00158216
Proteobacteria: Pasteurellaceae: Ursidibacter	Ursidibacter_&_1855419	11070.5	0.74066	160	0	0	0	0.00169942	0.00190197
Firmicutes: Staphylococcaceae: Mammaliicoccus	Mammaliicoccus_&_2803850	12294	0.111604	81	0	0	0	0.000152214	0.00145794
Firmicutes: Lachnospiraceae: Lachnoanaerobaculum	Lachnoanaerobaculum_&_1164882	11941	0.404442	141	0	0	0	0.00150081	0.00278799
Proteobacteria: Rhodanobacteraceae: Rhodanobacter	Rhodanobacter_&_75309	12296	0.160732	115	0	0	0	0.00110915	0.00400123
Proteobacteria: Pasteurellaceae: Muribacter	Muribacter_&_1857532	11015	0.396863	25	0	0	0	0.00189343	0.0001102
Firmicutes: Planococcaceae: Tetzosporium	Tetzosporium_&_2079189	10929	0.558588	107	0	0	0	0.00135002	0.00174929
Bacteroidetes: Bacteroidaceae: Mediterranea	Mediterranea_&_1926659	10243	0.141737	139	0	0	0	0.028808	0.017422
Actinobacteria: Microbacteriaceae: Leucobacter	Leucobacter_&_55968	12034.5	0.0307099	20	0	0	0	0	7.19771e-05
Actinobacteria: Micrococcaceae: Arthrobacter	Arthrobacter_&_1663	11680	0.588864	99	0	0	0	0.00578819	0.00251924
Firmicutes: Peptostreptococcaceae: Terrisporobacter	Terrisporobacter_&_1505652	11797	0.547044	175	0	0	0	0.00934089	0.0168645
Spirochaetes: Leptospiraceae: Leptospira	Leptospira_&_171	11463	0.731989	31	0	0	0	0.00206058	0.00442045
Actinobacteria: Catenulisporaceae: Catenulispora	Catenulispora_&_414878	11694	0.329009	27	0	0	0	5.29506e-05	9.77438e-05
Actinobacteria: Bifidobacteriaceae: Parascardovia	Parascardovia_&_196082	11343	0.921705	6	0	0	0	9.26691e-05	0.00104064
Candidatus Saccharibacteria: Candidatus Nanogingivalaceae: Candidatus Nanogingivalis	Candidatus Nanogingivalis_&_2171991	11078	0.390068	15	0	0	0	5.45461e-05	0.000193105
Firmicutes: Bacillaceae: Allobacillus	Allobacillus_&_1400133	10818	0.432368	94	0	0	0	0.0023656	0.00315726
Actinobacteria: Atopobiaceae: Atopobium	Atopobium_&_1380	11418	0.771652	19	0	0	0	0.000191207	0.00026966
Proteobacteria: Pseudoalteromonadaceae: Pseudoalteromonas	Pseudoalteromonas_&_53246	11125	0.419254	11	0	0	0	5.23021e-05	0.000423072
Proteobacteria: Myxococcaceae: Pyxidicoccus	Pyxidicoccus_&_224458	11367	0.929773	45	0	0	0	0.000659391	0.000470074
Firmicutes: Bacillaceae: Neobacillus	Neobacillus_&_2675232	11690	0.460577	49	0	0	0	0.000735234	0.00024012
Actinobacteria: Micromonosporaceae: Mangrovihabitans	Mangrovihabitans_&_2005371	10647.5	0.0145498	14	0	0	0	0.000222443	7.94752e-05
Fusobacteria: Fusobacteriaceae: Fusobacterium	Fusobacterium_&_848	12140	0.102416	50	0	0	0	0.000114788	0.00127801
Firmicutes: Lactobacillaceae: Lactiplantibacillus	Lactiplantibacillus_&_2767842	11593	0.453862	24	0	0	0	7.47263e-05	0.000217587
Firmicutes: Bacillaceae: Virgibacillus	Virgibacillus_&_84406	11413	0.676524	8	0	0	0	1.27967e-05	3.71528e-05
Proteobacteria: Pasteurellaceae: Bisgaardia	Bisgaardia_&_109471	11325	1	28	0	0	0	5.48576e-05	4.5563e-05
Spirochaetes: Treponemataceae: Treponema	Treponema_&_157	11995.5	0.138231	40	0	0	0	4.23616e-05	0.000935694
Proteobacteria: Orbaceae: Gilliamella	Gilliamella_&_1193503	11417	0.66271	8	0	0	0	3.55861e-06	2.68726e-05
Proteobacteria: Pasteurellaceae: Mannheimia	Mannheimia_&_75984	11841	0.401323	83	0	0	0	0.0010536	0.00088801
Proteobacteria: Alteromonadaceae: Aliagarivorans	Aliagarivorans_&_882379	11324.5	#NUM!	0	0	0	0	0	0
Firmicutes: Peptoniphilaceae: Urinicoccus	Urinicoccus_&_2024199	11439.5	0.679201	14	0	0	0	2.11521e-05	0.000951449
Firmicutes: Clostridiaceae: Paraclostridium	Paraclostridium_&_1849822	11748	0.279021	29	0	0	0	0.000755836	0.000388144
Proteobacteria: Enterobacteriaceae: Jejubacter	Jejubacter_&_2815296	11397.5	0.913045	102	0	0	0	0.00182186	0.00113792
Firmicutes: Bacillaceae: Lysinibacillus	Lysinibacillus_&_400634	11530	0.499964	17	0	0	0	0.000157115	0.000195433
Proteobacteria: Pasteurellaceae: Nicoletella	Nicoletella_&_271159	11449	0.578907	9	0	0	0	3.79895e-06	8.15745e-06
Proteobacteria: Cardiobacteriaceae: Suttonella	Suttonella_&_13275	11343	0.921705	6	0	0	0	2.74983e-06	0.000119143
Firmicutes: Clostridiaceae: Sarcina	Sarcina_&_1266	11613	0.429727	25	0	0	0	0.119837	0.00161402
Firmicutes: Peptostreptococcaceae: Peptacetobacter	Peptacetobacter_&_2743582	11440.5	0.755844	26	0	0	0	0.000516566	0.000280632
Firmicutes: Aerococcaceae: Facklamia	Facklamia_&_66831	10799	0.484447	149	0	0	0	0.0101643	0.0107021
Proteobacteria: Neisseriaceae: Kingella	Kingella_&_32257	11265	0.923551	83	0	0	0	0.0004361	0.000721145
Proteobacteria: Pasteurellaceae: Bibersteinia	Bibersteinia_&_476528	10983	0.330934	23	0	0	0	4.81977e-05	4.99714e-05
Proteobacteria: Enterobacteriaceae: Intestinirhabdus	Intestinirhabdus_&_2899543	11901.5	0.457419	168	0	0	0	0.00364637	0.00510858
Bacteroidetes: Barnesiellaceae: Coprobacter	Coprobacter_&_1348911	10274	0.150797	136	0	0	0	0.0147161	0.00791156
Actinobacteria: Actinomycetaceae: Actinotignum	Actinotignum_&_1653174	11376	0.796288	7	0	0	0	2.83068e-05	8.52244e-05
Proteobacteria: Enterobacteriaceae: Leclercia	Leclercia_&_83654	11420	0.861138	61	0	0	0	0.00121929	0.0310282
Proteobacteria: Pasteurellaceae: Necropsobacter	Necropsobacter_&_908284	12690	0.0588135	131	0	0	0	0.0064748	0.0090023
Proteobacteria: Yersiniaceae: Chania	Chania_&_1745211	10745	0.215132	43	0	0	0	0.000922372	0.00107972
Actinobacteria: Micromonosporaceae: Micromonospora	Micromonospora_&_1873	11490	0.805705	105	0	0	0	0.000751452	0.000801755
Actinobacteria: Bifidobacteriaceae: Alloscardovia	Alloscardovia_&_419014	11782.5	0.201039	24	0	0	0	0.00067482	0.00247778
Fusobacteria: Leptotrichiaceae: Streptobacillus	Streptobacillus_&_34104	11761	0.544183	129	0	0	0	0.000900142	0.00182639
Proteobacteria: Amorphaceae: Acuticoccus	Acuticoccus_&_1904377	11129	0.428664	11	0	0	0	0.00168542	0.0010207
Proteobacteria: Enterobacteriaceae: Mangrovibacter	Mangrovibacter_&_451512	11612.5	0.705453	156	0	0	0	0.00255548	0.00283284
Firmicutes: Lactobacillaceae: Leuconostoc	Leuconostoc_&_1243	11780	0.365974	51	0	0	0	0.000215549	0.00104908
Actinobacteria: Bifidobacteriaceae: Gardnerella	Gardnerella_&_2701	11896	0.248355	49	0	0	0	0.100388	0.00514192
Firmicutes: Gottschalkiaceae: Gottschalkia	Gottschalkia_&_1505664	11344	0.95015	17	0	0	0	3.84065e-05	4.23873e-05
Firmicutes: Carnobacteriaceae: Jeotgalibaca	Jeotgalibaca_&_1470540	11294	0.928859	21	0	0	0	5.45364e-05	0.000137203
Proteobacteria: Arcobacteraceae: Aliarcobacter	Aliarcobacter_&_2321111	11165	0.0345995	1	0	0	0	1.40057e-06	0
Firmicutes: Oscillospiraceae: Neobittarella	Neobittarella_&_2126544	11078	0.453735	20	0	0	0	0.000150245	0.00132721
Proteobacteria: Halomonadaceae: Cobetia	Cobetia_&_204286	11217.5	0.872558	102	0	0	0	0.00293933	0.00344157
Firmicutes: Paenibacillaceae: Brevibacillus	Brevibacillus_&_55080	11394.5	0.911982	88	0	0	0	0.000297571	0.000333683
Actinobacteria: Geodermatophilaceae: Modestobacter	Modestobacter_&_88138	11295	0.960856	75	0	0	0	0.00119377	0.00130873
Proteobacteria: Bradyrhizobiaceae: Bradyrhizobium	Bradyrhizobium_&_374	11559	0.657522	57	0	0	0	0.000143865	0.000165454
Bacteroidetes: Prevotellaceae: Marseilla	Marseilla_&_1926655	10326	0.113985	89	0	0	0	0.00243966	0.00229014
Proteobacteria: Rhodocyclaceae: Aromatoleum	Aromatoleum_&_551759	11956.5	0.380864	130	0	0	0	0.00140674	0.000875139
Fusobacteria: Leptotrichiaceae: Pseudostreptobacillus	Pseudostreptobacillus_&_2919092	11412	0.891319	91	0	0	0	0.00127174	0.00107399
Proteobacteria: Burkholderiaceae: Trinickia	Trinickia_&_2571160	11294.5	0.957536	64	0	0	0	0.000827349	0.00202812
Proteobacteria: Phyllobacteriaceae: Mesorhizobium	Mesorhizobium_&_68287	12433.5	0.0620138	76	0	0	0	0.00163697	0.00208159
Bacteroidetes: Muribaculaceae: Heminiphilus	Heminiphilus_&_2814934	11146.5	0.688004	38	0	0	0	0.000173537	0.00026082
Actinobacteria: Jiangellaceae: Jiangella	Jiangella_&_281472	10793	0.349863	68	0	0	0	0.000584103	0.000773055
Bacteroidetes: Rikenellaceae: Gallalistipes	Gallalistipes_&_2884610	10918	0.313653	31	0	0	0	0.000631757	0.000423836
Proteobacteria: Oxalobacteraceae: Massilia	Massilia_&_149698	11502	0.290343	5	0	0	0	0	7.06327e-06
Proteobacteria: Sutterellaceae: Sutterella	Sutterella_&_40544	11141.5	0.679697	38	0	0	0	0.0596678	0.140622
Firmicutes: Aerococcaceae: Abiotrophia	Abiotrophia_&_46123	11049	0.494936	31	0	0	0	0.000169601	0.000119937
Firmicutes: Peptoniphilaceae: Peptoniphilus	Peptoniphilus_&_162289	12913	0.0297899	136	0	0	0	0.00204308	0.00496754
Firmicutes: Lactobacillaceae: Companilactobacillus	Companilactobacillus_&_2767879	11893	0.170734	33	0	0	0	0.000198286	0.000284612
Actinobacteria: Lawsonellaceae: Lawsonella	Lawsonella_&_1847725	11434.5	0.692478	14	0	0	0	1.2608e-05	3.39336e-05
Proteobacteria: Pasteurellaceae: Phocoenobacter	Phocoenobacter_&_146805	10653.5	0.015447	14	0	0	0	5.34827e-05	1.69431e-05
Bacteroidetes: Muribaculaceae: Duncaniella	Duncaniella_&_2518495	11436	0.85398	79	0	0	0	0.000815187	0.00154367
Firmicutes: Selenomonadaceae: Centipeda	Centipeda_&_82202	11473	0.695426	27	0	0	0	0.00142072	0.000220259
Firmicutes: Bacillaceae: Siminovitchia	Siminovitchia_&_2837510	11111	0.203221	5	0	0	0	3.44744e-05	1.08788e-05
Proteobacteria: Budviciaceae: Leminorella	Leminorella_&_82980	11562	0.650978	56	0	0	0	0.000411864	0.000306829
Firmicutes: Lachnospiraceae: Lachnoclostridium	Lachnoclostridium_&_1506553	10664	0.230506	63	0	0	0	0.0144991	0.0423745
Firmicutes: Oscillospiraceae: Acutalibacter	Acutalibacter_&_1918385	11558	0.364603	12	0	0	0	6.29099e-06	2.57731e-05
Firmicutes: Coprobacillaceae: Coprobacillus	Coprobacillus_&_100883	11586	0.559474	39	0	0	0	0.000119537	0.0109195
Firmicutes: Staphylococcaceae: Macrococcus	Macrococcus_&_69965	11452.5	0.844368	96	0	0	0	0.00104322	0.000537391
Proteobacteria: Orbaceae: Frischella	Frischella_&_1335631	11237	0.503345	3	0	0	0	3.31597e-06	1.9746e-05
Firmicutes: Bacillaceae: Bacillus	Bacillus_&_1386	11249.5	0.87196	42	0	0	0	0.00206088	0.00031688
Actinobacteria: Coriobacteriaceae: Collinsella	Collinsella_&_102106	11396	0.914536	101	0	0	0	0.447106	0.184214
Actinobacteria: Eggerthellaceae: Ellagibacter	Ellagibacter_&_2137577	10530	0.0758208	39	0	0	0	0.00165491	0.000963087
Proteobacteria: Idiomarinaceae: Idiomarina	Idiomarina_&_135575	11200	0.24332	2	0	0	0	6.37495e-06	8.84173e-07
Firmicutes: Lachnospiraceae: Shuttleworthia	Shuttleworthia_&_177971	10979.5	0.180087	12	0	0	0	6.12309e-05	6.62293e-05
Actinobacteria: Streptosporangiaceae: Spongiactinospora	Spongiactinospora_&_2871671	10403	0.0327565	36	0	0	0	0.00176393	0.000807289
Firmicutes: Lactobacillaceae: Limosilactobacillus	Limosilactobacillus_&_2742598	11572	0.607733	46	0	0	0	0.00285713	0.0205639
Firmicutes: Eubacteriales Family XIII. Incertae Sedis: Mogibacterium	Mogibacterium_&_86331	11868	0.310628	59	0	0	0	0.000112915	0.000404967
Firmicutes: Erysipelotrichaceae: Faecalibacillus	Faecalibacillus_&_2678885	12325	0.0340701	44	0	0	0	0.00151966	0.0106865
Firmicutes: Enterococcaceae: Melissococcus	Melissococcus_&_33969	11236	0.498451	3	0	0	0	3.04643e-06	2.55846e-06
Proteobacteria: Shewanellaceae: Shewanella	Shewanella_&_22	11232	0.849779	47	0	0	0	0.000417363	0.00135092
Firmicutes: Thermoactinomycetaceae: Paludifilum	Paludifilum_&_1905726	11759	0.337291	40	0	0	0	6.58618e-05	8.1259e-05
Firmicutes: Oscillospiraceae: Vescimonas	Vescimonas_&_2892396	11455	0.776205	41	0	0	0	0.000297041	0.000760428
Cyanobacteria: Aphanizomenonaceae: Cuspidothrix	Cuspidothrix_&_882045	13349.5	0.0123886	202	-0.00459398	0	0.000318938	0.00222545	0.0047331
Firmicutes: Peptostreptococcaceae: Paeniclostridium	Paeniclostridium_&_1849828	11911	0.157579	33	0	0	0	0.000485872	0.00900294
Proteobacteria: Burkholderiaceae: Paraburkholderia	Paraburkholderia_&_1822464	12941	0.0512185	230	-0.00563635	0	0.000391446	0.000451477	0.000804433
Actinobacteria: Actinomycetaceae: Schaalia	Schaalia_&_2529408	12429	0.162375	181	0	0	0	0.00581005	0.015964
Proteobacteria: Pasteurellaceae: Otariodibacter	Otariodibacter_&_1249016	10990	0.40007	30	0	0	0	9.6157e-05	3.9959e-05
Firmicutes: Lachnospiraceae: Oribacterium	Oribacterium_&_265975	12196.5	0.192374	104	0	0	0	0.00145843	0.00143429
Proteobacteria: Morganellaceae: Proteus	Proteus_&_583	11247	0.882252	55	0	0	0	0.00117565	0.00625965
Firmicutes: Veillonellaceae: Allisonella	Allisonella_&_209879	11212.5	0.597065	8	0	0	0	0.000168545	1.07248e-05
Proteobacteria: Pasteurellaceae: Glaesserella	Glaesserella_&_2094023	11140.5	0.684962	40	0	0	0	0.000949823	0.000385783
Bacteroidetes: Prevotellaceae: Paraprevotella	Paraprevotella_&_577309	9745	0.037223	154	0	0	0	0.0141934	0.0102939
Proteobacteria: Pasteurellaceae: Spirabiliibacterium	Spirabiliibacterium_&_2820724	11472	0.607531	15	0	0	0	8.33939e-06	1.74569e-05
Firmicutes: Veillonellaceae: Dialister	Dialister_&_39948	11413	0.676524	8	0	0	0	5.45219e-05	9.98742e-05
Firmicutes: Carnobacteriaceae: Dolosigranulum	Dolosigranulum_&_29393	11225.5	0.804006	30	0	0	0	0.000116596	0.000239361
Proteobacteria: Marinobacteraceae: Marinobacter	Marinobacter_&_2742	11477	0.710062	32	0	0	0	5.62025e-05	0.000178423
Proteobacteria: Pasteurellaceae: Vespertiliibacter	Vespertiliibacter_&_1520333	11425	0.783941	25	0	0	0	5.22859e-05	4.88346e-05
Proteobacteria: Pasteurellaceae: Volucribacter	Volucribacter_&_256730	10736	0.0869147	22	0	0	0	0.000118925	2.76109e-05
Firmicutes: Lactobacillaceae: Lacticaseibacillus	Lacticaseibacillus_&_2759736	11380	0.910671	48	0	0	0	0.0033839	0.0883993
Firmicutes: Erysipelotrichaceae: Solobacterium	Solobacterium_&_123375	11870.5	0.14195	26	0	0	0	2.59609e-05	0.000462322
Firmicutes: Staphylococcaceae: Aliicoccus	Aliicoccus_&_1647178	11360	0.641839	1	0	0	0	0	2.72532e-06
Firmicutes: Oscillospiraceae: Massiliimalia	Massiliimalia_&_2895461	11003	0.229518	13	0	0	0	0.00108121	4.13641e-05
Proteobacteria: Rhodobacteraceae: Thermohalobaculum	Thermohalobaculum_&_2886871	11209	0.787147	35	0	0	0	0.000127354	0.000157131
Bacteroidetes: Dysgonomonadaceae: Dysgonomonas	Dysgonomonas_&_156973	11526	0.558419	22	0	0	0	2.49772e-05	5.8595e-05
Bacteroidetes: Marinifilaceae: Ancylomarina	Ancylomarina_&_1970195	11270	0.718698	4	0	0	0	2.00908e-05	4.62027e-06
Proteobacteria: Hafniaceae: Enterobacillus	Enterobacillus_&_1822002	11609	0.480926	31	0	0	0	0.000425403	0.000274056
Proteobacteria: Desulfovibrionaceae: Oceanidesulfovibrio	Oceanidesulfovibrio_&_2905722	11464.5	0.707248	26	0	0	0	0.000129972	0.000238803
Firmicutes: Selenomonadaceae: Megamonas	Megamonas_&_158846	11051.5	0.325007	14	0	0	0	0.00272785	0.0743773
Firmicutes: Lachnospiraceae: Acetatifactor	Acetatifactor_&_1427378	11295.5	0.903559	10	0	0	0	8.74861e-06	3.5647e-05
Firmicutes: Lachnospiraceae: Murimonas	Murimonas_&_1774128	11466.5	0.345243	4	0	0	0	0	2.19806e-05
Bacteroidetes: Porphyromonadaceae: Porphyromonas	Porphyromonas_&_836	10943	0.488823	63	0	0	0	0.0026049	0.00272028
Proteobacteria: Enterobacteriaceae: Franconibacter	Franconibacter_&_1649295	11021.5	0.64866	102	0	0	0	0.00112768	0.00217171
Proteobacteria: Cardiobacteriaceae: Cardiobacterium	Cardiobacterium_&_2717	11812	0.12858	19	0	0	0	1.21316e-06	5.94301e-05
Bacteroidetes: Porphyromonadaceae: Sanguibacteroides	Sanguibacteroides_&_1635148	11497	0.768565	73	0	0	0	0.0112437	0.00281488
Firmicutes: Peptostreptococcaceae: Clostridioides	Clostridioides_&_1870884	11642	0.431451	31	0	0	0	0.00508498	0.128578
Actinobacteria: Nocardiaceae: Rhodococcus	Rhodococcus_&_1827	11249.5	0.891623	62	0	0	0	0.00468253	0.00984585
Firmicutes: Carnobacteriaceae: Alkalibacterium	Alkalibacterium_&_99906	11141	0.457619	11	0	0	0	1.66605e-05	6.58845e-05
Proteobacteria: Vibrionaceae: Vibrio	Vibrio_&_662	11291	0.957585	85	0	0	0	0.00226638	0.00111458
Proteobacteria: Oceanospirillaceae: Maribrevibacterium	Maribrevibacterium_&_2866025	11343	0.921705	6	0	0	0	1.74739e-05	0.000604968
Proteobacteria: Xanthomonadaceae: Stenotrophomonas	Stenotrophomonas_&_40323	11451	0.572799	9	0	0	0	6.23369e-06	0.00137237
Actinobacteria: Microbacteriaceae: Microbacterium	Microbacterium_&_33882	11726	0.4692	64	0	0	0	0.000262378	0.000201606
Firmicutes: Halanaerobiaceae: Halanaerobium	Halanaerobium_&_2330	11040	0.0289157	3	0	0	0	1.35957e-05	8.56141e-07
Firmicutes: Lactobacillaceae: Dellaglioa	Dellaglioa_&_2767880	11183	0.4754	7	0	0	0	0.000106509	4.76899e-05
Proteobacteria: Pseudoalteromonadaceae: Flocculibacter	Flocculibacter_&_2834759	11200	0.24332	2	0	0	0	3.50844e-05	6.65117e-06
Firmicutes: Peptostreptococcaceae: Tepidibacter	Tepidibacter_&_214904	11573	0.209356	7	0	0	0	0	9.67254e-06
Firmicutes: Peptostreptococcaceae: Asaccharospora	Asaccharospora_&_1505660	11608.5	0.178922	8	0	0	0	0	4.60523e-05
Proteobacteria: Neisseriaceae: Morococcus	Morococcus_&_212742	11521	0.691928	49	0	0	0	0.000374028	0.000835921
Firmicutes: Selenomonadaceae: Anaerovibrio	Anaerovibrio_&_82373	11377	0.792384	7	0	0	0	9.89588e-06	2.02158e-05
Firmicutes: : Fenollaria	Fenollaria_&_1686313	11647.5	0.326008	20	0	0	0	2.32006e-05	9.36015e-05
Firmicutes: Bacillaceae: Pontibacillus	Pontibacillus_&_289201	10772.5	0.222725	40	0	0	0	0.00127217	0.000511338
Firmicutes: Acidaminococcaceae: Succinispira	Succinispira_&_78119	11201	0.247142	2	0	0	0	1.35494e-05	1.32452e-05
Bacteroidetes: Muribaculaceae: Paramuribaculum	Paramuribaculum_&_2518497	10934.5	0.256799	22	0	0	0	0.000245915	0.000193601
Actinobacteria: Eggerthellaceae: Eggerthella	Eggerthella_&_84111	10815	0.41203	85	0	0	0	0.0445189	0.0273587
Bacteroidetes: Prevotellaceae: Prevotellamassilia	Prevotellamassilia_&_1926672	10531	0.1089	49	0	0	0	0.00118238	0.00176656
Firmicutes: Eubacteriaceae: Eubacterium	Eubacterium_&_1730	9786	0.0170108	94	0	0	0	0.00563282	0.00535212
Firmicutes: Clostridiaceae: Hathewaya	Hathewaya_&_1769729	11153	0.680045	33	0	0	0	0.000339007	0.000221565
Tenericutes: Mycoplasmataceae: Ureaplasma	Ureaplasma_&_2129	11376	0.796288	7	0	0	0	1.3173e-05	2.27885e-05
Proteobacteria: Acetobacteraceae: Roseomonas	Roseomonas_&_125216	11360	0.641839	1	0	0	0	0	1.99769e-06
Proteobacteria: Legionellaceae: Legionella	Legionella_&_445	11040	0.0289157	3	0	0	0	1.34285e-05	5.17954e-07
Proteobacteria: Brucellaceae: Brucella	Brucella_&_234	12476	0.0244887	53	0	0	0	2.67817e-05	0.000331947
Proteobacteria: Ectothiorhodospiraceae: Acidihalobacter	Acidihalobacter_&_1765964	11237	0.503345	3	0	0	0	9.2727e-06	0.000121619
Proteobacteria: Aeromonadaceae: Aeromonas	Aeromonas_&_642	11902	0.267043	55	0	0	0	0.000226301	0.000521583
Proteobacteria: Hyphomicrobiaceae: Limoniibacter	Limoniibacter_&_2769459	10844	0.188141	25	0	0	0	0.00963026	0.00383756
Proteobacteria: Acetobacteraceae: Acetobacter	Acetobacter_&_434	11684.5	0.446139	44	0	0	0	0.00402959	0.00226666
Spirochaetes: Spirochaetaceae: Bullifex	Bullifex_&_2815782	11084	0.475075	21	0	0	0	0.00109013	0.00025091
Proteobacteria: Brucellaceae: Falsochrobactrum	Falsochrobactrum_&_1649292	11360	0.641839	1	0	0	0	0	3.6305e-06
Firmicutes: Erysipelotrichaceae: Erysipelatoclostridium	Erysipelatoclostridium_&_1505663	12082	0.269859	112	0	0	0	1.0075	0.966207
Proteobacteria: Budviciaceae: Insectihabitans	Insectihabitans_&_2893178	11144.5	0.327019	6	0	0	0	7.44642e-05	5.25639e-06
Proteobacteria: Cardiobacteriaceae: Rappaport	Rappaport_&_1955421	11391	0.804863	13	0	0	0	0.000149579	3.02476e-05
Proteobacteria: Halomonadaceae: Modicisalibacter	Modicisalibacter_&_574347	11237	0.503345	3	0	0	0	6.56816e-06	1.4585e-05
Firmicutes: Listeriaceae: Listeria	Listeria_&_1637	12344	0.0728124	68	0	0	0	0.000518034	0.000717368
Firmicutes: Lactobacillaceae: Latilactobacillus	Latilactobacillus_&_2767885	11235	0.493583	3	0	0	0	1.08182e-05	2.90975e-06
Proteobacteria: Comamonadaceae: Comamonas	Comamonas_&_283	10989	0.542782	63	0	0	0	0.000414047	0.000262782
Firmicutes: Lactobacillaceae: Lentilactobacillus	Lentilactobacillus_&_2767893	11383	0.868656	23	0	0	0	3.89226e-05	0.000124336
Proteobacteria: Pasteurellaceae: Frederiksenia	Frederiksenia_&_1649317	10904	0.154829	16	0	0	0	4.44604e-05	1.31693e-05
Firmicutes: Peptoniphilaceae: Finegoldia	Finegoldia_&_150022	11114	0.698995	61	0	0	0	0.0025294	0.000389352
Proteobacteria: Xanthobacteraceae: Azorhizobium	Azorhizobium_&_6	11360	0.641839	1	0	0	0	0	6.39667e-06
Bacteroidetes: Chitinophagaceae: Chitinophaga	Chitinophaga_&_79328	11343	0.921705	6	0	0	0	1.00454e-05	0.00416073
Firmicutes: : Ndongobacter	Ndongobacter_&_1930845	11431	0.414848	3	0	0	0	0	2.86779e-06
Firmicutes: Lachnospiraceae: Suipraeoptans	Suipraeoptans_&_2815779	11244.5	0.808687	20	0	0	0	0.00010783	0.000102155
Deinococcus-Thermus: Deinococcaceae: Deinococcus	Deinococcus_&_1298	11859	0.300546	54	0	0	0	0.000260774	0.000250683
Firmicutes: Enterococcaceae: Bavariicoccus	Bavariicoccus_&_697279	11392.5	0.888441	46	0	0	0	0.000139408	0.000160249
Proteobacteria: Neisseriaceae: Snodgrassella	Snodgrassella_&_1193515	11417	0.66271	8	0	0	0	4.95465e-06	4.68085e-05
Firmicutes: Lachnospiraceae: Marvinbryantia	Marvinbryantia_&_248744	11333	0.983399	28	0	0	0	0.000136812	0.00022602
Firmicutes: Peptoniphilaceae: Lagierella	Lagierella_&_1945592	11450	0.575849	9	0	0	0	1.39763e-05	7.58166e-05
Firmicutes: Eubacteriales Family XIII. Incertae Sedis: Alterileibacterium	Alterileibacterium_&_1980680	11513.5	0.52314	16	0	0	0	3.53127e-05	0.002423
Firmicutes: : Massilistercora	Massilistercora_&_2717089	11240	0.76159	14	0	0	0	8.90653e-05	0.000112364
Firmicutes: Aerococcaceae: Aerococcus	Aerococcus_&_1375	11317	0.987365	38	0	0	0	0.000112004	0.000244567
Firmicutes: Clostridiaceae: Massilioclostridium	Massilioclostridium_&_1935927	11438	0.724368	19	0	0	0	6.01757e-06	0.000184409
Proteobacteria: Rhodobacteraceae: Carideicomes	Carideicomes_&_2699245	11360	0.641839	1	0	0	0	0	7.01277e-07
Firmicutes: Eubacteriaceae: Pseudoramibacter	Pseudoramibacter_&_113286	11395.5	0.507112	2	0	0	0	0	5.46479e-06
Bacteroidetes: Sphingobacteriaceae: Solitalea	Solitalea_&_929509	11466.5	0.345243	4	0	0	0	0	7.9025e-06
Proteobacteria: Alcaligenaceae: Pelistega	Pelistega_&_106146	11271	0.723692	4	0	0	0	1.81447e-05	0.000167444
Firmicutes: : Levyella	Levyella_&_1715798	11537.5	0.245915	6	0	0	0	0	2.36179e-05
Proteobacteria: Thiotrichaceae: Thiothrix	Thiothrix_&_1030	11236	0.498451	3	0	0	0	4.65877e-06	1.32846e-06
Fusobacteria: Leptotrichiaceae: Oceanivirga	Oceanivirga_&_1824856	11608.5	0.178922	8	0	0	0	0	7.01872e-05
Firmicutes: Veillonellaceae: Negativicoccus	Negativicoccus_&_909928	11699	0.205204	16	0	0	0	1.64403e-05	0.00490298
Firmicutes: Planococcaceae: Planococcus	Planococcus_&_1372	11360	0.641839	1	0	0	0	0	2.15146e-06
Firmicutes: Lachnospiraceae: Anaerobutyricum	Anaerobutyricum_&_2569097	11291	0.945836	47	0	0	0	0.000320426	0.000650844
Proteobacteria: Aeromonadaceae: Oceanimonas	Oceanimonas_&_129577	11235	0.493583	3	0	0	0	4.28774e-06	1.66353e-06
Firmicutes: Lachnospiraceae: Muricomes	Muricomes_&_1918542	11500.5	0.552193	16	0	0	0	0.000155189	0.000339766
Proteobacteria: Oceanospirillaceae: Nitrincola	Nitrincola_&_267849	11098	0.336635	10	0	0	0	4.47583e-05	0.000269749
Bacteroidetes: Prevotellaceae: Hallella	Hallella_&_52228	11579.5	0.415135	18	0	0	0	0.000148441	0.00117821
Firmicutes: Staphylococcaceae: Jeotgalicoccus	Jeotgalicoccus_&_227979	10950	0.0411338	6	0	0	0	2.73231e-05	2.50703e-06
Bacteroidetes: Weeksellaceae: Elizabethkingia	Elizabethkingia_&_308865	11305	0.909632	5	0	0	0	3.74028e-05	8.32384e-06
Proteobacteria: Desulfovibrionaceae: Desulfovibrio	Desulfovibrio_&_872	10847	0.136614	19	0	0	0	5.9767e-05	0.000517188
Proteobacteria: Pasteurellaceae: Lonepinella	Lonepinella_&_53416	11263.5	0.89798	44	0	0	0	0.000123457	8.15473e-05
Firmicutes: Vallitaleaceae: Vallitalea	Vallitalea_&_1348611	11201	0.247142	2	0	0	0	4.43117e-06	1.44997e-06
Proteobacteria: Pectobacteriaceae: Musicola	Musicola_&_2884243	11246.5	0.81341	20	0	0	0	0.000353877	0.000119102
Proteobacteria: Sutterellaceae: Parasutterella	Parasutterella_&_577310	11307	0.91911	5	0	0	0	6.09286e-06	5.86103e-06
Proteobacteria: Pasteurellaceae: Cricetibacter	Cricetibacter_&_1648514	10839	0.175273	24	0	0	0	4.71229e-05	6.06587e-05
Proteobacteria: Pasteurellaceae: Basfia	Basfia_&_697331	11069	0.532826	32	0	0	0	0.000108538	5.38078e-05
Firmicutes: Lachnospiraceae: Luxibacter	Luxibacter_&_2813348	11562	0.49922	23	0	0	0	4.42956e-05	0.00020198
Proteobacteria: Rhizobiaceae: Agrobacterium	Agrobacterium_&_357	11041	0.0294849	3	0	0	0	4.56683e-05	7.14658e-06
Firmicutes: Erysipelotrichaceae: Faecalicoccus	Faecalicoccus_&_1573536	11573	0.209356	7	0	0	0	0	8.98015e-05
Firmicutes: Lachnospiraceae: Anaerotignum	Anaerotignum_&_2039240	11309	0.972261	36	0	0	0	6.41821e-05	0.000685901
Proteobacteria: Pasteurellaceae: Avibacterium	Avibacterium_&_292486	11569.5	0.6774	74	0	0	0	0.00034521	0.000454686
Proteobacteria: Morganellaceae: Arsenophonus	Arsenophonus_&_637	11150	0.566955	17	0	0	0	0.000462414	3.60314e-05
Firmicutes: Oscillospiraceae: Pusillimonas (ex Kitahara et al. 2021)	Pusillimonas (ex Kitahara et al. 2021)_&_2892397	10593	0.0371444	23	0	0	0	0.000373097	0.000454999
Bacteroidetes: Flavobacteriaceae: Capnocytophaga	Capnocytophaga_&_1016	11237	0.503345	3	0	0	0	2.22029e-06	1.70265e-06
Proteobacteria: Yersiniaceae: Gibbsiella	Gibbsiella_&_929812	11397	0.891496	57	0	0	0	0.000398909	0.000314613
Firmicutes: Clostridiaceae: Hungatella	Hungatella_&_1649459	11734	0.431434	55	0	0	0	0.0274929	0.311539
Firmicutes: Oscillospiraceae: Ethanoligenens	Ethanoligenens_&_253238	11963.5	0.040911	18	0	0	0	0	0.000192232
Firmicutes: Clostridiaceae: Haloimpatiens	Haloimpatiens_&_1755832	11380	0.780704	7	0	0	0	4.87271e-06	3.17856e-05
Actinobacteria: Eggerthellaceae: Gordonibacter	Gordonibacter_&_644652	10691.5	0.204968	50	0	0	0	0.00608324	0.00102013
Firmicutes: Christensenellaceae: Christensenella	Christensenella_&_990721	11573.5	0.426219	18	0	0	0	8.88286e-05	0.00104562
Firmicutes: Bacillaceae: Halobacillus	Halobacillus_&_45667	11240	0.76159	14	0	0	0	0.000126724	0.000414703
Proteobacteria: Sphingomonadaceae: Novosphingobium	Novosphingobium_&_165696	11352.5	0.914785	12	0	0	0	0.000229708	2.64481e-05
Firmicutes: Oscillospiraceae: Solibaculum	Solibaculum_&_2842531	10931.5	0.253153	22	0	0	0	0.000817691	0.00681575
Firmicutes: Selenomonadaceae: Propionispira	Propionispira_&_84034	11309	0.928599	5	0	0	0	2.76164e-06	7.62082e-06
Proteobacteria: Zoogloeaceae: Azoarcus	Azoarcus_&_12960	11799	0.139098	19	0	0	0	2.34545e-05	5.24813e-05
Firmicutes: Lactobacillaceae: Agrilactobacillus	Agrilactobacillus_&_2767875	11360	0.641839	1	0	0	0	0	7.18065e-06
Proteobacteria: Comamonadaceae: Variovorax	Variovorax_&_34072	11360	0.641839	1	0	0	0	0	1.27018e-05
Firmicutes: Lactobacillaceae: Liquorilactobacillus	Liquorilactobacillus_&_2767888	11669	0.229404	15	0	0	0	2.49348e-06	0.00025725
Proteobacteria: Budviciaceae: Budvicia	Budvicia_&_82978	11248	0.783702	14	0	0	0	9.39803e-06	6.07393e-05
Firmicutes: Coprobacillaceae: Eggerthia	Eggerthia_&_1279384	12404	0.0424275	58	0	0	0	0.000441202	0.000574735
Firmicutes: Peptoniphilaceae: Parvimonas	Parvimonas_&_543311	11811	0.18268	25	0	0	0	0.000339241	0.000978516
Firmicutes: Erysipelotrichaceae: Amedibacterium	Amedibacterium_&_2749267	11775	0.149622	18	0	0	0	5.14727e-06	0.000314029
Bacteroidetes: Prevotellaceae: Alloprevotella	Alloprevotella_&_1283313	11132	0.684086	44	0	0	0	0.000648946	0.00138745
Firmicutes: Clostridiaceae: Inconstantimicrobium	Inconstantimicrobium_&_2815784	11515	0.440597	11	0	0	0	0.000137842	4.09022e-05
Firmicutes: Bacillaceae: Schinkia	Schinkia_&_2837509	11750.5	0.0977892	12	0	0	0	0	8.01529e-05
Proteobacteria: Idiomarinaceae: Pseudidiomarina	Pseudidiomarina_&_2800384	11360	0.641839	1	0	0	0	0	5.41217e-07
Actinobacteria: Eggerthellaceae: Enteroscipio	Enteroscipio_&_2126006	11305	0.909632	5	0	0	0	5.87667e-05	4.45436e-06
Firmicutes: Bacillaceae: Salimicrobium	Salimicrobium_&_351195	11201	0.247142	2	0	0	0	4.21537e-05	1.53793e-05
Actinobacteria: Propionibacteriaceae: Acidipropionibacterium	Acidipropionibacterium_&_1912215	11521	0.4263	11	0	0	0	1.29661e-05	9.44851e-05
Firmicutes: Thermohalobacteraceae: Thermohalobacter	Thermohalobacter_&_99593	11360	0.641839	1	0	0	0	0	7.93573e-07
Firmicutes: Peptoniphilaceae: Helcococcus	Helcococcus_&_31983	10842	0.186308	25	0	0	0	0.000118147	0.000144062
Cyanobacteria: Leptolyngbyaceae: Leptolyngbya	Leptolyngbya_&_47251	11201	0.247142	2	0	0	0	8.65657e-06	3.09528e-06
Proteobacteria: Bruguierivoracaceae: Sodalis	Sodalis_&_84565	11364	0.900622	18	0	0	0	0.00149665	0.000128253
Proteobacteria: Stappiaceae: Pseudovibrio	Pseudovibrio_&_258255	11415	0.820618	30	0	0	0	0.000415638	0.000735872
Firmicutes: Erysipelotrichaceae: Absicoccus	Absicoccus_&_2718525	11427.5	0.711225	14	0	0	0	9.25991e-05	0.000201192
Bacteroidetes: Sphingobacteriaceae: Mucilaginibacter	Mucilaginibacter_&_423349	11270	0.718698	4	0	0	0	6.48304e-06	2.30187e-06
Bacteroidetes: Hymenobacteraceae: Hymenobacter	Hymenobacter_&_89966	11170	0.660608	23	0	0	0	0.00504165	0.00432611
Proteobacteria: Campylobacteraceae: Campylobacter	Campylobacter_&_194	11740	0.405603	50	0	0	0	0.00445239	0.00142408
Proteobacteria: Desulfovibrionaceae: Bilophila	Bilophila_&_35832	10903	0.398848	50	0	0	0	0.0527226	0.0341673
Proteobacteria: Pasteurellaceae: Mesocricetibacter	Mesocricetibacter_&_1648517	11340	0.934722	6	0	0	0	0.000446754	4.54241e-06
Cyanobacteria: Calotrichaceae: Calothrix	Calothrix_&_1186	11109	0.199011	5	0	0	0	5.19451e-05	5.31962e-06
Firmicutes: Carnobacteriaceae: Atopobacter	Atopobacter_&_136491	11379	0.8883	28	0	0	0	2.23887e-05	0.000197156
Firmicutes: Lachnospiraceae: Anaerocolumna	Anaerocolumna_&_1843210	10901.5	0.0724547	10	0	0	0	6.03384e-05	3.31372e-05
Bacteroidetes: Sphingobacteriaceae: Pedobacter	Pedobacter_&_84567	11250	0.740494	9	0	0	0	5.19598e-05	6.02018e-05
Proteobacteria: Roseobacteraceae: Thalassococcus	Thalassococcus_&_436357	10879	0.230915	26	0	0	0	0.00240162	0.000893135
Firmicutes: Lachnospiraceae: Catonella	Catonella_&_43996	12580.5	0.0270791	68	0	0	0	0.00098751	0.00221624
Firmicutes: Peptostreptococcaceae: Filifactor	Filifactor_&_44259	11458	0.642156	15	0	0	0	0.000120562	8.55487e-05
Bacteroidetes: Cyclobacteriaceae: Cecembia	Cecembia_&_1187078	11360	0.641839	1	0	0	0	0	6.82887e-06
Actinobacteria: Bifidobacteriaceae: Aeriscardovia	Aeriscardovia_&_240233	11735.5	0.232037	22	0	0	0	4.20289e-06	0.000258459
Firmicutes: : Acidibacillus	Acidibacillus_&_1765682	11321.5	0.994193	22	0	0	0	0.000857483	0.0010038
Firmicutes: Lactobacillaceae: Ligilactobacillus	Ligilactobacillus_&_2767887	11683	0.286688	21	0	0	0	4.7049e-05	0.207207
Proteobacteria: Rhodanobacteraceae: Frateuria	Frateuria_&_70411	11398	0.784652	13	0	0	0	3.37536e-05	0.000179089
Firmicutes: Oscillospiraceae: Pseudoflavonifractor	Pseudoflavonifractor_&_1017280	11002.5	0.444341	34	0	0	0	0.00313846	0.000990814
Proteobacteria: Acetobacteraceae: Belnapia	Belnapia_&_365532	11900	0.128249	27	0	0	0	1.14118e-05	5.42735e-05
Firmicutes: Erysipelotrichaceae: Holdemania	Holdemania_&_61170	11775	0.149622	18	0	0	0	3.38746e-06	0.000170247
Proteobacteria: Chromobacteriaceae: Leeia	Leeia_&_650341	11360	0.641839	1	0	0	0	0	3.37278e-06
Firmicutes: Lachnospiraceae: Anaerosporobacter	Anaerosporobacter_&_653683	11145.5	0.329721	6	0	0	0	0.000423353	6.41018e-05
Proteobacteria: Erwiniaceae: Kalamiella	Kalamiella_&_2662752	11447	0.815852	56	0	0	0	0.00774436	0.00207557
Firmicutes: Oscillospiraceae: Agathobaculum	Agathobaculum_&_2048137	11251	0.863908	35	0	0	0	0.000226081	0.00111616
Firmicutes: Oscillospiraceae: Angelakisella	Angelakisella_&_1935176	11160	0.688329	32	0	0	0	8.46491e-05	0.000583623
Firmicutes: Aerococcaceae: Ruoffia	Ruoffia_&_2862144	11235	0.493583	3	0	0	0	4.87271e-06	1.58872e-06
Firmicutes: Lactobacillaceae: Loigolactobacillus	Loigolactobacillus_&_2767889	11537.5	0.245915	6	0	0	0	0	6.66134e-05
Bacteroidetes: Haliscomenobacteraceae: Phaeodactylibacter	Phaeodactylibacter_&_1564515	11165	0.0345995	1	0	0	0	2.91159e-06	0
Firmicutes: Paenibacillaceae: Cohnella	Cohnella_&_329857	11324.5	#NUM!	0	0	0	0	0	0
Firmicutes: Bacillaceae: Rossellomorea	Rossellomorea_&_2837508	10942.5	0.364074	34	0	0	0	0.000775844	0.000421847
Verrucomicrobia: Verrucomicrobiaceae: Roseibacillus	Roseibacillus_&_518755	11360	0.641839	1	0	0	0	0	7.02724e-06
Actinobacteria: Gordoniaceae: Gordonia	Gordonia_&_2053	11679.5	0.131772	10	0	0	0	0	1.89039e-05
Actinobacteria: Bifidobacteriaceae: Pseudoscardovia	Pseudoscardovia_&_1302778	11318.5	0.991492	54	0	0	0	0.000684757	0.00119368
Fusobacteria: Leptotrichiaceae: Caviibacter	Caviibacter_&_1792239	11377	0.792384	7	0	0	0	2.26931e-05	8.96569e-05
Proteobacteria: Vibrionaceae: Enterovibrio	Enterovibrio_&_188143	11395.5	0.507112	2	0	0	0	0	1.05073e-05
Proteobacteria: Xanthomonadaceae: Xylella	Xylella_&_2370	11360	0.641839	1	0	0	0	0	6.92004e-07
Proteobacteria: Caulobacteraceae: Brevundimonas	Brevundimonas_&_41275	11395.5	0.507112	2	0	0	0	0	1.55186e-06
Proteobacteria: Alcaligenaceae: Eoetvoesia	Eoetvoesia_&_1477505	11395.5	0.507112	2	0	0	0	0	6.44705e-06
Fusobacteria: Leptotrichiaceae: Leptotrichia	Leptotrichia_&_32067	11040	0.387075	20	0	0	0	0.000661352	5.24536e-05
Firmicutes: Oscillospiraceae: Bittarella	Bittarella_&_1929297	11892.5	0.0545665	16	0	0	0	0	0.000166981
Firmicutes: Staphylococcaceae: Salinicoccus	Salinicoccus_&_45669	11431	0.414848	3	0	0	0	0	3.83283e-06
Actinobacteria: : Tomitella	Tomitella_&_741759	11360	0.641839	1	0	0	0	0	7.9478e-07
Firmicutes: Lachnospiraceae: Johnsonella	Johnsonella_&_43994	11878	0.0998172	21	0	0	0	2.48101e-05	0.000512359
Proteobacteria: Burkholderiaceae: Burkholderia	Burkholderia_&_32008	12202	0.0394777	35	0	0	0	9.53646e-06	0.000154561
Firmicutes: Thermoanaerobacterales Family III. Incertae Sedis: Caldicellulosiruptor	Caldicellulosiruptor_&_44000	11324.5	#NUM!	0	0	0	0	0	0
Actinobacteria: Micrococcaceae: Paeniglutamicibacter	Paeniglutamicibacter_&_1742990	11431	0.414848	3	0	0	0	0	9.2238e-06
Firmicutes: Erysipelotrichaceae: Dielma	Dielma_&_1472649	11395.5	0.507112	2	0	0	0	0	3.00608e-06
Proteobacteria: Desulfobacteraceae: Desulfobacter	Desulfobacter_&_2289	11395.5	0.507112	2	0	0	0	0	5.86433e-06
Actinobacteria: Coriobacteriaceae: Olegusella	Olegusella_&_1979843	11042	0.0300638	3	0	0	0	1.41301e-05	3.08727e-06
Firmicutes: Planococcaceae: Kurthia	Kurthia_&_1649	11360	0.641839	1	0	0	0	0	1.70443e-07
Firmicutes: Eubacteriales Family XIII. Incertae Sedis: Bacilliculturomica	Bacilliculturomica_&_2005387	11466.5	0.345243	4	0	0	0	0	2.58e-05
Firmicutes: : Gemmiger	Gemmiger_&_204475	10895	0.201703	21	0	0	0	0.00017047	0.00753058
Firmicutes: Bacillaceae: Massilibacterium	Massilibacterium_&_1923871	11360	0.641839	1	0	0	0	0	5.27347e-07
Firmicutes: Lachnospiraceae: Merdimonas	Merdimonas_&_2023266	11482.5	0.671556	26	0	0	0	8.4347e-05	0.000718464
Actinobacteria: Actinomycetaceae: Trueperella	Trueperella_&_1069494	11395.5	0.507112	2	0	0	0	0	2.28197e-05
Firmicutes: Erysipelotrichaceae: Bulleidia	Bulleidia_&_118747	11830.5	0.241259	36	0	0	0	6.06622e-05	0.000387082
Actinobacteria: Pseudonocardiaceae: Saccharopolyspora	Saccharopolyspora_&_1835	11360	0.641839	1	0	0	0	0	9.00858e-05
Firmicutes: Lachnospiraceae: Cuneatibacter	Cuneatibacter_&_1918450	11896	0.130926	27	0	0	0	0.000107492	0.000892564
Proteobacteria: Hafniaceae: Obesumbacterium	Obesumbacterium_&_82982	11502	0.290343	5	0	0	0	0	8.6649e-05
Bacteroidetes: Muribaculaceae: Sodaliphilus	Sodaliphilus_&_2815786	10853	0.196558	25	0	0	0	0.00052967	0.000444618
Firmicutes: Erysipelotrichaceae: Massilicoli	Massilicoli_&_2683202	11477	0.59537	15	0	0	0	8.42205e-06	0.000152979
Firmicutes: Clostridiaceae: Lactonifactor	Lactonifactor_&_420345	11546	0.467107	17	0	0	0	2.40816e-05	0.000150704
Actinobacteria: Dermabacteraceae: Dermabacter	Dermabacter_&_36739	11252	0.747265	9	0	0	0	0.00222243	0.000111569
Bacteroidetes: Sphingobacteriaceae: Sphingobacterium	Sphingobacterium_&_28453	11094	0.328153	10	0	0	0	3.4506e-05	3.43079e-05
Firmicutes: Clostridiaceae: Proteiniclasticum	Proteiniclasticum_&_1155385	11360	0.641839	1	0	0	0	0	9.96899e-07
Actinobacteria: Eggerthellaceae: Phoenicibacter	Phoenicibacter_&_1981050	11395.5	0.507112	2	0	0	0	0	1.58205e-06
Firmicutes: Aerococcaceae: Fundicoccus	Fundicoccus_&_2761542	11148.5	0.337914	6	0	0	0	5.25911e-05	1.97061e-05
Proteobacteria: Pectobacteriaceae: Lonsdalea	Lonsdalea_&_1082702	12283.5	0.140002	96	0	0	0	0.000951571	0.00115485
Firmicutes: Oscillospiraceae: Ruminococcus	Ruminococcus_&_1263	11487	0.629724	21	0	0	0	5.65523e-05	0.000106904
Proteobacteria: Sulfurovaceae: Sulfurovum	Sulfurovum_&_265570	11732	0.180498	17	0	0	0	7.30159e-06	3.59401e-05
Firmicutes: Oscillospiraceae: Fastidiosipila	Fastidiosipila_&_236752	11415	0.669603	8	0	0	0	9.46563e-06	4.12725e-05
Actinobacteria: Eggerthellaceae: Denitrobacterium	Denitrobacterium_&_79603	11308	0.923853	5	0	0	0	5.92542e-06	1.46886e-05
Verrucomicrobia: Verrucomicrobiaceae: Haloferula	Haloferula_&_574899	11360	0.641839	1	0	0	0	0	0.000163117
Verrucomicrobia: Puniceicoccaceae: Pelagicoccus	Pelagicoccus_&_455433	11237	0.503345	3	0	0	0	4.55354e-06	5.22103e-06
Actinobacteria: Atopobiaceae: Thermophilibacter	Thermophilibacter_&_2847307	11345	0.954527	23	0	0	0	0.000589146	0.000210143
Balneolaeota: Balneolaceae: Aliifodinibius	Aliifodinibius_&_1397107	11360	0.641839	1	0	0	0	0	7.03743e-07
Bacteroidetes: Muribaculaceae: Muribaculum	Muribaculum_&_1918540	10774	0.329966	67	0	0	0	0.00240641	0.00191334
Firmicutes: Lachnospiraceae: Butyrivibrio	Butyrivibrio_&_830	11362.5	0.883987	12	0	0	0	5.40295e-05	0.000272609
Bacteroidetes: Tannerellaceae: Tannerella	Tannerella_&_195950	11113	0.207496	5	0	0	0	8.87702e-06	2.82748e-05
Firmicutes: Oscillospiraceae: Dysosmobacter	Dysosmobacter_&_2591381	10775	0.185494	33	0	0	0	0.000887136	0.00066979
Proteobacteria: Fastidiosibacteraceae: Cysteiniphilum	Cysteiniphilum_&_2056696	11235	0.493583	3	0	0	0	8.65657e-06	1.86353e-06
Proteobacteria: Alcaligenaceae: Parapusillimonas	Parapusillimonas_&_1403714	11480	0.509909	10	0	0	0	0.000290571	8.23387e-05
Bacteroidetes: Chitinophagaceae: Segetibacter	Segetibacter_&_460073	11431	0.414848	3	0	0	0	0	5.96983e-06
Firmicutes: Syntrophomonadaceae: Candidatus Syntrophocurvum	Candidatus Syntrophocurvum_&_2293313	11360	0.641839	1	0	0	0	0	8.05541e-07
Actinobacteria: Coriobacteriaceae: Enorma	Enorma_&_1472762	10669.5	0.129202	36	0	0	0	0.000493267	0.000364517
Firmicutes: Coprobacillaceae: Catenibacterium	Catenibacterium_&_135858	11690	0.216319	16	0	0	0	0.00196066	0.000236149
Bacteroidetes: Flavobacteriaceae: Gramella	Gramella_&_292691	11502	0.290343	5	0	0	0	0	2.02431e-05
Firmicutes: Enterococcaceae: Pilibacter	Pilibacter_&_337670	11502	0.290343	5	0	0	0	0	2.77795e-05
Bacteroidetes: Prolixibacteraceae: Puteibacter	Puteibacter_&_2705385	11360	0.641839	1	0	0	0	0	6.54525e-07
Firmicutes: Oscillospiraceae: Flavonifractor	Flavonifractor_&_946234	10537	0.0784392	39	0	0	0	0.0227999	0.0247931
Actinobacteria: Dermatophilaceae: Mobilicoccus	Mobilicoccus_&_984996	11537.5	0.245915	6	0	0	0	0	2.43829e-05
Firmicutes: Oscillospiraceae: Pseudoclostridium	Pseudoclostridium_&_2304693	11165	0.0345995	1	0	0	0	4.23891e-06	0
Firmicutes: Clostridiaceae: Abyssisolibacter	Abyssisolibacter_&_2683336	11395.5	0.507112	2	0	0	0	0	4.03023e-06
Actinobacteria: Micrococcaceae: Tersicoccus	Tersicoccus_&_1418588	11608.5	0.178922	8	0	0	0	0	4.89925e-05
Proteobacteria: Morganellaceae: Morganella	Morganella_&_581	11661	0.240417	15	0	0	0	2.77578e-05	0.0927566
Proteobacteria: Rhodocyclaceae: Rugosibacter	Rugosibacter_&_1914449	11537.5	0.245915	6	0	0	0	0	7.99187e-05
Firmicutes: Peptostreptococcaceae: Peptoanaerobacter	Peptoanaerobacter_&_1913599	11217.5	0.788452	30	0	0	0	0.00348201	0.000957704
Firmicutes: Sporomusaceae: Pelosinus	Pelosinus_&_365348	11040	0.0289157	3	0	0	0	0.000358547	1.13274e-05
Firmicutes: : Ezakiella	Ezakiella_&_1582879	11236	0.750606	14	0	0	0	4.32331e-05	0.000432785
Proteobacteria: Bruguierivoracaceae: Biostraticola	Biostraticola_&_466108	11701.5	0.273017	22	0	0	0	0.000553389	0.000238951
Actinobacteria: Thermomonosporaceae: Actinomadura	Actinomadura_&_1988	11344	0.91737	6	0	0	0	9.12919e-06	0.000131914
Actinobacteria: Atopobiaceae: Parolsenella	Parolsenella_&_2082587	10783	0.226381	39	0	0	0	0.00160974	0.00104926
Bacteroidetes: Marinilabiliaceae: Thermophagus	Thermophagus_&_1434049	11360	0.641839	1	0	0	0	0	1.23575e-06
Proteobacteria: Budviciaceae: Jinshanibacter	Jinshanibacter_&_2810357	11628	0.273788	14	0	0	0	7.61497e-06	8.40555e-05
Actinobacteria: Eggerthellaceae: Adlercreutzia	Adlercreutzia_&_447020	11112.5	0.473731	16	0	0	0	3.95021e-05	6.40108e-05
Firmicutes: Oscillospiraceae: Subdoligranulum	Subdoligranulum_&_292632	11721.5	0.248349	22	0	0	0	4.35403e-05	0.000388906
Acidobacteria: Acanthopleuribacteraceae: Acanthopleuribacter	Acanthopleuribacter_&_442869	11360	0.641839	1	0	0	0	0	1.383e-06
Firmicutes: Peptococcaceae: Peptococcus	Peptococcus_&_2740	11236	0.498451	3	0	0	0	7.52745e-06	1.11712e-05
Actinobacteria: Pseudonocardiaceae: Lentzea	Lentzea_&_165301	11360.5	0.890134	12	0	0	0	2.15468e-05	0.000813165
Firmicutes: Aerococcaceae: Ignavigranum	Ignavigranum_&_89092	11537.5	0.245915	6	0	0	0	0	1.32861e-05
Firmicutes: : Neofamilia	Neofamilia_&_1933048	11502	0.290343	5	0	0	0	0	1.45919e-05
Actinobacteria: Nocardiaceae: Nocardia	Nocardia_&_1817	11395.5	0.507112	2	0	0	0	0	3.04067e-06
Firmicutes: Eubacteriales Family XIII. Incertae Sedis: Hornefia	Hornefia_&_2815774	11407.5	0.817651	24	0	0	0	0.000531185	0.000741974
Firmicutes: Selenomonadaceae: Pectinatus	Pectinatus_&_864	11421.5	0.727434	14	0	0	0	0.000173643	0.000167122
Firmicutes: Oscillospiraceae: Fournierella	Fournierella_&_1940255	11337.5	0.970969	22	0	0	0	0.00012297	0.00366347
Firmicutes: Acidaminococcaceae: Phascolarctobacterium	Phascolarctobacterium_&_33024	10242	0.0374064	55	0	0	0	0.197328	0.0851949
Tenericutes: Mycoplasmataceae: Mycoplasmopsis	Mycoplasmopsis_&_2767358	11287.5	0.87668	10	0	0	0	0.000111007	7.98333e-05
Actinobacteria: Coriobacteriaceae: Senegalimassilia	Senegalimassilia_&_1473205	10798	0.322535	58	0	0	0	0.00275365	0.00641473
Proteobacteria: Alcanivoracaceae: Alcanivorax	Alcanivorax_&_59753	11116	0.633894	37	0	0	0	5.71476e-05	0.00013183
Firmicutes: Lactobacillaceae: Secundilactobacillus	Secundilactobacillus_&_2767892	11730	0.18265	17	0	0	0	2.00909e-05	9.63052e-05
Proteobacteria: Methylobacteriaceae: Microvirga	Microvirga_&_186650	11273	0.733715	4	0	0	0	2.40779e-05	3.11458e-05
Proteobacteria: Alteromonadaceae: Bowmanella	Bowmanella_&_366580	11200	0.24332	2	0	0	0	1.95714e-05	7.97085e-07
Firmicutes: Erysipelotrichaceae: Floccifex	Floccifex_&_2815783	11216.5	0.610289	8	0	0	0	2.28943e-05	7.13467e-05
Bacteroidetes: Prolixibacteraceae: Maribellus	Maribellus_&_2678352	11431	0.414848	3	0	0	0	0	3.77981e-06
Firmicutes: Lachnospiraceae: Bariatricus	Bariatricus_&_1924081	11928	0.0472386	17	0	0	0	0	0.000233387
Firmicutes: Listeriaceae: Brochothrix	Brochothrix_&_2755	11309	0.928599	5	0	0	0	1.21046e-05	7.67169e-05
Proteobacteria: Chromatiaceae: Lamprocystis	Lamprocystis_&_53452	11291.5	0.890104	10	0	0	0	2.29963e-05	0.00012416
Firmicutes: Oscillospiraceae: Monoglobus	Monoglobus_&_2039302	11517	0.435801	11	0	0	0	5.34946e-05	0.000100063
Firmicutes: Lachnospiraceae: Frisingicoccus	Frisingicoccus_&_1918511	11588	0.500911	29	0	0	0	0.000129168	0.000672431
Bacteroidetes: Flavobacteriaceae: Winogradskyella	Winogradskyella_&_286104	11271	0.723692	4	0	0	0	5.67165e-06	3.48953e-06
Bacteroidetes: Dysgonomonadaceae: Proteiniphilum	Proteiniphilum_&_294702	11395.5	0.507112	2	0	0	0	0	1.10486e-06
Proteobacteria: Bradyrhizobiaceae: Afipia	Afipia_&_1033	11395.5	0.507112	2	0	0	0	0	4.77198e-06
Actinobacteria: Coriobacteriaceae: Coriobacterium	Coriobacterium_&_33870	11360	0.641839	1	0	0	0	0	7.79943e-07
Proteobacteria: Vibrionaceae: Photobacterium	Photobacterium_&_657	11123.5	0.602014	28	0	0	0	8.67848e-05	0.00014457
Proteobacteria: : Chitinivorax	Chitinivorax_&_1433992	11395.5	0.507112	2	0	0	0	0	1.36556e-06
Proteobacteria: Pectobacteriaceae: Samsonia	Samsonia_&_160433	11776	0.14872	18	0	0	0	2.9412e-06	0.00147373
Proteobacteria: : Alkalimonas	Alkalimonas_&_265980	11360	0.641839	1	0	0	0	0	1.61274e-05
Actinobacteria: Propionibacteriaceae: Tessaracoccus	Tessaracoccus_&_72763	11491	0.710493	39	0	0	0	0.000583178	0.000501547
Firmicutes: Carnobacteriaceae: Isobaculum	Isobaculum_&_142587	11360	0.641839	1	0	0	0	0	3.68504e-05
Actinobacteria: Euzebyaceae: Euzebya	Euzebya_&_908623	11329	0.987047	11	0	0	0	2.32364e-05	0.000659928
Firmicutes: Lachnospiraceae: Lachnobacterium	Lachnobacterium_&_140625	11360	0.641839	1	0	0	0	0	1.96046e-06
Firmicutes: Lachnospiraceae: Kineothrix	Kineothrix_&_2163168	11431	0.414848	3	0	0	0	0	2.99938e-06
Firmicutes: Lachnospiraceae: Schaedlerella	Schaedlerella_&_2676048	11635.5	0.344332	20	0	0	0	0.000137913	0.000136696
Proteobacteria: Comamonadaceae: Curvibacter	Curvibacter_&_281915	11360	0.641839	1	0	0	0	0	1.89485e-06
Firmicutes: Lachnospiraceae: Lachnospira	Lachnospira_&_28050	11143	0.551459	17	0	0	0	0.000200506	0.000285348
Proteobacteria: Endozoicomonadaceae: Parendozoicomonas	Parendozoicomonas_&_2066475	10841	0.0810704	14	0	0	0	0.00214295	0.00125807
Proteobacteria: Budviciaceae: Pragia	Pragia_&_82984	11395.5	0.507112	2	0	0	0	0	5.75826e-05
Actinobacteria: Actinomycetaceae: Actinobaculum	Actinobaculum_&_76833	11431	0.414848	3	0	0	0	0	4.16547e-05
Proteobacteria: : Ignatzschineria	Ignatzschineria_&_112008	11360	0.641839	1	0	0	0	0	1.48509e-06
Bacteroidetes: Weeksellaceae: Cloacibacterium	Cloacibacterium_&_501783	11360	0.641839	1	0	0	0	0	2.44695e-06
Firmicutes: Bacillaceae: Gracilibacillus	Gracilibacillus_&_74385	11679.5	0.131772	10	0	0	0	0	3.88649e-05
Proteobacteria: Moraxellaceae: Moraxella	Moraxella_&_475	11376	0.884389	23	0	0	0	4.58993e-05	0.000755881
Cyanobacteria: Spirulinaceae: Spirulina	Spirulina_&_1154	11395.5	0.507112	2	0	0	0	0	1.44346e-06
Firmicutes: Lachnospiraceae: Hespellia	Hespellia_&_241189	11168	0.543842	12	0	0	0	3.99774e-05	8.48935e-05
Proteobacteria: Neisseriaceae: Crenobacter	Crenobacter_&_1654931	11360	0.641839	1	0	0	0	0	7.92439e-07
Firmicutes: Veillonellaceae: Massilibacillus	Massilibacillus_&_1973275	11165	0.0345995	1	0	0	0	1.3173e-05	0
Proteobacteria: Comamonadaceae: Delftia	Delftia_&_80865	11395.5	0.507112	2	0	0	0	0	4.94634e-06
Proteobacteria: Alteromonadaceae: Agarivorans	Agarivorans_&_261825	11042	0.0300638	3	0	0	0	0.000221305	5.36306e-05
Firmicutes: Carnobacteriaceae: Marinilactibacillus	Marinilactibacillus_&_191769	11395.5	0.507112	2	0	0	0	0	7.01107e-05
Planctomycetes: Pirellulaceae: Candidatus Laterigemmans	Candidatus Laterigemmans_&_2813766	11165	0.0345995	1	0	0	0	3.32338e-06	0
Proteobacteria: Erwiniaceae: Phaseolibacter	Phaseolibacter_&_1297562	11165	0.0345995	1	0	0	0	4.4426e-05	0
Proteobacteria: Alcaligenaceae: Castellaniella	Castellaniella_&_359336	11395.5	0.507112	2	0	0	0	0	8.37309e-06
Proteobacteria: Xanthomonadaceae: Pseudoxanthomonas	Pseudoxanthomonas_&_83618	11573	0.209356	7	0	0	0	0	1.38607e-05
Actinobacteria: Nocardioidaceae: Marmoricola	Marmoricola_&_86795	12043	0.139369	47	0	0	0	6.86722e-05	0.000242191
Actinobacteria: Cellulomonadaceae: Cellulomonas	Cellulomonas_&_1707	11360	0.641839	1	0	0	0	0	1.3115e-06
Firmicutes: : Proteiniborus	Proteiniborus_&_415014	11360	0.641839	1	0	0	0	0	1.23265e-06
Proteobacteria: Alcaligenaceae: Achromobacter	Achromobacter_&_222	11360	0.641839	1	0	0	0	0	5.65131e-07
Proteobacteria: Oceanospirillaceae: Marinomonas	Marinomonas_&_28253	11255	0.757458	9	0	0	0	0.000156191	0.000380714
Proteobacteria: Sutterellaceae: Duodenibacillus	Duodenibacillus_&_1980697	11416	0.666153	8	0	0	0	6.20812e-06	0.000259606
Proteobacteria: Devosiaceae: Devosia	Devosia_&_46913	11165	0.0345995	1	0	0	0	4.8571e-06	0
Actinobacteria: Eggerthellaceae: Slackia	Slackia_&_84108	11152	0.776577	80	0	0	0	0.00608906	0.00261866
Proteobacteria: Roseobacteraceae: Maritimibacter	Maritimibacter_&_404235	11360	0.641839	1	0	0	0	0	2.40188e-06
Actinobacteria: Actinomycetaceae: Varibaculum	Varibaculum_&_184869	10817	0.0577151	13	0	0	0	7.79943e-05	0.00014771
Bacteroidetes: Dysgonomonadaceae: Petrimonas	Petrimonas_&_307628	10527	0.0350054	27	0	0	0	0.00111514	0.000450255
Proteobacteria: Zooshikellaceae: Zooshikella	Zooshikella_&_202771	11165	0.0345995	1	0	0	0	8.89652e-07	0
Firmicutes: : Evtepia	Evtepia_&_2211178	11669	0.229404	15	0	0	0	2.43891e-06	0.000111487
Firmicutes: Lactobacillaceae: Schleiferilactobacillus	Schleiferilactobacillus_&_2767891	11431	0.414848	3	0	0	0	0	5.6143e-05
Proteobacteria: Desulfobacteraceae: Desulfatibacillum	Desulfatibacillum_&_218207	11165	0.0345995	1	0	0	0	1.24875e-05	0
Firmicutes: Peptoniphilaceae: Anaerosphaera	Anaerosphaera_&_1273095	11360	0.641839	1	0	0	0	0	4.50726e-06
Lentisphaerae: Victivallaceae: Victivallis	Victivallis_&_172900	11360	0.641839	1	0	0	0	0	1.86705e-05
Firmicutes: Clostridiaceae: Butyricicoccus	Butyricicoccus_&_580596	10999	0.433155	33	0	0	0	0.000122059	0.000763667
Proteobacteria: Colwelliaceae: Colwellia	Colwellia_&_28228	12420	0.0680529	78	0	0	0	0.000488024	0.00144861
Proteobacteria: Pasteurellaceae: Testudinibacter	Testudinibacter_&_1755672	11395.5	0.507112	2	0	0	0	0	1.56663e-06
Proteobacteria: Oxalobacteraceae: Undibacterium	Undibacterium_&_401469	11360	0.641839	1	0	0	0	0	2.01547e-06
Firmicutes: Tepidanaerobacteraceae: Tepidanaerobacter	Tepidanaerobacter_&_499228	11360	0.641839	1	0	0	0	0	7.89041e-07
Proteobacteria: Alcaligenaceae: Alcaligenes	Alcaligenes_&_507	11360	0.641839	1	0	0	0	0	4.68473e-07
Firmicutes: Clostridiaceae: Marinisporobacter	Marinisporobacter_&_2018663	11466.5	0.345243	4	0	0	0	0	7.19421e-06
Proteobacteria: Erythrobacteraceae: Tsuneonella	Tsuneonella_&_2800686	11431	0.414848	3	0	0	0	0	6.33269e-06
Actinobacteria: Brevibacteriaceae: Brevibacterium	Brevibacterium_&_1696	11201	0.247142	2	0	0	0	5.47619e-06	1.28109e-05
Firmicutes: Lactobacillaceae: Amylolactobacillus	Amylolactobacillus_&_2767876	11324.5	#NUM!	0	0	0	0	0	0
Firmicutes: : Candidatus Soleaferrea	Candidatus Soleaferrea_&_1470353	11466.5	0.345243	4	0	0	0	0	4.56155e-05
Firmicutes: Oscillospiraceae: Marasmitruncus	Marasmitruncus_&_1987749	11360	0.641839	1	0	0	0	0	1.11736e-06
Firmicutes: Lachnospiraceae: Tyzzerella	Tyzzerella_&_1506577	11602	0.564847	46	0	0	0	0.00510649	0.0179349
Proteobacteria: Burkholderiaceae: Caballeronia	Caballeronia_&_1827195	11502	0.290343	5	0	0	0	0	7.68854e-06
Firmicutes: Oscillospiraceae: Phocea	Phocea_&_1926663	11596	0.310375	13	0	0	0	5.87878e-06	0.000481765
Firmicutes: Lactobacillaceae: Paucilactobacillus	Paucilactobacillus_&_2767890	11786	0.0844079	13	0	0	0	0	4.65308e-05
Actinobacteria: Actinomycetaceae: Buchananella	Buchananella_&_2767323	11360	0.641839	1	0	0	0	0	2.57737e-06
Firmicutes: Oscillospiraceae: Mageeibacillus	Mageeibacillus_&_1637257	11481	0.507183	10	0	0	0	8.18172e-05	4.32342e-05
Verrucomicrobia: Verrucomicrobiaceae: Prosthecobacter	Prosthecobacter_&_48463	11395.5	0.507112	2	0	0	0	0	1.01191e-05
Synergistetes: Synergistaceae: Pyramidobacter	Pyramidobacter_&_638847	11324.5	#NUM!	0	0	0	0	0	0
Actinobacteria: Microbacteriaceae: Planctomonas	Planctomonas_&_2729624	11360	0.641839	1	0	0	0	0	1.80158e-05
Firmicutes: : Negativibacillus	Negativibacillus_&_1980693	11502	0.290343	5	0	0	0	0	1.21893e-05
Firmicutes: Erysipelotrichaceae: Longicatena	Longicatena_&_1918536	11168	0.662851	24	0	0	0	0.0153174	0.00024121
Actinobacteria: Dermabacteraceae: Helcobacillus	Helcobacillus_&_1161125	11431	0.414848	3	0	0	0	0	4.74583e-06
Proteobacteria: Cellvibrionaceae: Teredinibacter	Teredinibacter_&_2425	11395.5	0.507112	2	0	0	0	0	8.53504e-06
Firmicutes: Lachnospiraceae: Lacrimispora	Lacrimispora_&_2719231	11332	0.977333	11	0	0	0	1.7653e-05	9.42533e-05
Actinobacteria: Eggerthellaceae: Arabiibacter	Arabiibacter_&_2005386	11466.5	0.345243	4	0	0	0	0	4.1788e-06
Firmicutes: Lachnospiraceae: Mobilisporobacter	Mobilisporobacter_&_1780122	11236	0.498451	3	0	0	0	7.52745e-06	1.45026e-05
Proteobacteria: Oxalobacteraceae: Herbaspirillum	Herbaspirillum_&_963	11360	0.641839	1	0	0	0	0	2.1005e-06
Firmicutes: Lachnospiraceae: Roseburia	Roseburia_&_841	11092	0.691442	73	0	0	0	0.0466839	0.00442259
Firmicutes: Thermohalobacteraceae: Caloranaerobacter	Caloranaerobacter_&_171003	11324.5	#NUM!	0	0	0	0	0	0
Firmicutes: : Sedimentibacter	Sedimentibacter_&_190972	11077.5	0.100126	4	0	0	0	6.52082e-06	2.21345e-06
Proteobacteria: Neisseriaceae: Vitreoscilla	Vitreoscilla_&_59	11201	0.247142	2	0	0	0	0.000420791	9.50358e-05
Firmicutes: Erysipelotrichaceae: Allobaculum	Allobaculum_&_174708	11713	0.304716	27	0	0	0	3.29012e-05	0.000135334
Actinobacteria: Propionibacteriaceae: Microlunatus	Microlunatus_&_29404	11360	0.641839	1	0	0	0	0	8.73989e-07
Firmicutes: Lachnospiraceae: Robinsoniella	Robinsoniella_&_588605	11416	0.666153	8	0	0	0	5.35715e-06	3.51511e-05
Proteobacteria: Aeromonadaceae: Oceanisphaera	Oceanisphaera_&_225143	11395.5	0.507112	2	0	0	0	0	3.20884e-05
Proteobacteria: Chromobacteriaceae: Chitinibacter	Chitinibacter_&_230666	11257	0.867939	31	0	0	0	0.000176842	0.000211449
Proteobacteria: Moraxellaceae: Psychrobacter	Psychrobacter_&_497	10915	0.0145537	5	0	0	0	1.79517e-05	1.71712e-06
Proteobacteria: Rhodobacteraceae: Paracoccus	Paracoccus_&_265	11165	0.0345995	1	0	0	0	5.81715e-05	0
Firmicutes: Bacillaceae: Oceanobacillus	Oceanobacillus_&_182709	11629	0.272207	14	0	0	0	7.15108e-06	5.53006e-05
Firmicutes: Aerococcaceae: Globicatella	Globicatella_&_13075	11273	0.733715	4	0	0	0	5.2363e-06	1.59357e-05
Bacteroidetes: Porphyromonadaceae: Macellibacteroides	Macellibacteroides_&_1159323	11431	0.414848	3	0	0	0	0	3.21218e-05
Firmicutes: Lachnospiraceae: Anaerostipes	Anaerostipes_&_207244	11292	0.957686	79	0	0	0	0.00261808	0.00617678
Proteobacteria: Erythrobacteraceae: Pelagerythrobacter	Pelagerythrobacter_&_2800685	11395.5	0.507112	2	0	0	0	0	8.03553e-06
Actinobacteria: Actinomycetaceae: Fannyhessea	Fannyhessea_&_2767327	11216.5	0.610289	8	0	0	0	7.96724e-05	0.00088249
Actinobacteria: Demequinaceae: Demequina	Demequina_&_577469	11201	0.247142	2	0	0	0	6.44383e-06	6.07429e-06
Firmicutes: Bacillaceae: Vulcanibacillus	Vulcanibacillus_&_551771	11324.5	#NUM!	0	0	0	0	0	0
Proteobacteria: Comamonadaceae: Melaminivora	Melaminivora_&_1649468	11360	0.641839	1	0	0	0	0	8.31075e-07
Actinobacteria: Micrococcaceae: Enteractinococcus	Enteractinococcus_&_1164863	11668	0.230761	15	0	0	0	2.86848e-06	3.42757e-05
Bacteroidetes: Flavobacteriaceae: Salinimicrobium	Salinimicrobium_&_561367	11360	0.641839	1	0	0	0	0	7.69757e-07
Bacteroidetes: Cytophagaceae: Spirosoma	Spirosoma_&_107	12194	0.0285677	30	0	0	0	8.34468e-06	9.49807e-05
Firmicutes: Lachnospiraceae: Novisyntrophococcus	Novisyntrophococcus_&_2888809	11343	0.921705	6	0	0	0	6.33267e-06	9.67042e-05
Firmicutes: Lachnospiraceae: Waltera	Waltera_&_2815781	11185	0.481684	7	0	0	0	3.83488e-05	0.000193187
Firmicutes: Carnobacteriaceae: Atopococcus	Atopococcus_&_269773	11360	0.641839	1	0	0	0	0	6.91275e-06
Firmicutes: Thermoanaerobacterales Family III. Incertae Sedis: Thermoanaerobacterium	Thermoanaerobacterium_&_28895	11360	0.641839	1	0	0	0	0	7.49134e-07
Proteobacteria: Hyphomicrobiaceae: Rhodoplanes	Rhodoplanes_&_29407	11028	0.160514	8	0	0	0	5.31679e-05	0.000160692
Proteobacteria: Enterobacteriaceae: Edaphovirga	Edaphovirga_&_2678248	11537.5	0.245915	6	0	0	0	0	4.58557e-05
Proteobacteria: Alcaligenaceae: Bordetella	Bordetella_&_517	11360	0.641839	1	0	0	0	0	1.72772e-05
Bacteroidetes: Amoebophilaceae: Candidatus Amoebophilus	Candidatus Amoebophilus_&_281119	11360	0.641839	1	0	0	0	0	1.51408e-06
Actinobacteria: Atopobiaceae: Parafannyhessea	Parafannyhessea_&_2847312	11255	0.757458	9	0	0	0	5.1222e-05	2.93205e-05
Bacteroidetes: Prolixibacteraceae: Prolixibacter	Prolixibacter_&_314318	11324.5	#NUM!	0	0	0	0	0	0
Firmicutes: Defluviitaleaceae: Defluviitalea	Defluviitalea_&_1185408	11466.5	0.345243	4	0	0	0	0	9.54786e-06
Firmicutes: Peptostreptococcaceae: Acetoanaerobium	Acetoanaerobium_&_186831	11360	0.641839	1	0	0	0	0	1.11781e-06
Firmicutes: Carnobacteriaceae: Allofustis	Allofustis_&_192987	11201	0.247142	2	0	0	0	4.96599e-06	1.9224e-06
Actinobacteria: Propionibacteriaceae: Propionimicrobium	Propionimicrobium_&_203133	11305	0.909632	5	0	0	0	2.45891e-05	9.77293e-06
Firmicutes: Lachnospiraceae: Mobilitalea	Mobilitalea_&_1649471	11360	0.641839	1	0	0	0	0	5.24793e-06
Candidatus Saccharibacteria: Candidatus Nanosynbacteraceae: Candidatus Nanosynbacter	Candidatus Nanosynbacter_&_2093823	11573	0.209356	7	0	0	0	0	0.000327311
Actinobacteria: Micrococcaceae: Micrococcus	Micrococcus_&_1269	11466.5	0.345243	4	0	0	0	0	6.22558e-06
Firmicutes: Peptococcaceae: Paradesulfitobacterium	Paradesulfitobacterium_&_2881027	11165	0.0345995	1	0	0	0	1.33939e-05	0
Proteobacteria: Halomonadaceae: Kushneria	Kushneria_&_504090	11502	0.290343	5	0	0	0	0	4.94139e-05
Actinobacteria: Eggerthellaceae: Raoultibacter	Raoultibacter_&_1926677	11638	0.390779	25	0	0	0	0.00017039	0.00039577
Proteobacteria: Comamonadaceae: Pelomonas	Pelomonas_&_335058	11395.5	0.507112	2	0	0	0	0	2.93187e-06
Firmicutes: Eubacteriales Family XIII. Incertae Sedis: Emergencia	Emergencia_&_1926556	11504.5	0.628925	26	0	0	0	1.67027e-05	0.000833261
Proteobacteria: Oceanospirillaceae: Pseudospirillum	Pseudospirillum_&_196078	11360	0.641839	1	0	0	0	0	1.20962e-06
Firmicutes: Clostridiaceae: Youngiibacter	Youngiibacter_&_1408818	11431	0.414848	3	0	0	0	0	6.25244e-06
Firmicutes: Erysipelotrichaceae: Longibaculum	Longibaculum_&_1918538	11363.5	0.880916	12	0	0	0	6.57153e-05	0.00119661
Thermotogae: Petrotogaceae: Marinitoga	Marinitoga_&_160798	11431	0.414848	3	0	0	0	0	4.83208e-06
Nitrospirae: Thermodesulfovibrionaceae: Thermodesulfovibrio	Thermodesulfovibrio_&_28261	11165	0.0345995	1	0	0	0	9.03294e-06	0
Proteobacteria: Shewanellaceae: Parashewanella	Parashewanella_&_2547964	11360	0.641839	1	0	0	0	0	4.5108e-06
Proteobacteria: Aurantimonadaceae: Aureimonas	Aureimonas_&_414371	11360	0.641839	1	0	0	0	0	1.31634e-06
Firmicutes: Bacillaceae: Niallia	Niallia_&_2837506	11395.5	0.507112	2	0	0	0	0	2.22957e-06
Actinobacteria: Propionibacteriaceae: Luteococcus	Luteococcus_&_33983	11395.5	0.507112	2	0	0	0	0	3.13488e-06
Firmicutes: Aerococcaceae: Suicoccus	Suicoccus_&_2689587	11380	0.780704	7	0	0	0	5.23073e-06	6.41651e-05
Proteobacteria: Erythrobacteraceae: Altererythrobacter	Altererythrobacter_&_361177	11308	0.923853	5	0	0	0	2.76595e-05	0.000185823
Proteobacteria: Comamonadaceae: Acidovorax	Acidovorax_&_12916	11502	0.290343	5	0	0	0	0	9.38394e-06
Proteobacteria: Pasteurellaceae: Caviibacterium	Caviibacterium_&_2070443	10984	0.332354	23	0	0	0	5.15102e-05	0.000203982
Bacteroidetes: Rikenellaceae: Millionella	Millionella_&_1980038	11360	0.641839	1	0	0	0	0	1.56271e-06
Proteobacteria: Chromatiaceae: Marichromatium	Marichromatium_&_85076	11360	0.641839	1	0	0	0	0	9.71712e-07
Firmicutes: Erysipelotrichaceae: Amedibacillus	Amedibacillus_&_2749846	11469.5	0.697265	26	0	0	0	0.000506865	0.000186297
Proteobacteria: Xanthomonadaceae: Lysobacter	Lysobacter_&_68	11360	0.641839	1	0	0	0	0	1.8637e-06
Firmicutes: Bacillaceae: Desertibacillus	Desertibacillus_&_2039709	11502	0.290343	5	0	0	0	0	9.47185e-06
Firmicutes: Clostridiaceae: Beduini	Beduini_&_1922299	11360	0.641839	1	0	0	0	0	1.88673e-06
Firmicutes: Peptococcaceae: Desulfosporosinus	Desulfosporosinus_&_79206	11395.5	0.507112	2	0	0	0	0	2.44097e-06
Firmicutes: Oscillospiraceae: Ructibacterium	Ructibacterium_&_2884634	11375	0.800197	7	0	0	0	0.000234969	8.74528e-05
Firmicutes: Clostridiaceae: Paramaledivibacter	Paramaledivibacter_&_1884934	11360	0.641839	1	0	0	0	0	2.44164e-06
Firmicutes: Bacillaceae: Gottfriedia	Gottfriedia_&_2837503	11360	0.641839	1	0	0	0	0	1.43626e-06
Firmicutes: Lachnospiraceae: Herbinix	Herbinix_&_1663717	11360	0.641839	1	0	0	0	0	2.36493e-06
Proteobacteria: Alteromonadaceae: Alteromonas	Alteromonas_&_226	11715	0.11343	11	0	0	0	0	6.53297e-05
Firmicutes: Oscillospiraceae: Hydrogeniiclostidium	Hydrogeniiclostidium_&_2764317	11679.5	0.131772	10	0	0	0	0	4.54724e-05
Firmicutes: Acidaminococcaceae: Acidaminococcus	Acidaminococcus_&_904	11143.5	0.324331	6	0	0	0	0.000734044	4.61182e-05
Proteobacteria: Piscirickettsiaceae: Methylophaga	Methylophaga_&_40222	11360	0.641839	1	0	0	0	0	4.03963e-05
Proteobacteria: Methylococcaceae: Methylocaldum	Methylocaldum_&_73778	11360	0.641839	1	0	0	0	0	2.22488e-06
Proteobacteria: Chromatiaceae: Pararheinheimera	Pararheinheimera_&_2071980	11360	0.641839	1	0	0	0	0	5.26417e-07
Acidobacteria: Acidobacteriaceae: Granulicella	Granulicella_&_940557	11324.5	#NUM!	0	0	0	0	0	0
Firmicutes: Eubacteriales Family XIII. Incertae Sedis: Baileyella	Baileyella_&_2815773	11487	0.490987	10	0	0	0	4.34063e-06	0.000170419
Bacteroidetes: Sphingobacteriaceae: Daejeonella	Daejeonella_&_2762385	11200	0.24332	2	0	0	0	1.28358e-05	2.50915e-06
Firmicutes: Selenomonadaceae: Selenomonas	Selenomonas_&_970	11502	0.290343	5	0	0	0	0	5.89852e-06
Firmicutes: Lachnospiraceae: Catenibacillus	Catenibacillus_&_2316203	11257	0.764277	9	0	0	0	1.81193e-05	6.02937e-05
Thermotogae: Fervidobacteriaceae: Thermosipho	Thermosipho_&_2420	11431	0.414848	3	0	0	0	0	4.94813e-06
Firmicutes: Sporomusaceae: Sporomusa	Sporomusa_&_2375	11360	0.641839	1	0	0	0	0	1.82451e-05
Actinobacteria: Dietziaceae: Dietzia	Dietzia_&_37914	11165	0.0345995	1	0	0	0	4.98507e-06	0
Firmicutes: Bacillaceae: Cerasibacillus	Cerasibacillus_&_227864	11360	0.641839	1	0	0	0	0	3.44113e-06
Proteobacteria: Yersiniaceae: Ewingella	Ewingella_&_41201	11431	0.414848	3	0	0	0	0	3.3634e-05
Proteobacteria: Comamonadaceae: Hydrogenophaga	Hydrogenophaga_&_47420	11395.5	0.507112	2	0	0	0	0	1.39277e-06
Firmicutes: Alicyclobacillaceae: Alicyclobacillus	Alicyclobacillus_&_29330	11360	0.641839	1	0	0	0	0	8.12348e-07
Actinobacteria: Actinomycetaceae: Pauljensenia	Pauljensenia_&_2740557	11466.5	0.345243	4	0	0	0	0	0.000105237
Firmicutes: Eubacteriales Family XIII. Incertae Sedis: Sinanaerobacter	Sinanaerobacter_&_2886866	11466.5	0.345243	4	0	0	0	0	0.000126886
Proteobacteria: Xanthomonadaceae: Xanthomonas	Xanthomonas_&_338	11431	0.414848	3	0	0	0	0	6.60411e-06
Firmicutes: Oscillospiraceae: Acetivibrio	Acetivibrio_&_35829	11409	0.852667	40	0	0	0	0.000411165	0.00142082
Proteobacteria: Comamonadaceae: Oryzisolibacter	Oryzisolibacter_&_2038733	11360	0.641839	1	0	0	0	0	1.58627e-05
Firmicutes: Clostridiaceae: Mordavella	Mordavella_&_1981033	11345	0.913038	6	0	0	0	1.82645e-06	2.29901e-05
Firmicutes: Lachnospiraceae: Lachnotalea	Lachnotalea_&_1763508	11466.5	0.345243	4	0	0	0	0	4.50507e-06
Firmicutes: Lachnospiraceae: Faecalimonas	Faecalimonas_&_2005355	11689	0.457779	48	0	0	0	0.000752763	0.00219036
Firmicutes: Lachnospiraceae: Cellulosilyticum	Cellulosilyticum_&_698776	11273	0.733715	4	0	0	0	1.15269e-05	7.6287e-05
Bacteroidetes: Flavobacteriaceae: Maribacter	Maribacter_&_252356	11402	0.810109	19	0	0	0	0.000282562	5.7793e-05
Proteobacteria: Phyllobacteriaceae: Corticibacterium	Corticibacterium_&_1840210	11413	0.676524	8	0	0	0	7.90484e-06	1.52103e-05
Proteobacteria: : Motilimonas	Motilimonas_&_1914248	11235	0.493583	3	0	0	0	1.25954e-05	2.08201e-06
Firmicutes: Erysipelotrichaceae: Candidatus Stoquefichus	Candidatus Stoquefichus_&_1470349	11734	0.178366	17	0	0	0	1.58265e-05	0.000138581
Proteobacteria: Roseobacteraceae: Shimia	Shimia_&_573139	11289.5	0.883388	10	0	0	0	3.96639e-05	1.72127e-05
Firmicutes: Lachnospiraceae: Variimorphobacter	Variimorphobacter_&_2893029	11235	0.493583	3	0	0	0	6.18133e-06	9.77909e-07
Proteobacteria: Rhodobacteraceae: Halovulum	Halovulum_&_1844498	11662	0.364272	26	0	0	0	3.78986e-05	7.4249e-05
Proteobacteria: Chromobacteriaceae: Gulbenkiania	Gulbenkiania_&_397456	11040	0.0289157	3	0	0	0	0.000114469	2.25463e-06
Firmicutes: Thermoactinomycetaceae: Marininema	Marininema_&_1155934	11360	0.641839	1	0	0	0	0	5.37129e-07
Cyanobacteria: Nostocaceae: Nostoc	Nostoc_&_1177	11360	0.641839	1	0	0	0	0	1.0833e-06
Proteobacteria: Chromatiaceae: Chromatium	Chromatium_&_1047	11395.5	0.507112	2	0	0	0	0	1.41467e-06
Firmicutes: Clostridiaceae: Anaeromicrobium	Anaeromicrobium_&_1929105	11270	0.718698	4	0	0	0	7.26707e-06	1.82457e-06
Proteobacteria: : Aquabacterium	Aquabacterium_&_92793	11360	0.641839	1	0	0	0	0	5.59324e-07
Proteobacteria: Morganellaceae: Moellerella	Moellerella_&_158848	11133	0.438195	11	0	0	0	0.000222595	0.000158809
Firmicutes: Lachnospiraceae: Faecalicatena	Faecalicatena_&_2005359	11123	0.670132	44	0	0	0	0.000580273	0.000468603
Firmicutes: Erysipelotrichaceae: Lactimicrobium	Lactimicrobium_&_2563777	11360	0.641839	1	0	0	0	0	1.78e-06
Proteobacteria: Stappiaceae: Roseibium	Roseibium_&_150830	11378	0.788486	7	0	0	0	2.00908e-05	5.84075e-05
Firmicutes: Lactobacillaceae: Pediococcus	Pediococcus_&_1253	11088	0.315692	10	0	0	0	0.000682943	5.48755e-05
Fusobacteria: Fusobacteriaceae: Ilyobacter	Ilyobacter_&_167639	11360	0.641839	1	0	0	0	0	3.61644e-06
Proteobacteria: Legionellaceae: Fluoribacter	Fluoribacter_&_461	11147.5	0.335169	6	0	0	0	9.44454e-06	4.97445e-06
Firmicutes: Lachnospiraceae: Dorea	Dorea_&_189330	10844.5	0.344772	52	0	0	0	0.00190062	0.00312613
Firmicutes: Peptostreptococcaceae: Criibacterium	Criibacterium_&_1937664	11952	0.0738315	23	0	0	0	5.80859e-06	0.000181407
Firmicutes: Planococcaceae: Ureibacillus	Ureibacillus_&_160795	11165	0.0345995	1	0	0	0	9.03294e-06	0
Proteobacteria: Vibrionaceae: Salinivibrio	Salinivibrio_&_51366	11360	0.641839	1	0	0	0	0	7.84813e-06
Proteobacteria: Helicobacteraceae: Helicobacter	Helicobacter_&_209	11324.5	#NUM!	0	0	0	0	0	0
Firmicutes: Lachnospiraceae: Fusicatenibacter	Fusicatenibacter_&_1407607	11217	0.82235	45	0	0	0	0.000933426	0.00224737
Firmicutes: Clostridiaceae: Anaerophilus	Anaerophilus_&_2810010	11360	0.641839	1	0	0	0	0	1.77169e-06
Firmicutes: Lachnospiraceae: Sellimonas	Sellimonas_&_1769710	11331	0.990235	48	0	0	0	0.00444216	0.00226646
Firmicutes: : Anaerotalea	Anaerotalea_&_2834241	11360	0.641839	1	0	0	0	0	2.87294e-05
Firmicutes: : Desulfuribacillus	Desulfuribacillus_&_1543703	11165	0.0345995	1	0	0	0	6.39833e-06	0
Proteobacteria: Desulfarculaceae: Desulfocarbo	Desulfocarbo_&_1535192	11395.5	0.507112	2	0	0	0	0	1.37996e-06
Proteobacteria: Rhodanobacteraceae: Dyella	Dyella_&_231454	11360	0.641839	1	0	0	0	0	6.90605e-07
Firmicutes: Eubacteriales Family XIII. Incertae Sedis: Aminipila	Aminipila_&_2060094	11054	0.226882	9	0	0	0	0.000284955	6.02002e-05
Fusobacteria: Leptotrichiaceae: Sneathia	Sneathia_&_168808	11537.5	0.245915	6	0	0	0	0	3.1465e-05
Proteobacteria: Desulfobulbaceae: Desulfobulbus	Desulfobulbus_&_893	10881	0.00312699	4	0	0	0	8.95974e-05	2.38582e-06
Firmicutes: Turicibacteraceae: Turicibacter	Turicibacter_&_191303	11237	0.503345	3	0	0	0	2.21029e-06	3.12011e-05
Proteobacteria: Pasteurellaceae: Chelonobacter	Chelonobacter_&_658623	11237	0.503345	3	0	0	0	1.37492e-06	1.15274e-06
Candidatus Saccharibacteria: Candidatus Nanosyncoccacae: Candidatus Nanosyncoccus	Candidatus Nanosyncoccus_&_2171995	11360	0.641839	1	0	0	0	0	4.68303e-06
Bacteroidetes: Flavobacteriaceae: Luteirhabdus	Luteirhabdus_&_2893085	11360	0.641839	1	0	0	0	0	2.13468e-06
Firmicutes: Clostridiaceae: Desnuesiella	Desnuesiella_&_1924062	11466.5	0.345243	4	0	0	0	0	1.81801e-05
Proteobacteria: Sphingomonadaceae: Sphingobium	Sphingobium_&_165695	11360	0.641839	1	0	0	0	0	5.63943e-05
Firmicutes: Lachnospiraceae: Acetitomaculum	Acetitomaculum_&_31980	11165	0.0345995	1	0	0	0	1.93569e-06	0
Proteobacteria: Oceanospirillaceae: Amphritea	Amphritea_&_515417	11360	0.641839	1	0	0	0	0	1.73948e-06
Firmicutes: Bacillaceae: Lentibacillus	Lentibacillus_&_175304	11502	0.290343	5	0	0	0	0	1.45388e-05
Firmicutes: Erysipelotrichaceae: Merdibacter	Merdibacter_&_1935200	11493.5	0.568158	16	0	0	0	6.77906e-05	5.67453e-05
Thermotogae: Petrotogaceae: Oceanotoga	Oceanotoga_&_1255275	11149.5	0.340674	6	0	0	0	1.98002e-05	2.01866e-05
Actinobacteria: Ornithinimicrobiaceae: Ornithinimicrobium	Ornithinimicrobium_&_125287	11360	0.641839	1	0	0	0	0	2.01001e-06
Firmicutes: Lachnospiraceae: Enterocloster	Enterocloster_&_2719313	10366	0.112196	79	0	0	0	0.49878	0.361333
Actinobacteria: Treboniaceae: Trebonia	Trebonia_&_2767073	11165	0.0345995	1	0	0	0	2.65431e-06	0
Actinobacteria: Pseudonocardiaceae: Amycolatopsis	Amycolatopsis_&_1813	11431	0.414848	3	0	0	0	0	5.78148e-06
Proteobacteria: Desulfovibrionaceae: Oleidesulfovibrio	Oleidesulfovibrio_&_2909705	11165	0.0345995	1	0	0	0	9.65906e-06	0
Firmicutes: Oscillospiraceae: Provencibacterium	Provencibacterium_&_1987016	11412	0.679995	8	0	0	0	4.21482e-05	0.000119978
Bacteroidetes: Hymenobacteraceae: Pontibacter	Pontibacter_&_323449	11360	0.641839	1	0	0	0	0	1.49913e-06
Actinobacteria: Microbacteriaceae: Gulosibacter	Gulosibacter_&_256818	11395.5	0.507112	2	0	0	0	0	1.23645e-05
Firmicutes: Staphylococcaceae: Nosocomiicoccus	Nosocomiicoccus_&_489909	11557	0.366665	12	0	0	0	4.02364e-06	1.84753e-05
Actinobacteria: Mycobacteriaceae: Mycolicibacterium	Mycolicibacterium_&_1866885	11360	0.641839	1	0	0	0	0	3.2996e-06
Proteobacteria: Alteromonadaceae: Marisediminitalea	Marisediminitalea_&_2662254	11165	0.0345995	1	0	0	0	1.54313e-05	0
Firmicutes: Bacillaceae: Amphibacillus	Amphibacillus_&_29331	11284	0.888853	15	0	0	0	0.000100472	0.000194221
Actinobacteria: Nocardioidaceae: Nocardioides	Nocardioides_&_1839	11040	0.0289157	3	0	0	0	0.000823613	4.29447e-06
Chloroflexi: Herpetosiphonaceae: Herpetosiphon	Herpetosiphon_&_64	11431	0.414848	3	0	0	0	0	4.01788e-06
Firmicutes: Oscillospiraceae: Caproicibacterium	Caproicibacterium_&_2834348	11360	0.641839	1	0	0	0	0	2.76229e-06
Fusobacteria: Fusobacteriaceae: Cetobacterium	Cetobacterium_&_180162	11360	0.641839	1	0	0	0	0	1.00356e-05
Actinobacteria: Actinomycetaceae: Winkia	Winkia_&_2692118	11465	0.62474	15	0	0	0	3.32065e-05	5.00964e-05
Firmicutes: Carnobacteriaceae: Atopostipes	Atopostipes_&_292480	11431	0.414848	3	0	0	0	0	3.75304e-05
Firmicutes: Lactobacillaceae: Bombilactobacillus	Bombilactobacillus_&_2767878	11360	0.641839	1	0	0	0	0	2.20249e-05
Firmicutes: Planococcaceae: Savagea	Savagea_&_1655429	11360	0.641839	1	0	0	0	0	2.68947e-06
Verrucomicrobia: Akkermansiaceae: Akkermansia	Akkermansia_&_239934	11389	0.810662	13	0	0	0	0.798952	0.160957
Actinobacteria: Atopobiaceae: Tractidigestivibacter	Tractidigestivibacter_&_2847313	11236	0.498451	3	0	0	0	3.12925e-06	2.74689e-06
Firmicutes: Oscillospiraceae: Neglectibacter	Neglectibacter_&_1924105	10810	0.0543472	13	0	0	0	0.000130934	8.84498e-05
Proteobacteria: Hydrogenophilaceae: Tepidiphilus	Tepidiphilus_&_203470	11360	0.641839	1	0	0	0	0	8.11562e-07
Firmicutes: Lachnospiraceae: Oliverpabstia	Oliverpabstia_&_2815777	11015	0.429073	29	0	0	0	0.000178502	0.000372722
Proteobacteria: Burkholderiaceae: Pandoraea	Pandoraea_&_93217	11431	0.414848	3	0	0	0	0	2.93646e-06
Proteobacteria: Sphingomonadaceae: Sphingopyxis	Sphingopyxis_&_165697	11360	0.641839	1	0	0	0	0	1.10442e-06
Firmicutes: Lachnospiraceae: Velocimicrobium	Velocimicrobium_&_2815780	11226	0.759743	19	0	0	0	6.02526e-05	0.000138631
Fibrobacteres: Fibrobacteraceae: Hallerella	Hallerella_&_2815788	11253	0.750658	9	0	0	0	3.50371e-05	2.33225e-05
Actinobacteria: Dermabacteraceae: Brachybacterium	Brachybacterium_&_43668	11360	0.641839	1	0	0	0	0	8.28313e-07
Firmicutes: Oscillospiraceae: Drancourtella	Drancourtella_&_1903506	11556	0.368734	12	0	0	0	9.89013e-06	4.73508e-05
Bacteroidetes: Flavobacteriaceae: Aquimarina	Aquimarina_&_290174	11340	0.934722	6	0	0	0	0.000211512	7.42539e-05
Firmicutes: Erysipelotrichaceae: Massilimicrobiota	Massilimicrobiota_&_1924110	11418	0.771652	19	0	0	0	0.000261969	0.000197569
Proteobacteria: Pseudoalteromonadaceae: Psychrosphaera	Psychrosphaera_&_907197	11165	0.0345995	1	0	0	0	1.58662e-05	0
Bacteroidetes: Cyclobacteriaceae: Algoriphagus	Algoriphagus_&_246875	11271	0.723692	4	0	0	0	2.62297e-05	1.39742e-05
Firmicutes: Oscillospiraceae: Ruminiclostridium	Ruminiclostridium_&_1508657	11360	0.641839	1	0	0	0	0	9.09307e-07
Actinobacteria: Nocardiaceae: Williamsia	Williamsia_&_85043	11431	0.414848	3	0	0	0	0	3.03532e-06
Actinobacteria: Eggerthellaceae: Paraeggerthella	Paraeggerthella_&_651554	10980	0.270695	18	0	0	0	0.000869426	0.000331625
Firmicutes: Bacillaceae: Rubeoparvulum	Rubeoparvulum_&_1935206	11165	0.0345995	1	0	0	0	9.03294e-06	0
Proteobacteria: Comamonadaceae: Pseudacidovorax	Pseudacidovorax_&_433923	11360	0.641839	1	0	0	0	0	5.45386e-06
Lentisphaerae: Lentisphaeraceae: Lentisphaera	Lentisphaera_&_256846	11360	0.641839	1	0	0	0	0	4.87922e-05
Proteobacteria: Xanthobacteraceae: Xanthobacter	Xanthobacter_&_279	11360	0.641839	1	0	0	0	0	3.73276e-06
Actinobacteria: Atopobiaceae: Olsenella	Olsenella_&_133925	11323	0.998076	33	0	0	0	0.00123772	0.00039786
Proteobacteria: Aeromonadaceae: Tolumonas	Tolumonas_&_43947	11360	0.641839	1	0	0	0	0	7.21544e-07
Proteobacteria: Desulfovibrionaceae: Solidesulfovibrio	Solidesulfovibrio_&_2910984	11488	0.488315	10	0	0	0	4.99253e-06	6.7988e-05
Firmicutes: Erysipelotrichaceae: Traorella	Traorella_&_1929045	11309	0.959477	16	0	0	0	0.000373446	6.8173e-05
Firmicutes: Erysipelotrichaceae: Faecalitalea	Faecalitalea_&_1573534	11308	0.923853	5	0	0	0	4.1018e-05	4.66201e-05
Actinobacteria: Cellulomonadaceae: Paraoerskovia	Paraoerskovia_&_665568	11165	0.0345995	1	0	0	0	1.93864e-05	0
Firmicutes: Planococcaceae: Solibacillus	Solibacillus_&_648800	11360	0.641839	1	0	0	0	0	7.47287e-07
Proteobacteria: Oxalobacteraceae: Duganella	Duganella_&_75654	11360	0.641839	1	0	0	0	0	3.46046e-05
Actinobacteria: Actinomycetaceae: Gleimia	Gleimia_&_2692113	11431	0.414848	3	0	0	0	0	5.57201e-05
Actinobacteria: Microbacteriaceae: Pseudoclavibacter	Pseudoclavibacter_&_255204	11395.5	0.507112	2	0	0	0	0	3.57286e-06
Firmicutes: : Kallipyga	Kallipyga_&_1472763	11309	0.928599	5	0	0	0	7.76423e-06	0.000847558
Proteobacteria: Chromatiaceae: Rheinheimera	Rheinheimera_&_67575	11165	0.0345995	1	0	0	0	2.25823e-05	0
Bacteroidetes: Weeksellaceae: Ornithobacterium	Ornithobacterium_&_28250	11305	0.909632	5	0	0	0	0.0010011	1.10331e-05
Proteobacteria: Aeromonadaceae: Zobellella	Zobellella_&_347533	11071	0.376722	15	0	0	0	0.000168177	7.43573e-05
Tenericutes: Mycoplasmataceae: Mycoplasma	Mycoplasma_&_2093	11573	0.209356	7	0	0	0	0	3.48447e-05
Firmicutes: Lachnospiraceae: Anaerobium	Anaerobium_&_1855714	11360	0.641839	1	0	0	0	0	4.33003e-07
Proteobacteria: Alcaligenaceae: Orrella	Orrella_&_1921582	11360	0.641839	1	0	0	0	0	1.59763e-06
Actinobacteria: Eggerthellaceae: Berryella	Berryella_&_2815775	11466.5	0.345243	4	0	0	0	0	2.28692e-05
Actinobacteria: Kytococcaceae: Kytococcus	Kytococcus_&_57499	11360	0.641839	1	0	0	0	0	9.98845e-07
Firmicutes: Tissierellaceae: Anaerosalibacter	Anaerosalibacter_&_1347386	11360	0.641839	1	0	0	0	0	8.72218e-06
Actinobacteria: Tsukamurellaceae: Tsukamurella	Tsukamurella_&_2060	11360	0.641839	1	0	0	0	0	1.58956e-06
Proteobacteria: Halieaceae: Kineobactrum	Kineobactrum_&_2678529	11431	0.414848	3	0	0	0	0	0.000210323
Proteobacteria: Comamonadaceae: Extensimonas	Extensimonas_&_1434001	11395.5	0.507112	2	0	0	0	0	8.51509e-05
Firmicutes: : Exiguobacterium	Exiguobacterium_&_33986	11360	0.641839	1	0	0	0	0	4.79886e-06
: : Isachenkonia	Isachenkonia_&_2565776	11360	0.641839	1	0	0	0	0	9.29486e-07
Firmicutes: Lactobacillaceae: Fructobacillus	Fructobacillus_&_559173	11360	0.641839	1	0	0	0	0	3.86018e-06
Proteobacteria: Alteromonadaceae: Paraglaciecola	Paraglaciecola_&_1621534	11165	0.0345995	1	0	0	0	6.07007e-05	0
Firmicutes: Coprobacillaceae: Sharpea	Sharpea_&_519427	11608.5	0.178922	8	0	0	0	0	7.86889e-05
Firmicutes: Carnobacteriaceae: Pisciglobus	Pisciglobus_&_1384499	11219.5	0.620291	8	0	0	0	2.71036e-05	3.30904e-05
Firmicutes: Aerococcaceae: Falseniella	Falseniella_&_2862142	11395.5	0.507112	2	0	0	0	0	1.93923e-06
Firmicutes: Planococcaceae: Metalysinibacillus	Metalysinibacillus_&_2703676	11306	0.914369	5	0	0	0	7.68773e-05	3.46795e-05
Proteobacteria: Rhodospirillaceae: Novispirillum	Novispirillum_&_660514	11005.5	0.00272832	2	0	0	0	1.29299e-05	0
Firmicutes: Erysipelotrichaceae: Intestinibaculum	Intestinibaculum_&_2679910	11360	0.641839	1	0	0	0	0	9.32304e-07
Firmicutes: Lachnospiraceae: Niameybacter	Niameybacter_&_1973274	11200	0.24332	2	0	0	0	0.00013352	1.85064e-06
Proteobacteria: Holosporaceae: Holospora	Holospora_&_44747	11466.5	0.345243	4	0	0	0	0	2.81685e-05
Bacteroidetes: Prolixibacteraceae: Mariniphaga	Mariniphaga_&_1573806	10882	0.00319527	4	0	0	0	1.72611e-05	1.11428e-06
Firmicutes: Coprobacillaceae: Kandleria	Kandleria_&_1279388	11395.5	0.507112	2	0	0	0	0	5.63817e-06
Firmicutes: Lachnospiraceae: Extibacter	Extibacter_&_1918452	11301.5	0.956113	32	0	0	0	0.000930567	0.000480084
Firmicutes: Eubacteriaceae: Acetobacterium	Acetobacterium_&_33951	11324.5	#NUM!	0	0	0	0	0	0
Firmicutes: Clostridiaceae: Oxobacter	Oxobacter_&_44261	11360	0.641839	1	0	0	0	0	6.72288e-07
Proteobacteria: Bartonellaceae: Bartonella	Bartonella_&_773	11360	0.641839	1	0	0	0	0	2.24497e-06
Firmicutes: Erysipelotrichaceae: Catenisphaera	Catenisphaera_&_1774107	11395.5	0.507112	2	0	0	0	0	5.6913e-06
Firmicutes: Oscillospiraceae: Pseudoruminococcus	Pseudoruminococcus_&_2696673	11130	0.572202	22	0	0	0	0.000520677	0.000193557
Firmicutes: Peptococcaceae: Desulfitobacterium	Desulfitobacterium_&_36853	11165	0.0345995	1	0	0	0	4.2918e-05	0
Proteobacteria: Psittacicellaceae: Psittacicella	Psittacicella_&_2873964	11324.5	#NUM!	0	0	0	0	0	0
Cyanobacteria: Oscillatoriaceae: Okeania	Okeania_&_1458928	11395.5	0.507112	2	0	0	0	0	2.86729e-06
Firmicutes: Carnobacteriaceae: Desemzia	Desemzia_&_82800	11360	0.641839	1	0	0	0	0	6.76011e-05
Firmicutes: Veillonellaceae: Anaeroglobus	Anaeroglobus_&_156454	11431	0.414848	3	0	0	0	0	2.42398e-05
Firmicutes: Eubacteriaceae: Aminicella	Aminicella_&_1637744	11360	0.641839	1	0	0	0	0	3.79426e-06
Firmicutes: Desulfallaceae: Desulfoscipio	Desulfoscipio_&_2867376	11360	0.641839	1	0	0	0	0	3.4707e-05
Proteobacteria: Alteromonadaceae: Alishewanella	Alishewanella_&_111142	11360	0.641839	1	0	0	0	0	1.10515e-05
Proteobacteria: Burkholderiaceae: Lautropia	Lautropia_&_47670	11273	0.733715	4	0	0	0	5.32125e-06	1.49812e-05
Bacteroidetes: Marinilabiliaceae: Geofilum	Geofilum_&_1236988	11360	0.641839	1	0	0	0	0	3.81731e-06
Actinobacteria: Atopobiaceae: Paratractidigestivibacter	Paratractidigestivibacter_&_2847314	11041	0.482472	31	0	0	0	0.00198942	0.0126699
Firmicutes: Sporomusaceae: Pelorhabdus	Pelorhabdus_&_2847256	11041	0.0294849	3	0	0	0	4.37823e-06	5.19327e-07
Deinococcus-Thermus: Thermaceae: Thermus	Thermus_&_270	11395.5	0.507112	2	0	0	0	0	1.88156e-06
Proteobacteria: Sutterellaceae: Mesosutterella	Mesosutterella_&_2494213	11360	0.641839	1	0	0	0	0	0.00828579
Proteobacteria: Erythrobacteraceae: Qipengyuania	Qipengyuania_&_1855416	11165	0.0345995	1	0	0	0	8.06974e-06	0
Proteobacteria: Halomonadaceae: Salinicola	Salinicola_&_404432	11324.5	#NUM!	0	0	0	0	0	0
Bacteroidetes: Flavobacteriaceae: Tenacibaculum	Tenacibaculum_&_104267	11360	0.641839	1	0	0	0	0	7.79404e-07
Actinobacteria: Actinomycetaceae: Arcanobacterium	Arcanobacterium_&_28263	11360	0.641839	1	0	0	0	0	1.78e-06
Proteobacteria: Alteromonadaceae: Alginatibacterium	Alginatibacterium_&_2676252	11360	0.641839	1	0	0	0	0	8.86538e-06
Firmicutes: Thermoanaerobacteraceae: Thermoanaerobacter	Thermoanaerobacter_&_1754	11324.5	#NUM!	0	0	0	0	0	0
Proteobacteria: Cellvibrionaceae: Cellvibrio	Cellvibrio_&_10	11165	0.0345995	1	0	0	0	1.82102e-05	0
Bacteroidetes: Flavobacteriaceae: Zunongwangia	Zunongwangia_&_417127	11360	0.641839	1	0	0	0	0	4.22981e-06
Firmicutes: Planococcaceae: Jeotgalibacillus	Jeotgalibacillus_&_157226	11360	0.641839	1	0	0	0	0	1.66607e-07
Firmicutes: Eubacteriaceae: Intestinibacillus	Intestinibacillus_&_1928820	11236	0.498451	3	0	0	0	2.39912e-05	1.46734e-05
Proteobacteria: Yersiniaceae: Candidatus Fukatsuia	Candidatus Fukatsuia_&_1927833	11360	0.641839	1	0	0	0	0	2.39933e-06
Proteobacteria: Succinivibrionaceae: Anaerobiospirillum	Anaerobiospirillum_&_13334	11395.5	0.507112	2	0	0	0	0	1.74465e-06
Actinobacteria: Eggerthellaceae: Rubneribacter	Rubneribacter_&_2126002	11270	0.718698	4	0	0	0	6.02358e-05	5.74815e-06
Actinobacteria: Propionibacteriaceae: Desertihabitans	Desertihabitans_&_2676837	11137	0.447847	11	0	0	0	1.61641e-05	3.46514e-05
Proteobacteria: Chromatiaceae: Candidatus Nitrosacidococcus	Candidatus Nitrosacidococcus_&_2796146	11431	0.414848	3	0	0	0	0	2.0758e-06
Proteobacteria: Orbaceae: Orbus	Orbus_&_743714	11165	0.0345995	1	0	0	0	2.37115e-05	0
Firmicutes: Streptococcaceae: Floricoccus	Floricoccus_&_1930830	11410	0.686957	8	0	0	0	1.9667e-05	6.17956e-06
Candidatus Saccharibacteria: : Candidatus Minimicrobia	Candidatus Minimicrobia_&_2905967	11445	0.591212	9	0	0	0	0.00041397	7.78228e-05
Bacteroidetes: Prevotellaceae: Metaprevotella	Metaprevotella_&_1980689	11395.5	0.507112	2	0	0	0	0	2.94966e-05
Firmicutes: Bacillaceae: Alkalihalobacillus	Alkalihalobacillus_&_2675234	11844	0.113961	20	0	0	0	7.58585e-06	0.000179903
Verrucomicrobia: Verrucomicrobiaceae: Luteolibacter	Luteolibacter_&_518753	11395.5	0.507112	2	0	0	0	0	0.000381852
Firmicutes: Clostridiaceae: Thermotalea	Thermotalea_&_648799	11165	0.0345995	1	0	0	0	2.14532e-05	0
Proteobacteria: Sutterellaceae: Dakarella	Dakarella_&_1987748	11201	0.247142	2	0	0	0	0.000191149	0.000353029
Firmicutes: Lactobacillaceae: Weissella	Weissella_&_46255	11593	0.315762	13	0	0	0	6.5337e-06	9.27249e-05
Bacteroidetes: Chitinophagaceae: Pseudoflavitalea	Pseudoflavitalea_&_1884792	11360	0.641839	1	0	0	0	0	6.49952e-07
Proteobacteria: Zoogloeaceae: Thauera	Thauera_&_33057	11431	0.414848	3	0	0	0	0	7.10332e-05
Firmicutes: Proteinivoraceae: Anaerobranca	Anaerobranca_&_42447	11165	0.0345995	1	0	0	0	4.59174e-05	0
Proteobacteria: Granulosicoccaceae: Sulfuriflexus	Sulfuriflexus_&_1860077	11360	0.641839	1	0	0	0	0	7.87812e-07
Bacteroidetes: Flavobacteriaceae: Myroides	Myroides_&_76831	11324.5	#NUM!	0	0	0	0	0	0
Proteobacteria: Rhodospirillaceae: Tistrella	Tistrella_&_171436	11431	0.414848	3	0	0	0	0	1.01852e-05
Bacteroidetes: Flavobacteriaceae: Vaginella	Vaginella_&_1935184	11165	0.0345995	1	0	0	0	9.10821e-05	0
Bacteroidetes: Flavobacteriaceae: Lutibacter	Lutibacter_&_358023	11360	0.641839	1	0	0	0	0	7.46846e-07
Bacteroidetes: Saprospiraceae: Saprospira	Saprospira_&_1007	11165	0.0345995	1	0	0	0	5.58078e-06	0
Tenericutes: Spiroplasmataceae: Spiroplasma	Spiroplasma_&_2132	11360	0.641839	1	0	0	0	0	7.84336e-07
Actinobacteria: Atopobiaceae: Lancefieldella	Lancefieldella_&_2767353	11502	0.290343	5	0	0	0	0	7.76627e-06
Firmicutes: : Natranaerovirga	Natranaerovirga_&_1434023	11360	0.641839	1	0	0	0	0	1.26054e-06
Proteobacteria: Moraxellaceae: Alkanindiges	Alkanindiges_&_222991	11395.5	0.507112	2	0	0	0	0	2.14254e-06
Bacteroidetes: Paludibacteraceae: Paludibacter	Paludibacter_&_346096	11165	0.0345995	1	0	0	0	1.06035e-05	0
Actinobacteria: Actinomycetaceae: Mobiluncus	Mobiluncus_&_2050	11308	0.923853	5	0	0	0	8.8035e-06	1.28874e-05
Bacteroidetes: Flavobacteriaceae: Muricauda	Muricauda_&_111500	11395.5	0.507112	2	0	0	0	0	0.000160733
Tenericutes: Haloplasmataceae: Haloplasma	Haloplasma_&_471824	11395.5	0.507112	2	0	0	0	0	1.86518e-06
Firmicutes: Lachnospiraceae: Anaerosacchariphilus	Anaerosacchariphilus_&_2678884	11041	0.0294849	3	0	0	0	0.000148773	2.83218e-06
Proteobacteria: Desulfovibrionaceae: Mailhella	Mailhella_&_1981028	11197	0.634502	13	0	0	0	0.000225574	7.49643e-05
Firmicutes: Tissierellaceae: Tissierella	Tissierella_&_41273	11340	0.934722	6	0	0	0	1.85948e-05	1.15671e-05
Actinobacteria: Propionibacteriaceae: Propionibacterium	Propionibacterium_&_1743	11466.5	0.345243	4	0	0	0	0	5.51552e-06
Firmicutes: Bacillaceae: Metabacillus	Metabacillus_&_2675233	11431	0.414848	3	0	0	0	0	1.05127e-05
Verrucomicrobia: Verrucomicrobiaceae: Oceaniferula	Oceaniferula_&_2886881	11360	0.641839	1	0	0	0	0	5.96251e-06
Proteobacteria: Halomonadaceae: Halomonas	Halomonas_&_2745	11553	0.374986	12	0	0	0	1.05527e-05	2.15016e-05
Firmicutes: Lactobacillaceae: Lapidilactobacillus	Lapidilactobacillus_&_2767884	11395.5	0.507112	2	0	0	0	0	1.28794e-05
Firmicutes: Bacillaceae: Fredinandcohnia	Fredinandcohnia_&_2837501	11395.5	0.507112	2	0	0	0	0	8.80921e-06
Proteobacteria: Comamonadaceae: Diaphorobacter	Diaphorobacter_&_238749	11395.5	0.507112	2	0	0	0	0	2.45954e-06
Bacteroidetes: Cyclobacteriaceae: Litoribacter	Litoribacter_&_1237104	11360	0.641839	1	0	0	0	0	1.43046e-06
Firmicutes: Eubacteriaceae: Gallibacter	Gallibacter_&_2884456	11360	0.641839	1	0	0	0	0	4.39046e-06
Proteobacteria: Comamonadaceae: Ramlibacter	Ramlibacter_&_174951	11308	0.923853	5	0	0	0	8.10626e-06	3.56959e-05
Proteobacteria: Aurantimonadaceae: Martelella	Martelella_&_293088	11360	0.641839	1	0	0	0	0	1.74403e-06
Actinobacteria: Patulibacteraceae: Patulibacter	Patulibacter_&_361607	11360	0.641839	1	0	0	0	0	2.02309e-07
Firmicutes: Bacillaceae: Anoxybacillus	Anoxybacillus_&_150247	11466.5	0.345243	4	0	0	0	0	3.01975e-05
Proteobacteria: Acidithiobacillaceae: Acidithiobacillus	Acidithiobacillus_&_119977	11360	0.641839	1	0	0	0	0	1.32345e-06
Firmicutes: Lactobacillaceae: Levilactobacillus	Levilactobacillus_&_2767886	12070	0.0266137	21	0	0	0	0	7.89402e-05
Bacteroidetes: Prolixibacteraceae: Mangrovibacterium	Mangrovibacterium_&_1573808	11324.5	#NUM!	0	0	0	0	0	0
Firmicutes: Lachnospiraceae: Bilifractor	Bilifractor_&_2815776	11617	0.423348	25	0	0	0	0.000368567	0.00125118
Proteobacteria: Alcaligenaceae: Advenella	Advenella_&_290425	11395.5	0.507112	2	0	0	0	0	2.24876e-06

## Sheet: antibiotics during pregnancy
Taxonomy	Taxon	W statistics	p-value	No of neonates	log2FC antibiotics vs no antibiotics	median antibiotics	median no antibiotics	mean antibiotics	mean no antibiotics
Firmicutes: Streptococcaceae: Streptococcus	Streptococcus_&_1301	7481	0.320537	390	1.22333	3.70734	1.53065	14.1342	7.65831
Firmicutes: Staphylococcaceae: Staphylococcus	Staphylococcus_&_1279	8664	0.533408	389	-0.72132	0.592348	1.04147	5.62103	4.80683
Proteobacteria: Pasteurellaceae: Actinobacillus	Actinobacillus_&_713	7712	0.429878	140	0	0	0	0.0118632	0.00921337
Firmicutes: Veillonellaceae: Veillonella	Veillonella_&_29465	8171	0.960076	319	-0.170117	0.047389	0.0658347	9.49866	10.8266
Proteobacteria: Burkholderiaceae: Ralstonia	Ralstonia_&_48736	7326	0.228044	367	0.0151894	0.00397526	0.00288629	0.006761	0.00488031
Firmicutes: Clostridiaceae: Clostridium	Clostridium_&_1485	7686.5	0.472916	294	0.0191477	0.00371806	0.00235059	3.27427	3.51642
Bacteroidetes: Tannerellaceae: Parabacteroides	Parabacteroides_&_375288	9499	0.063611	212	-0.0128716	0	0.000896186	3.96119	4.74363
Proteobacteria: Enterobacteriaceae: Escherichia	Escherichia_&_561	7966	0.737985	275	0.0865713	0.0144641	0.00779748	8.61619	8.69557
Proteobacteria: Pasteurellaceae: Haemophilus	Haemophilus_&_724	8065	0.845128	323	0.0558892	0.0273779	0.0225377	5.25545	4.35217
Actinobacteria: Bifidobacteriaceae: Bifidobacterium	Bifidobacterium_&_1678	8720	0.481127	295	-0.612108	0.0144092	0.0748734	9.9198	14.7786
Bacteroidetes: Bacteroidaceae: Bacteroides	Bacteroides_&_816	9533	0.0661668	271	-0.0777608	0.000754455	0.0063341	3.67998	9.08122
Proteobacteria: Enterobacteriaceae: Klebsiella	Klebsiella_&_570	7985.5	0.760226	304	0.246416	0.0577749	0.0330024	5.31179	7.98788
Proteobacteria: Enterobacteriaceae: Shigella	Shigella_&_620	7648	0.432939	248	0.308101	0.0384933	0.0118616	8.83552	6.41227
Actinobacteria: Micrococcaceae: Rothia	Rothia_&_32207	8022	0.799362	327	-0.0138142	0.00603466	0.00705485	0.0646784	0.0433883
Proteobacteria: Enterobacteriaceae: Atlantibacter	Atlantibacter_&_1903434	7431	0.207816	132	0	0	0	1.11958	0.00762823
Proteobacteria: Enterobacteriaceae: Citrobacter	Citrobacter_&_544	8595	0.590209	260	-0.0757828	0.0206325	0.0271386	0.356298	0.395337
Firmicutes: Lachnospiraceae: Mediterraneibacter	Mediterraneibacter_&_2316020	8132	0.898656	117	0	0	0	0.390722	0.863798
Bacteroidetes: Bacteroidaceae: Phocaeicola	Phocaeicola_&_909656	9114	0.201224	236	-0.023901	0.000149272	0.00182226	6.53411	6.15968
Actinobacteria: Bifidobacteriaceae: Scardovia	Scardovia_&_196081	8227	0.965265	50	0	0	0	0.000255386	0.000618844
Actinobacteria: Corynebacteriaceae: Corynebacterium	Corynebacterium_&_1716	8378	0.81528	292	-0.00394061	0.000826802	0.00110258	0.0146987	0.00548631
Actinobacteria: Streptomycetaceae: Streptomyces	Streptomyces_&_1883	8507	0.682181	317	-0.000211519	0.00296894	0.00298404	0.0169923	0.0277705
Firmicutes: : Gemella	Gemella_&_1378	7866	0.640423	355	0.097902	0.0275549	0.0191861	0.130069	0.128722
Firmicutes: Sporolactobacillaceae: Sporolactobacillus	Sporolactobacillus_&_2077	8562	0.588969	162	0	0	0	0.0019195	0.00153014
Firmicutes: Paenibacillaceae: Paenibacillus	Paenibacillus_&_44249	8091	0.855938	151	0	0	0	0.0286691	0.00940794
Proteobacteria: Moraxellaceae: Acinetobacter	Acinetobacter_&_469	8596	0.547425	153	0	0	0	0.000731003	0.00118731
Firmicutes: Veillonellaceae: Megasphaera	Megasphaera_&_906	7746	0.448555	127	0	0	0	0.00179332	0.0581782
Firmicutes: Carnobacteriaceae: Granulicatella	Granulicatella_&_117563	7830.5	0.599696	262	-0.00386098	0.000430184	0.000699318	0.009155	0.0112365
Firmicutes: Heliobacteriaceae: Heliobacterium	Heliobacterium_&_2697	9015	0.243306	205	-0.00360644	0	0.000250292	0.0030812	0.00372165
Firmicutes: Erysipelotrichaceae: Holdemanella	Holdemanella_&_1573535	9310.5	0.0791499	140	0	0	0	0.0559442	0.0210658
Firmicutes: Lactobacillaceae: Lactobacillus	Lactobacillus_&_1578	7813.5	0.526575	136	0	0	0	0.012967	0.0262794
Firmicutes: Lachnospiraceae: Blautia	Blautia_&_572511	8280	0.913924	169	0	0	0	0.0327534	0.0664419
Bacteroidetes: Flavobacteriaceae: Flavobacterium	Flavobacterium_&_237	8708.5	0.427661	142	0	0	0	0.00272064	0.00607305
Firmicutes: Lachnospiraceae: Sporofaciens	Sporofaciens_&_2811390	8122.5	0.816964	36	0	0	0	0.000215959	0.000534526
Firmicutes: Lachnospiraceae: Coprococcus	Coprococcus_&_33042	7911	0.610613	111	0	0	0	0.0324845	0.0280881
Firmicutes: Oscillospiraceae: Anaerotruncus	Anaerotruncus_&_244127	8220	0.970456	25	0	0	0	0.000269916	0.0147165
Firmicutes: : Intestinimonas	Intestinimonas_&_1392389	8144	0.867539	39	0	0	0	0.00323072	0.000654943
Bacteroidetes: Flavobacteriaceae: Confluentibacter	Confluentibacter_&_1763531	8946.5	0.206405	112	0	0	0	0.00193202	0.00486764
Firmicutes: Enterococcaceae: Tetragenococcus	Tetragenococcus_&_51668	7768.5	0.133287	22	0	0	0	0.000106875	7.7507e-05
Actinobacteria: Bifidobacteriaceae: Galliscardovia	Galliscardovia_&_2023242	8328	0.40174	5	0	0	0	0	8.07758e-05
Bacteroidetes: Odoribacteraceae: Odoribacter	Odoribacter_&_283168	8917	0.271332	153	0	0	0	0.0295596	0.023703
Firmicutes: Peptoniphilaceae: Murdochiella	Murdochiella_&_1161127	7728.5	0.203064	38	0	0	0	0.000747843	0.000263537
Bacteroidetes: Barnesiellaceae: Barnesiella	Barnesiella_&_397864	8424	0.717748	119	0	0	0	0.00471486	0.0211784
Bacteroidetes: Odoribacteraceae: Culturomica	Culturomica_&_1926651	9044.5	0.121476	90	0	0	0	0.000434169	0.0048874
Proteobacteria: Morganellaceae: Providencia	Providencia_&_586	8012	0.716103	89	0	0	0	0.00191115	0.00166245
Firmicutes: Enterococcaceae: Enterococcus	Enterococcus_&_1350	6603	0.0268867	289	1.02063	0.118996	0.00794329	5.82634	2.1693
Bacteroidetes: Weeksellaceae: Chryseobacterium	Chryseobacterium_&_59732	8351	0.818443	135	0	0	0	0.00933243	0.00737591
Proteobacteria: Rhizobiaceae: Neorhizobium	Neorhizobium_&_1525371	8358	0.762588	72	0	0	0	0.00143416	0.00107173
Actinobacteria: Mycobacteriaceae: Mycobacterium	Mycobacterium_&_1763	7880	0.572619	110	0	0	0	0.000483443	0.00101475
Proteobacteria: Beijerinckiaceae: Methylocella	Methylocella_&_120652	8165	0.926762	61	0	0	0	0.00017096	0.00018453
Bacteroidetes: Rikenellaceae: Rikenella	Rikenella_&_28138	8285	0.869466	62	0	0	0	0.000118161	0.00104598
Proteobacteria: Enterobacteriaceae: Enterobacter	Enterobacter_&_547	8112.5	0.89527	274	0.00794895	0.0167247	0.0160833	1.44297	2.23618
Proteobacteria: Rhizobiaceae: Rhizobium	Rhizobium_&_379	7784	0.409496	79	0	0	0	0.000680365	0.000522876
Actinobacteria: Propionibacteriaceae: Cutibacterium	Cutibacterium_&_1912216	8880.5	0.352723	280	-0.00292193	0.000430366	0.000633977	0.0062341	0.0199904
Proteobacteria: Pseudomonadaceae: Pseudomonas	Pseudomonas_&_286	6717	0.0405722	307	0.00676174	0.00104798	0.000575488	0.00838969	0.007943
Actinobacteria: Streptosporangiaceae: Nonomuraea	Nonomuraea_&_83681	8056	0.803533	127	0	0	0	0.00156309	0.00120888
Proteobacteria: Pectobacteriaceae: Pectobacterium	Pectobacterium_&_122277	7831	0.575211	180	0.000897462	6.22266e-05	0	0.00447318	0.00502846
Proteobacteria: Erwiniaceae: Erwinia	Erwinia_&_551	8026	0.795047	217	0.00954185	0.00124898	0.000581534	0.0155708	0.0109569
Proteobacteria: Psychromonadaceae: Psychromonas	Psychromonas_&_67572	8328	0.40174	5	0	0	0	0	6.08117e-06
Proteobacteria: Erwiniaceae: Pantoea	Pantoea_&_53335	7663.5	0.428007	198	0.00838035	0.000692385	0.000109177	0.551102	0.229794
Proteobacteria: Morganellaceae: Photorhabdus	Photorhabdus_&_29487	8735.5	0.344186	98	0	0	0	0.000840724	0.0013514
Proteobacteria: Enterobacteriaceae: Buttiauxella	Buttiauxella_&_82976	8365.5	0.819797	202	-0.000777975	0.000241499	0.000295569	0.00207945	0.00430906
Firmicutes: Peptostreptococcaceae: Romboutsia	Romboutsia_&_1501226	8063	0.777307	78	0	0	0	0.00146623	0.0140155
Proteobacteria: Myxococcaceae: Myxococcus	Myxococcus_&_32	8032	0.696124	57	0	0	0	0.00367398	0.00257681
Proteobacteria: Enterobacteriaceae: Shimwellia	Shimwellia_&_1335483	8193	0.981904	149	0	0	0	0.00665694	0.00312687
Proteobacteria: Enterobacteriaceae: Raoultella	Raoultella_&_160674	7818	0.580165	227	0.0129455	0.00244606	0.00153091	0.403048	0.111754
Proteobacteria: Enterobacteriaceae: Salmonella	Salmonella_&_590	8437	0.740968	205	-0.00376576	9.97295e-05	0.000361354	0.00589436	0.00743897
Proteobacteria: Enterobacteriaceae: Superficieibacter	Superficieibacter_&_2303321	7785	0.507021	147	0	0	0	0.00101267	0.0152053
Proteobacteria: Yersiniaceae: Serratia	Serratia_&_613	7443	0.266333	200	0.0132605	0.001103	0.000177969	0.00714961	0.0380206
Proteobacteria: Erwiniaceae: Mixta	Mixta_&_2100764	8083	0.856206	199	0.00735467	0.000863411	0.000350531	0.00602921	0.0443496
Proteobacteria: Enterobacteriaceae: Cronobacter	Cronobacter_&_413496	7515.5	0.319041	210	0.0027201	0.000514275	0.000324941	0.00447894	0.00635491
Proteobacteria: Enterobacteriaceae: Pluralibacter	Pluralibacter_&_1330546	8343.5	0.838993	172	0	0	0	0.00766254	0.0112883
Proteobacteria: Enterobacteriaceae: Lelliottia	Lelliottia_&_1330545	7637	0.379993	158	0	0	0	0.00262137	0.00251197
Proteobacteria: Enterobacteriaceae: Phytobacter	Phytobacter_&_447792	8023.5	0.79105	210	0.0125514	0.00132683	0.000449115	0.0835175	0.0716043
Proteobacteria: Enterobacteriaceae: Scandinavium	Scandinavium_&_2726810	8178.5	0.952179	68	0	0	0	0.000367288	0.000370214
Proteobacteria: Pectobacteriaceae: Affinibrenneria	Affinibrenneria_&_2853326	8309	0.818979	54	0	0	0	0.000330328	0.000519919
Proteobacteria: Enterobacteriaceae: Pseudocitrobacter	Pseudocitrobacter_&_1504576	8021	0.784206	191	0	0	0	0.0413498	0.00602983
Proteobacteria: Enterobacteriaceae: Trabulsiella	Trabulsiella_&_158851	7658	0.400174	161	0	0	0	0.00504515	0.00443578
Proteobacteria: Pectobacteriaceae: Brenneria	Brenneria_&_71655	8152.5	0.923533	106	0	0	0	0.000927449	0.00230534
Firmicutes: Bacillaceae: Fictibacillus	Fictibacillus_&_1329200	8256	0.599606	2	0	0	0	0	1.06462e-05
Proteobacteria: Yersiniaceae: Yersinia	Yersinia_&_629	7805.5	0.555467	192	0.00537892	0.000373534	0	0.00711734	0.0114917
Proteobacteria: Enterobacteriaceae: Kluyvera	Kluyvera_&_579	8179	0.967933	237	0.0100705	0.00345664	0.00273699	0.0368239	0.0532848
Proteobacteria: Enterobacteriaceae: Cedecea	Cedecea_&_158483	8710	0.455989	181	0	0	0	0.00359258	0.00409187
Proteobacteria: Enterobacteriaceae: Kosakonia	Kosakonia_&_1330547	7867	0.6308	236	0.00448679	0.00191035	0.0015939	0.0104572	0.0114122
Proteobacteria: Hafniaceae: Hafnia	Hafnia_&_568	7802.5	0.546633	180	0	0	0	0.0112075	0.00639013
Proteobacteria: Pasteurellaceae: Histophilus	Histophilus_&_214906	8146	0.880667	46	0	0	0	0.000199374	0.000436731
Proteobacteria: Comamonadaceae: Calidifontimicrobium	Calidifontimicrobium_&_2828371	7619	0.117853	38	0	0	0	0.0016896	0.00559876
Proteobacteria: Neisseriaceae: Neisseria	Neisseria_&_482	8559	0.620801	236	-0.00942364	0.000391387	0.00104929	0.0287845	0.0624378
Firmicutes: Peptostreptococcaceae: Intestinibacter	Intestinibacter_&_1505657	7131	0.018224	59	0	0	0	0.0223963	0.0416686
Proteobacteria: Yersiniaceae: Rouxiella	Rouxiella_&_1565532	8284.5	0.896473	112	0	0	0	0.00147622	0.00136123
Proteobacteria: Enterobacteriaceae: Yokenella	Yokenella_&_158876	8271	0.886824	54	0	0	0	0.001018	0.000738192
Firmicutes: Carnobacteriaceae: Carnobacterium	Carnobacterium_&_2747	6910	0.0198633	98	0	0	0	0.00225785	0.000795227
Bacteroidetes: Flavobacteriaceae: Aequorivita	Aequorivita_&_153265	7055.5	0.0698845	146	0	0	0	0.0138497	0.0069624
Firmicutes: Enterococcaceae: Vagococcus	Vagococcus_&_2737	7768	0.441553	105	0	0	0	0.00579373	0.00229851
Proteobacteria: Erwiniaceae: Tatumella	Tatumella_&_82986	7886	0.539074	83	0	0	0	0.0012699	0.0016377
Firmicutes: Planococcaceae: Sporosarcina	Sporosarcina_&_1569	8050	0.624574	27	0	0	0	0.000492891	0.000185989
Proteobacteria: Enterobacteriaceae: Siccibacter	Siccibacter_&_1649298	8193	0.97769	81	0	0	0	0.00370169	0.00199353
Actinobacteria: Actinomycetaceae: Actinomyces	Actinomyces_&_1654	7983	0.667997	83	0	0	0	0.00110828	0.0381203
Proteobacteria: Morganellaceae: Xenorhabdus	Xenorhabdus_&_626	8084	0.819782	91	0	0	0	0.000971914	0.000627972
Proteobacteria: Yersiniaceae: Rahnella	Rahnella_&_34037	8072	0.829801	142	0	0	0	0.00698552	0.00291973
Bacteroidetes: Marinilabiliaceae: Labilibacter	Labilibacter_&_1849718	7762	0.180516	29	0	0	0	0.000253949	0.000702147
Proteobacteria: Pseudomonadaceae: Halopseudomonas	Halopseudomonas_&_2901189	7987	0.365511	15	0	0	0	0.000161821	0.000533539
Proteobacteria: Erwiniaceae: Rosenbergiella	Rosenbergiella_&_1356488	7900	0.476671	52	0	0	0	0.000964145	0.00082382
Proteobacteria: Yersiniaceae: Nissabacter	Nissabacter_&_1964366	8262.5	0.913112	72	0	0	0	0.00181239	0.00453711
Proteobacteria: Yersiniaceae: Chimaeribacter	Chimaeribacter_&_2716544	7594	0.137932	47	0	0	0	0.000386517	0.00170894
Bacteroidetes: Flammeovirgaceae: Flammeovirga	Flammeovirga_&_59739	7822	0.351234	47	0	0	0	0.000743342	0.00136703
Proteobacteria: Chromobacteriaceae: Vogesella	Vogesella_&_57739	7037	0.0102523	59	0	0	0	0.00419184	0.00361017
Proteobacteria: Pectobacteriaceae: Dickeya	Dickeya_&_204037	7962	0.696328	141	0	0	0	0.00622361	0.00427246
Proteobacteria: Erwiniaceae: Izhakiella	Izhakiella_&_1780190	7807	0.372782	57	0	0	0	0.00607958	0.00101045
Proteobacteria: Hafniaceae: Edwardsiella	Edwardsiella_&_635	7758	0.509733	192	0.00942735	0.000655594	0	0.00543511	0.00636138
Proteobacteria: Enterobacteriaceae: Pseudescherichia	Pseudescherichia_&_2055880	7682.5	0.216535	50	0	0	0	0.000140618	0.00556099
Proteobacteria: Halomonadaceae: Zymobacter	Zymobacter_&_33073	8274	0.754831	11	0	0	0	3.55088e-05	4.45147e-05
Proteobacteria: Pectobacteriaceae: Acerihabitans	Acerihabitans_&_2811373	8132	0.596268	5	0	0	0	6.97932e-05	1.81504e-05
Actinobacteria: Micrococcaceae: Kocuria	Kocuria_&_57493	8060.5	0.10424	2	0	0	0	2.10142e-05	1.42487e-06
Firmicutes: Carnobacteriaceae: Trichococcus	Trichococcus_&_82802	7307	0.00679165	29	0	0	0	0.000167267	0.000159571
Proteobacteria: Pasteurellaceae: Rodentibacter	Rodentibacter_&_1960084	7856	0.583858	151	0	0	0	0.00862117	0.00873706
Proteobacteria: Pasteurellaceae: Pasteurella	Pasteurella_&_745	8000	0.753028	167	0	0	0	0.0669431	0.046684
Proteobacteria: Burkholderiaceae: Cupriavidus	Cupriavidus_&_106589	7808	0.402985	66	0	0	0	0.000166148	0.000153815
Firmicutes: Streptococcaceae: Lactococcus	Lactococcus_&_1357	7519	0.293411	163	0	0	0	0.00515543	0.00651922
Proteobacteria: Vibrionaceae: Aliivibrio	Aliivibrio_&_511678	8183	0.884183	7	0	0	0	2.13991e-05	2.91785e-05
Proteobacteria: : Saezia	Saezia_&_2709671	7696	0.382627	113	0	0	0	0.00243788	0.00247346
Firmicutes: Peptoniphilaceae: Anaerococcus	Anaerococcus_&_165779	8029.5	0.777653	142	0	0	0	0.00241721	0.00824047
Firmicutes: Lachnospiraceae: Eisenbergiella	Eisenbergiella_&_1432051	8035	0.719679	67	0	0	0	0.0173717	0.00522794
Firmicutes: Oscillospiraceae: Faecalibacterium	Faecalibacterium_&_216851	8441	0.52138	35	0	0	0	0.000635715	0.000409004
Proteobacteria: Pasteurellaceae: Aggregatibacter	Aggregatibacter_&_416916	8067.5	0.839648	206	0.000317981	0.00029715	0.000275046	0.0769129	0.0749084
Proteobacteria: Myxococcaceae: Corallococcus	Corallococcus_&_83461	7785.5	0.54342	210	0.00134473	0.000398606	0.000305069	0.00342821	0.00243904
Firmicutes: Oscillospiraceae: Ruthenibacterium	Ruthenibacterium_&_1905344	7738	0.158153	29	0	0	0	0.0331883	0.0127449
Firmicutes: Peptostreptococcaceae: Peptostreptococcus	Peptostreptococcus_&_1257	8302	0.873202	113	0	0	0	0.00103557	0.00163164
Firmicutes: Staphylococcaceae: Abyssicoccus	Abyssicoccus_&_1955413	7938.5	0.693849	194	0.002613	0.000181284	0	0.00299461	0.00266896
Firmicutes: Veillonellaceae: Colibacter	Colibacter_&_1980675	8578	0.447506	69	0	0	0	0.000144052	0.000528071
Proteobacteria: Neisseriaceae: Simonsiella	Simonsiella_&_71	7787	0.4081	77	0	0	0	0.000332155	0.000544979
Proteobacteria: Sphingomonadaceae: Sphingomonas	Sphingomonas_&_13687	8304	0.887113	181	0	0	0	0.00316872	0.00159327
Proteobacteria: Pasteurellaceae: Gallibacterium	Gallibacterium_&_155493	8268.5	0.881273	44	0	0	0	0.000102685	8.85949e-05
Proteobacteria: Pasteurellaceae: Canicola	Canicola_&_2860205	8564	0.394332	48	0	0	0	0.000103573	0.000145762
Proteobacteria: Oceanospirillaceae: Marinobacterium	Marinobacterium_&_48075	8871	0.358947	276	-0.00510346	0.000690041	0.00104686	0.0152021	0.0213487
Proteobacteria: Pasteurellaceae: Conservatibacter	Conservatibacter_&_2070447	8040	0.670377	42	0	0	0	0.00010532	6.84278e-05
Bacteroidetes: Prevotellaceae: Prevotella	Prevotella_&_838	9293	0.132627	272	-0.0276395	0.000776732	0.00272605	0.0257536	0.0414379
Bacteroidetes: Odoribacteraceae: Butyricimonas	Butyricimonas_&_574697	9030.5	0.207443	160	0	0	0	0.0279269	0.0400117
Bacteroidetes: Rikenellaceae: Alistipes	Alistipes_&_239759	8932.5	0.266856	160	0	0	0	0.044661	0.177877
Proteobacteria: Neisseriaceae: Eikenella	Eikenella_&_538	8138	0.897562	90	0	0	0	0.000682875	0.00180737
Proteobacteria: Pasteurellaceae: Ursidibacter	Ursidibacter_&_1855419	7961.5	0.705975	160	0	0	0	0.00174927	0.00188135
Firmicutes: Staphylococcaceae: Mammaliicoccus	Mammaliicoccus_&_2803850	7402	0.120305	81	0	0	0	0.00152237	0.00117783
Firmicutes: Lachnospiraceae: Lachnoanaerobaculum	Lachnoanaerobaculum_&_1164882	7819	0.536828	141	0	0	0	0.00261635	0.00254486
Proteobacteria: Rhodanobacteraceae: Rhodanobacter	Rhodanobacter_&_75309	8817	0.30186	115	0	0	0	0.00212074	0.00366475
Proteobacteria: Pasteurellaceae: Muribacter	Muribacter_&_1857532	8412	0.512215	25	0	0	0	4.33086e-05	0.00048979
Firmicutes: Planococcaceae: Tetzosporium	Tetzosporium_&_2079189	7839	0.521537	107	0	0	0	0.00193447	0.00164041
Bacteroidetes: Bacteroidaceae: Mediterranea	Mediterranea_&_1926659	8678	0.453498	139	0	0	0	0.0171343	0.0198261
Actinobacteria: Microbacteriaceae: Leucobacter	Leucobacter_&_55968	8098.5	0.696592	20	0	0	0	6.66141e-05	5.77872e-05
Actinobacteria: Micrococcaceae: Arthrobacter	Arthrobacter_&_1663	8567	0.52145	99	0	0	0	0.00140535	0.00335422
Firmicutes: Peptostreptococcaceae: Terrisporobacter	Terrisporobacter_&_1505652	7928	0.675319	175	0	0	0	0.00923534	0.0163734
Spirochaetes: Leptospiraceae: Leptospira	Leptospira_&_171	8164	0.899095	31	0	0	0	0.00821636	0.00339778
Actinobacteria: Catenulisporaceae: Catenulispora	Catenulispora_&_414878	7903	0.344082	27	0	0	0	0.00011933	8.54151e-05
Actinobacteria: Bifidobacteriaceae: Parascardovia	Parascardovia_&_196082	7959	0.110976	6	0	0	0	0.00590675	0.000160872
Candidatus Saccharibacteria: Candidatus Nanogingivalaceae: Candidatus Nanogingivalis	Candidatus Nanogingivalis_&_2171991	7986	0.36334	15	0	0	0	4.56454e-05	0.000185036
Firmicutes: Bacillaceae: Allobacillus	Allobacillus_&_1400133	8598	0.477765	94	0	0	0	0.00173189	0.00319296
Actinobacteria: Atopobiaceae: Atopobium	Atopobium_&_1380	8664	0.094996	19	0	0	0	0	0.00029122
Proteobacteria: Pseudoalteromonadaceae: Pseudoalteromonas	Pseudoalteromonas_&_53246	8089	0.572104	11	0	0	0	1.3178e-05	0.000403629
Proteobacteria: Myxococcaceae: Pyxidicoccus	Pyxidicoccus_&_224458	8151	0.889247	45	0	0	0	0.000281701	0.000535815
Firmicutes: Bacillaceae: Neobacillus	Neobacillus_&_2675232	7809	0.344003	49	0	0	0	0.000415704	0.000318263
Actinobacteria: Micromonosporaceae: Mangrovihabitans	Mangrovihabitans_&_2005371	7955.5	0.285026	14	0	0	0	0.00020033	9.21936e-05
Fusobacteria: Fusobacteriaceae: Fusobacterium	Fusobacterium_&_848	8806.5	0.159241	50	0	0	0	0.000211897	0.00118615
Firmicutes: Lactobacillaceae: Lactiplantibacillus	Lactiplantibacillus_&_2767842	7433.5	0.0110592	24	0	0	0	0.000294149	0.000177184
Firmicutes: Bacillaceae: Virgibacillus	Virgibacillus_&_84406	7817.5	0.0298675	8	0	0	0	6.73466e-05	2.78587e-05
Proteobacteria: Pasteurellaceae: Bisgaardia	Bisgaardia_&_109471	8681.5	0.14843	28	0	0	0	1.21136e-05	5.21872e-05
Spirochaetes: Treponemataceae: Treponema	Treponema_&_157	7418.5	0.040464	40	0	0	0	0.00301005	0.000459099
Proteobacteria: Orbaceae: Gilliamella	Gilliamella_&_1193503	8204.5	0.986671	8	0	0	0	1.31433e-05	2.39595e-05
Proteobacteria: Pasteurellaceae: Mannheimia	Mannheimia_&_75984	7742	0.373831	83	0	0	0	0.00140562	0.00084974
Proteobacteria: Alteromonadaceae: Aliagarivorans	Aliagarivorans_&_882379	8208	#NUM!	0	0	0	0	0	0
Firmicutes: Peptoniphilaceae: Urinicoccus	Urinicoccus_&_2024199	8355.5	0.532864	14	0	0	0	4.79475e-06	0.000891181
Firmicutes: Clostridiaceae: Paraclostridium	Paraclostridium_&_1849822	7927	0.399128	29	0	0	0	0.000105006	0.000504216
Proteobacteria: Enterobacteriaceae: Jejubacter	Jejubacter_&_2815296	7848	0.524763	102	0	0	0	0.00193475	0.00116807
Firmicutes: Bacillaceae: Lysinibacillus	Lysinibacillus_&_400634	8425	0.402721	17	0	0	0	6.12914e-06	0.000214047
Proteobacteria: Pasteurellaceae: Nicoletella	Nicoletella_&_271159	8030	0.350748	9	0	0	0	1.5036e-05	6.2872e-06
Proteobacteria: Cardiobacteriaceae: Suttonella	Suttonella_&_13275	8352	0.357377	6	0	0	0	0	0.000111702
Firmicutes: Clostridiaceae: Sarcina	Sarcina_&_1266	7840	0.236582	25	0	0	0	6.63058e-05	0.0263746
Firmicutes: Peptostreptococcaceae: Peptacetobacter	Peptacetobacter_&_2743582	8240.5	0.919399	26	0	0	0	0.000167518	0.000345488
Firmicutes: Aerococcaceae: Facklamia	Facklamia_&_66831	7997	0.741944	149	0	0	0	0.00914355	0.0108092
Proteobacteria: Neisseriaceae: Kingella	Kingella_&_32257	8680	0.367704	83	0	0	0	0.000387542	0.000708791
Proteobacteria: Pasteurellaceae: Bibersteinia	Bibersteinia_&_476528	8363	0.604869	23	0	0	0	3.15298e-05	5.21915e-05
Proteobacteria: Enterobacteriaceae: Intestinirhabdus	Intestinirhabdus_&_2899543	8811	0.361655	168	0	0	0	0.00326876	0.00506324
Bacteroidetes: Barnesiellaceae: Coprobacter	Coprobacter_&_1348911	8924.5	0.249828	136	0	0	0	0.00559014	0.00965002
Actinobacteria: Actinomycetaceae: Actinotignum	Actinotignum_&_1653174	8180	0.870121	7	0	0	0	1.9853e-05	8.25831e-05
Proteobacteria: Enterobacteriaceae: Leclercia	Leclercia_&_83654	7892	0.495006	61	0	0	0	0.116658	0.0128217
Proteobacteria: Pasteurellaceae: Necropsobacter	Necropsobacter_&_908284	8456	0.687361	131	0	0	0	0.00864173	0.00852819
Proteobacteria: Yersiniaceae: Chania	Chania_&_1745211	7296	0.0218971	43	0	0	0	0.00194221	0.000926005
Actinobacteria: Micromonosporaceae: Micromonospora	Micromonospora_&_1873	8557	0.541709	105	0	0	0	0.000668086	0.000810072
Actinobacteria: Bifidobacteriaceae: Alloscardovia	Alloscardovia_&_419014	8212.5	0.989523	24	0	0	0	0.000231155	0.0024188
Fusobacteria: Leptotrichiaceae: Streptobacillus	Streptobacillus_&_34104	8775	0.354642	129	0	0	0	0.00101799	0.00174755
Proteobacteria: Amorphaceae: Acuticoccus	Acuticoccus_&_1904377	8085	0.559203	11	0	0	0	0.000388207	0.00124747
Proteobacteria: Enterobacteriaceae: Mangrovibacter	Mangrovibacter_&_451512	8644.5	0.500769	156	0	0	0	0.00178633	0.00292214
Firmicutes: Lactobacillaceae: Leuconostoc	Leuconostoc_&_1243	8027	0.673569	51	0	0	0	0.00106029	0.00087446
Actinobacteria: Bifidobacteriaceae: Gardnerella	Gardnerella_&_2701	8795	0.163707	49	0	0	0	0.00046684	0.0255714
Firmicutes: Gottschalkiaceae: Gottschalkia	Gottschalkia_&_1505664	8223	0.955308	17	0	0	0	3.97751e-05	4.19275e-05
Firmicutes: Carnobacteriaceae: Jeotgalibaca	Jeotgalibaca_&_1470540	7924	0.321678	21	0	0	0	0.000158948	0.000116989
Proteobacteria: Arcobacteraceae: Aliarcobacter	Aliarcobacter_&_2321111	8232	0.713746	1	0	0	0	0	2.90762e-07
Firmicutes: Oscillospiraceae: Neobittarella	Neobittarella_&_2126544	7908	0.283989	20	0	0	0	0.00266271	0.00089543
Proteobacteria: Halomonadaceae: Cobetia	Cobetia_&_204286	8010.5	0.727443	102	0	0	0	0.00423439	0.00322603
Firmicutes: Paenibacillaceae: Brevibacillus	Brevibacillus_&_55080	8046	0.762872	88	0	0	0	0.000288249	0.000332563
Actinobacteria: Geodermatophilaceae: Modestobacter	Modestobacter_&_88138	7649	0.266892	75	0	0	0	0.00177243	0.00121979
Proteobacteria: Bradyrhizobiaceae: Bradyrhizobium	Bradyrhizobium_&_374	8022	0.679744	57	0	0	0	0.000160927	0.000161607
Bacteroidetes: Prevotellaceae: Marseilla	Marseilla_&_1926655	8500	0.587644	89	0	0	0	0.000640527	0.00255271
Proteobacteria: Rhodocyclaceae: Aromatoleum	Aromatoleum_&_551759	7667	0.378326	130	0	0	0	0.00129865	0.00092606
Fusobacteria: Leptotrichiaceae: Pseudostreptobacillus	Pseudostreptobacillus_&_2919092	7922	0.598421	91	0	0	0	0.0015971	0.00104163
Proteobacteria: Burkholderiaceae: Trinickia	Trinickia_&_2571160	8177	0.948443	64	0	0	0	0.00368229	0.00154667
Proteobacteria: Phyllobacteriaceae: Mesorhizobium	Mesorhizobium_&_68287	7895.5	0.537252	76	0	0	0	0.00174569	0.00203643
Bacteroidetes: Muribaculaceae: Heminiphilus	Heminiphilus_&_2814934	8149.5	0.87751	38	0	0	0	0.000377264	0.000226357
Actinobacteria: Jiangellaceae: Jiangella	Jiangella_&_281472	8079.5	0.791242	68	0	0	0	0.000342033	0.000794322
Bacteroidetes: Rikenellaceae: Gallalistipes	Gallalistipes_&_2884610	8204	0.99186	31	0	0	0	6.11085e-05	0.00051791
Proteobacteria: Oxalobacteraceae: Massilia	Massilia_&_149698	7938	0.0586177	5	0	0	0	1.31763e-05	4.73895e-06
Proteobacteria: Sutterellaceae: Sutterella	Sutterella_&_40544	7968	0.524493	38	0	0	0	0.00855119	0.142352
Firmicutes: Aerococcaceae: Abiotrophia	Abiotrophia_&_46123	7977	0.501634	31	0	0	0	0.000206105	0.000118154
Firmicutes: Peptoniphilaceae: Peptoniphilus	Peptoniphilus_&_162289	8465	0.680155	136	0	0	0	0.00173389	0.00481426
Firmicutes: Lactobacillaceae: Companilactobacillus	Companilactobacillus_&_2767879	7426	0.0268405	33	0	0	0	0.000328865	0.000260479
Actinobacteria: Lawsonellaceae: Lawsonella	Lawsonella_&_1847725	8149	0.803992	14	0	0	0	4.49491e-05	2.79604e-05
Proteobacteria: Pasteurellaceae: Phocoenobacter	Phocoenobacter_&_146805	8157	0.830357	14	0	0	0	2.31816e-05	2.36532e-05
Bacteroidetes: Muribaculaceae: Duncaniella	Duncaniella_&_2518495	8907	0.173718	79	0	0	0	0.000565834	0.00152968
Firmicutes: Selenomonadaceae: Centipeda	Centipeda_&_82202	8080	0.691985	27	0	0	0	0.000271209	0.000462327
Firmicutes: Bacillaceae: Siminovitchia	Siminovitchia_&_2837510	8133	0.601143	5	0	0	0	3.02867e-05	1.30534e-05
Proteobacteria: Budviciaceae: Leminorella	Leminorella_&_82980	8162.5	0.919632	56	0	0	0	0.000395021	0.000316256
Firmicutes: Lachnospiraceae: Lachnoclostridium	Lachnoclostridium_&_1506553	8396	0.68907	63	0	0	0	0.00683582	0.0415754
Firmicutes: Oscillospiraceae: Acutalibacter	Acutalibacter_&_1918385	8496	0.188839	12	0	0	0	0	2.53459e-05
Firmicutes: Coprobacillaceae: Coprobacillus	Coprobacillus_&_100883	8017	0.616825	39	0	0	0	0.0154598	0.00804019
Firmicutes: Staphylococcaceae: Macrococcus	Macrococcus_&_69965	8630	0.445888	96	0	0	0	0.000370889	0.000665771
Proteobacteria: Orbaceae: Frischella	Frischella_&_1335631	8280	0.518256	3	0	0	0	0	1.91065e-05
Firmicutes: Bacillaceae: Bacillus	Bacillus_&_1386	8430	0.573537	42	0	0	0	0.000151202	0.000702192
Actinobacteria: Coriobacteriaceae: Collinsella	Collinsella_&_102106	8351	0.800267	101	0	0	0	0.100149	0.25059
Actinobacteria: Eggerthellaceae: Ellagibacter	Ellagibacter_&_2137577	8356	0.69845	39	0	0	0	0.000836318	0.0011245
Proteobacteria: Idiomarinaceae: Idiomarina	Idiomarina_&_135575	8256	0.599606	2	0	0	0	0	2.14817e-06
Firmicutes: Lachnospiraceae: Shuttleworthia	Shuttleworthia_&_177971	8103	0.632922	12	0	0	0	8.20234e-05	6.29749e-05
Actinobacteria: Streptosporangiaceae: Spongiactinospora	Spongiactinospora_&_2871671	7917	0.428933	36	0	0	0	0.00030611	0.00107623
Firmicutes: Lactobacillaceae: Limosilactobacillus	Limosilactobacillus_&_2742598	7948.5	0.527237	46	0	0	0	0.00724279	0.0187575
Firmicutes: Eubacteriales Family XIII. Incertae Sedis: Mogibacterium	Mogibacterium_&_86331	8419	0.644311	59	0	0	0	0.000334861	0.000354175
Firmicutes: Erysipelotrichaceae: Faecalibacillus	Faecalibacillus_&_2678885	7376	0.0384688	44	0	0	0	0.000555784	0.0102053
Firmicutes: Enterococcaceae: Melissococcus	Melissococcus_&_33969	8280	0.518256	3	0	0	0	0	3.01884e-06
Proteobacteria: Shewanellaceae: Shewanella	Shewanella_&_22	8723	0.213448	47	0	0	0	0.000308861	0.00130337
Firmicutes: Thermoactinomycetaceae: Paludifilum	Paludifilum_&_1905726	7989	0.570422	40	0	0	0	8.05211e-05	7.81661e-05
Firmicutes: Oscillospiraceae: Vescimonas	Vescimonas_&_2892396	8387	0.646613	41	0	0	0	0.000663687	0.000677805
Cyanobacteria: Aphanizomenonaceae: Cuspidothrix	Cuspidothrix_&_882045	8110.5	0.88807	202	-2.39725e-05	0.000196556	0.000198221	0.00508542	0.00416306
Firmicutes: Peptostreptococcaceae: Paeniclostridium	Paeniclostridium_&_1849828	8022	0.599247	33	0	0	0	0.00636203	0.00760543
Proteobacteria: Burkholderiaceae: Paraburkholderia	Paraburkholderia_&_1822464	7427.5	0.269008	230	0.00300686	0.000542509	0.000333176	0.000911604	0.000716117
Actinobacteria: Actinomycetaceae: Schaalia	Schaalia_&_2529408	7727	0.475072	181	0	0	0	0.00295774	0.0156815
Proteobacteria: Pasteurellaceae: Otariodibacter	Otariodibacter_&_1249016	8141	0.843987	30	0	0	0	6.10931e-05	4.86596e-05
Firmicutes: Lachnospiraceae: Oribacterium	Oribacterium_&_265975	8102.5	0.853636	104	0	0	0	0.00202378	0.00135657
Proteobacteria: Morganellaceae: Proteus	Proteus_&_583	8302	0.832687	55	0	0	0	0.00138145	0.00588886
Firmicutes: Veillonellaceae: Allisonella	Allisonella_&_209879	8400	0.286229	8	0	0	0	0	4.49939e-05
Proteobacteria: Pasteurellaceae: Glaesserella	Glaesserella_&_2094023	8216.5	0.983425	40	0	0	0	6.44865e-05	0.000547973
Bacteroidetes: Prevotellaceae: Paraprevotella	Paraprevotella_&_577309	8960.5	0.243851	154	0	0	0	0.00558443	0.0117644
Proteobacteria: Pasteurellaceae: Spirabiliibacterium	Spirabiliibacterium_&_2820724	8568	0.140116	15	0	0	0	0	1.80141e-05
Firmicutes: Veillonellaceae: Dialister	Dialister_&_39948	8400	0.286229	8	0	0	0	0	0.000104476
Firmicutes: Carnobacteriaceae: Dolosigranulum	Dolosigranulum_&_29393	7938.5	0.425994	30	0	0	0	0.000251611	0.000212156
Proteobacteria: Marinobacteraceae: Marinobacter	Marinobacter_&_2742	8388.5	0.605067	32	0	0	0	6.23875e-05	0.000169336
Proteobacteria: Pasteurellaceae: Vespertiliibacter	Vespertiliibacter_&_1520333	8602	0.205045	25	0	0	0	3.2101e-05	5.18997e-05
Proteobacteria: Pasteurellaceae: Volucribacter	Volucribacter_&_256730	8151.5	0.84813	22	0	0	0	4.59073e-05	4.4e-05
Firmicutes: Lactobacillaceae: Lacticaseibacillus	Lacticaseibacillus_&_2759736	7062	0.00605762	48	0	0	0	0.126496	0.065403
Firmicutes: Erysipelotrichaceae: Solobacterium	Solobacterium_&_123375	8065	0.652268	26	0	0	0	0.000123539	0.000419281
Firmicutes: Staphylococcaceae: Aliicoccus	Aliicoccus_&_1647178	8232	0.713746	1	0	0	0	0	2.54204e-06
Firmicutes: Oscillospiraceae: Massiliimalia	Massiliimalia_&_2895461	7940	0.239527	13	0	0	0	6.18297e-05	0.000254367
Proteobacteria: Rhodobacteraceae: Thermohalobaculum	Thermohalobaculum_&_2886871	8256	0.895774	35	0	0	0	0.000146596	0.000152428
Bacteroidetes: Dysgonomonadaceae: Dysgonomonas	Dysgonomonas_&_156973	8540.5	0.256228	22	0	0	0	1.41506e-05	5.78537e-05
Bacteroidetes: Marinifilaceae: Ancylomarina	Ancylomarina_&_1970195	8304	0.454313	4	0	0	0	0	8.48045e-06
Proteobacteria: Hafniaceae: Enterobacillus	Enterobacillus_&_1822002	7795	0.229185	31	0	0	0	0.000320135	0.000299009
Proteobacteria: Desulfovibrionaceae: Oceanidesulfovibrio	Oceanidesulfovibrio_&_2905722	7889.5	0.314617	26	0	0	0	6.04482e-05	0.000241242
Firmicutes: Selenomonadaceae: Megamonas	Megamonas_&_158846	8346.5	0.55824	14	0	0	0	0.00536473	0.0691887
Firmicutes: Lachnospiraceae: Acetatifactor	Acetatifactor_&_1427378	8256.5	0.810561	10	0	0	0	6.09548e-06	3.42105e-05
Firmicutes: Lachnospiraceae: Murimonas	Murimonas_&_1774128	8304	0.454313	4	0	0	0	0	2.05024e-05
Bacteroidetes: Porphyromonadaceae: Porphyromonas	Porphyromonas_&_836	8196	0.980421	63	0	0	0	0.000562376	0.00299919
Proteobacteria: Enterobacteriaceae: Franconibacter	Franconibacter_&_1649295	7233.5	0.0848556	102	0	0	0	0.00232058	0.00193408
Proteobacteria: Cardiobacteriaceae: Cardiobacterium	Cardiobacterium_&_2717	8273	0.813106	19	0	0	0	2.60593e-05	5.20277e-05
Bacteroidetes: Porphyromonadaceae: Sanguibacteroides	Sanguibacteroides_&_1635148	8153	0.912793	73	0	0	0	0.0115173	0.00334332
Firmicutes: Peptostreptococcaceae: Clostridioides	Clostridioides_&_1870884	8358	0.662981	31	0	0	0	0.265419	0.0837343
Actinobacteria: Nocardiaceae: Rhodococcus	Rhodococcus_&_1827	7938.5	0.563355	62	0	0	0	0.0173881	0.00771536
Firmicutes: Carnobacteriaceae: Alkalibacterium	Alkalibacterium_&_99906	8088	0.568865	11	0	0	0	1.72634e-05	6.24895e-05
Proteobacteria: Vibrionaceae: Vibrio	Vibrio_&_662	8101	0.840223	85	0	0	0	0.000940168	0.00137817
Proteobacteria: Oceanospirillaceae: Maribrevibacterium	Maribrevibacterium_&_2866025	8155.5	0.738745	6	0	0	0	0.000783196	0.000457988
Proteobacteria: Xanthomonadaceae: Stenotrophomonas	Stenotrophomonas_&_40323	8037	0.370071	9	0	0	0	2.01209e-05	0.00127854
Actinobacteria: Microbacteriaceae: Microbacterium	Microbacterium_&_33882	7329	0.0625333	64	0	0	0	0.000479729	0.000175188
Firmicutes: Halanaerobiaceae: Halanaerobium	Halanaerobium_&_2330	8280	0.518256	3	0	0	0	0	3.62107e-06
Firmicutes: Lactobacillaceae: Dellaglioa	Dellaglioa_&_2767880	8182	0.879491	7	0	0	0	1.41315e-05	6.46107e-05
Proteobacteria: Pseudoalteromonadaceae: Flocculibacter	Flocculibacter_&_2834759	8256	0.599606	2	0	0	0	0	1.34875e-05
Firmicutes: Peptostreptococcaceae: Tepidibacter	Tepidibacter_&_214904	8376	0.3193	7	0	0	0	0	9.02205e-06
Firmicutes: Peptostreptococcaceae: Asaccharospora	Asaccharospora_&_1505660	8400	0.286229	8	0	0	0	0	4.29553e-05
Proteobacteria: Neisseriaceae: Morococcus	Morococcus_&_212742	8619	0.329669	49	0	0	0	0.000416779	0.000798858
Firmicutes: Selenomonadaceae: Anaerovibrio	Anaerovibrio_&_82373	8179	0.865442	7	0	0	0	2.11951e-05	1.79359e-05
Firmicutes: : Fenollaria	Fenollaria_&_1686313	8300	0.743424	20	0	0	0	4.52324e-05	8.57747e-05
Firmicutes: Bacillaceae: Pontibacillus	Pontibacillus_&_289201	8804	0.12199	40	0	0	0	2.28851e-05	0.000737843
Firmicutes: Acidaminococcaceae: Succinispira	Succinispira_&_78119	8256	0.599606	2	0	0	0	0	1.51673e-05
Bacteroidetes: Muribaculaceae: Paramuribaculum	Paramuribaculum_&_2518497	8335	0.665308	22	0	0	0	7.46126e-05	0.000221161
Actinobacteria: Eggerthellaceae: Eggerthella	Eggerthella_&_84111	8656	0.39692	85	0	0	0	0.0143761	0.0327434
Bacteroidetes: Prevotellaceae: Prevotellamassilia	Prevotellamassilia_&_1926672	7648	0.183981	49	0	0	0	0.00102748	0.00174902
Firmicutes: Eubacteriaceae: Eubacterium	Eubacterium_&_1730	8536	0.550573	94	0	0	0	0.00356925	0.00566062
Firmicutes: Clostridiaceae: Hathewaya	Hathewaya_&_1769729	7837	0.293925	33	0	0	0	0.00026263	0.000240183
Tenericutes: Mycoplasmataceae: Ureaplasma	Ureaplasma_&_2129	8184	0.888879	7	0	0	0	5.97658e-06	2.31519e-05
Proteobacteria: Acetobacteraceae: Roseomonas	Roseomonas_&_125216	8232	0.713746	1	0	0	0	0	1.86334e-06
Proteobacteria: Legionellaceae: Legionella	Legionella_&_445	8280	0.518256	3	0	0	0	0	3.27091e-06
Proteobacteria: Brucellaceae: Brucella	Brucella_&_234	8647	0.314138	53	0	0	0	0.000453175	0.000251579
Proteobacteria: Ectothiorhodospiraceae: Acidihalobacter	Acidihalobacter_&_1765964	8280	0.518256	3	0	0	0	0	0.000115365
Proteobacteria: Aeromonadaceae: Aeromonas	Aeromonas_&_642	7814	0.373957	55	0	0	0	0.000516616	0.000460979
Proteobacteria: Hyphomicrobiaceae: Limoniibacter	Limoniibacter_&_2769459	7861	0.264448	25	0	0	0	0.000389335	0.0055241
Proteobacteria: Acetobacteraceae: Acetobacter	Acetobacter_&_434	7866.5	0.395971	44	0	0	0	0.00354648	0.00245302
Spirochaetes: Spirochaetaceae: Bullifex	Bullifex_&_2815782	7762	0.119397	21	0	0	0	0.000368553	0.000408623
Proteobacteria: Brucellaceae: Falsochrobactrum	Falsochrobactrum_&_1649292	8232	0.713746	1	0	0	0	0	3.38634e-06
Firmicutes: Erysipelotrichaceae: Erysipelatoclostridium	Erysipelatoclostridium_&_1505663	8555.5	0.552451	112	0	0	0	0.0243896	1.10697
Proteobacteria: Budviciaceae: Insectihabitans	Insectihabitans_&_2893178	8352	0.357377	6	0	0	0	0	2.03618e-05
Proteobacteria: Cardiobacteriaceae: Rappaport	Rappaport_&_1955421	8127	0.723376	13	0	0	0	3.33577e-05	5.45846e-05
Proteobacteria: Halomonadaceae: Modicisalibacter	Modicisalibacter_&_574347	8280	0.518256	3	0	0	0	0	1.49677e-05
Firmicutes: Listeriaceae: Listeria	Listeria_&_1637	7768	0.363422	68	0	0	0	0.00173571	0.000533061
Firmicutes: Lactobacillaceae: Latilactobacillus	Latilactobacillus_&_2767885	8085	0.26836	3	0	0	0	1.15079e-05	3.34479e-06
Proteobacteria: Comamonadaceae: Comamonas	Comamonas_&_283	7878	0.481968	63	0	0	0	0.000197254	0.000303382
Firmicutes: Lactobacillaceae: Lentilactobacillus	Lentilactobacillus_&_2767893	7579	0.035308	23	0	0	0	0.000349269	7.50344e-05
Proteobacteria: Pasteurellaceae: Frederiksenia	Frederiksenia_&_1649317	8390.5	0.468982	16	0	0	0	2.30158e-05	1.82835e-05
Firmicutes: Peptoniphilaceae: Finegoldia	Finegoldia_&_150022	7998	0.650469	61	0	0	0	0.00247771	0.000540528
Proteobacteria: Xanthobacteraceae: Azorhizobium	Azorhizobium_&_6	8232	0.713746	1	0	0	0	0	5.96649e-06
Bacteroidetes: Chitinophagaceae: Chitinophaga	Chitinophaga_&_79328	8352	0.357377	6	0	0	0	0	0.003883
Firmicutes: : Ndongobacter	Ndongobacter_&_1930845	8084	0.264473	3	0	0	0	9.88834e-06	1.28709e-06
Firmicutes: Lachnospiraceae: Suipraeoptans	Suipraeoptans_&_2815779	7717.5	0.0796232	20	0	0	0	0.000137475	9.83755e-05
Deinococcus-Thermus: Deinococcaceae: Deinococcus	Deinococcus_&_1298	8680	0.282958	54	0	0	0	0.00046356	0.000222901
Firmicutes: Enterococcaceae: Bavariicoccus	Bavariicoccus_&_697279	7700	0.215409	46	0	0	0	0.000477425	0.000111407
Proteobacteria: Neisseriaceae: Snodgrassella	Snodgrassella_&_1193515	8204.5	0.986671	8	0	0	0	4.59053e-05	3.82463e-05
Firmicutes: Lachnospiraceae: Marvinbryantia	Marvinbryantia_&_248744	8301.5	0.776309	28	0	0	0	5.98096e-05	0.000230829
Firmicutes: Peptoniphilaceae: Lagierella	Lagierella_&_1945592	8035	0.364484	9	0	0	0	7.12983e-05	6.36125e-05
Firmicutes: Eubacteriales Family XIII. Incertae Sedis: Alterileibacterium	Alterileibacterium_&_1980680	8208	1	16	0	0	0	0.000114291	0.00225134
Firmicutes: : Massilistercora	Massilistercora_&_2717089	8158	0.833667	14	0	0	0	9.79629e-05	0.000109548
Firmicutes: Aerococcaceae: Aerococcus	Aerococcus_&_1375	7564	0.0872652	38	0	0	0	0.000336265	0.000204176
Firmicutes: Clostridiaceae: Massilioclostridium	Massilioclostridium_&_1935927	8078	0.635018	19	0	0	0	9.67937e-05	0.000159672
Proteobacteria: Rhodobacteraceae: Carideicomes	Carideicomes_&_2699245	8232	0.713746	1	0	0	0	0	6.54115e-07
Firmicutes: Eubacteriaceae: Pseudoramibacter	Pseudoramibacter_&_113286	8061.5	0.106618	2	0	0	0	1.58167e-05	2.87739e-06
Bacteroidetes: Sphingobacteriaceae: Solitalea	Solitalea_&_929509	8109.5	0.442587	4	0	0	0	1.48325e-05	5.28929e-06
Proteobacteria: Alcaligenaceae: Pelistega	Pelistega_&_106146	8107.5	0.433332	4	0	0	0	0.00108174	8.12645e-06
Firmicutes: : Levyella	Levyella_&_1715798	8156.5	0.743591	6	0	0	0	2.48812e-05	1.85374e-05
Proteobacteria: Thiotrichaceae: Thiothrix	Thiothrix_&_1030	8084	0.264473	3	0	0	0	7.90836e-06	1.09634e-06
Fusobacteria: Leptotrichiaceae: Oceanivirga	Oceanivirga_&_1824856	8207.5	1	8	0	0	0	9.52244e-06	6.41305e-05
Firmicutes: Veillonellaceae: Negativicoccus	Negativicoccus_&_909928	8020.5	0.456858	16	0	0	0	4.23633e-05	0.00457071
Firmicutes: Planococcaceae: Planococcus	Planococcus_&_1372	8232	0.713746	1	0	0	0	0	2.00677e-06
Firmicutes: Lachnospiraceae: Anaerobutyricum	Anaerobutyricum_&_2569097	8012	0.636392	47	0	0	0	0.000356404	0.000623574
Proteobacteria: Aeromonadaceae: Oceanimonas	Oceanimonas_&_129577	8280	0.518256	3	0	0	0	0	2.4418e-06
Firmicutes: Lachnospiraceae: Muricomes	Muricomes_&_1918542	8592	0.127045	16	0	0	0	0	0.000349134
Proteobacteria: Oceanospirillaceae: Nitrincola	Nitrincola_&_267849	8060	0.461375	10	0	0	0	9.80453e-05	0.000247139
Bacteroidetes: Prevotellaceae: Hallella	Hallella_&_52228	8252	0.870044	18	0	0	0	0.000437142	0.00106844
Firmicutes: Staphylococcaceae: Jeotgalicoccus	Jeotgalicoccus_&_227979	8154.5	0.73391	6	0	0	0	1.82856e-05	5.44436e-06
Bacteroidetes: Weeksellaceae: Elizabethkingia	Elizabethkingia_&_308865	8328	0.40174	5	0	0	0	0	1.5529e-05
Proteobacteria: Desulfovibrionaceae: Desulfovibrio	Desulfovibrio_&_872	7716	0.0716133	19	0	0	0	4.50873e-05	0.000488486
Proteobacteria: Pasteurellaceae: Lonepinella	Lonepinella_&_53416	8109	0.806307	44	0	0	0	9.58298e-05	8.82433e-05
Firmicutes: Vallitaleaceae: Vallitalea	Vallitalea_&_1348611	8256	0.599606	2	0	0	0	0	2.27238e-06
Proteobacteria: Pectobacteriaceae: Musicola	Musicola_&_2884243	7311.5	0.00134941	20	0	0	0	0.000461003	0.000119856
Proteobacteria: Sutterellaceae: Parasutterella	Parasutterella_&_577310	8328	0.40174	5	0	0	0	0	6.73175e-06
Proteobacteria: Pasteurellaceae: Cricetibacter	Cricetibacter_&_1648514	8398	0.533893	24	0	0	0	3.17981e-05	6.18992e-05
Proteobacteria: Pasteurellaceae: Basfia	Basfia_&_697331	8397.5	0.587141	32	0	0	0	4.95101e-05	6.57731e-05
Firmicutes: Lachnospiraceae: Luxibacter	Luxibacter_&_2813348	8197	0.971949	23	0	0	0	2.25052e-05	0.000194434
Proteobacteria: Rhizobiaceae: Agrobacterium	Agrobacterium_&_357	8086	0.272287	3	0	0	0	1.72597e-05	1.37244e-05
Firmicutes: Erysipelotrichaceae: Faecalicoccus	Faecalicoccus_&_1573536	8376	0.3193	7	0	0	0	0	8.37622e-05
Firmicutes: Lachnospiraceae: Anaerotignum	Anaerotignum_&_2039240	8074.5	0.717238	36	0	0	0	0.00233523	0.000325346
Proteobacteria: Pasteurellaceae: Avibacterium	Avibacterium_&_292486	8247.5	0.937872	74	0	0	0	0.000366531	0.000444332
Proteobacteria: Morganellaceae: Arsenophonus	Arsenophonus_&_637	8220	0.964548	17	0	0	0	2.98154e-05	0.000125422
Firmicutes: Oscillospiraceae: Pusillimonas (ex Kitahara et al. 2021)	Pusillimonas (ex Kitahara et al. 2021)_&_2892397	7563	0.0308974	23	0	0	0	0.000768736	0.000393963
Bacteroidetes: Flavobacteriaceae: Capnocytophaga	Capnocytophaga_&_1016	8086	0.272287	3	0	0	0	3.28418e-06	1.58814e-06
Proteobacteria: Yersiniaceae: Gibbsiella	Gibbsiella_&_929812	8459	0.577211	57	0	0	0	0.000262765	0.00033939
Firmicutes: Clostridiaceae: Hungatella	Hungatella_&_1649459	8730	0.23868	55	0	0	0	1.35673	0.105877
Firmicutes: Oscillospiraceae: Ethanoligenens	Ethanoligenens_&_253238	8439.5	0.384963	18	0	0	0	9.64657e-05	0.000165765
Firmicutes: Clostridiaceae: Haloimpatiens	Haloimpatiens_&_1755832	7987	0.189852	7	0	0	0	3.11965e-05	2.62811e-05
Actinobacteria: Eggerthellaceae: Gordonibacter	Gordonibacter_&_644652	8032.5	0.68039	50	0	0	0	0.00259883	0.00184967
Firmicutes: Christensenellaceae: Christensenella	Christensenella_&_990721	8253	0.867084	18	0	0	0	0.000600885	0.000909409
Firmicutes: Bacillaceae: Halobacillus	Halobacillus_&_45667	8153	0.817149	14	0	0	0	0.000138106	0.000393738
Proteobacteria: Sphingomonadaceae: Novosphingobium	Novosphingobium_&_165696	8303.5	0.664145	12	0	0	0	1.10232e-05	7.08101e-05
Firmicutes: Oscillospiraceae: Solibaculum	Solibaculum_&_2842531	8151.5	0.84813	22	0	0	0	0.000368873	0.00647536
Firmicutes: Selenomonadaceae: Propionispira	Propionispira_&_84034	8328	0.40174	5	0	0	0	0	7.68163e-06
Proteobacteria: Zoogloeaceae: Azoarcus	Azoarcus_&_12960	7882	0.232829	19	0	0	0	7.44665e-05	4.33696e-05
Firmicutes: Lactobacillaceae: Agrilactobacillus	Agrilactobacillus_&_2767875	8232	0.713746	1	0	0	0	0	6.69774e-06
Proteobacteria: Comamonadaceae: Variovorax	Variovorax_&_34072	8232	0.713746	1	0	0	0	0	1.18475e-05
Firmicutes: Lactobacillaceae: Liquorilactobacillus	Liquorilactobacillus_&_2767888	7400	0.00091999	15	0	0	0	0.000624195	0.000152861
Proteobacteria: Budviciaceae: Budvicia	Budvicia_&_82978	8349.5	0.549716	14	0	0	0	5.64885e-06	5.78127e-05
Firmicutes: Coprobacillaceae: Eggerthia	Eggerthia_&_1279384	8295.5	0.847592	58	0	0	0	0.000135912	0.000608603
Firmicutes: Peptoniphilaceae: Parvimonas	Parvimonas_&_543311	8808	0.0535136	25	0	0	0	0	0.000983137
Firmicutes: Erysipelotrichaceae: Amedibacterium	Amedibacterium_&_2749267	8251	0.873005	18	0	0	0	0.000226356	0.000262209
Bacteroidetes: Prevotellaceae: Alloprevotella	Alloprevotella_&_1283313	8686.5	0.234098	44	0	0	0	0.00021185	0.00139914
Firmicutes: Clostridiaceae: Inconstantimicrobium	Inconstantimicrobium_&_2815784	8281	0.729607	11	0	0	0	5.85006e-06	6.59467e-05
Firmicutes: Bacillaceae: Schinkia	Schinkia_&_2837509	7909.5	0.173194	12	0	0	0	0.000141282	5.49334e-05
Proteobacteria: Idiomarinaceae: Pseudidiomarina	Pseudidiomarina_&_2800384	8232	0.713746	1	0	0	0	0	5.04819e-07
Actinobacteria: Eggerthellaceae: Enteroscipio	Enteroscipio_&_2126006	8133	0.601143	5	0	0	0	8.85892e-06	1.51115e-05
Firmicutes: Bacillaceae: Salimicrobium	Salimicrobium_&_351195	8060.5	0.10424	2	0	0	0	0.000102208	8.75121e-06
Actinobacteria: Propionibacteriaceae: Acidipropionibacterium	Acidipropionibacterium_&_1912215	8086	0.562415	11	0	0	0	2.42962e-05	8.74126e-05
Firmicutes: Thermohalobacteraceae: Thermohalobacter	Thermohalobacter_&_99593	8232	0.713746	1	0	0	0	0	7.40204e-07
Firmicutes: Peptoniphilaceae: Helcococcus	Helcococcus_&_31983	8036	0.58072	25	0	0	0	0.000107929	0.000143753
Cyanobacteria: Leptolyngbyaceae: Leptolyngbya	Leptolyngbya_&_47251	8256	0.599606	2	0	0	0	0	4.68424e-06
Proteobacteria: Bruguierivoracaceae: Sodalis	Sodalis_&_84565	8065.5	0.5933	18	0	0	0	3.88661e-05	0.000424881
Proteobacteria: Stappiaceae: Pseudovibrio	Pseudovibrio_&_258255	7758	0.183443	30	0	0	0	0.00240334	0.00043536
Firmicutes: Erysipelotrichaceae: Absicoccus	Absicoccus_&_2718525	8353.5	0.538452	14	0	0	0	2.583e-05	0.00020326
Bacteroidetes: Sphingobacteriaceae: Mucilaginibacter	Mucilaginibacter_&_423349	8107.5	0.433332	4	0	0	0	9.5895e-06	2.14707e-06
Bacteroidetes: Hymenobacteraceae: Hymenobacter	Hymenobacter_&_89966	8169	0.89741	23	0	0	0	0.0196465	0.00232443
Proteobacteria: Campylobacteraceae: Campylobacter	Campylobacter_&_194	8061.5	0.731096	50	0	0	0	0.000584068	0.00217066
Proteobacteria: Desulfovibrionaceae: Bilophila	Bilophila_&_35832	8023.5	0.66493	50	0	0	0	0.0620921	0.0341001
Proteobacteria: Pasteurellaceae: Mesocricetibacter	Mesocricetibacter_&_1648517	7962	0.115354	6	0	0	0	1.3429e-05	9.50993e-05
Cyanobacteria: Calotrichaceae: Calothrix	Calothrix_&_1186	8328	0.40174	5	0	0	0	0	1.57458e-05
Firmicutes: Carnobacteriaceae: Atopobacter	Atopobacter_&_136491	7708	0.126994	28	0	0	0	0.000572544	0.000108188
Firmicutes: Lachnospiraceae: Anaerocolumna	Anaerocolumna_&_1843210	8255.5	0.814435	10	0	0	0	7.85642e-06	4.23324e-05
Bacteroidetes: Sphingobacteriaceae: Pedobacter	Pedobacter_&_84567	8226	0.926698	9	0	0	0	5.12669e-05	5.97447e-05
Proteobacteria: Roseobacteraceae: Thalassococcus	Thalassococcus_&_436357	8446	0.452639	26	0	0	0	0.000205298	0.00130284
Firmicutes: Lachnospiraceae: Catonella	Catonella_&_43996	7875	0.491709	68	0	0	0	0.00246214	0.00192664
Firmicutes: Peptostreptococcaceae: Filifactor	Filifactor_&_44259	8568	0.140116	15	0	0	0	0	0.000104824
Bacteroidetes: Cyclobacteriaceae: Cecembia	Cecembia_&_1187078	8232	0.713746	1	0	0	0	0	6.36962e-06
Actinobacteria: Bifidobacteriaceae: Aeriscardovia	Aeriscardovia_&_240233	7790.5	0.15386	22	0	0	0	7.96955e-05	0.000230764
Firmicutes: : Acidibacillus	Acidibacillus_&_1765682	8166.5	0.888495	22	0	0	0	5.93179e-05	0.00110598
Firmicutes: Lactobacillaceae: Ligilactobacillus	Ligilactobacillus_&_2767887	8125	0.773048	21	0	0	0	1.16799	0.0293533
Proteobacteria: Rhodanobacteraceae: Frateuria	Frateuria_&_70411	8323	0.614652	13	0	0	0	3.7239e-05	0.000168826
Firmicutes: Oscillospiraceae: Pseudoflavonifractor	Pseudoflavonifractor_&_1017280	7683.5	0.143106	34	0	0	0	0.00102461	0.00143193
Proteobacteria: Acetobacteraceae: Belnapia	Belnapia_&_365532	7906	0.348856	27	0	0	0	3.80075e-05	4.76583e-05
Firmicutes: Erysipelotrichaceae: Holdemania	Holdemania_&_61170	7858	0.188689	18	0	0	0	0.000180243	0.000134204
Proteobacteria: Chromobacteriaceae: Leeia	Leeia_&_650341	8232	0.713746	1	0	0	0	0	3.14596e-06
Firmicutes: Lachnospiraceae: Anaerosporobacter	Anaerosporobacter_&_653683	8352	0.357377	6	0	0	0	0	0.00014768
Proteobacteria: Erwiniaceae: Kalamiella	Kalamiella_&_2662752	7922	0.522082	56	0	0	0	0.00512737	0.0028241
Firmicutes: Oscillospiraceae: Agathobaculum	Agathobaculum_&_2048137	8445	0.514239	35	0	0	0	0.000900154	0.000961698
Firmicutes: Oscillospiraceae: Angelakisella	Angelakisella_&_1935176	7827	0.274328	32	0	0	0	0.000459365	0.000497474
Firmicutes: Aerococcaceae: Ruoffia	Ruoffia_&_2862144	7889	0.00400459	3	0	0	0	1.43481e-05	4.79684e-07
Firmicutes: Lactobacillaceae: Loigolactobacillus	Loigolactobacillus_&_2767889	7959	0.110976	6	0	0	0	0.000306003	1.91858e-05
Bacteroidetes: Haliscomenobacteraceae: Phaeodactylibacter	Phaeodactylibacter_&_1564515	8232	0.713746	1	0	0	0	0	6.04452e-07
Firmicutes: Paenibacillaceae: Cohnella	Cohnella_&_329857	8208	#NUM!	0	0	0	0	0	0
Firmicutes: Bacillaceae: Rossellomorea	Rossellomorea_&_2837508	7858	0.328727	34	0	0	0	0.000735152	0.000451365
Verrucomicrobia: Verrucomicrobiaceae: Roseibacillus	Roseibacillus_&_518755	8232	0.713746	1	0	0	0	0	6.55465e-06
Actinobacteria: Gordoniaceae: Gordonia	Gordonia_&_2053	8052	0.437433	10	0	0	0	3.94877e-05	1.20904e-05
Actinobacteria: Bifidobacteriaceae: Pseudoscardovia	Pseudoscardovia_&_1302778	8084.5	0.779405	54	0	0	0	0.0041081	0.000678985
Fusobacteria: Leptotrichiaceae: Caviibacter	Caviibacter_&_1792239	8376	0.3193	7	0	0	0	0	8.83385e-05
Proteobacteria: Vibrionaceae: Enterovibrio	Enterovibrio_&_188143	8256	0.599606	2	0	0	0	0	9.80066e-06
Proteobacteria: Xanthomonadaceae: Xylella	Xylella_&_2370	8232	0.713746	1	0	0	0	0	6.45466e-07
Proteobacteria: Caulobacteraceae: Brevundimonas	Brevundimonas_&_41275	8256	0.599606	2	0	0	0	0	1.4475e-06
Proteobacteria: Alcaligenaceae: Eoetvoesia	Eoetvoesia_&_1477505	8256	0.599606	2	0	0	0	0	6.01348e-06
Fusobacteria: Leptotrichiaceae: Leptotrichia	Leptotrichia_&_32067	7914	0.293747	20	0	0	0	8.84735e-05	0.000173807
Firmicutes: Oscillospiraceae: Bittarella	Bittarella_&_1929297	8390.5	0.468982	16	0	0	0	0.000134835	0.000136827
Firmicutes: Staphylococcaceae: Salinicoccus	Salinicoccus_&_45669	8280	0.518256	3	0	0	0	0	3.57507e-06
Actinobacteria: : Tomitella	Tomitella_&_741759	8232	0.713746	1	0	0	0	0	7.4133e-07
Firmicutes: Lachnospiraceae: Johnsonella	Johnsonella_&_43994	8324	0.686399	21	0	0	0	0.000163604	0.000460091
Proteobacteria: Burkholderiaceae: Burkholderia	Burkholderia_&_32008	7846	0.318768	35	0	0	0	0.000226671	0.000114333
Firmicutes: Thermoanaerobacterales Family III. Incertae Sedis: Caldicellulosiruptor	Caldicellulosiruptor_&_44000	8208	#NUM!	0	0	0	0	0	0
Actinobacteria: Micrococcaceae: Paeniglutamicibacter	Paeniglutamicibacter_&_1742990	8086	0.272287	3	0	0	0	9.62876e-06	7.25208e-06
Firmicutes: Erysipelotrichaceae: Dielma	Dielma_&_1472649	8256	0.599606	2	0	0	0	0	2.80391e-06
Proteobacteria: Desulfobacteraceae: Desulfobacter	Desulfobacter_&_2289	8256	0.599606	2	0	0	0	0	5.46995e-06
Actinobacteria: Coriobacteriaceae: Olegusella	Olegusella_&_1979843	8280	0.518256	3	0	0	0	0	5.81309e-06
Firmicutes: Planococcaceae: Kurthia	Kurthia_&_1649	8232	0.713746	1	0	0	0	0	1.5898e-07
Firmicutes: Eubacteriales Family XIII. Incertae Sedis: Bacilliculturomica	Bacilliculturomica_&_2005387	8110.5	0.447256	4	0	0	0	4.18137e-06	2.34781e-05
Firmicutes: : Gemmiger	Gemmiger_&_204475	8331	0.668494	21	0	0	0	3.58094e-05	0.0070545
Firmicutes: Bacillaceae: Massilibacterium	Massilibacterium_&_1923871	8232	0.713746	1	0	0	0	0	4.91882e-07
Firmicutes: Lachnospiraceae: Merdimonas	Merdimonas_&_2023266	8254.5	0.884347	26	0	0	0	0.000109711	0.000672259
Actinobacteria: Actinomycetaceae: Trueperella	Trueperella_&_1069494	8060.5	0.10424	2	0	0	0	0.00012322	3.99109e-06
Firmicutes: Erysipelotrichaceae: Bulleidia	Bulleidia_&_118747	8102.5	0.774947	36	0	0	0	0.000106733	0.000358663
Actinobacteria: Pseudonocardiaceae: Saccharopolyspora	Saccharopolyspora_&_1835	8232	0.713746	1	0	0	0	0	8.40274e-05
Firmicutes: Lachnospiraceae: Cuneatibacter	Cuneatibacter_&_1918450	8664	0.156977	27	0	0	0	7.1967e-05	0.000844752
Proteobacteria: Hafniaceae: Obesumbacterium	Obesumbacterium_&_82982	8131	0.591412	5	0	0	0	0.000401773	2.44326e-05
Bacteroidetes: Muribaculaceae: Sodaliphilus	Sodaliphilus_&_2815786	8615	0.190475	25	0	0	0	2.48058e-05	0.000521196
Firmicutes: Erysipelotrichaceae: Massilicoli	Massilicoli_&_2683202	8568	0.140116	15	0	0	0	0	0.000144439
Firmicutes: Clostridiaceae: Lactonifactor	Lactonifactor_&_420345	8421	0.411469	17	0	0	0	3.2306e-05	0.000141034
Actinobacteria: Dermabacteraceae: Dermabacter	Dermabacter_&_36739	7840	0.0533603	9	0	0	0	0.000148403	0.00054462
Bacteroidetes: Sphingobacteriaceae: Sphingobacterium	Sphingobacterium_&_28453	8248.5	0.841675	10	0	0	0	0.000114265	2.3127e-05
Firmicutes: Clostridiaceae: Proteiniclasticum	Proteiniclasticum_&_1155385	8037	0.00778015	1	0	0	0	6.62523e-06	0
Actinobacteria: Eggerthellaceae: Phoenicibacter	Phoenicibacter_&_1981050	8256	0.599606	2	0	0	0	0	1.47565e-06
Firmicutes: Aerococcaceae: Fundicoccus	Fundicoccus_&_2761542	8157.5	0.748447	6	0	0	0	1.125e-05	2.77199e-05
Proteobacteria: Pectobacteriaceae: Lonsdalea	Lonsdalea_&_1082702	8908	0.205852	96	0	0	0	0.000953505	0.00114091
Firmicutes: Oscillospiraceae: Ruminococcus	Ruminococcus_&_1263	7742	0.10369	21	0	0	0	0.000121648	9.43813e-05
Proteobacteria: Sulfurovaceae: Sulfurovum	Sulfurovum_&_265570	8413	0.429299	17	0	0	0	5.39483e-05	2.74672e-05
Firmicutes: Oscillospiraceae: Fastidiosipila	Fastidiosipila_&_236752	8204.5	0.986671	8	0	0	0	2.48162e-05	3.6979e-05
Actinobacteria: Eggerthellaceae: Denitrobacterium	Denitrobacterium_&_79603	8131	0.591412	5	0	0	0	6.71443e-05	5.50717e-06
Verrucomicrobia: Verrucomicrobiaceae: Haloferula	Haloferula_&_574899	8232	0.713746	1	0	0	0	0	0.000152147
Verrucomicrobia: Puniceicoccaceae: Pelagicoccus	Pelagicoccus_&_455433	8084	0.264473	3	0	0	0	2.64706e-05	2.10006e-06
Actinobacteria: Atopobiaceae: Thermophilibacter	Thermophilibacter_&_2847307	8389	0.545522	23	0	0	0	1.99361e-05	0.00031552
Balneolaeota: Balneolaceae: Aliifodinibius	Aliifodinibius_&_1397107	8232	0.713746	1	0	0	0	0	6.56415e-07
Bacteroidetes: Muribaculaceae: Muribaculum	Muribaculum_&_1918540	8241	0.946091	67	0	0	0	0.00188215	0.00202008
Firmicutes: Lachnospiraceae: Butyrivibrio	Butyrivibrio_&_830	8299.5	0.677471	12	0	0	0	6.58312e-05	0.000256253
Bacteroidetes: Tannerellaceae: Tannerella	Tannerella_&_195950	8328	0.40174	5	0	0	0	0	2.82161e-05
Firmicutes: Oscillospiraceae: Dysosmobacter	Dysosmobacter_&_2591381	7618	0.0949327	33	0	0	0	0.0017064	0.000569423
Proteobacteria: Fastidiosibacteraceae: Cysteiniphilum	Cysteiniphilum_&_2056696	8280	0.518256	3	0	0	0	0	3.53533e-06
Proteobacteria: Alcaligenaceae: Parapusillimonas	Parapusillimonas_&_1403714	8255.5	0.814435	10	0	0	0	2.8125e-05	0.000133177
Bacteroidetes: Chitinophagaceae: Segetibacter	Segetibacter_&_460073	8280	0.518256	3	0	0	0	0	5.56835e-06
Firmicutes: Syntrophomonadaceae: Candidatus Syntrophocurvum	Candidatus Syntrophocurvum_&_2293313	8232	0.713746	1	0	0	0	0	7.51368e-07
Actinobacteria: Coriobacteriaceae: Enorma	Enorma_&_1472762	7550	0.0733989	36	0	0	0	0.000413194	0.000384414
Firmicutes: Coprobacillaceae: Catenibacterium	Catenibacterium_&_135858	8391.5	0.466543	16	0	0	0	0.000224292	0.000595826
Bacteroidetes: Flavobacteriaceae: Gramella	Gramella_&_292691	8132	0.596268	5	0	0	0	1.41283e-05	1.68988e-05
Firmicutes: Enterococcaceae: Pilibacter	Pilibacter_&_337670	7937	0.0576873	5	0	0	0	0.000138551	6.46559e-06
Bacteroidetes: Prolixibacteraceae: Puteibacter	Puteibacter_&_2705385	8232	0.713746	1	0	0	0	0	6.10507e-07
Firmicutes: Oscillospiraceae: Flavonifractor	Flavonifractor_&_946234	7746	0.225457	39	0	0	0	0.0192103	0.0251629
Actinobacteria: Dermatophilaceae: Mobilicoccus	Mobilicoccus_&_984996	8352	0.357377	6	0	0	0	0	2.27431e-05
Firmicutes: Oscillospiraceae: Pseudoclostridium	Pseudoclostridium_&_2304693	8037	0.00778015	1	0	0	0	6.27006e-06	0
Firmicutes: Clostridiaceae: Abyssisolibacter	Abyssisolibacter_&_2683336	8256	0.599606	2	0	0	0	0	3.75919e-06
Actinobacteria: Micrococcaceae: Tersicoccus	Tersicoccus_&_1418588	8208.5	1	8	0	0	0	4.7323e-06	4.50335e-05
Proteobacteria: Morganellaceae: Morganella	Morganella_&_581	7976	0.342083	15	0	0	0	0.00024554	0.0864899
Proteobacteria: Rhodocyclaceae: Rugosibacter	Rugosibacter_&_1914449	8352	0.357377	6	0	0	0	0	7.45441e-05
Firmicutes: Peptostreptococcaceae: Peptoanaerobacter	Peptoanaerobacter_&_1913599	8133	0.825504	30	0	0	0	0.000949793	0.00148287
Firmicutes: Sporomusaceae: Pelosinus	Pelosinus_&_365348	8280	0.518256	3	0	0	0	0	8.50009e-05
Firmicutes: : Ezakiella	Ezakiella_&_1582879	8544	0.154637	14	0	0	0	0	0.000412655
Proteobacteria: Bruguierivoracaceae: Biostraticola	Biostraticola_&_466108	8357	0.611572	22	0	0	0	4.412e-05	0.000331574
Actinobacteria: Thermomonosporaceae: Actinomadura	Actinomadura_&_1988	7964	0.118347	6	0	0	0	5.17914e-05	0.000117669
Actinobacteria: Atopobiaceae: Parolsenella	Parolsenella_&_2082587	8390	0.633564	39	0	0	0	0.00119815	0.00114472
Bacteroidetes: Marinilabiliaceae: Thermophagus	Thermophagus_&_1434049	8232	0.713746	1	0	0	0	0	1.15264e-06
Proteobacteria: Budviciaceae: Jinshanibacter	Jinshanibacter_&_2810357	8353.5	0.538452	14	0	0	0	6.15199e-06	7.91201e-05
Actinobacteria: Eggerthellaceae: Adlercreutzia	Adlercreutzia_&_447020	8210	0.995238	16	0	0	0	1.6831e-05	6.55444e-05
Firmicutes: Oscillospiraceae: Subdoligranulum	Subdoligranulum_&_292632	8141.5	0.821433	22	0	0	0	0.000861759	0.000250842
Acidobacteria: Acanthopleuribacteraceae: Acanthopleuribacter	Acanthopleuribacter_&_442869	8232	0.713746	1	0	0	0	0	1.28999e-06
Firmicutes: Peptococcaceae: Peptococcus	Peptococcus_&_2740	8280	0.518256	3	0	0	0	0	1.19826e-05
Actinobacteria: Pseudonocardiaceae: Lentzea	Lentzea_&_165301	8101	0.626429	12	0	0	0	0.000965115	0.000627497
Firmicutes: Aerococcaceae: Ignavigranum	Ignavigranum_&_89092	7961	0.11388	6	0	0	0	5.12633e-05	5.19775e-06
Firmicutes: : Neofamilia	Neofamilia_&_1933048	8328	0.40174	5	0	0	0	0	1.36106e-05
Actinobacteria: Nocardiaceae: Nocardia	Nocardia_&_1817	8061.5	0.106618	2	0	0	0	8.09029e-06	1.7007e-06
Firmicutes: Eubacteriales Family XIII. Incertae Sedis: Hornefia	Hornefia_&_2815774	8018	0.533893	24	0	0	0	0.000358878	0.000751982
Firmicutes: Selenomonadaceae: Pectinatus	Pectinatus_&_864	8544	0.154637	14	0	0	0	0	0.000191932
Firmicutes: Oscillospiraceae: Fournierella	Fournierella_&_1940255	8156.5	0.861546	22	0	0	0	0.00013947	0.00342305
Firmicutes: Acidaminococcaceae: Phascolarctobacterium	Phascolarctobacterium_&_33024	7951	0.562223	55	0	0	0	0.113615	0.104485
Tenericutes: Mycoplasmataceae: Mycoplasmopsis	Mycoplasmopsis_&_2767358	8253.5	0.822196	10	0	0	0	1.39709e-05	9.55489e-05
Actinobacteria: Coriobacteriaceae: Senegalimassilia	Senegalimassilia_&_1473205	8447	0.598283	58	0	0	0	0.00330574	0.00609103
Proteobacteria: Alcanivoracaceae: Alcanivorax	Alcanivorax_&_59753	8168	0.915397	37	0	0	0	4.18745e-05	0.000128951
Firmicutes: Lactobacillaceae: Secundilactobacillus	Secundilactobacillus_&_2767892	8031	0.49513	17	0	0	0	0.000102547	7.96069e-05
Proteobacteria: Methylobacteriaceae: Microvirga	Microvirga_&_186650	8304	0.454313	4	0	0	0	0	3.40499e-05
Proteobacteria: Alteromonadaceae: Bowmanella	Bowmanella_&_366580	8256	0.599606	2	0	0	0	0	4.80654e-06
Firmicutes: Erysipelotrichaceae: Floccifex	Floccifex_&_2815783	8007	0.264187	8	0	0	0	0.000146137	5.07911e-05
Bacteroidetes: Prolixibacteraceae: Maribellus	Maribellus_&_2678352	8086	0.272287	3	0	0	0	6.11918e-06	2.66678e-06
Firmicutes: Lachnospiraceae: Bariatricus	Bariatricus_&_1924081	8616	0.11526	17	0	0	0	0	0.000217692
Firmicutes: Listeriaceae: Brochothrix	Brochothrix_&_2755	8134	0.606035	5	0	0	0	7.92223e-05	6.29516e-05
Proteobacteria: Chromatiaceae: Lamprocystis	Lamprocystis_&_53452	7866.5	0.0885896	10	0	0	0	0.000155153	9.8808e-05
Firmicutes: Oscillospiraceae: Monoglobus	Monoglobus_&_2039302	8272	0.762088	11	0	0	0	0.000335846	5.73034e-05
Firmicutes: Lachnospiraceae: Frisingicoccus	Frisingicoccus_&_1918511	8162	0.891211	29	0	0	0	3.51638e-05	0.000649089
Bacteroidetes: Flavobacteriaceae: Winogradskyella	Winogradskyella_&_286104	8304	0.454313	4	0	0	0	0	4.4323e-06
Bacteroidetes: Dysgonomonadaceae: Proteiniphilum	Proteiniphilum_&_294702	8256	0.599606	2	0	0	0	0	1.03056e-06
Proteobacteria: Bradyrhizobiaceae: Afipia	Afipia_&_1033	8256	0.599606	2	0	0	0	0	4.45105e-06
Actinobacteria: Coriobacteriaceae: Coriobacterium	Coriobacterium_&_33870	8232	0.713746	1	0	0	0	0	7.27491e-07
Proteobacteria: Vibrionaceae: Photobacterium	Photobacterium_&_657	8115	0.77748	28	0	0	0	3.40663e-05	0.000148083
Proteobacteria: : Chitinivorax	Chitinivorax_&_1433992	8256	0.599606	2	0	0	0	0	1.27372e-06
Proteobacteria: Pectobacteriaceae: Samsonia	Samsonia_&_160433	8444.5	0.374759	18	0	0	0	8.88996e-05	0.00136275
Proteobacteria: : Alkalimonas	Alkalimonas_&_265980	8232	0.713746	1	0	0	0	0	1.50428e-05
Actinobacteria: Propionibacteriaceae: Tessaracoccus	Tessaracoccus_&_72763	8748	0.156479	39	0	0	0	0.000360324	0.000538314
Firmicutes: Carnobacteriaceae: Isobaculum	Isobaculum_&_142587	8232	0.713746	1	0	0	0	0	3.43721e-05
Actinobacteria: Euzebyaceae: Euzebya	Euzebya_&_908623	8084	0.555999	11	0	0	0	3.69367e-05	0.000615187
Firmicutes: Lachnospiraceae: Lachnobacterium	Lachnobacterium_&_140625	8232	0.713746	1	0	0	0	0	1.82862e-06
Firmicutes: Lachnospiraceae: Kineothrix	Kineothrix_&_2163168	8280	0.518256	3	0	0	0	0	2.79767e-06
Firmicutes: Lachnospiraceae: Schaedlerella	Schaedlerella_&_2676048	8115.5	0.742071	20	0	0	0	3.67027e-05	0.000150983
Proteobacteria: Comamonadaceae: Curvibacter	Curvibacter_&_281915	8232	0.713746	1	0	0	0	0	1.76742e-06
Firmicutes: Lachnospiraceae: Lachnospira	Lachnospira_&_28050	8027	0.485408	17	0	0	0	0.000262474	0.000270945
Proteobacteria: Endozoicomonadaceae: Parendozoicomonas	Parendozoicomonas_&_2066475	8349.5	0.549716	14	0	0	0	8.14909e-05	0.00160691
Proteobacteria: Budviciaceae: Pragia	Pragia_&_82984	8256	0.599606	2	0	0	0	0	5.371e-05
Actinobacteria: Actinomycetaceae: Actinobaculum	Actinobaculum_&_76833	8084	0.264473	3	0	0	0	0.000138971	1.93487e-05
Proteobacteria: : Ignatzschineria	Ignatzschineria_&_112008	8232	0.713746	1	0	0	0	0	1.38521e-06
Bacteroidetes: Weeksellaceae: Cloacibacterium	Cloacibacterium_&_501783	8232	0.713746	1	0	0	0	0	2.28239e-06
Firmicutes: Bacillaceae: Gracilibacillus	Gracilibacillus_&_74385	8254.5	0.818313	10	0	0	0	1.21136e-05	3.4551e-05
Proteobacteria: Moraxellaceae: Moraxella	Moraxella_&_475	7985	0.456188	23	0	0	0	0.000166895	0.000691152
Cyanobacteria: Spirulinaceae: Spirulina	Spirulina_&_1154	8256	0.599606	2	0	0	0	0	1.34638e-06
Firmicutes: Lachnospiraceae: Hespellia	Hespellia_&_241189	8104	0.636179	12	0	0	0	9.99204e-05	7.34598e-05
Proteobacteria: Neisseriaceae: Crenobacter	Crenobacter_&_1654931	8232	0.713746	1	0	0	0	0	7.39146e-07
Firmicutes: Veillonellaceae: Massilibacillus	Massilibacillus_&_1973275	8232	0.713746	1	0	0	0	0	2.73475e-06
Proteobacteria: Comamonadaceae: Delftia	Delftia_&_80865	8256	0.599606	2	0	0	0	0	4.6137e-06
Proteobacteria: Alteromonadaceae: Agarivorans	Agarivorans_&_261825	8280	0.518256	3	0	0	0	0	9.59674e-05
Firmicutes: Carnobacteriaceae: Marinilactibacillus	Marinilactibacillus_&_191769	8256	0.599606	2	0	0	0	0	6.53957e-05
Planctomycetes: Pirellulaceae: Candidatus Laterigemmans	Candidatus Laterigemmans_&_2813766	8232	0.713746	1	0	0	0	0	6.89941e-07
Proteobacteria: Erwiniaceae: Phaseolibacter	Phaseolibacter_&_1297562	8232	0.713746	1	0	0	0	0	9.22294e-06
Proteobacteria: Alcaligenaceae: Castellaniella	Castellaniella_&_359336	8061.5	0.106618	2	0	0	0	9.77258e-06	6.4384e-06
Proteobacteria: Xanthomonadaceae: Pseudoxanthomonas	Pseudoxanthomonas_&_83618	8376	0.3193	7	0	0	0	0	1.29285e-05
Actinobacteria: Nocardioidaceae: Marmoricola	Marmoricola_&_86795	8501	0.479374	47	0	0	0	0.000257995	0.00020395
Actinobacteria: Cellulomonadaceae: Cellulomonas	Cellulomonas_&_1707	8232	0.713746	1	0	0	0	0	1.2233e-06
Firmicutes: : Proteiniborus	Proteiniborus_&_415014	8232	0.713746	1	0	0	0	0	1.14975e-06
Proteobacteria: Alcaligenaceae: Achromobacter	Achromobacter_&_222	8232	0.713746	1	0	0	0	0	5.27125e-07
Proteobacteria: Oceanospirillaceae: Marinomonas	Marinomonas_&_28253	8229	0.914177	9	0	0	0	9.18851e-06	0.000386247
Proteobacteria: Sutterellaceae: Duodenibacillus	Duodenibacillus_&_1980697	8203.5	0.982228	8	0	0	0	3.30196e-05	0.000238802
Proteobacteria: Devosiaceae: Devosia	Devosia_&_46913	8232	0.713746	1	0	0	0	0	1.00835e-06
Actinobacteria: Eggerthellaceae: Slackia	Slackia_&_84108	8918	0.169134	80	0	0	0	0.00706394	0.00271522
Proteobacteria: Roseobacteraceae: Maritimibacter	Maritimibacter_&_404235	8232	0.713746	1	0	0	0	0	2.24035e-06
Actinobacteria: Actinomycetaceae: Varibaculum	Varibaculum_&_184869	8127	0.723376	13	0	0	0	5.53088e-05	0.000146206
Bacteroidetes: Dysgonomonadaceae: Petrimonas	Petrimonas_&_307628	8076	0.682839	27	0	0	0	0.000324061	0.000605997
Proteobacteria: Zooshikellaceae: Zooshikella	Zooshikella_&_202771	8232	0.713746	1	0	0	0	0	1.84694e-07
Firmicutes: : Evtepia	Evtepia_&_2211178	8182	0.916654	15	0	0	0	3.76572e-05	9.92107e-05
Firmicutes: Lactobacillaceae: Schleiferilactobacillus	Schleiferilactobacillus_&_2767891	7889	0.00400459	3	0	0	0	0.000367551	7.81166e-07
Proteobacteria: Desulfobacteraceae: Desulfatibacillum	Desulfatibacillum_&_218207	8232	0.713746	1	0	0	0	0	2.59243e-06
Firmicutes: Peptoniphilaceae: Anaerosphaera	Anaerosphaera_&_1273095	8232	0.713746	1	0	0	0	0	4.20414e-06
Lentisphaerae: Victivallaceae: Victivallis	Victivallis_&_172900	8037	0.00778015	1	0	0	0	0.000124081	0
Firmicutes: Clostridiaceae: Butyricicoccus	Butyricicoccus_&_580596	8238	0.9334	33	0	0	0	0.000181813	0.000712131
Proteobacteria: Colwelliaceae: Colwellia	Colwellia_&_28228	7901.5	0.549217	78	0	0	0	0.00217185	0.00114769
Proteobacteria: Pasteurellaceae: Testudinibacter	Testudinibacter_&_1755672	8060.5	0.10424	2	0	0	0	6.05679e-06	6.11199e-07
Proteobacteria: Oxalobacteraceae: Undibacterium	Undibacterium_&_401469	8232	0.713746	1	0	0	0	0	1.87993e-06
Firmicutes: Tepidanaerobacteraceae: Tepidanaerobacter	Tepidanaerobacter_&_499228	8232	0.713746	1	0	0	0	0	7.35977e-07
Proteobacteria: Alcaligenaceae: Alcaligenes	Alcaligenes_&_507	8232	0.713746	1	0	0	0	0	4.36967e-07
Firmicutes: Clostridiaceae: Marinisporobacter	Marinisporobacter_&_2018663	8304	0.454313	4	0	0	0	0	6.71039e-06
Proteobacteria: Erythrobacteraceae: Tsuneonella	Tsuneonella_&_2800686	8084	0.264473	3	0	0	0	3.12332e-05	1.5232e-06
Actinobacteria: Brevibacteriaceae: Brevibacterium	Brevibacterium_&_1696	8256	0.599606	2	0	0	0	0	1.30863e-05
Firmicutes: Lactobacillaceae: Amylolactobacillus	Amylolactobacillus_&_2767876	8208	#NUM!	0	0	0	0	0	0
Firmicutes: : Candidatus Soleaferrea	Candidatus Soleaferrea_&_1470353	8108.5	0.437945	4	0	0	0	0.000100092	2.84997e-05
Firmicutes: Oscillospiraceae: Marasmitruncus	Marasmitruncus_&_1987749	8232	0.713746	1	0	0	0	0	1.04222e-06
Firmicutes: Lachnospiraceae: Tyzzerella	Tyzzerella_&_1506577	7540.5	0.103488	46	0	0	0	0.0668078	0.00841235
Proteobacteria: Burkholderiaceae: Caballeronia	Caballeronia_&_1827195	8135	0.610946	5	0	0	0	2.8167e-06	6.77615e-06
Firmicutes: Oscillospiraceae: Phocea	Phocea_&_1926663	8130	0.733285	13	0	0	0	0.000470417	0.000384563
Firmicutes: Lactobacillaceae: Paucilactobacillus	Paucilactobacillus_&_2767890	7738	0.0389853	13	0	0	0	8.8755e-05	3.09447e-05
Actinobacteria: Actinomycetaceae: Buchananella	Buchananella_&_2767323	8232	0.713746	1	0	0	0	0	2.40404e-06
Firmicutes: Oscillospiraceae: Mageeibacillus	Mageeibacillus_&_1637257	8448	0.231691	10	0	0	0	0	5.73121e-05
Verrucomicrobia: Verrucomicrobiaceae: Prosthecobacter	Prosthecobacter_&_48463	8256	0.599606	2	0	0	0	0	9.43858e-06
Synergistetes: Synergistaceae: Pyramidobacter	Pyramidobacter_&_638847	8208	#NUM!	0	0	0	0	0	0
Actinobacteria: Microbacteriaceae: Planctomonas	Planctomonas_&_2729624	8232	0.713746	1	0	0	0	0	1.68042e-05
Firmicutes: : Negativibacillus	Negativibacillus_&_1980693	8131	0.591412	5	0	0	0	3.79111e-05	6.04868e-06
Firmicutes: Erysipelotrichaceae: Longicatena	Longicatena_&_1918536	8183.5	0.937203	24	0	0	0	0.0009367	0.00327345
Actinobacteria: Dermabacteraceae: Helcobacillus	Helcobacillus_&_1161125	8280	0.518256	3	0	0	0	0	4.42666e-06
Proteobacteria: Cellvibrionaceae: Teredinibacter	Teredinibacter_&_2425	8256	0.599606	2	0	0	0	0	7.96104e-06
Firmicutes: Lachnospiraceae: Lacrimispora	Lacrimispora_&_2719231	8084	0.555999	11	0	0	0	5.64311e-05	8.36593e-05
Actinobacteria: Eggerthellaceae: Arabiibacter	Arabiibacter_&_2005386	8304	0.454313	4	0	0	0	0	3.89777e-06
Firmicutes: Lachnospiraceae: Mobilisporobacter	Mobilisporobacter_&_1780122	8280	0.518256	3	0	0	0	0	1.509e-05
Proteobacteria: Oxalobacteraceae: Herbaspirillum	Herbaspirillum_&_963	8232	0.713746	1	0	0	0	0	1.95923e-06
Firmicutes: Lachnospiraceae: Roseburia	Roseburia_&_841	8218	0.984769	73	0	0	0	0.0703264	0.00394648
Firmicutes: Thermohalobacteraceae: Caloranaerobacter	Caloranaerobacter_&_171003	8208	#NUM!	0	0	0	0	0	0
Firmicutes: : Sedimentibacter	Sedimentibacter_&_190972	8108.5	0.437945	4	0	0	0	6.1779e-06	2.55126e-06
Proteobacteria: Neisseriaceae: Vitreoscilla	Vitreoscilla_&_59	8256	0.599606	2	0	0	0	0	0.000176002
Firmicutes: Erysipelotrichaceae: Allobaculum	Allobaculum_&_174708	8084	0.701175	27	0	0	0	8.85555e-05	0.000120634
Actinobacteria: Propionibacteriaceae: Microlunatus	Microlunatus_&_29404	8232	0.713746	1	0	0	0	0	8.15212e-07
Firmicutes: Lachnospiraceae: Robinsoniella	Robinsoniella_&_588605	8010	0.2714	8	0	0	0	6.41742e-05	2.48924e-05
Proteobacteria: Aeromonadaceae: Oceanisphaera	Oceanisphaera_&_225143	8256	0.599606	2	0	0	0	0	2.99304e-05
Proteobacteria: Chromobacteriaceae: Chitinibacter	Chitinibacter_&_230666	8145	0.855433	31	0	0	0	0.000270931	0.000195916
Proteobacteria: Moraxellaceae: Psychrobacter	Psychrobacter_&_497	8133	0.601143	5	0	0	0	7.55093e-06	4.26867e-06
Proteobacteria: Rhodobacteraceae: Paracoccus	Paracoccus_&_265	8232	0.713746	1	0	0	0	0	1.20765e-05
Firmicutes: Bacillaceae: Oceanobacillus	Oceanobacillus_&_182709	8347.5	0.555391	14	0	0	0	2.8125e-05	4.91188e-05
Firmicutes: Aerococcaceae: Globicatella	Globicatella_&_13075	7915	0.0219204	4	0	0	0	4.52974e-05	9.59349e-06
Bacteroidetes: Porphyromonadaceae: Macellibacteroides	Macellibacteroides_&_1159323	8280	0.518256	3	0	0	0	0	2.99615e-05
Firmicutes: Lachnospiraceae: Anaerostipes	Anaerostipes_&_207244	7955	0.622894	79	0	0	0	0.025827	0.00268006
Proteobacteria: Erythrobacteraceae: Pelagerythrobacter	Pelagerythrobacter_&_2800685	8061.5	0.106618	2	0	0	0	1.57865e-05	5.27949e-06
Actinobacteria: Actinomycetaceae: Fannyhessea	Fannyhessea_&_2767327	8206.5	0.995557	8	0	0	0	7.11927e-06	0.000838682
Actinobacteria: Demequinaceae: Demequina	Demequina_&_577469	8256	0.599606	2	0	0	0	0	7.00354e-06
Firmicutes: Bacillaceae: Vulcanibacillus	Vulcanibacillus_&_551771	8208	#NUM!	0	0	0	0	0	0
Proteobacteria: Comamonadaceae: Melaminivora	Melaminivora_&_1649468	8232	0.713746	1	0	0	0	0	7.75184e-07
Actinobacteria: Micrococcaceae: Enteractinococcus	Enteractinococcus_&_1164863	7974	0.337929	15	0	0	0	5.82592e-05	2.43894e-05
Bacteroidetes: Flavobacteriaceae: Salinimicrobium	Salinimicrobium_&_561367	8232	0.713746	1	0	0	0	0	7.17989e-07
Bacteroidetes: Cytophagaceae: Spirosoma	Spirosoma_&_107	8130	0.818597	30	0	0	0	0.00015296	6.88574e-05
Firmicutes: Lachnospiraceae: Novisyntrophococcus	Novisyntrophococcus_&_2888809	8352	0.357377	6	0	0	0	0	9.15153e-05
Firmicutes: Lachnospiraceae: Waltera	Waltera_&_2815781	7983	0.181942	7	0	0	0	0.000531104	0.000113616
Firmicutes: Carnobacteriaceae: Atopococcus	Atopococcus_&_269773	8232	0.713746	1	0	0	0	0	6.44785e-06
Firmicutes: Thermoanaerobacterales Family III. Incertae Sedis: Thermoanaerobacterium	Thermoanaerobacterium_&_28895	8232	0.713746	1	0	0	0	0	6.98753e-07
Proteobacteria: Hyphomicrobiaceae: Rhodoplanes	Rhodoplanes_&_29407	7618	0.00102773	8	0	0	0	0.000485659	9.27603e-05
Proteobacteria: Enterobacteriaceae: Edaphovirga	Edaphovirga_&_2678248	7964	0.118347	6	0	0	0	2.43311e-05	3.93569e-05
Proteobacteria: Alcaligenaceae: Bordetella	Bordetella_&_517	8037	0.00778015	1	0	0	0	0.000114821	0
Bacteroidetes: Amoebophilaceae: Candidatus Amoebophilus	Candidatus Amoebophilus_&_281119	8232	0.713746	1	0	0	0	0	1.41226e-06
Actinobacteria: Atopobiaceae: Parafannyhessea	Parafannyhessea_&_2847312	8037	0.370071	9	0	0	0	2.34887e-05	3.46858e-05
Bacteroidetes: Prolixibacteraceae: Prolixibacter	Prolixibacter_&_314318	8208	#NUM!	0	0	0	0	0	0
Firmicutes: Defluviitaleaceae: Defluviitalea	Defluviitalea_&_1185408	8304	0.454313	4	0	0	0	0	8.90575e-06
Firmicutes: Peptostreptococcaceae: Acetoanaerobium	Acetoanaerobium_&_186831	8232	0.713746	1	0	0	0	0	1.04263e-06
Firmicutes: Carnobacteriaceae: Allofustis	Allofustis_&_192987	8256	0.599606	2	0	0	0	0	2.82407e-06
Actinobacteria: Propionibacteriaceae: Propionimicrobium	Propionimicrobium_&_203133	8328	0.40174	5	0	0	0	0	1.42204e-05
Firmicutes: Lachnospiraceae: Mobilitalea	Mobilitalea_&_1649471	8232	0.713746	1	0	0	0	0	4.895e-06
Candidatus Saccharibacteria: Candidatus Nanosynbacteraceae: Candidatus Nanosynbacter	Candidatus Nanosynbacter_&_2093823	8376	0.3193	7	0	0	0	0	0.000305298
Actinobacteria: Micrococcaceae: Micrococcus	Micrococcus_&_1269	8107.5	0.433332	4	0	0	0	2.27654e-05	2.61176e-06
Firmicutes: Peptococcaceae: Paradesulfitobacterium	Paradesulfitobacterium_&_2881027	8232	0.713746	1	0	0	0	0	2.7806e-06
Proteobacteria: Halomonadaceae: Kushneria	Kushneria_&_504090	8132	0.596268	5	0	0	0	0.000100348	3.20068e-05
Actinobacteria: Eggerthellaceae: Raoultibacter	Raoultibacter_&_1926677	7853	0.253577	25	0	0	0	0.000290776	0.000363717
Proteobacteria: Comamonadaceae: Pelomonas	Pelomonas_&_335058	8060.5	0.10424	2	0	0	0	1.20278e-05	1.04658e-06
Firmicutes: Eubacteriales Family XIII. Incertae Sedis: Emergencia	Emergencia_&_1926556	8060	0.640911	26	0	0	0	0.000221785	0.000749563
Proteobacteria: Oceanospirillaceae: Pseudospirillum	Pseudospirillum_&_196078	8232	0.713746	1	0	0	0	0	1.12827e-06
Firmicutes: Clostridiaceae: Youngiibacter	Youngiibacter_&_1408818	8280	0.518256	3	0	0	0	0	5.83195e-06
Firmicutes: Erysipelotrichaceae: Longibaculum	Longibaculum_&_1918538	8113	0.665805	12	0	0	0	1.86469e-05	0.00112716
Thermotogae: Petrotogaceae: Marinitoga	Marinitoga_&_160798	8280	0.518256	3	0	0	0	0	4.50712e-06
Nitrospirae: Thermodesulfovibrionaceae: Thermodesulfovibrio	Thermodesulfovibrio_&_28261	8232	0.713746	1	0	0	0	0	1.87526e-06
Proteobacteria: Shewanellaceae: Parashewanella	Parashewanella_&_2547964	8232	0.713746	1	0	0	0	0	4.20745e-06
Proteobacteria: Aurantimonadaceae: Aureimonas	Aureimonas_&_414371	8232	0.713746	1	0	0	0	0	1.22782e-06
Firmicutes: Bacillaceae: Niallia	Niallia_&_2837506	8256	0.599606	2	0	0	0	0	2.07963e-06
Actinobacteria: Propionibacteriaceae: Luteococcus	Luteococcus_&_33983	8256	0.599606	2	0	0	0	0	2.92406e-06
Firmicutes: Aerococcaceae: Suicoccus	Suicoccus_&_2689587	7789	0.0128372	7	0	0	0	0.000217057	3.04717e-05
Proteobacteria: Erythrobacteraceae: Altererythrobacter	Altererythrobacter_&_361177	7939	0.0595605	5	0	0	0	0.000148744	0.000158192
Proteobacteria: Comamonadaceae: Acidovorax	Acidovorax_&_12916	8328	0.40174	5	0	0	0	0	8.75285e-06
Proteobacteria: Pasteurellaceae: Caviibacterium	Caviibacterium_&_2070443	7956	0.399643	23	0	0	0	0.000316005	0.000156606
Bacteroidetes: Rikenellaceae: Millionella	Millionella_&_1980038	8232	0.713746	1	0	0	0	0	1.45761e-06
Proteobacteria: Chromatiaceae: Marichromatium	Marichromatium_&_85076	8232	0.713746	1	0	0	0	0	9.06363e-07
Firmicutes: Erysipelotrichaceae: Amedibacillus	Amedibacillus_&_2749846	8050	0.618451	26	0	0	0	0.000249985	0.000243909
Proteobacteria: Xanthomonadaceae: Lysobacter	Lysobacter_&_68	8232	0.713746	1	0	0	0	0	1.73837e-06
Firmicutes: Bacillaceae: Desertibacillus	Desertibacillus_&_2039709	8135	0.610946	5	0	0	0	4.98338e-06	8.13543e-06
Firmicutes: Clostridiaceae: Beduini	Beduini_&_1922299	8232	0.713746	1	0	0	0	0	1.75985e-06
Firmicutes: Peptococcaceae: Desulfosporosinus	Desulfosporosinus_&_79206	8256	0.599606	2	0	0	0	0	2.27681e-06
Firmicutes: Oscillospiraceae: Ructibacterium	Ructibacterium_&_2884634	8376	0.3193	7	0	0	0	0	0.000130352
Firmicutes: Clostridiaceae: Paramaledivibacter	Paramaledivibacter_&_1884934	8232	0.713746	1	0	0	0	0	2.27744e-06
Firmicutes: Bacillaceae: Gottfriedia	Gottfriedia_&_2837503	8232	0.713746	1	0	0	0	0	1.33966e-06
Firmicutes: Lachnospiraceae: Herbinix	Herbinix_&_1663717	8037	0.00778015	1	0	0	0	1.57169e-05	0
Proteobacteria: Alteromonadaceae: Alteromonas	Alteromonas_&_226	8278	0.740383	11	0	0	0	6.85166e-06	5.99745e-05
Firmicutes: Oscillospiraceae: Hydrogeniiclostidium	Hydrogeniiclostidium_&_2764317	8054	0.44335	10	0	0	0	6.4229e-05	3.33998e-05
Firmicutes: Acidaminococcaceae: Acidaminococcus	Acidaminococcus_&_904	8159.5	0.758188	6	0	0	0	7.24821e-06	0.000194389
Proteobacteria: Piscirickettsiaceae: Methylophaga	Methylophaga_&_40222	8232	0.713746	1	0	0	0	0	3.76796e-05
Proteobacteria: Methylococcaceae: Methylocaldum	Methylocaldum_&_73778	8037	0.00778015	1	0	0	0	1.47862e-05	0
Proteobacteria: Chromatiaceae: Pararheinheimera	Pararheinheimera_&_2071980	8232	0.713746	1	0	0	0	0	4.91014e-07
Acidobacteria: Acidobacteriaceae: Granulicella	Granulicella_&_940557	8208	#NUM!	0	0	0	0	0	0
Firmicutes: Eubacteriales Family XIII. Incertae Sedis: Baileyella	Baileyella_&_2815773	8058	0.455321	10	0	0	0	0.000221853	0.000128722
Bacteroidetes: Sphingobacteriaceae: Daejeonella	Daejeonella_&_2762385	8256	0.599606	2	0	0	0	0	5.00515e-06
Firmicutes: Selenomonadaceae: Selenomonas	Selenomonas_&_970	8135	0.610946	5	0	0	0	4.42946e-06	4.88016e-06
Firmicutes: Lachnospiraceae: Catenibacillus	Catenibacillus_&_2316203	8232	0.901678	9	0	0	0	6.63126e-06	5.90698e-05
Thermotogae: Fervidobacteriaceae: Thermosipho	Thermosipho_&_2420	8280	0.518256	3	0	0	0	0	4.61536e-06
Firmicutes: Sporomusaceae: Sporomusa	Sporomusa_&_2375	8232	0.713746	1	0	0	0	0	1.70181e-05
Actinobacteria: Dietziaceae: Dietzia	Dietzia_&_37914	8232	0.713746	1	0	0	0	0	1.03491e-06
Firmicutes: Bacillaceae: Cerasibacillus	Cerasibacillus_&_227864	8232	0.713746	1	0	0	0	0	3.20971e-06
Proteobacteria: Yersiniaceae: Ewingella	Ewingella_&_41201	8086	0.272287	3	0	0	0	3.46836e-06	3.08853e-05
Proteobacteria: Comamonadaceae: Hydrogenophaga	Hydrogenophaga_&_47420	8256	0.599606	2	0	0	0	0	1.29911e-06
Firmicutes: Alicyclobacillaceae: Alicyclobacillus	Alicyclobacillus_&_29330	8232	0.713746	1	0	0	0	0	7.57716e-07
Actinobacteria: Actinomycetaceae: Pauljensenia	Pauljensenia_&_2740557	8304	0.454313	4	0	0	0	0	9.81596e-05
Firmicutes: Eubacteriales Family XIII. Incertae Sedis: Sinanaerobacter	Sinanaerobacter_&_2886866	8304	0.454313	4	0	0	0	0	0.000118353
Proteobacteria: Xanthomonadaceae: Xanthomonas	Xanthomonas_&_338	8280	0.518256	3	0	0	0	0	6.15997e-06
Firmicutes: Oscillospiraceae: Acetivibrio	Acetivibrio_&_35829	8208.5	1	40	0	0	0	0.000587589	0.00132816
Proteobacteria: Comamonadaceae: Oryzisolibacter	Oryzisolibacter_&_2038733	8232	0.713746	1	0	0	0	0	1.47959e-05
Firmicutes: Clostridiaceae: Mordavella	Mordavella_&_1981033	8159.5	0.758188	6	0	0	0	2.70163e-06	2.1444e-05
Firmicutes: Lachnospiraceae: Lachnotalea	Lachnotalea_&_1763508	8304	0.454313	4	0	0	0	0	4.2021e-06
Firmicutes: Lachnospiraceae: Faecalimonas	Faecalimonas_&_2005355	8161	0.911287	48	0	0	0	0.00143856	0.00199743
Firmicutes: Lachnospiraceae: Cellulosilyticum	Cellulosilyticum_&_698776	8304	0.454313	4	0	0	0	0	7.35496e-05
Bacteroidetes: Flavobacteriaceae: Maribacter	Maribacter_&_252356	8273	0.813106	19	0	0	0	2.89832e-05	0.000108499
Proteobacteria: Phyllobacteriaceae: Corticibacterium	Corticibacterium_&_1840210	8400	0.286229	8	0	0	0	0	1.58285e-05
Proteobacteria: : Motilimonas	Motilimonas_&_1914248	8085	0.26836	3	0	0	0	7.2477e-06	3.5396e-06
Firmicutes: Erysipelotrichaceae: Candidatus Stoquefichus	Candidatus Stoquefichus_&_1470349	8416	0.422561	17	0	0	0	9.84376e-05	0.000118731
Proteobacteria: Roseobacteraceae: Shimia	Shimia_&_573139	8249.5	0.837771	10	0	0	0	3.97514e-05	1.87103e-05
Firmicutes: Lachnospiraceae: Variimorphobacter	Variimorphobacter_&_2893029	8084	0.264473	3	0	0	0	9.14322e-06	9.12143e-07
Proteobacteria: Rhodobacteraceae: Halovulum	Halovulum_&_1844498	8234.5	0.934474	26	0	0	0	7.64247e-05	6.63972e-05
Proteobacteria: Chromobacteriaceae: Gulbenkiania	Gulbenkiania_&_397456	8280	0.518256	3	0	0	0	0	2.58671e-05
Firmicutes: Thermoactinomycetaceae: Marininema	Marininema_&_1155934	8232	0.713746	1	0	0	0	0	5.01007e-07
Cyanobacteria: Nostocaceae: Nostoc	Nostoc_&_1177	8232	0.713746	1	0	0	0	0	1.01045e-06
Proteobacteria: Chromatiaceae: Chromatium	Chromatium_&_1047	8256	0.599606	2	0	0	0	0	1.31953e-06
Firmicutes: Clostridiaceae: Anaeromicrobium	Anaeromicrobium_&_1929105	8304	0.454313	4	0	0	0	0	3.21052e-06
Proteobacteria: : Aquabacterium	Aquabacterium_&_92793	8232	0.713746	1	0	0	0	0	5.21709e-07
Proteobacteria: Morganellaceae: Moellerella	Moellerella_&_158848	8282	0.726027	11	0	0	0	1.99459e-05	0.000191541
Firmicutes: Lachnospiraceae: Faecalicatena	Faecalicatena_&_2005359	7926.5	0.48425	44	0	0	0	0.000565694	0.000478159
Firmicutes: Erysipelotrichaceae: Lactimicrobium	Lactimicrobium_&_2563777	8232	0.713746	1	0	0	0	0	1.66029e-06
Proteobacteria: Stappiaceae: Roseibium	Roseibium_&_150830	8182	0.879491	7	0	0	0	1.27772e-05	5.68571e-05
Firmicutes: Lactobacillaceae: Pediococcus	Pediococcus_&_1253	8062	0.467472	10	0	0	0	2.14706e-05	0.000189952
Fusobacteria: Fusobacteriaceae: Ilyobacter	Ilyobacter_&_167639	8232	0.713746	1	0	0	0	0	3.37323e-06
Proteobacteria: Legionellaceae: Fluoribacter	Fluoribacter_&_461	8352	0.357377	6	0	0	0	0	6.60062e-06
Firmicutes: Lachnospiraceae: Dorea	Dorea_&_189330	8078.5	0.765281	52	0	0	0	0.0025697	0.00294981
Firmicutes: Peptostreptococcaceae: Criibacterium	Criibacterium_&_1937664	8361	0.609552	23	0	0	0	0.000234667	0.000137477
Firmicutes: Planococcaceae: Ureibacillus	Ureibacillus_&_160795	8232	0.713746	1	0	0	0	0	1.87526e-06
Proteobacteria: Vibrionaceae: Salinivibrio	Salinivibrio_&_51366	8232	0.713746	1	0	0	0	0	7.32033e-06
Proteobacteria: Helicobacteraceae: Helicobacter	Helicobacter_&_209	8208	#NUM!	0	0	0	0	0	0
Firmicutes: Lachnospiraceae: Fusicatenibacter	Fusicatenibacter_&_1407607	8132	0.852376	45	0	0	0	0.00129618	0.0021081
Firmicutes: Clostridiaceae: Anaerophilus	Anaerophilus_&_2810010	8232	0.713746	1	0	0	0	0	1.65254e-06
Firmicutes: Lachnospiraceae: Sellimonas	Sellimonas_&_1769710	8356.5	0.722881	48	0	0	0	0.00690198	0.00206754
Firmicutes: : Anaerotalea	Anaerotalea_&_2834241	8232	0.713746	1	0	0	0	0	2.67973e-05
Firmicutes: : Desulfuribacillus	Desulfuribacillus_&_1543703	8232	0.713746	1	0	0	0	0	1.32831e-06
Proteobacteria: Desulfarculaceae: Desulfocarbo	Desulfocarbo_&_1535192	8061.5	0.106618	2	0	0	0	4.51042e-06	6.54115e-07
Proteobacteria: Rhodanobacteraceae: Dyella	Dyella_&_231454	8232	0.713746	1	0	0	0	0	6.44161e-07
Firmicutes: Eubacteriales Family XIII. Incertae Sedis: Aminipila	Aminipila_&_2060094	8228	0.918349	9	0	0	0	4.61732e-05	0.000108828
Fusobacteria: Leptotrichiaceae: Sneathia	Sneathia_&_168808	8154.5	0.73391	6	0	0	0	7.33448e-05	1.90549e-05
Proteobacteria: Desulfobulbaceae: Desulfobulbus	Desulfobulbus_&_893	8304	0.454313	4	0	0	0	0	2.0826e-05
Firmicutes: Turicibacteraceae: Turicibacter	Turicibacter_&_191303	8084	0.264473	3	0	0	0	0.000195257	2.15719e-06
Proteobacteria: Pasteurellaceae: Chelonobacter	Chelonobacter_&_658623	8280	0.518256	3	0	0	0	0	1.36065e-06
Candidatus Saccharibacteria: Candidatus Nanosyncoccacae: Candidatus Nanosyncoccus	Candidatus Nanosyncoccus_&_2171995	8232	0.713746	1	0	0	0	0	4.36809e-06
Bacteroidetes: Flavobacteriaceae: Luteirhabdus	Luteirhabdus_&_2893085	8232	0.713746	1	0	0	0	0	1.99112e-06
Firmicutes: Clostridiaceae: Desnuesiella	Desnuesiella_&_1924062	7914	0.0214721	4	0	0	0	1.90334e-05	1.42861e-05
Proteobacteria: Sphingomonadaceae: Sphingobium	Sphingobium_&_165695	8232	0.713746	1	0	0	0	0	5.26017e-05
Firmicutes: Lachnospiraceae: Acetitomaculum	Acetitomaculum_&_31980	8232	0.713746	1	0	0	0	0	4.01854e-07
Proteobacteria: Oceanospirillaceae: Amphritea	Amphritea_&_515417	8232	0.713746	1	0	0	0	0	1.6225e-06
Firmicutes: Bacillaceae: Lentibacillus	Lentibacillus_&_175304	8328	0.40174	5	0	0	0	0	1.35611e-05
Firmicutes: Erysipelotrichaceae: Merdibacter	Merdibacter_&_1935200	8202	0.982541	16	0	0	0	3.44243e-05	6.21711e-05
Thermotogae: Petrotogaceae: Oceanotoga	Oceanotoga_&_1255275	8352	0.357377	6	0	0	0	0	2.29396e-05
Actinobacteria: Ornithinimicrobiaceae: Ornithinimicrobium	Ornithinimicrobium_&_125287	8232	0.713746	1	0	0	0	0	1.87483e-06
Firmicutes: Lachnospiraceae: Enterocloster	Enterocloster_&_2719313	8002	0.688996	79	0	0	0	0.0826853	0.428976
Actinobacteria: Treboniaceae: Trebonia	Trebonia_&_2767073	8232	0.713746	1	0	0	0	0	5.51042e-07
Actinobacteria: Pseudonocardiaceae: Amycolatopsis	Amycolatopsis_&_1813	8084	0.264473	3	0	0	0	1.87934e-05	2.75499e-06
Proteobacteria: Desulfovibrionaceae: Oleidesulfovibrio	Oleidesulfovibrio_&_2909705	8232	0.713746	1	0	0	0	0	2.00524e-06
Firmicutes: Oscillospiraceae: Provencibacterium	Provencibacterium_&_1987016	8201.5	0.973345	8	0	0	0	0.000421875	6.14491e-05
Bacteroidetes: Hymenobacteraceae: Pontibacter	Pontibacter_&_323449	8232	0.713746	1	0	0	0	0	1.39831e-06
Actinobacteria: Microbacteriaceae: Gulosibacter	Gulosibacter_&_256818	8256	0.599606	2	0	0	0	0	1.1533e-05
Firmicutes: Staphylococcaceae: Nosocomiicoccus	Nosocomiicoccus_&_489909	8107	0.645993	12	0	0	0	1.43069e-05	1.60601e-05
Actinobacteria: Mycobacteriaceae: Mycolicibacterium	Mycolicibacterium_&_1866885	8232	0.713746	1	0	0	0	0	3.0777e-06
Proteobacteria: Alteromonadaceae: Marisediminitalea	Marisediminitalea_&_2662254	8232	0.713746	1	0	0	0	0	3.20357e-06
Firmicutes: Bacillaceae: Amphibacillus	Amphibacillus_&_29331	8369	0.510102	15	0	0	0	0.000150015	0.000180963
Actinobacteria: Nocardioidaceae: Nocardioides	Nocardioides_&_1839	7889	0.00400459	3	0	0	0	0.00121826	4.00566e-06
Chloroflexi: Herpetosiphonaceae: Herpetosiphon	Herpetosiphon_&_64	8084	0.264473	3	0	0	0	1.13575e-05	2.15363e-06
Firmicutes: Oscillospiraceae: Caproicibacterium	Caproicibacterium_&_2834348	8232	0.713746	1	0	0	0	0	2.57653e-06
Fusobacteria: Fusobacteriaceae: Cetobacterium	Cetobacterium_&_180162	8232	0.713746	1	0	0	0	0	9.3607e-06
Actinobacteria: Actinomycetaceae: Winkia	Winkia_&_2692118	7990	0.37207	15	0	0	0	4.31324e-05	4.75675e-05
Firmicutes: Carnobacteriaceae: Atopostipes	Atopostipes_&_292480	8280	0.518256	3	0	0	0	0	3.50064e-05
Firmicutes: Lactobacillaceae: Bombilactobacillus	Bombilactobacillus_&_2767878	8232	0.713746	1	0	0	0	0	2.05437e-05
Firmicutes: Planococcaceae: Savagea	Savagea_&_1655429	8232	0.713746	1	0	0	0	0	2.5086e-06
Verrucomicrobia: Akkermansiaceae: Akkermansia	Akkermansia_&_239934	8322	0.617746	13	0	0	0	0.0770245	0.305186
Actinobacteria: Atopobiaceae: Tractidigestivibacter	Tractidigestivibacter_&_2847313	8280	0.518256	3	0	0	0	0	3.2118e-06
Firmicutes: Oscillospiraceae: Neglectibacter	Neglectibacter_&_1924105	7930	0.222412	13	0	0	0	0.000140833	8.99174e-05
Proteobacteria: Hydrogenophilaceae: Tepidiphilus	Tepidiphilus_&_203470	8232	0.713746	1	0	0	0	0	7.56983e-07
Firmicutes: Lachnospiraceae: Oliverpabstia	Oliverpabstia_&_2815777	7946	0.431829	29	0	0	0	0.000201837	0.000356385
Proteobacteria: Burkholderiaceae: Pandoraea	Pandoraea_&_93217	8280	0.518256	3	0	0	0	0	2.73898e-06
Proteobacteria: Sphingomonadaceae: Sphingopyxis	Sphingopyxis_&_165697	8232	0.713746	1	0	0	0	0	1.03014e-06
Firmicutes: Lachnospiraceae: Velocimicrobium	Velocimicrobium_&_2815780	7884	0.235712	19	0	0	0	0.000381898	8.82172e-05
Fibrobacteres: Fibrobacteraceae: Hallerella	Hallerella_&_2815788	8424	0.257252	9	0	0	0	0	2.90278e-05
Actinobacteria: Dermabacteraceae: Brachybacterium	Brachybacterium_&_43668	8232	0.713746	1	0	0	0	0	7.72608e-07
Firmicutes: Oscillospiraceae: Drancourtella	Drancourtella_&_1903506	8301.5	0.670795	12	0	0	0	1.46292e-05	4.41664e-05
Bacteroidetes: Flavobacteriaceae: Aquimarina	Aquimarina_&_290174	8352	0.357377	6	0	0	0	0	0.00011317
Firmicutes: Erysipelotrichaceae: Massilimicrobiota	Massilimicrobiota_&_1924110	8082	0.645506	19	0	0	0	0.000162178	0.000215906
Proteobacteria: Pseudoalteromonadaceae: Psychrosphaera	Psychrosphaera_&_907197	8232	0.713746	1	0	0	0	0	3.29386e-06
Bacteroidetes: Cyclobacteriaceae: Algoriphagus	Algoriphagus_&_246875	8304	0.454313	4	0	0	0	0	1.84798e-05
Firmicutes: Oscillospiraceae: Ruminiclostridium	Ruminiclostridium_&_1508657	8232	0.713746	1	0	0	0	0	8.48155e-07
Actinobacteria: Nocardiaceae: Williamsia	Williamsia_&_85043	8085	0.26836	3	0	0	0	5.93288e-06	1.99851e-06
Actinobacteria: Eggerthellaceae: Paraeggerthella	Paraeggerthella_&_651554	8449.5	0.364725	18	0	0	0	5.01736e-06	0.000489113
Firmicutes: Bacillaceae: Rubeoparvulum	Rubeoparvulum_&_1935206	8232	0.713746	1	0	0	0	0	1.87526e-06
Proteobacteria: Comamonadaceae: Pseudacidovorax	Pseudacidovorax_&_433923	8232	0.713746	1	0	0	0	0	5.08708e-06
Lentisphaerae: Lentisphaeraceae: Lentisphaera	Lentisphaera_&_256846	8037	0.00778015	1	0	0	0	0.000324265	0
Proteobacteria: Xanthobacteraceae: Xanthobacter	Xanthobacter_&_279	8037	0.00778015	1	0	0	0	2.48073e-05	0
Actinobacteria: Atopobiaceae: Olsenella	Olsenella_&_133925	8441	0.510137	33	0	0	0	3.37154e-05	0.000623325
Proteobacteria: Aeromonadaceae: Tolumonas	Tolumonas_&_43947	8232	0.713746	1	0	0	0	0	6.73019e-07
Proteobacteria: Desulfovibrionaceae: Solidesulfovibrio	Solidesulfovibrio_&_2910984	8058	0.455321	10	0	0	0	0.000148798	4.35683e-05
Firmicutes: Erysipelotrichaceae: Traorella	Traorella_&_1929045	8021.5	0.459269	16	0	0	0	1.9353e-05	0.0001384
Firmicutes: Erysipelotrichaceae: Faecalitalea	Faecalitalea_&_1573534	8135	0.610946	5	0	0	0	7.24821e-06	5.0983e-05
Actinobacteria: Cellulomonadaceae: Paraoerskovia	Paraoerskovia_&_665568	8232	0.713746	1	0	0	0	0	4.02465e-06
Firmicutes: Planococcaceae: Solibacillus	Solibacillus_&_648800	8232	0.713746	1	0	0	0	0	6.97031e-07
Proteobacteria: Oxalobacteraceae: Duganella	Duganella_&_75654	8232	0.713746	1	0	0	0	0	3.22774e-05
Actinobacteria: Actinomycetaceae: Gleimia	Gleimia_&_2692113	8280	0.518256	3	0	0	0	0	5.19728e-05
Actinobacteria: Microbacteriaceae: Pseudoclavibacter	Pseudoclavibacter_&_255204	8256	0.599606	2	0	0	0	0	3.33258e-06
Firmicutes: : Kallipyga	Kallipyga_&_1472763	8328	0.40174	5	0	0	0	0	0.00079217
Proteobacteria: Chromatiaceae: Rheinheimera	Rheinheimera_&_67575	8232	0.713746	1	0	0	0	0	4.68815e-06
Bacteroidetes: Weeksellaceae: Ornithobacterium	Ornithobacterium_&_28250	8328	0.40174	5	0	0	0	0	0.000218122
Proteobacteria: Aeromonadaceae: Zobellella	Zobellella_&_347533	8568	0.140116	15	0	0	0	0	0.000104271
Tenericutes: Mycoplasmataceae: Mycoplasma	Mycoplasma_&_2093	7983	0.181942	7	0	0	0	1.84272e-05	2.99151e-05
Firmicutes: Lachnospiraceae: Anaerobium	Anaerobium_&_1855714	8232	0.713746	1	0	0	0	0	4.03883e-07
Proteobacteria: Alcaligenaceae: Orrella	Orrella_&_1921582	8232	0.713746	1	0	0	0	0	1.49019e-06
Actinobacteria: Eggerthellaceae: Berryella	Berryella_&_2815775	8108.5	0.437945	4	0	0	0	5.83884e-05	1.31364e-05
Actinobacteria: Kytococcaceae: Kytococcus	Kytococcus_&_57499	8232	0.713746	1	0	0	0	0	9.31671e-07
Firmicutes: Tissierellaceae: Anaerosalibacter	Anaerosalibacter_&_1347386	8232	0.713746	1	0	0	0	0	8.1356e-06
Actinobacteria: Tsukamurellaceae: Tsukamurella	Tsukamurella_&_2060	8232	0.713746	1	0	0	0	0	1.48266e-06
Proteobacteria: Halieaceae: Kineobactrum	Kineobactrum_&_2678529	8280	0.518256	3	0	0	0	0	0.000196179
Proteobacteria: Comamonadaceae: Extensimonas	Extensimonas_&_1434001	8061.5	0.106618	2	0	0	0	0.00012121	6.24124e-05
Firmicutes: : Exiguobacterium	Exiguobacterium_&_33986	8232	0.713746	1	0	0	0	0	4.47613e-06
: : Isachenkonia	Isachenkonia_&_2565776	8232	0.713746	1	0	0	0	0	8.66977e-07
Firmicutes: Lactobacillaceae: Fructobacillus	Fructobacillus_&_559173	8232	0.713746	1	0	0	0	0	3.60058e-06
Proteobacteria: Alteromonadaceae: Paraglaciecola	Paraglaciecola_&_1621534	8232	0.713746	1	0	0	0	0	1.26016e-05
Firmicutes: Coprobacillaceae: Sharpea	Sharpea_&_519427	8010	0.2714	8	0	0	0	7.61648e-05	6.27071e-05
Firmicutes: Carnobacteriaceae: Pisciglobus	Pisciglobus_&_1384499	8012	0.276284	8	0	0	0	3.87795e-05	3.10491e-05
Firmicutes: Aerococcaceae: Falseniella	Falseniella_&_2862142	8256	0.599606	2	0	0	0	0	1.80881e-06
Firmicutes: Planococcaceae: Metalysinibacillus	Metalysinibacillus_&_2703676	8328	0.40174	5	0	0	0	0	4.83071e-05
Proteobacteria: Rhodospirillaceae: Novispirillum	Novispirillum_&_660514	8256	0.599606	2	0	0	0	0	2.68427e-06
Firmicutes: Erysipelotrichaceae: Intestinibaculum	Intestinibaculum_&_2679910	8232	0.713746	1	0	0	0	0	8.69606e-07
Firmicutes: Lachnospiraceae: Niameybacter	Niameybacter_&_1973274	8256	0.599606	2	0	0	0	0	2.94452e-05
Proteobacteria: Holosporaceae: Holospora	Holospora_&_44747	8304	0.454313	4	0	0	0	0	2.62742e-05
Bacteroidetes: Prolixibacteraceae: Mariniphaga	Mariniphaga_&_1573806	8107.5	0.433332	4	0	0	0	1.30178e-05	2.79573e-06
Firmicutes: Coprobacillaceae: Kandleria	Kandleria_&_1279388	8060.5	0.10424	2	0	0	0	1.93286e-05	2.54622e-06
Firmicutes: Lachnospiraceae: Extibacter	Extibacter_&_1918452	8380.5	0.621205	32	0	0	0	0.000520525	0.000567929
Firmicutes: Eubacteriaceae: Acetobacterium	Acetobacterium_&_33951	8208	#NUM!	0	0	0	0	0	0
Firmicutes: Clostridiaceae: Oxobacter	Oxobacter_&_44261	8232	0.713746	1	0	0	0	0	6.27075e-07
Proteobacteria: Bartonellaceae: Bartonella	Bartonella_&_773	8232	0.713746	1	0	0	0	0	2.09399e-06
Firmicutes: Erysipelotrichaceae: Catenisphaera	Catenisphaera_&_1774107	8256	0.599606	2	0	0	0	0	5.30855e-06
[truncated: 77 more rows]

## Sheet: intrapartum antibiotics
Taxonomy	Taxon	W statistics	p-value	No of neonates	log2FC antibiotics vs no antibiotics	median antibiotics	median no antibiotics	mean antibiotics	mean no antibiotics
[truncated: 897 more rows]
