# Supplementary material for: Metagenomics analysis of the neonatal intestinal resistome
Source: Front Pediatr. 2023 Jun 16;11:1169651. doi: 10.3389/fped.2023.1169651 (PMC10313230; doi:10.3389/fped.2023.1169651)
Supplement: Supplementary Table 5 — Excel table containing results of Wilcoxon tests on species [file Table5.xlsx]

## Sheet: delivery mode
Taxonomy	Taxon	W statistics	p-value	No of neonates	log2FC vaginal vs CS	median vaginal	median CS	mean vaginal	mean CS
Firmicutes: Streptococcaceae: Streptococcus salivarius	Streptococcus salivarius_&_1304	23935	1.20832e-11	369	-2.7772	0.204396	1.9867	1.86251	7.09815
Firmicutes: Staphylococcaceae: Staphylococcus epidermidis	Staphylococcus epidermidis_&_1282	20085	0.00191618	384	-1.08958	0.49466	1.16551	2.89445	5.97609
Firmicutes: Staphylococcaceae: Staphylococcus caledonicus	Staphylococcus caledonicus_&_2741333	17849	0.224	111	0	0	0	0.000864175	0.00135358
Firmicutes: Streptococcaceae: Streptococcus parasanguinis	Streptococcus parasanguinis_&_1318	22591	3.89085e-08	373	-1.07229	0.0507731	0.21704	0.432049	1.18556
Firmicutes: Streptococcaceae: Streptococcus vestibularis	Streptococcus vestibularis_&_1343	25029	5.0979e-15	363	-2.63189	0.0682162	0.942669	1.0813	4.76514
Firmicutes: Streptococcaceae: Streptococcus lactarius	Streptococcus lactarius_&_684066	23916	1.36414e-11	363	-0.500637	0.00962623	0.0551034	0.13427	0.262312
Bacteroidetes: Tannerellaceae: Parabacteroides distasonis	Parabacteroides distasonis_&_823	7547	8.77149e-22	185	0.0763107	0.00543184	0	6.04623	0.0647614
Proteobacteria: Pasteurellaceae: Haemophilus parainfluenzae	Haemophilus parainfluenzae_&_729	24547.5	1.35646e-13	306	-2.99107	0.00468787	0.732332	2.00568	7.23877
Firmicutes: Veillonellaceae: Veillonella parvula	Veillonella parvula_&_29466	24579	5.94154e-14	268	-2.07155	0.00105937	0.324791	2.46867	11.1646
Bacteroidetes: Bacteroidaceae: Bacteroides fragilis	Bacteroides fragilis_&_817	7885	4.50855e-20	191	0.0196022	0.001368	0	4.51335	0.0190651
Proteobacteria: Enterobacteriaceae: Escherichia coli	Escherichia coli_&_562	9983	1.09339e-11	227	3.02989	0.716747	0	9.60506	1.57106
Actinobacteria: Bifidobacteriaceae: Bifidobacterium bifidum	Bifidobacterium bifidum_&_1681	10739	3.41413e-10	187	0.0598044	0.00423245	0	2.58071	0.0244021
Actinobacteria: Bifidobacteriaceae: Bifidobacterium longum	Bifidobacterium longum_&_216816	10165	2.45722e-11	215	0.384765	0.0305647	0	7.26768	1.79748
Firmicutes: Streptococcaceae: Streptococcus shenyangsis	Streptococcus shenyangsis_&_2589786	19579	0.00878646	363	-0.0704651	0.0107733	0.016318	0.0541917	0.0945717
Firmicutes: Streptococcaceae: Streptococcus pseudopneumoniae	Streptococcus pseudopneumoniae_&_257758	20176	0.00140819	341	-0.0465507	0.00454566	0.00797399	0.0289451	0.0550623
Firmicutes: Streptococcaceae: Streptococcus symci	Streptococcus symci_&_2588991	20638	0.000279403	345	-0.0964193	0.00636138	0.0137127	0.0589845	0.265735
Firmicutes: Streptococcaceae: Streptococcus mitis	Streptococcus mitis_&_28037	20061	0.00206225	355	-0.0949072	0.00721327	0.0145034	0.0542481	0.13614
Firmicutes: Streptococcaceae: Streptococcus chosunense	Streptococcus chosunense_&_2707003	20432.5	0.000587847	346	-0.0890489	0.00642206	0.0131978	0.0433283	0.149601
Firmicutes: Streptococcaceae: Streptococcus gwangjuense	Streptococcus gwangjuense_&_1433513	19908	0.00331573	341	-0.0720377	0.00540603	0.0108029	0.0441516	0.12794
Firmicutes: Streptococcaceae: Streptococcus pneumoniae	Streptococcus pneumoniae_&_1313	20822	0.000137895	335	-0.0369773	0.00328665	0.00596818	0.0198578	0.0397982
Proteobacteria: Enterobacteriaceae: Shigella dysenteriae	Shigella dysenteriae_&_622	9937	3.08089e-12	204	1.8993	0.273032	0	2.75683	0.36293
Proteobacteria: Enterobacteriaceae: Escherichia fergusonii	Escherichia fergusonii_&_564	9895	5.14579e-13	179	0.558273	0.0472506	0	1.26898	0.146859
Firmicutes: Staphylococcaceae: Staphylococcus lugdunensis	Staphylococcus lugdunensis_&_28035	17582.5	0.464918	250	0.000186129	0.000858285	0.000845274	0.112179	0.322971
Actinobacteria: Micrococcaceae: Rothia mucilaginosa	Rothia mucilaginosa_&_43675	20861	0.000115973	321	-0.145283	0.00434045	0.0153951	0.0348931	0.0664938
Proteobacteria: Enterobacteriaceae: Klebsiella michiganensis	Klebsiella michiganensis_&_1134687	12257	7.06296e-06	243	0.119818	0.00865976	0	2.45683	2.57719
Proteobacteria: Enterobacteriaceae: Klebsiella grimontii	Klebsiella grimontii_&_2058152	18618.5	0.049129	144	0	0	0	0.369089	1.40948
Proteobacteria: Enterobacteriaceae: Citrobacter rodentium	Citrobacter rodentium_&_67825	10375.5	3.36992e-11	190	0.0462391	0.00325696	0	0.0456277	0.00436552
Proteobacteria: Enterobacteriaceae: Shigella boydii	Shigella boydii_&_621	9778	5.2818e-13	193	0.869896	0.0827532	0	0.846877	0.147436
Proteobacteria: Enterobacteriaceae: Atlantibacter subterranea	Atlantibacter subterranea_&_255519	15368	0.0651435	97	0	0	0	0.0104296	0.00383103
Proteobacteria: Enterobacteriaceae: Escherichia albertii	Escherichia albertii_&_208962	9736	1.74033e-13	181	0.23577	0.0177535	0	0.261675	0.0345232
Proteobacteria: Enterobacteriaceae: Shigella sonnei	Shigella sonnei_&_624	10659	1.2351e-10	178	2.1512	0.344198	0	3.70443	2.01388
Firmicutes: Streptococcaceae: Streptococcus koreensis	Streptococcus koreensis_&_2382163	24840.5	1.90095e-14	330	-0.306878	0.00498056	0.0298639	0.0273307	0.102853
Firmicutes: Streptococcaceae: Streptococcus infantis	Streptococcus infantis_&_68892	22349	1.36657e-07	341	-0.118248	0.00361243	0.0124626	0.0349945	0.171998
Firmicutes: Streptococcaceae: Streptococcus peroris	Streptococcus peroris_&_68891	24871	1.59729e-14	342	-0.207373	0.00246841	0.0183084	0.0220402	0.108485
Firmicutes: Streptococcaceae: Streptococcus xiaochunlingii	Streptococcus xiaochunlingii_&_2589788	25147.5	2.03914e-15	356	-0.262091	0.0044331	0.0252378	0.022444	0.0782428
Firmicutes: Streptococcaceae: Streptococcus australis	Streptococcus australis_&_113107	24722	4.96675e-14	355	-0.255271	0.00465875	0.0249165	0.0218754	0.0717208
Firmicutes: Streptococcaceae: Streptococcus ilei	Streptococcus ilei_&_1156431	23893	1.53567e-11	343	-0.243599	0.00692062	0.0265879	0.0356605	0.117776
Firmicutes: Streptococcaceae: Streptococcus timonensis	Streptococcus timonensis_&_1852387	25531	9.47266e-17	340	-0.260194	0.00294101	0.0232862	0.0152936	0.0849487
Firmicutes: Streptococcaceae: Streptococcus oralis	Streptococcus oralis_&_1303	22394	8.7938e-08	292	-0.0250209	0.000834998	0.00259905	0.00490652	0.0173416
Firmicutes: Streptococcaceae: Streptococcus halitosis	Streptococcus halitosis_&_2172545	22515	4.88466e-08	301	-0.0251525	0.000991698	0.00276786	0.00476794	0.0204204
Firmicutes: Streptococcaceae: Streptococcus rubneri	Streptococcus rubneri_&_1234680	24793	2.93624e-14	353	-0.247767	0.00467902	0.0242925	0.0228877	0.0828762
Actinobacteria: Bifidobacteriaceae: Bifidobacterium breve	Bifidobacterium breve_&_1685	10651	2.30863e-10	191	0.503438	0.0417588	0	3.14099	3.33772
Actinobacteria: Bifidobacteriaceae: Bifidobacterium catenulatum	Bifidobacterium catenulatum_&_1686	10567.5	3.97498e-11	170	0.0658266	0.00466845	0	0.592861	0.0248123
Firmicutes: Staphylococcaceae: Staphylococcus pragensis	Staphylococcus pragensis_&_1611836	19537.5	0.00966226	320	-0.0396166	0.00254474	0.00539965	0.0160898	0.0281631
Firmicutes: Staphylococcaceae: Staphylococcus borealis	Staphylococcus borealis_&_2742203	18561	0.0961649	286	-0.0156333	0.00104612	0.00214703	0.0100728	0.0131534
Actinobacteria: Bifidobacteriaceae: Bifidobacterium ruminantium	Bifidobacterium ruminantium_&_78346	10307	1.4842e-12	153	0.00778189	0.000540857	0	0.0554386	0.00293267
Actinobacteria: Bifidobacteriaceae: Bifidobacterium moukalabense	Bifidobacterium moukalabense_&_1333651	12668	5.86074e-07	111	0	0	0	0.00714957	0.0045989
Firmicutes: Staphylococcaceae: Staphylococcus massiliensis	Staphylococcus massiliensis_&_555791	20343	0.000465258	219	-0.0116699	0	0.000812176	0.00388923	0.00722581
Firmicutes: : Gemella haemolysans	Gemella haemolysans_&_1379	20516.5	0.000433831	340	-0.185525	0.0130789	0.0285969	0.111783	0.146738
Firmicutes: Staphylococcaceae: Staphylococcus petrasii	Staphylococcus petrasii_&_1276936	19714	0.00481631	247	-0.00855443	0.000431813	0.00102909	0.00280232	0.00593714
Firmicutes: Staphylococcaceae: Staphylococcus haemolyticus	Staphylococcus haemolyticus_&_1283	19075	0.0316034	306	-0.0188643	0.00158886	0.00292593	0.0759821	0.0211906
Actinobacteria: Bifidobacteriaceae: Bifidobacterium dentium	Bifidobacterium dentium_&_1689	12703	5.2375e-07	107	0	0	0	0.240811	0.160779
Firmicutes: Sporolactobacillaceae: Sporolactobacillus pectinivorans	Sporolactobacillus pectinivorans_&_1591408	19281	0.00892407	161	-0.00265608	0	0.000184275	0.00119945	0.00234507
Proteobacteria: Enterobacteriaceae: Escherichia marmotae	Escherichia marmotae_&_1499973	9681	3.30892e-14	166	0.166384	0.0122242	0	0.365782	0.0453122
Firmicutes: Clostridiaceae: Clostridium neonatale	Clostridium neonatale_&_137838	18081	0.0353892	47	0	0	0	0.249527	0.880758
Firmicutes: Staphylococcaceae: Staphylococcus simiae	Staphylococcus simiae_&_308354	17289	0.608765	134	0	0	0	0.00244536	0.00294405
Proteobacteria: Moraxellaceae: Acinetobacter modestus	Acinetobacter modestus_&_1776740	18017.5	0.0478852	48	0	0	0	0.00054285	0.00102074
Proteobacteria: Enterobacteriaceae: Escherichia whittamii	Escherichia whittamii_&_2762229	9691	4.69391e-14	169	0.257573	0.0195466	0	0.560064	0.0602467
Proteobacteria: Enterobacteriaceae: Shigella flexneri	Shigella flexneri_&_623	9834	2.0457e-13	173	0.947683	0.0928772	0	1.37896	0.191153
Actinobacteria: Streptomycetaceae: Streptomyces tendae	Streptomyces tendae_&_1932	12661.5	1.37098e-07	96	0	0	0	0.0091223	0.0045971
Proteobacteria: Enterobacteriaceae: Citrobacter koseri	Citrobacter koseri_&_545	11897	1.18495e-07	159	0	0	0	0.143614	0.0107396
Proteobacteria: Enterobacteriaceae: Citrobacter portucalensis	Citrobacter portucalensis_&_1639133	14545	0.00750588	120	0	0	0	0.014349	0.00319525
Firmicutes: Paenibacillaceae: Paenibacillus tengchongensis	Paenibacillus tengchongensis_&_2608684	9895	1.27376e-15	125	0	0	0	0.0134123	0.00251546
Firmicutes: Streptococcaceae: Streptococcus thermophilus	Streptococcus thermophilus_&_1308	25087.5	3.1719e-15	348	-1.32164	0.0159169	0.189735	0.121912	0.531274
Actinobacteria: Bifidobacteriaceae: Bifidobacterium lemurum	Bifidobacterium lemurum_&_1603886	13780	3.90977e-05	81	0	0	0	0.000612176	0.000360047
Actinobacteria: Corynebacteriaceae: Corynebacterium kefirresidentii	Corynebacterium kefirresidentii_&_1979527	16822	0.990062	181	0	0	0	0.00187656	0.00202966
Actinobacteria: Bifidobacteriaceae: Bifidobacterium tissieri	Bifidobacterium tissieri_&_1630162	13972.5	3.59735e-05	68	0	0	0	0.000554645	0.00016116
Firmicutes: Carnobacteriaceae: Granulicatella adiacens	Granulicatella adiacens_&_46124	23407	2.31042e-12	162	-0.0071945	0	0.00049993	0.000529752	0.0112378
Actinobacteria: Bifidobacteriaceae: Bifidobacterium platyrrhinorum	Bifidobacterium platyrrhinorum_&_2661628	12604	2.10892e-07	104	0	0	0	0.00195014	0.000602918
Actinobacteria: Bifidobacteriaceae: Bifidobacterium callitrichidarum	Bifidobacterium callitrichidarum_&_2052941	13149	5.72156e-06	103	0	0	0	0.0011263	0.000371486
Actinobacteria: Bifidobacteriaceae: Bifidobacterium stellenboschense	Bifidobacterium stellenboschense_&_762211	14692	0.000338787	48	0	0	0	0.00125696	5.90998e-05
Actinobacteria: Bifidobacteriaceae: Bifidobacterium myosotis	Bifidobacterium myosotis_&_1630166	12770	1.18323e-06	112	0	0	0	0.00192013	0.00110117
Firmicutes: Clostridiaceae: Clostridium baratii	Clostridium baratii_&_1561	19427	3.25835e-05	53	0	0	0	0.0119046	0.00520482
Firmicutes: Staphylococcaceae: Staphylococcus saccharolyticus	Staphylococcus saccharolyticus_&_33028	19311	0.0128738	211	-0.00830864	0	0.000577572	0.00270732	0.00360865
Firmicutes: Streptococcaceae: Streptococcus gordonii	Streptococcus gordonii_&_1302	23773	7.79543e-12	235	-0.020894	0.000159075	0.00162019	0.00265671	0.00628977
Firmicutes: Carnobacteriaceae: Granulicatella elegans	Granulicatella elegans_&_137732	22775	1.45211e-09	197	-0.00869846	0	0.000604752	0.00479147	0.0107319
Firmicutes: Streptococcaceae: Streptococcus sinensis	Streptococcus sinensis_&_176090	24671	1.26541e-15	195	-0.0181088	0	0.00126312	0.00155107	0.00651267
Firmicutes: Streptococcaceae: Streptococcus vaginalis	Streptococcus vaginalis_&_2748301	16855	0.982825	157	0	0	0	0.155736	0.506549
Firmicutes: : Gemella sanguinis	Gemella sanguinis_&_84135	21735.5	1.97687e-06	266	-0.0127132	0.000417426	0.00130623	0.00250724	0.00628449
Actinobacteria: Bifidobacteriaceae: Bifidobacterium pseudocatenulatum	Bifidobacterium pseudocatenulatum_&_28026	10418	1.55492e-11	172	0.0294182	0.00206005	0	3.40641	0.0990859
Actinobacteria: Bifidobacteriaceae: Bifidobacterium adolescentis	Bifidobacterium adolescentis_&_1680	9843	1.33847e-13	167	0.0407331	0.00286364	0	0.477028	0.0163043
Firmicutes: Heliobacteriaceae: Heliobacterium chlorum	Heliobacterium chlorum_&_2698	18858	0.0409944	205	-0.00624632	0	0.0004339	0.00281791	0.00531775
Actinobacteria: Corynebacteriaceae: Corynebacterium tuberculostearicum	Corynebacterium tuberculostearicum_&_38304	15806	0.135329	67	0	0	0	0.000268917	0.00174954
Actinobacteria: Bifidobacteriaceae: Bifidobacterium pullorum	Bifidobacterium pullorum_&_78448	13294.5	1.40968e-05	104	0	0	0	0.00443427	0.000771059
Firmicutes: Veillonellaceae: Megasphaera micronuciformis	Megasphaera micronuciformis_&_187326	21128	9.22958e-08	100	0	0	0	0.00063067	0.00437164
Actinobacteria: Bifidobacteriaceae: Bifidobacterium reuteri	Bifidobacterium reuteri_&_983706	11103	4.83194e-10	152	0.00621922	0.000432014	0	0.0489204	0.0224495
Actinobacteria: Streptomycetaceae: Streptomyces djakartensis	Streptomyces djakartensis_&_68193	13613	0.00047959	153	0	0	0	0.0100002	0.00360092
Actinobacteria: Bifidobacteriaceae: Bifidobacterium miconis	Bifidobacterium miconis_&_2834435	13874	5.69092e-05	79	0	0	0	0.00115488	0.000132932
Actinobacteria: Bifidobacteriaceae: Bifidobacterium angulatum	Bifidobacterium angulatum_&_1683	10809	1.10173e-11	134	0	0	0	0.0225637	0.00213286
Actinobacteria: Bifidobacteriaceae: Bifidobacterium pongonis	Bifidobacterium pongonis_&_2834432	11253	6.85689e-10	143	0	0	0	0.0151628	0.0021459
Actinobacteria: Bifidobacteriaceae: Bifidobacterium scardovii	Bifidobacterium scardovii_&_158787	11755.5	2.1146e-08	144	0	0	0	0.145398	0.0213486
Actinobacteria: Bifidobacteriaceae: Bifidobacterium scaligerum	Bifidobacterium scaligerum_&_2052656	12909.5	3.11073e-06	114	0	0	0	0.00138001	0.00068743
Firmicutes: Enterococcaceae: Tetragenococcus halophilus	Tetragenococcus halophilus_&_51669	17290	0.129849	11	0	0	0	5.10785e-05	3.42385e-05
Bacteroidetes: Flavobacteriaceae: Flavobacterium luteum	Flavobacterium luteum_&_2026654	14164	1.14132e-05	50	0	0	0	0.00670914	0.00012536
Firmicutes: Clostridiaceae: Clostridium taeniosporum	Clostridium taeniosporum_&_394958	17499	0.0731345	17	0	0	0	0.000167498	0.000655879
Actinobacteria: Bifidobacteriaceae: Bifidobacterium aesculapii	Bifidobacterium aesculapii_&_1329411	12940	1.26711e-06	100	0	0	0	0.00498161	0.00172569
Actinobacteria: Bifidobacteriaceae: Bifidobacterium biavatii	Bifidobacterium biavatii_&_762212	13798	2.04485e-05	73	0	0	0	0.00091644	9.46375e-05
Actinobacteria: Bifidobacteriaceae: Bifidobacterium minimum	Bifidobacterium minimum_&_1693	13477	3.16529e-06	75	0	0	0	0.00215337	8.84838e-05
Actinobacteria: Bifidobacteriaceae: Bifidobacterium callitrichos	Bifidobacterium callitrichos_&_762209	13425.5	1.03959e-05	90	0	0	0	0.000558386	0.000205162
Actinobacteria: Bifidobacteriaceae: Bifidobacterium jacchi	Bifidobacterium jacchi_&_2490545	12566	5.58261e-08	94	0	0	0	0.00178765	0.000340395
Actinobacteria: Bifidobacteriaceae: Bifidobacterium cebidarum	Bifidobacterium cebidarum_&_2650773	13530.5	4.48451e-05	102	0	0	0	0.00151937	0.000512299
Actinobacteria: Bifidobacteriaceae: Bifidobacterium avesanii	Bifidobacterium avesanii_&_1798157	16168	0.247021	44	0	0	0	0.000340781	0.000137061
Actinobacteria: Bifidobacteriaceae: Bifidobacterium subtile	Bifidobacterium subtile_&_77635	15287	0.00455093	39	0	0	0	0.000633667	0.00014382
Actinobacteria: Bifidobacteriaceae: Bifidobacterium mongoliense	Bifidobacterium mongoliense_&_518643	15199	0.00489475	45	0	0	0	0.00132922	4.36268e-05
Actinobacteria: Bifidobacteriaceae: Bifidobacterium boum	Bifidobacterium boum_&_78343	13446	8.57178e-07	67	0	0	0	0.00340811	7.23484e-05
Actinobacteria: Bifidobacteriaceae: Bifidobacterium merycicum	Bifidobacterium merycicum_&_78345	11160.5	6.94477e-11	126	0	0	0	0.0368822	0.00190392
Bacteroidetes: Flavobacteriaceae: Confluentibacter sediminis	Confluentibacter sediminis_&_2219045	12060	1.14839e-08	112	0	0	0	0.00611034	0.00127122
Firmicutes: Erysipelotrichaceae: Holdemanella porci	Holdemanella porci_&_2652276	11287.5	3.33349e-10	132	0	0	0	0.0238325	0.0027201
Actinobacteria: Bifidobacteriaceae: Bifidobacterium porcinum	Bifidobacterium porcinum_&_212365	11927.5	2.00266e-08	128	0	0	0	0.0135965	0.0154323
Actinobacteria: Bifidobacteriaceae: Bifidobacterium saguini	Bifidobacterium saguini_&_762210	11422	1.8824e-09	141	0	0	0	0.00788232	0.00226048
Actinobacteria: Bifidobacteriaceae: Bifidobacterium imperatoris	Bifidobacterium imperatoris_&_2020965	11275	5.74184e-10	139	0	0	0	0.0268322	0.00868708
Firmicutes: Clostridiaceae: Clostridium puniceum	Clostridium puniceum_&_29367	17802	0.0111013	18	0	0	0	0.000331784	0.000717461
Actinobacteria: Bifidobacteriaceae: Bifidobacterium margollesii	Bifidobacterium margollesii_&_2020964	13935	8.06972e-05	79	0	0	0	0.000561782	0.000117743
Actinobacteria: Bifidobacteriaceae: Bifidobacterium parmae	Bifidobacterium parmae_&_361854	14019	3.4629e-05	65	0	0	0	0.000930092	0.000230299
Actinobacteria: Bifidobacteriaceae: Bifidobacterium aerophilum	Bifidobacterium aerophilum_&_1798155	13166.5	5.04187e-06	100	0	0	0	0.00100457	0.000347087
Firmicutes: Lachnospiraceae: [Ruminococcus] gnavus	[Ruminococcus] gnavus_&_33038	15084	0.0135442	72	0	0	0	0.777515	0.643136
Actinobacteria: Bifidobacteriaceae: Scardovia inopinata	Scardovia inopinata_&_78259	15723	0.0678385	50	0	0	0	0.000814744	8.91236e-05
Firmicutes: Lachnospiraceae: Blautia hydrogenotrophica	Blautia hydrogenotrophica_&_53443	16591	0.455634	13	0	0	0	0.000168545	0.000240621
Firmicutes: Lachnospiraceae: Blautia marasmi	Blautia marasmi_&_1917868	16918	0.846105	23	0	0	0	0.000399008	0.000435997
Actinobacteria: Bifidobacteriaceae: Bifidobacterium rousetti	Bifidobacterium rousetti_&_2045439	15816	0.118989	59	0	0	0	0.00114341	0.00190835
Actinobacteria: Bifidobacteriaceae: Bifidobacterium leontopitheci	Bifidobacterium leontopitheci_&_2650774	14762	0.00230546	65	0	0	0	0.00061568	0.000156828
Firmicutes: Lachnospiraceae: Coprococcus phoceensis	Coprococcus phoceensis_&_1870993	15187	0.0309417	87	0	0	0	0.0249524	0.0184698
Actinobacteria: Bifidobacteriaceae: Bifidobacterium ramosum	Bifidobacterium ramosum_&_1798158	12339	9.7957e-10	79	0	0	0	0.0108392	0.000630836
Firmicutes: Lactobacillaceae: Lactobacillus iners	Lactobacillus iners_&_147802	15530	0.00619923	29	0	0	0	0.00257031	1.62576e-05
Firmicutes: Clostridiaceae: Clostridium chromiireducens	Clostridium chromiireducens_&_225345	18175	0.00364583	27	0	0	0	0.000166862	0.000332394
Actinobacteria: Streptomycetaceae: Streptomyces viridodiastaticus	Streptomyces viridodiastaticus_&_67382	13370.5	7.46739e-06	90	0	0	0	0.00172362	0.000382529
Firmicutes: Lachnospiraceae: Blautia faecicola	Blautia faecicola_&_2509240	13337	2.16302e-05	107	0	0	0	0.00409358	0.000873117
Firmicutes: Lachnospiraceae: Coprococcus catus	Coprococcus catus_&_116085	16851.5	0.979069	54	0	0	0	0.00383623	0.000736536
Firmicutes: Clostridiaceae: Clostridium bornimense	Clostridium bornimense_&_1216932	17820	0.00476316	15	0	0	0	5.14218e-05	0.000231396
Actinobacteria: Bifidobacteriaceae: Bifidobacterium thermophilum	Bifidobacterium thermophilum_&_33905	14968	0.00162852	47	0	0	0	0.00351691	0.000236209
Actinobacteria: Bifidobacteriaceae: Bifidobacterium apri	Bifidobacterium apri_&_1769423	15888	0.0720718	36	0	0	0	0.000343202	0.000225313
Actinobacteria: Bifidobacteriaceae: Bifidobacterium saguinibicoloris	Bifidobacterium saguinibicoloris_&_2834433	13827	7.0448e-05	85	0	0	0	0.00061828	0.000144253
Firmicutes: Lachnospiraceae: Blautia coccoides	Blautia coccoides_&_1532	16491	0.551049	44	0	0	0	0.00505288	0.00216648
Firmicutes: Lachnospiraceae: Sporofaciens musculi	Sporofaciens musculi_&_2681861	16471.5	0.490676	36	0	0	0	0.000568795	0.000374432
Firmicutes: : Intestinimonas butyriciproducens	Intestinimonas butyriciproducens_&_1297617	16449	0.157574	9	0	0	0	6.2113e-05	1.06663e-05
Actinobacteria: Bifidobacteriaceae: Galliscardovia ingluviei	Galliscardovia ingluviei_&_1769422	16512	0.114639	5	0	0	0	0.000105878	0
Firmicutes: Oscillospiraceae: Anaerotruncus massiliensis	Anaerotruncus massiliensis_&_1673720	16705.5	0.321366	2	0	0	0	2.9117e-05	0
Proteobacteria: Rhizobiaceae: Rhizobium cauense	Rhizobium cauense_&_1166683	12470.5	1.13347e-09	74	0	0	0	0.00078383	3.44021e-05
Proteobacteria: Phyllobacteriaceae: Mesorhizobium waimense	Mesorhizobium waimense_&_1300307	16051	0.0559782	21	0	0	0	0.00245437	0.000256745
Bacteroidetes: Tannerellaceae: Parabacteroides gordonii	Parabacteroides gordonii_&_574930	8790.5	5.45898e-20	130	0	0	0	0.0171267	9.886e-05
Actinobacteria: Propionibacteriaceae: Cutibacterium granulosum	Cutibacterium granulosum_&_33011	18752	0.000762398	43	0	0	0	0.000782928	0.00185492
Proteobacteria: Pectobacteriaceae: Pectobacterium polaris	Pectobacterium polaris_&_2042057	15370	0.0072532	39	0	0	0	0.000180425	0.000302034
Actinobacteria: Bifidobacteriaceae: Bifidobacterium samirii	Bifidobacterium samirii_&_2306974	13631	3.69411e-05	91	0	0	0	0.000557341	0.00010828
Bacteroidetes: Rikenellaceae: Alistipes communis	Alistipes communis_&_2585118	12987	9.9091e-09	63	0	0	0	0.00292049	8.86388e-05
Bacteroidetes: Rikenellaceae: Alistipes putredinis	Alistipes putredinis_&_28117	10490	4.61168e-15	102	0	0	0	0.00787915	0.000312489
Firmicutes: Veillonellaceae: Veillonella nakazawae	Veillonella nakazawae_&_2682456	24648	2.4114e-14	253	-2.62557	0.000811963	0.522138	0.731598	4.65212
Proteobacteria: Pasteurellaceae: Haemophilus pittmaniae	Haemophilus pittmaniae_&_249188	24487	1.95673e-14	216	-0.360749	0	0.0284093	0.0587112	0.219312
Firmicutes: Veillonellaceae: Veillonella infantium	Veillonella infantium_&_1911679	24758	5.11923e-15	233	-1.75486	0	0.237494	0.277994	1.54981
Bacteroidetes: Tannerellaceae: Parabacteroides acidifaciens	Parabacteroides acidifaciens_&_2290935	10559	5.84527e-15	100	0	0	0	0.00422145	1.10799e-05
Firmicutes: Enterococcaceae: Enterococcus faecalis	Enterococcus faecalis_&_1351	19666.5	0.00526056	236	-0.767162	0.00200907	0.0736112	1.06243	4.35803
Proteobacteria: Enterobacteriaceae: Klebsiella pneumoniae	Klebsiella pneumoniae_&_573	16287	0.580191	204	0.0149991	0.00104508	0	0.683867	3.95993
Firmicutes: Peptoniphilaceae: Anaerococcus tetradius	Anaerococcus tetradius_&_33036	17498.5	0.0493546	14	0	0	0	0.000105794	0.000697783
Proteobacteria: Enterobacteriaceae: Kluyvera georgiana	Kluyvera georgiana_&_73098	13824	0.00105558	151	0	0	0	0.00673153	0.00289377
Firmicutes: Bacillaceae: Allobacillus halotolerans	Allobacillus halotolerans_&_570278	12303.5	8.12952e-09	94	0	0	0	0.00438911	0.00041339
Bacteroidetes: Odoribacteraceae: Odoribacter laneus	Odoribacter laneus_&_626933	12158	1.07062e-10	76	0	0	0	0.00234937	9.52116e-05
Bacteroidetes: Prevotellaceae: Prevotellamassilia timonensis	Prevotellamassilia timonensis_&_1852370	13864	8.45448e-07	49	0	0	0	0.00249386	1.8216e-05
Firmicutes: Enterococcaceae: Enterococcus songbeiensis	Enterococcus songbeiensis_&_2559927	18173	0.00646008	31	0	0	0	0.000988344	0.001838
Proteobacteria: Enterobacteriaceae: Enterobacter quasimori	Enterobacter quasimori_&_2838947	17099.5	0.742091	100	0	0	0	0.00434574	0.0143115
Bacteroidetes: Bacteroidaceae: Bacteroides gallinaceum	Bacteroides gallinaceum_&_1462571	12479	9.92073e-10	73	0	0	0	0.00777899	2.69577e-05
Proteobacteria: Enterobacteriaceae: Lelliottia amnigena	Lelliottia amnigena_&_61646	16584	0.759858	105	0	0	0	0.00118273	0.00219382
Proteobacteria: Enterobacteriaceae: Shimwellia blattae	Shimwellia blattae_&_563	16456	0.626325	91	0	0	0	0.00077269	0.00058953
Fusobacteria: Leptotrichiaceae: Streptobacillus notomytis	Streptobacillus notomytis_&_1712031	14019	0.000198455	85	0	0	0	0.000352576	0.000279878
Proteobacteria: Enterobacteriaceae: Enterobacter chuandaensis	Enterobacter chuandaensis_&_2497875	17924	0.184495	106	0	0	0	0.00599761	0.0195577
Proteobacteria: Enterobacteriaceae: Klebsiella africana	Klebsiella africana_&_2489010	18098	0.127479	109	0	0	0	0.0188513	0.113317
Proteobacteria: Enterobacteriaceae: Superficieibacter electus	Superficieibacter electus_&_2022662	13949	0.00155887	147	0	0	0	0.00137832	0.0378329
Proteobacteria: Enterobacteriaceae: Citrobacter gillenii	Citrobacter gillenii_&_67828	14531.5	0.00652963	116	0	0	0	0.00105802	0.000999677
Proteobacteria: Enterobacteriaceae: Enterobacter kobei	Enterobacter kobei_&_208224	17607	0.412962	166	0	0	0	0.0183621	0.166329
Proteobacteria: Enterobacteriaceae: Pluralibacter gergoviae	Pluralibacter gergoviae_&_61647	16550.5	0.75815	152	0	0	0	0.00766143	0.0157596
Proteobacteria: Enterobacteriaceae: Trabulsiella guamensis	Trabulsiella guamensis_&_158852	14615	0.0113515	129	0	0	0	0.00139425	0.00470944
Proteobacteria: Enterobacteriaceae: Kluyvera intermedia	Kluyvera intermedia_&_61648	16337	0.527055	94	0	0	0	0.0132363	0.00381642
Proteobacteria: Enterobacteriaceae: Klebsiella quasivariicola	Klebsiella quasivariicola_&_2026240	17510.5	0.480269	176	0	0	0	0.0529723	0.190221
Proteobacteria: Enterobacteriaceae: Raoultella electrica	Raoultella electrica_&_1259973	17299	0.622126	165	0	0	0	0.0403748	0.0955593
Proteobacteria: Enterobacteriaceae: Kluyvera cryocrescens	Kluyvera cryocrescens_&_580	16969.5	0.883424	150	0	0	0	0.0102488	0.0079953
Proteobacteria: Enterobacteriaceae: Kosakonia oryziphila	Kosakonia oryziphila_&_1005667	15675	0.192352	135	0	0	0	0.00173697	0.00353254
Proteobacteria: Enterobacteriaceae: Scandinavium goeteborgense	Scandinavium goeteborgense_&_1851514	17082	0.721345	68	0	0	0	0.000166293	0.000781116
Proteobacteria: Hafniaceae: Hafnia paralvei	Hafnia paralvei_&_546367	13856.5	0.00164487	168	0	0	0	0.00468709	0.00729361
Firmicutes: Lactobacillaceae: Lactobacillus kitasatonis	Lactobacillus kitasatonis_&_237446	16641	0.478651	9	0	0	0	5.87484e-05	1.21096e-05
Firmicutes: Lactobacillaceae: Lactobacillus xujianguonis	Lactobacillus xujianguonis_&_2495899	16705	0.527353	5	0	0	0	1.51619e-05	1.50112e-06
Proteobacteria: Enterobacteriaceae: Klebsiella spallanzanii	Klebsiella spallanzanii_&_2587528	17007	0.849813	145	0	0	0	0.00952166	0.0196528
Proteobacteria: Enterobacteriaceae: Citrobacter amalonaticus	Citrobacter amalonaticus_&_35703	13160.5	0.000118383	174	0.00612652	0.000425561	0	0.018477	0.0487912
Proteobacteria: Enterobacteriaceae: Citrobacter murliniae	Citrobacter murliniae_&_67829	13222	0.000147103	172	0.00463745	0.000321961	0	0.00679227	0.00422252
Proteobacteria: Enterobacteriaceae: Salmonella enterica	Salmonella enterica_&_28901	12839	2.76093e-05	173	0.00586383	0.000407277	0	0.00573816	0.00377133
Proteobacteria: Enterobacteriaceae: Pseudocitrobacter faecalis	Pseudocitrobacter faecalis_&_1398493	10679	2.78031e-10	191	0.0209433	0.00146227	0	0.00845449	0.014278
Proteobacteria: Myxococcaceae: Myxococcus llanfairpwllgwyngyllgogerychwyrndrobwllllantysiliogogogochensis	Myxococcus llanfairpwllgwyngyllgogerychwyrndrobwllllantysiliogogogochensis_&_2590453	17712	0.172951	57	0	0	0	0.00208062	0.00399268
Proteobacteria: Enterobacteriaceae: Cronobacter malonaticus	Cronobacter malonaticus_&_413503	16404.5	0.603089	108	0	0	0	0.00156433	0.00146208
Proteobacteria: Enterobacteriaceae: Raoultella planticola	Raoultella planticola_&_575	16967	0.889015	168	0	0	0	0.0360009	0.0538029
Proteobacteria: Enterobacteriaceae: Trabulsiella odontotermitis	Trabulsiella odontotermitis_&_379893	14753	0.0142387	117	0	0	0	0.00138164	0.00317405
Proteobacteria: Enterobacteriaceae: Klebsiella pasteurii	Klebsiella pasteurii_&_2587529	18891	0.0160375	119	0	0	0	0.125547	0.15838
Proteobacteria: Enterobacteriaceae: Klebsiella indica	Klebsiella indica_&_2582917	15481.5	0.134082	142	0	0	0	0.00203701	0.00166229
Proteobacteria: Enterobacteriaceae: Atlantibacter hermannii	Atlantibacter hermannii_&_565	15431.5	0.0503208	74	0	0	0	0.000995872	0.409893
Proteobacteria: Enterobacteriaceae: Kluyvera ascorbata	Kluyvera ascorbata_&_51288	16510.5	0.729889	162	0	0	0	0.0141941	0.0193251
Proteobacteria: Enterobacteriaceae: Phytobacter diazotrophicus	Phytobacter diazotrophicus_&_395631	17204	0.656111	109	0	0	0	0.00150898	0.0413169
Bacteroidetes: Barnesiellaceae: Coprobacter fastidiosus	Coprobacter fastidiosus_&_1099853	11100	1.89605e-13	92	0	0	0	0.00584357	2.554e-05
Proteobacteria: Enterobacteriaceae: Kosakonia radicincitans	Kosakonia radicincitans_&_283686	13692.5	0.000961852	172	0.00520447	0.000361398	0	0.00257571	0.00470529
Proteobacteria: Enterobacteriaceae: Klebsiella aerogenes	Klebsiella aerogenes_&_548	16041	0.395774	160	0	0	0	0.802186	0.794768
Proteobacteria: Enterobacteriaceae: Cedecea lapagei	Cedecea lapagei_&_158823	15327	0.0315092	70	0	0	0	0.000713921	0.000445171
Proteobacteria: Yersiniaceae: Chania multitudinisentens	Chania multitudinisentens_&_1639108	14876	0.000585833	43	0	0	0	0.000960405	0.00127431
Bacteroidetes: Flavobacteriaceae: Flavobacterium soyangense	Flavobacterium soyangense_&_2023265	16865	0.965852	70	0	0	0	0.000700528	0.00158962
Proteobacteria: Enterobacteriaceae: Citrobacter sedlakii	Citrobacter sedlakii_&_67826	15378.5	0.122702	166	0	0	0	0.00282485	0.00475089
Proteobacteria: Morganellaceae: Photorhabdus heterorhabditis	Photorhabdus heterorhabditis_&_880156	15737	0.0103097	23	0	0	0	0.000224921	2.63752e-05
Proteobacteria: Pectobacteriaceae: Affinibrenneria salicis	Affinibrenneria salicis_&_2590031	14865.5	0.00174763	54	0	0	0	0.000545333	0.000401961
Proteobacteria: Enterobacteriaceae: Klebsiella huaxiensis	Klebsiella huaxiensis_&_2153354	15341	0.121223	181	0	0	0	0.00706087	0.014244
Proteobacteria: Enterobacteriaceae: Klebsiella oxytoca	Klebsiella oxytoca_&_571	17811.5	0.27094	134	0	0	0	0.232252	0.814657
Proteobacteria: Pectobacteriaceae: Pectobacterium odoriferum	Pectobacterium odoriferum_&_78398	17496.5	0.144119	26	0	0	0	0.000113308	0.000106048
Firmicutes: Streptococcaceae: Streptococcus parasuis	Streptococcus parasuis_&_1501662	22363	7.14701e-10	139	-0.00599091	0	0.000416122	0.000656998	0.00214561
Firmicutes: Paenibacillaceae: Brevibacillus migulae	Brevibacillus migulae_&_1644114	11685	1.52001e-11	87	0	0	0	0.000459339	5.53464e-05
Bacteroidetes: Rikenellaceae: Rikenella microfusus	Rikenella microfusus_&_28139	13025	1.10659e-08	62	0	0	0	0.00138872	9.76529e-06
Bacteroidetes: Rikenellaceae: Gallalistipes aquisgranensis	Gallalistipes aquisgranensis_&_2779358	15023	0.000227586	31	0	0	0	0.000687909	4.50706e-06
Proteobacteria: Rhodocyclaceae: Aromatoleum buckelii	Aromatoleum buckelii_&_200254	12102	3.44353e-09	99	0	0	0	0.000676344	0.000661837
Proteobacteria: Burkholderiaceae: Trinickia symbiotica	Trinickia symbiotica_&_863227	13361	2.72778e-07	64	0	0	0	0.00212684	0.00126502
Proteobacteria: Enterobacteriaceae: Citrobacter tructae	Citrobacter tructae_&_2562449	14538	0.00621009	113	0	0	0	0.00125482	0.000659983
Proteobacteria: Erwiniaceae: Erwinia tasmaniensis	Erwinia tasmaniensis_&_338565	15001	0.00144231	44	0	0	0	0.000284249	8.59696e-05
Bacteroidetes: Prevotellaceae: Prevotella illustrans	Prevotella illustrans_&_2800387	14696	8.81411e-05	39	0	0	0	0.00140512	3.27679e-05
Proteobacteria: Pasteurellaceae: Haemophilus haemolyticus	Haemophilus haemolyticus_&_726	24266	2.1665e-13	233	-0.512377	0	0.0426399	0.130855	0.362945
Proteobacteria: Pasteurellaceae: Haemophilus sputorum	Haemophilus sputorum_&_1078480	24554	3.79811e-15	197	-0.166612	0	0.0122419	0.0347013	0.111495
Firmicutes: Clostridiaceae: Clostridium saudiense	Clostridium saudiense_&_1414720	18733	0.0070796	71	0	0	0	0.0516546	0.13552
Proteobacteria: Enterobacteriaceae: Klebsiella variicola	Klebsiella variicola_&_244366	18576.5	0.0516871	138	0	0	0	0.437991	2.406
Proteobacteria: Enterobacteriaceae: Enterobacter chengduensis	Enterobacter chengduensis_&_2494701	17753	0.319635	153	0	0	0	0.0467377	0.0478833
Actinobacteria: Streptomycetaceae: Streptomyces phyllanthi	Streptomyces phyllanthi_&_1803180	16641	0.223352	3	0	0	0	2.89031e-06	0
Firmicutes: Clostridiaceae: Clostridium sartagoforme	Clostridium sartagoforme_&_84031	19683	5.70757e-07	43	0	0	0	0.0117381	0.0235003
Proteobacteria: Enterobacteriaceae: Enterobacter asburiae	Enterobacter asburiae_&_61645	18572	0.0252569	91	0	0	0	0.294184	0.627994
Firmicutes: Peptostreptococcaceae: Intestinibacter bartlettii	Intestinibacter bartlettii_&_261299	18050	0.0627823	59	0	0	0	0.0159119	0.0866793
Proteobacteria: Erwiniaceae: Pantoea septica	Pantoea septica_&_472695	18479	0.0118114	59	0	0	0	0.119927	0.437202
Proteobacteria: Enterobacteriaceae: Enterobacter sichuanensis	Enterobacter sichuanensis_&_2071710	18401	0.0262832	71	0	0	0	0.00473541	0.0117412
Firmicutes: Clostridiaceae: Clostridium ihumii	Clostridium ihumii_&_1470356	21395	1.57524e-08	101	0	0	0	0.00115647	0.00376132
Firmicutes: Clostridiaceae: Clostridium disporicum	Clostridium disporicum_&_84024	18395	0.0124031	53	0	0	0	0.000325763	0.0029819
Firmicutes: Clostridiaceae: Clostridium celatum	Clostridium celatum_&_36834	19441	2.16859e-05	51	0	0	0	0.000836813	0.0110867
Firmicutes: Clostridiaceae: Clostridium cuniculi	Clostridium cuniculi_&_2548455	19081	0.00110298	67	0	0	0	0.00519887	0.746059
Proteobacteria: Enterobacteriaceae: Enterobacter dykesii	Enterobacter dykesii_&_2797506	17384	0.507649	109	0	0	0	0.116996	0.196081
Proteobacteria: Enterobacteriaceae: Klebsiella quasipneumoniae	Klebsiella quasipneumoniae_&_1463165	19020	0.0135458	133	0	0	0	0.0329438	0.113987
Proteobacteria: Enterobacteriaceae: Enterobacter timonensis	Enterobacter timonensis_&_1755099	18627	0.0326968	113	0	0	0	0.00498189	0.0101869
Firmicutes: Enterococcaceae: Enterococcus faecium	Enterococcus faecium_&_1352	21380	7.59247e-07	151	-0.0207648	0	0.00144971	0.0703671	0.258975
Firmicutes: Enterococcaceae: Enterococcus mediterraneensis	Enterococcus mediterraneensis_&_2364791	20131	8.55403e-05	113	0	0	0	0.00421948	0.00845042
Firmicutes: Carnobacteriaceae: Carnobacterium viridans	Carnobacterium viridans_&_174587	20681.5	6.51439e-07	90	0	0	0	0.000373754	0.00149645
Bacteroidetes: Flavobacteriaceae: Aequorivita lutea	Aequorivita lutea_&_2610884	21066	2.9105e-06	143	0	0	0	0.00292501	0.0174876
Proteobacteria: Enterobacteriaceae: Raoultella ornithinolytica	Raoultella ornithinolytica_&_54291	16779	0.950087	130	0	0	0	0.00844535	0.118257
Firmicutes: Enterococcaceae: Enterococcus viikkiensis	Enterococcus viikkiensis_&_930854	20102.5	4.02249e-06	72	0	0	0	0.000548842	0.00135493
Firmicutes: Enterococcaceae: Enterococcus gallinarum	Enterococcus gallinarum_&_1353	20680.5	2.04654e-05	142	0	0	0	0.0112563	0.0193487
Firmicutes: Enterococcaceae: Enterococcus durans	Enterococcus durans_&_53345	20502	9.02249e-06	108	0	0	0	0.00276446	0.00910426
Firmicutes: Enterococcaceae: Enterococcus avium	Enterococcus avium_&_33945	20938	5.74555e-06	143	0	0	0	0.00726848	0.0241467
Proteobacteria: Yersiniaceae: Serratia quinivorans	Serratia quinivorans_&_137545	18046	0.0110268	29	0	0	0	0.000728226	0.00102137
Proteobacteria: Enterobacteriaceae: Enterobacter cancerogenus	Enterobacter cancerogenus_&_69218	17620.5	0.283024	78	0	0	0	0.000625544	0.00267724
Proteobacteria: Yersiniaceae: Rahnella inusitata	Rahnella inusitata_&_58169	16967.5	0.777434	28	0	0	0	0.000313474	0.000463168
Proteobacteria: Enterobacteriaceae: Kosakonia quasisacchari	Kosakonia quasisacchari_&_2529380	17135	0.654861	63	0	0	0	0.000568356	0.00108286
Proteobacteria: Enterobacteriaceae: Siccibacter colletis	Siccibacter colletis_&_1505757	18714.5	0.00426122	60	0	0	0	0.000690333	0.00473005
Firmicutes: Clostridiaceae: Clostridium paraputrificum	Clostridium paraputrificum_&_29363	19616.5	0.000103747	74	0	0	0	0.0756075	0.699778
Proteobacteria: Enterobacteriaceae: Cedecea colo	Cedecea colo_&_2552946	17059	0.760659	79	0	0	0	0.00149931	0.00131755
Proteobacteria: Pectobacteriaceae: Pectobacterium parmentieri	Pectobacterium parmentieri_&_1905730	17172	0.300831	13	0	0	0	0.000100063	8.09271e-05
Proteobacteria: Erwiniaceae: Mixta mediterraneensis	Mixta mediterraneensis_&_2758443	16421	0.585121	85	0	0	0	0.00183121	0.0021862
Proteobacteria: Pasteurellaceae: Histophilus somni	Histophilus somni_&_731	18555.5	0.00336171	46	0	0	0	0.000275507	0.000675079
Actinobacteria: Micrococcaceae: Rothia aeria	Rothia aeria_&_172042	19313	0.000201589	62	0	0	0	0.000240008	0.000452473
Proteobacteria: Enterobacteriaceae: Enterobacter wuhouensis	Enterobacter wuhouensis_&_2529381	18092	0.138712	117	0	0	0	0.00500463	0.00770582
Proteobacteria: Pectobacteriaceae: Dickeya undicola	Dickeya undicola_&_1577887	18199	0.016617	43	0	0	0	0.000698382	0.00125717
Proteobacteria: Yersiniaceae: Rouxiella badensis	Rouxiella badensis_&_1646377	17358	0.108338	13	0	0	0	0.00017818	0.000186707
Proteobacteria: Enterobacteriaceae: Phytobacter ursingii	Phytobacter ursingii_&_1972431	16671	0.862549	165	0	0	0	0.0222005	0.116067
Proteobacteria: Enterobacteriaceae: [Enterobacter] lignolyticus	[Enterobacter] lignolyticus_&_1334193	16523	0.628906	57	0	0	0	0.000381691	0.000623852
Proteobacteria: Enterobacteriaceae: Raoultella terrigena	Raoultella terrigena_&_577	19174	0.00146878	79	0	0	0	0.00102551	0.00465688
Proteobacteria: Pectobacteriaceae: Brenneria roseae	Brenneria roseae_&_1509241	16965.5	0.649073	10	0	0	0	0.00015448	2.72991e-05
Proteobacteria: Enterobacteriaceae: Lelliottia nimipressuralis	Lelliottia nimipressuralis_&_69220	18015	0.0382669	43	0	0	0	0.000160507	0.000574342
Proteobacteria: Enterobacteriaceae: Kluyvera sichuanensis	Kluyvera sichuanensis_&_2725494	17254	0.63345	130	0	0	0	0.00774313	0.0144668
Proteobacteria: Pectobacteriaceae: Pectobacterium zantedeschiae	Pectobacterium zantedeschiae_&_2034769	17687	0.0214845	17	0	0	0	9.71418e-05	0.000420089
Proteobacteria: Enterobacteriaceae: Kosakonia oryzae	Kosakonia oryzae_&_497725	18199	0.00482377	30	0	0	0	9.50373e-05	0.000387231
Proteobacteria: Erwiniaceae: Candidatus Erwinia dacicola	Candidatus Erwinia dacicola_&_252393	17350.5	0.524239	102	0	0	0	0.00215198	0.00557422
Proteobacteria: Enterobacteriaceae: Yokenella regensburgei	Yokenella regensburgei_&_158877	17949	0.0765027	54	0	0	0	0.000305591	0.00172017
Proteobacteria: Enterobacteriaceae: Enterobacter vonholyi	Enterobacter vonholyi_&_2797505	18694	0.0175365	93	0	0	0	0.0229475	0.0461934
Proteobacteria: Enterobacteriaceae: Enterobacter mori	Enterobacter mori_&_539813	18966	0.00779059	99	0	0	0	0.00972646	0.0317337
Proteobacteria: Enterobacteriaceae: Cedecea neteri	Cedecea neteri_&_158822	17071	0.73773	71	0	0	0	0.000476741	0.00123355
Bacteroidetes: Flammeovirgaceae: Flammeovirga aprica	Flammeovirga aprica_&_29528	18563	0.00241152	43	0	0	0	0.000936172	0.00122497
Proteobacteria: Yersiniaceae: Nissabacter archeti	Nissabacter archeti_&_1917880	19144	0.00112264	72	0	0	0	0.0022373	0.00818934
Proteobacteria: Erwiniaceae: Tatumella morbirosei	Tatumella morbirosei_&_642227	16348	0.274424	25	0	0	0	0.00147884	0.000157778
Proteobacteria: Yersiniaceae: Rouxiella aceris	Rouxiella aceris_&_2703884	17560	0.0635109	19	0	0	0	0.000134962	0.000161145
Proteobacteria: Erwiniaceae: Pantoea coffeiphila	Pantoea coffeiphila_&_1465635	17649	0.102483	32	0	0	0	0.00191929	0.000239331
Firmicutes: Planococcaceae: Sporosarcina beigongshangi	Sporosarcina beigongshangi_&_2782538	17842	0.0139728	21	0	0	0	5.45848e-05	0.000428345
Firmicutes: Enterococcaceae: Enterococcus devriesei	Enterococcus devriesei_&_319970	20393	2.35547e-07	67	0	0	0	0.000219444	0.000887297
Proteobacteria: Erwiniaceae: Rosenbergiella nectarea	Rosenbergiella nectarea_&_988801	17377	0.165375	19	0	0	0	0.000220193	0.000668987
Firmicutes: Enterococcaceae: Enterococcus italicus	Enterococcus italicus_&_246144	19621.5	8.43967e-05	72	0	0	0	0.000548811	0.00203303
Proteobacteria: Comamonadaceae: Calidifontimicrobium sediminis	Calidifontimicrobium sediminis_&_2259674	17920.5	0.0439913	38	0	0	0	0.00227837	0.0108856
Proteobacteria: Erwiniaceae: Erwinia tracheiphila	Erwinia tracheiphila_&_65700	16632	0.797894	95	0	0	0	0.00186996	0.00160422
Proteobacteria: Erwiniaceae: Erwinia iniecta	Erwinia iniecta_&_1560201	17194	0.358179	19	0	0	0	5.22826e-05	0.000715992
Proteobacteria: Enterobacteriaceae: Citrobacter cronae	Citrobacter cronae_&_1748967	16969.5	0.792975	34	0	0	0	0.000855251	0.000524735
Proteobacteria: Erwiniaceae: Pantoea stewartii	Pantoea stewartii_&_66269	17240	0.322881	21	0	0	0	0.000674796	0.000425736
Proteobacteria: Erwiniaceae: Pantoea pleuroti	Pantoea pleuroti_&_1592631	17096	0.384917	11	0	0	0	0.000140169	0.000115635
Proteobacteria: Enterobacteriaceae: Citrobacter werkmanii	Citrobacter werkmanii_&_67827	16730.5	0.889673	82	0	0	0	0.00959579	0.00537661
Proteobacteria: Enterobacteriaceae: Pseudescherichia vulneris	Pseudescherichia vulneris_&_566	16815.5	0.975742	50	0	0	0	0.00374162	0.00722815
Proteobacteria: Yersiniaceae: Rahnella aquatilis	Rahnella aquatilis_&_34038	17163	0.252736	10	0	0	0	0.000116286	0.000930574
Proteobacteria: Enterobacteriaceae: Buttiauxella ferragutiae	Buttiauxella ferragutiae_&_82989	16176	0.27947	50	0	0	0	0.000197889	0.000883381
Proteobacteria: Enterobacteriaceae: Phytobacter massiliensis	Phytobacter massiliensis_&_1485952	17779	0.251565	107	0	0	0	0.00261743	0.0097001
Proteobacteria: Erwiniaceae: [Pantoea] beijingensis	[Pantoea] beijingensis_&_1324864	17633	0.109414	32	0	0	0	0.000321348	0.000145784
Proteobacteria: Yersiniaceae: Rahnella variigena	Rahnella variigena_&_574964	16410	0.340335	25	0	0	0	0.000202541	0.000204236
Proteobacteria: Erwiniaceae: Pantoea anthophila	Pantoea anthophila_&_470931	18547.5	0.00190057	40	0	0	0	0.000539921	0.0014583
Bacteroidetes: Marinilabiliaceae: Labilibacter sediminis	Labilibacter sediminis_&_2570926	18451	0.000694019	29	0	0	0	0.000287722	0.00137457
Proteobacteria: Enterobacteriaceae: Lelliottia aquatilis	Lelliottia aquatilis_&_2080838	16624	0.775202	79	0	0	0	0.000784701	0.000429064
Proteobacteria: Yersiniaceae: Serratia liquefaciens	Serratia liquefaciens_&_614	17257	0.359889	27	0	0	0	0.000387912	0.00189717
Proteobacteria: Erwiniaceae: Pantoea dispersa	Pantoea dispersa_&_59814	17415.5	0.322441	46	0	0	0	0.000240519	0.0010337
Proteobacteria: Enterobacteriaceae: Enterobacter roggenkampii	Enterobacter roggenkampii_&_1812935	16067.5	0.413306	162	0	0	0	0.201739	0.616216
Proteobacteria: Enterobacteriaceae: Citrobacter youngae	Citrobacter youngae_&_133448	15121.5	0.057831	142	0	0	0	0.0106945	0.0379452
Proteobacteria: Yersiniaceae: Yersinia artesiana	Yersinia artesiana_&_2890315	17539.5	0.191139	38	0	0	0	0.000590717	0.00132089
Proteobacteria: Erwiniaceae: Erwinia pyrifoliae	Erwinia pyrifoliae_&_79967	17699	0.0433408	23	0	0	0	8.31337e-05	0.000245101
Proteobacteria: Pectobacteriaceae: Pectobacterium aquaticum	Pectobacterium aquaticum_&_2204145	16563	0.542238	25	0	0	0	0.00108336	0.000179653
Proteobacteria: Erwiniaceae: Mixta intestinalis	Mixta intestinalis_&_1615494	16023	0.283715	85	0	0	0	0.00137916	0.000723194
Proteobacteria: Yersiniaceae: Yersinia canariae	Yersinia canariae_&_2607663	17172	0.349138	16	0	0	0	0.000312439	0.000694327
Proteobacteria: Pseudomonadaceae: Halopseudomonas xiamenensis	Halopseudomonas xiamenensis_&_157792	17679	0.0124117	14	0	0	0	0.00051292	0.000366171
Proteobacteria: Enterobacteriaceae: Cronobacter dublinensis	Cronobacter dublinensis_&_413497	17804	0.0654174	36	0	0	0	0.000147531	0.000423446
Proteobacteria: Halomonadaceae: Zymobacter palmae	Zymobacter palmae_&_33074	16711	0.682196	11	0	0	0	3.0019e-05	2.69126e-05
Proteobacteria: Erwiniaceae: Izhakiella australiensis	Izhakiella australiensis_&_1926881	17374	0.367176	48	0	0	0	0.0010437	0.00245219
Proteobacteria: Pectobacteriaceae: Dickeya fangzhongdai	Dickeya fangzhongdai_&_1778540	17476.5	0.15664	26	0	0	0	0.000282536	0.000854204
Proteobacteria: Chromobacteriaceae: Vogesella perlucida	Vogesella perlucida_&_450366	17532	0.0960432	22	0	0	0	0.00410387	0.00138661
Proteobacteria: Pectobacteriaceae: Dickeya zeae	Dickeya zeae_&_204042	15998	0.154172	46	0	0	0	0.000382029	0.00035495
Proteobacteria: Yersiniaceae: Serratia odorifera	Serratia odorifera_&_618	16325	0.472656	72	0	0	0	0.00168288	0.000678198
Proteobacteria: Pectobacteriaceae: Acerihabitans arboris	Acerihabitans arboris_&_2691583	16901	0.746411	5	0	0	0	2.34664e-05	2.66211e-05
Proteobacteria: Pectobacteriaceae: Dickeya dianthicola	Dickeya dianthicola_&_204039	16901	0.826093	11	0	0	0	4.77319e-05	0.00136603
Proteobacteria: Yersiniaceae: Rahnella victoriana	Rahnella victoriana_&_1510570	16532	0.526154	29	0	0	0	0.000442166	0.00123847
Proteobacteria: Yersiniaceae: Serratia nevei	Serratia nevei_&_2703794	17671	0.165693	49	0	0	0	0.00070201	0.0043835
Firmicutes: Staphylococcaceae: Staphylococcus condimenti	Staphylococcus condimenti_&_70255	19184	0.0019028	85	0	0	0	0.000201269	0.000716798
Firmicutes: Streptococcaceae: Streptococcus varani	Streptococcus varani_&_1608583	18696.5	0.00121394	44	0	0	0	0.000106716	0.000362494
Proteobacteria: Neisseriaceae: Neisseria flavescens	Neisseria flavescens_&_484	21920	1.15197e-08	136	-0.00480518	0	0.000333625	0.00574759	0.0122567
Proteobacteria: Neisseriaceae: Neisseria subflava	Neisseria subflava_&_28449	21250	3.6142e-07	125	0	0	0	0.00723123	0.012544
Firmicutes: Clostridiaceae: Clostridium perfringens	Clostridium perfringens_&_1502	19981.5	0.000438929	138	0	0	0	1.57053	2.91339
Proteobacteria: Neisseriaceae: Neisseria sicca	Neisseria sicca_&_490	23399	2.85606e-14	123	-0.00985821	0	0.000685659	0.00159184	0.0114421
Bacteroidetes: Bacteroidaceae: Phocaeicola dorei	Phocaeicola dorei_&_357276	5947	2.12168e-28	200	0.947115	0.0928013	0	5.11564	0.0679561
Proteobacteria: Neisseriaceae: Neisseria elongata	Neisseria elongata_&_495	18783	0.00265706	58	0	0	0	0.000362909	0.00116492
Proteobacteria: Marinobacteraceae: Marinobacter santoriniensis	Marinobacter santoriniensis_&_523742	18150.5	0.00501019	28	0	0	0	0.000148382	0.000132634
Firmicutes: Streptococcaceae: Streptococcus ovuberis	Streptococcus ovuberis_&_1936207	19970	4.65889e-05	89	0	0	0	0.000639424	0.00207796
Firmicutes: Veillonellaceae: Veillonella rogosae	Veillonella rogosae_&_423477	25194	2.15757e-16	241	-2.34042	0.000256046	0.407747	0.227776	1.59453
Firmicutes: Streptococcaceae: Streptococcus penaeicida	Streptococcus penaeicida_&_1765960	17160	0.0753968	4	0	0	0	5.83785e-06	1.28832e-05
Proteobacteria: Pasteurellaceae: Haemophilus seminalis	Haemophilus seminalis_&_2582921	24227	2.99205e-13	234	-0.408697	0	0.0327486	0.135398	0.330959
Proteobacteria: Pasteurellaceae: Pasteurella canis	Pasteurella canis_&_753	18798.5	4.96262e-05	30	0	0	0	3.54442e-05	0.000146713
Firmicutes: Veillonellaceae: Veillonella dispar	Veillonella dispar_&_39778	24844	3.57206e-15	241	-2.25305	0.000495815	0.379054	0.431359	1.86597
Bacteroidetes: Bacteroidaceae: Phocaeicola coprophilus	Phocaeicola coprophilus_&_387090	8797.5	5.87682e-20	130	0	0	0	0.0118893	0.000110349
Firmicutes: Streptococcaceae: Streptococcus thoraltensis	Streptococcus thoraltensis_&_55085	18548	0.000117041	25	0	0	0	1.55062e-05	0.000364128
Proteobacteria: Sutterellaceae: Parasutterella excrementihominis	Parasutterella excrementihominis_&_487175	16835	1	3	0	0	0	7.35883e-06	1.95481e-06
Firmicutes: Staphylococcaceae: Jeotgalicoccus psychrophilus	Jeotgalicoccus psychrophilus_&_157228	16836	0.994966	3	0	0	0	4.19109e-06	2.31853e-06
Bacteroidetes: Bacteroidaceae: Phocaeicola vulgatus	Phocaeicola vulgatus_&_821	6057	3.35022e-28	194	0.68146	0.0603762	0	3.61266	0.0454897
Proteobacteria: Erwiniaceae: Pantoea ananatis	Pantoea ananatis_&_553	17618.5	0.039629	18	0	0	0	4.87479e-05	0.000118488
Actinobacteria: Streptomycetaceae: Streptomyces flaveus	Streptomyces flaveus_&_66370	18336	0.104315	154	0	0	0	0.00144138	0.0016495
Firmicutes: Staphylococcaceae: Staphylococcus hominis	Staphylococcus hominis_&_1290	15381	0.162673	299	0.0137322	0.00278832	0.00181457	0.336704	0.260756
Firmicutes: Staphylococcaceae: Staphylococcus capitis	Staphylococcus capitis_&_29388	18639	0.0812123	277	-0.0149898	0.00106848	0.00212407	0.0151971	0.0258083
Bacteroidetes: Prevotellaceae: Prevotella dentalis	Prevotella dentalis_&_52227	18893	0.0171124	123	0	0	0	0.00222218	0.00621907
Firmicutes: Veillonellaceae: Veillonella criceti	Veillonella criceti_&_103891	20242	6.35558e-07	66	0	0	0	0.000188043	0.00307415
Proteobacteria: Pasteurellaceae: Conservatibacter flavescens	Conservatibacter flavescens_&_28161	19601.5	9.16748e-07	42	0	0	0	3.54013e-05	0.000149037
Proteobacteria: Erwiniaceae: Erwinia billingiae	Erwinia billingiae_&_182337	17157	0.18128	7	0	0	0	5.81629e-05	1.57628e-05
Proteobacteria: Pasteurellaceae: Pasteurella dagmatis	Pasteurella dagmatis_&_754	20085	2.93712e-07	55	0	0	0	0.000241709	0.000535598
Firmicutes: Staphylococcaceae: Staphylococcus arlettae	Staphylococcus arlettae_&_29378	19620	0.000689383	106	0	0	0	0.000522956	0.00172908
Firmicutes: Staphylococcaceae: Staphylococcus singaporensis	Staphylococcus singaporensis_&_2742142	19457	0.00980832	237	-0.00954379	0.000404521	0.00107092	0.00785335	0.00944828
Proteobacteria: Sphingomonadaceae: Sphingomonas glacialis	Sphingomonas glacialis_&_658225	18572	0.0658869	167	0	0	0	0.00145231	0.00176794
Firmicutes: Staphylococcaceae: Staphylococcus caprae	Staphylococcus caprae_&_29380	19672	0.00182681	146	0	0	0	0.176536	0.0157612
Verrucomicrobia: Puniceicoccaceae: Pelagicoccus enzymogenes	Pelagicoccus enzymogenes_&_2773457	16835	1	3	0	0	0	6.38308e-06	2.50693e-06
Firmicutes: : Gemella morbillorum	Gemella morbillorum_&_29391	20349.5	9.89733e-05	142	0	0	0	0.00066064	0.00109846
Firmicutes: Staphylococcaceae: Staphylococcus durrellii	Staphylococcus durrellii_&_2781773	20574.5	2.27879e-05	132	0	0	0	0.000770845	0.00243493
Firmicutes: Staphylococcaceae: Staphylococcus saprophyticus	Staphylococcus saprophyticus_&_29385	19450	0.00786957	199	-0.00692887	0	0.000481428	0.0066505	0.00867447
Firmicutes: Staphylococcaceae: Staphylococcus warneri	Staphylococcus warneri_&_1292	21053	1.39194e-05	187	-0.00639075	0	0.000443956	0.0017008	0.00783665
Firmicutes: Streptococcaceae: Streptococcus dysgalactiae	Streptococcus dysgalactiae_&_1334	19027	0.00755931	106	0	0	0	0.00176956	0.00799784
Firmicutes: Streptococcaceae: Streptococcus bovimastitidis	Streptococcus bovimastitidis_&_1856638	18035	0.00922672	27	0	0	0	3.66168e-05	0.00020256
Firmicutes: Staphylococcaceae: Staphylococcus argensis	Staphylococcus argensis_&_1607738	19728	0.0045467	244	-0.00723824	0.000312763	0.000817313	0.00319224	0.00716284
Firmicutes: Staphylococcaceae: Staphylococcus pasteuri	Staphylococcus pasteuri_&_45972	18734	0.0436926	165	0	0	0	0.00164456	0.00281497
Bacteroidetes: Bacteroidaceae: Bacteroides uniformis	Bacteroides uniformis_&_820	6939	4.00087e-25	175	0.0959233	0.00687492	0	1.80861	0.0253405
Firmicutes: Peptostreptococcaceae: Terrisporobacter othiniensis	Terrisporobacter othiniensis_&_1577792	17432	0.217336	30	0	0	0	0.00831173	0.00333037
Firmicutes: Staphylococcaceae: Staphylococcus aureus	Staphylococcus aureus_&_1280	16680	0.870668	168	0	0	0	0.188977	0.219811
Firmicutes: Veillonellaceae: Veillonella seminalis	Veillonella seminalis_&_1502943	19686	4.88291e-06	53	0	0	0	0.0642301	0.541732
Bacteroidetes: Tannerellaceae: Parabacteroides goldsteinii	Parabacteroides goldsteinii_&_328812	7956	5.2825e-23	140	0.0106449	0.000740577	0	0.281016	1.95306e-05
Actinobacteria: Coriobacteriaceae: Collinsella tanakaei	Collinsella tanakaei_&_626935	15352	0.00106666	26	0	0	0	0.000857036	6.77593e-06
Bacteroidetes: Bacteroidaceae: Bacteroides xylanisolvens	Bacteroides xylanisolvens_&_371601	6922	7.64743e-26	166	0.0927717	0.0066417	0	0.592279	0.0029061
Bacteroidetes: Bacteroidaceae: Phocaeicola sartorii	Phocaeicola sartorii_&_671267	6354.5	3.30516e-28	172	0.295045	0.0226924	0	0.214002	0.00356438
Bacteroidetes: Bacteroidaceae: Bacteroides stercoris	Bacteroides stercoris_&_46506	7097	1.05932e-25	157	0.0460543	0.00324374	0	0.156645	0.018643
Bacteroidetes: Bacteroidaceae: Bacteroides faecalis	Bacteroides faecalis_&_2447885	7156	1.1507e-25	154	0.0386898	0.00271805	0	0.0197876	0.000536152
Bacteroidetes: Tannerellaceae: Parabacteroides massiliensis	Parabacteroides massiliensis_&_1750560	7226	3.76808e-25	156	0.0429083	0.00301885	0	0.0504345	0.000554731
Bacteroidetes: Bacteroidaceae: Bacteroides acidifaciens	Bacteroides acidifaciens_&_85831	6931	3.42327e-26	161	0.0474723	0.00334527	0	0.0563155	0.000514865
Bacteroidetes: Bacteroidaceae: Bacteroides finegoldii	Bacteroides finegoldii_&_338188	6425	3.01375e-28	167	0.161425	0.0118391	0	0.144928	0.00158645
Bacteroidetes: Bacteroidaceae: Bacteroides congonensis	Bacteroides congonensis_&_1871006	7689	1.15065e-23	147	0.015695	0.00109383	0	0.0272551	0.000205369
Bacteroidetes: Bacteroidaceae: Bacteroides cellulosilyticus	Bacteroides cellulosilyticus_&_246787	8203	6.44835e-22	139	0.0111704	0.000777277	0	0.104281	0.000146364
Bacteroidetes: Tannerellaceae: Parabacteroides merdae	Parabacteroides merdae_&_46503	6702.5	2.97392e-27	162	0.0614063	0.00434824	0	0.419037	0.000322177
Bacteroidetes: Bacteroidaceae: Bacteroides fluxus	Bacteroides fluxus_&_626930	7275	2.99193e-25	152	0.0198844	0.00138782	0	0.0271376	0.000425166
Bacteroidetes: Tannerellaceae: Parabacteroides johnsonii	Parabacteroides johnsonii_&_387661	7556	3.18936e-24	148	0.0253645	0.00177368	0	0.0432186	0.010564
Bacteroidetes: Bacteroidaceae: Bacteroides rodentium	Bacteroides rodentium_&_691816	6764	8.8504e-27	164	0.060125	0.00425561	0	0.182785	0.00588292
Firmicutes: Streptococcaceae: Streptococcus equi	Streptococcus equi_&_1336	18438	0.000177884	23	0	0	0	0.000115407	9.98835e-05
Bacteroidetes: Bacteroidaceae: Bacteroides faecichinchillae	Bacteroides faecichinchillae_&_871325	7556.5	4.778e-24	150	0.0304273	0.00213146	0	0.0256846	0.00142232
Bacteroidetes: Bacteroidaceae: Bacteroides faecis	Bacteroides faecis_&_674529	7321	6.14869e-25	153	0.033676	0.0023617	0	0.523752	0.00144961
Bacteroidetes: Bacteroidaceae: Mediterranea massiliensis	Mediterranea massiliensis_&_1841865	8244	1.00468e-21	139	0.0127666	0.000888843	0	0.0288996	0.000497433
Bacteroidetes: Bacteroidaceae: Bacteroides stercorirosoris	Bacteroides stercorirosoris_&_871324	8165	3.47039e-22	138	0.00472079	0.000327756	0	0.0184158	0.000302536
Bacteroidetes: Bacteroidaceae: Bacteroides cutis	Bacteroides cutis_&_2024197	8883	6.25134e-20	126	0	0	0	0.037943	2.76057e-05
Bacteroidetes: Bacteroidaceae: Bacteroides helcogenes	Bacteroides helcogenes_&_290053	8597	8.58718e-21	131	0	0	0	0.00432783	4.65729e-05
Actinobacteria: Streptomycetaceae: Streptomyces sabulosicollis	Streptomyces sabulosicollis_&_2715963	12028	3.04257e-10	87	0	0	0	0.000801981	8.17917e-05
Actinobacteria: Bifidobacteriaceae: Bifidobacterium castoris	Bifidobacterium castoris_&_2306972	16194	0.101412	19	0	0	0	8.95717e-05	2.76499e-05
Actinobacteria: Propionibacteriaceae: Cutibacterium acnes	Cutibacterium acnes_&_1747	19034.5	0.0317073	252	-0.00214056	0.000344271	0.000493265	0.00143507	0.00211543
Actinobacteria: Bifidobacteriaceae: Parascardovia denticolens	Parascardovia denticolens_&_78258	16640	0.384942	6	0	0	0	0.00127908	3.79593e-05
Bacteroidetes: Bacteroidaceae: Bacteroides zoogleoformans	Bacteroides zoogleoformans_&_28119	10456	3.29812e-15	102	0	0	0	0.00132469	1.53991e-05
Actinobacteria: Microbacteriaceae: Leucobacter aridicollis	Leucobacter aridicollis_&_283878	16701	0.657941	11	0	0	0	5.42426e-05	1.26471e-05
Proteobacteria: Morganellaceae: Xenorhabdus poinarii	Xenorhabdus poinarii_&_40577	16194	0.15008	25	0	0	0	0.000178651	6.43683e-05
Firmicutes: Clostridiaceae: Clostridium massiliamazoniense	Clostridium massiliamazoniense_&_1347366	18527	0.000141795	25	0	0	0	0.000188275	0.000253709
Bacteroidetes: Prevotellaceae: Paraprevotella xylaniphila	Paraprevotella xylaniphila_&_454155	8992.5	3.00159e-19	128	0	0	0	0.0102086	0.00041437
Bacteroidetes: Prevotellaceae: Marseilla massiliensis	Marseilla massiliensis_&_1841864	11305	6.88381e-13	89	0	0	0	0.00346511	5.42725e-05
Firmicutes: Peptostreptococcaceae: Asaccharospora irregularis	Asaccharospora irregularis_&_29359	17683	0.000975669	8	0	0	0	3.89051e-06	0.000107197
Proteobacteria: Enterobacteriaceae: Buttiauxella warmboldiae	Buttiauxella warmboldiae_&_82993	15310	0.0693132	113	0	0	0	0.00223821	0.00284724
Proteobacteria: Enterobacteriaceae: Kosakonia cowanii	Kosakonia cowanii_&_208223	16835.5	0.999375	56	0	0	0	0.00123671	0.00666249
Firmicutes: Staphylococcaceae: Staphylococcus piscifermentans	Staphylococcus piscifermentans_&_70258	16966.5	0.47188	4	0	0	0	2.7778e-06	5.50411e-06
Proteobacteria: Yersiniaceae: Yersinia intermedia	Yersinia intermedia_&_631	16324.5	0.203133	20	0	0	0	0.000246744	0.000102098
Actinobacteria: Micrococcaceae: Arthrobacter nitrophenolicus	Arthrobacter nitrophenolicus_&_683150	18267	0.0468411	75	0	0	0	0.000541934	0.000700211
Proteobacteria: Enterobacteriaceae: Kosakonia oryzendophytica	Kosakonia oryzendophytica_&_1005665	16600	0.702958	51	0	0	0	0.000208843	0.000964183
Proteobacteria: Pasteurellaceae: Ursidibacter maritimus	Ursidibacter maritimus_&_1331689	12475	7.45412e-07	131	0	0	0	0.00223198	0.000253714
Firmicutes: Peptostreptococcaceae: Terrisporobacter petrolearius	Terrisporobacter petrolearius_&_1460447	13273.5	2.32821e-05	114	0	0	0	0.00184981	0.000600616
Proteobacteria: Pasteurellaceae: Haemophilus paracuniculus	Haemophilus paracuniculus_&_734	17097	0.199246	5	0	0	0	5.63512e-06	9.6807e-06
Proteobacteria: Enterobacteriaceae: Citrobacter braakii	Citrobacter braakii_&_57706	14026	0.000596367	105	0	0	0	0.0222144	0.00195771
Actinobacteria: Jiangellaceae: Jiangella anatolica	Jiangella anatolica_&_2670374	13755	8.74876e-06	68	0	0	0	0.00108456	4.14179e-05
Firmicutes: Bacillaceae: Neobacillus bataviensis	Neobacillus bataviensis_&_220685	18370	0.00954601	47	0	0	0	0.000155118	0.000741267
Firmicutes: Peptostreptococcaceae: Terrisporobacter mayombei	Terrisporobacter mayombei_&_1541	11866	3.9801e-08	143	0	0	0	0.0105928	0.0007527
Bacteroidetes: Bacteroidaceae: Bacteroides caccae	Bacteroides caccae_&_47678	6285	1.75238e-28	173	0.144326	0.0105214	0	0.330313	0.00313574
Bacteroidetes: Bacteroidaceae: Bacteroides oleiciplenus	Bacteroides oleiciplenus_&_626931	7278	3.09581e-25	152	0.0193916	0.0013532	0	0.0261335	0.000654838
Bacteroidetes: Bacteroidaceae: Bacteroides salyersiae	Bacteroides salyersiae_&_291644	7721	1.64053e-23	147	0.0102681	0.000714268	0	0.253508	0.000103854
Firmicutes: Bacillaceae: Schinkia azotoformans	Schinkia azotoformans_&_1454	18013.5	0.000169181	12	0	0	0	9.06408e-06	0.000245561
Bacteroidetes: Odoribacteraceae: Odoribacter splanchnicus	Odoribacter splanchnicus_&_28118	7677	8.22733e-24	146	0.0101039	0.000702809	0	0.033507	0.00115888
Bacteroidetes: Prevotellaceae: Prevotella lascolaii	Prevotella lascolaii_&_1776379	9292	1.26306e-18	120	0	0	0	0.0135467	5.85918e-05
Bacteroidetes: Bacteroidaceae: Bacteroides luhongzhouii	Bacteroides luhongzhouii_&_2650158	8302	1.01746e-21	136	0.00617041	0.000428616	0	0.0739964	0.000701974
Proteobacteria: Enterobacteriaceae: Leclercia adecarboxylata	Leclercia adecarboxylata_&_83655	18226	0.0356667	61	0	0	0	0.0375521	0.00150407
Bacteroidetes: Bacteroidaceae: Bacteroides clarus	Bacteroides clarus_&_626929	8189	4.51019e-22	138	0.00768176	0.000533879	0	0.0454072	0.00197728
Bacteroidetes: Bacteroidaceae: Bacteroides intestinalis	Bacteroides intestinalis_&_329854	8340	1.24647e-21	135	0.00383094	0.000265893	0	0.182132	0.000117935
Bacteroidetes: Bacteroidaceae: Bacteroides bouchesdurhonensis	Bacteroides bouchesdurhonensis_&_1841855	7854	3.18683e-23	143	0.0176084	0.001228	0	0.0104806	0.0002477
Bacteroidetes: Bacteroidaceae: Bacteroides ilei	Bacteroides ilei_&_1907658	9927.5	1.49913e-16	112	0	0	0	0.00803218	1.25699e-05
Bacteroidetes: Bacteroidaceae: Phocaeicola coprocola	Phocaeicola coprocola_&_310298	8068	4.03493e-22	144	0.0085172	0.000592113	0	0.0421252	0.0011478
Proteobacteria: Enterobacteriaceae: Enterobacter oligotrophicus	Enterobacter oligotrophicus_&_2478464	14340.5	0.00676487	152	0	0	0	0.156062	0.00426926
Bacteroidetes: Bacteroidaceae: Bacteroides pyogenes	Bacteroides pyogenes_&_310300	9203.5	1.17585e-18	124	0	0	0	0.00293055	3.43476e-05
Bacteroidetes: Bacteroidaceae: Bacteroides gallinarum	Bacteroides gallinarum_&_376806	7790.5	2.89782e-23	146	0.00800733	0.000556569	0	0.0217055	0.000606371
Bacteroidetes: Odoribacteraceae: Culturomica massiliensis	Culturomica massiliensis_&_1841857	11219	3.79161e-13	90	0	0	0	0.00648031	1.65259e-05
Firmicutes: Peptostreptococcaceae: [Clostridium] dakarense	[Clostridium] dakarense_&_1301100	17502	0.0263883	11	0	0	0	1.29086e-05	0.00060947
Proteobacteria: Pasteurellaceae: Nicoletella semolina	Nicoletella semolina_&_271160	17625	0.00373194	9	0	0	0	1.41236e-06	1.941e-05
Proteobacteria: Neisseriaceae: Kingella oralis	Kingella oralis_&_505	18332	4.30538e-06	13	0	0	0	1.30865e-05	0.000248402
Actinobacteria: Atopobiaceae: Atopobium deltae	Atopobium deltae_&_1393034	16909	0.805414	11	0	0	0	0.000166515	0.000213012
Proteobacteria: Pasteurellaceae: Pasteurella testudinis	Pasteurella testudinis_&_761	17032	0.213905	3	0	0	0	6.59608e-07	5.79399e-06
Firmicutes: Streptococcaceae: Lactococcus laudensis	Lactococcus laudensis_&_1494461	18242	0.00986712	39	0	0	0	0.000619368	0.000844154
Proteobacteria: Enterobacteriaceae: Citrobacter arsenatis	Citrobacter arsenatis_&_2546350	13607	0.000391826	146	0	0	0	0.00266591	0.00302816
Proteobacteria: Pectobacteriaceae: Brenneria nigrifluens	Brenneria nigrifluens_&_55210	15622	0.0136252	31	0	0	0	0.000129363	7.69579e-05
Proteobacteria: Pectobacteriaceae: Pectobacterium punjabense	Pectobacterium punjabense_&_2108399	15999	0.046166	22	0	0	0	0.000911781	0.000365088
Proteobacteria: Erwiniaceae: Erwinia psidii	Erwinia psidii_&_69224	16404	0.435546	40	0	0	0	0.000364269	0.00011076
Firmicutes: Lachnospiraceae: Blautia faecis	Blautia faecis_&_871665	15951	0.113278	41	0	0	0	0.00118806	0.000609366
Proteobacteria: Pseudomonadaceae: Pseudomonas reidholzensis	Pseudomonas reidholzensis_&_1785162	17310	0.29426	26	0	0	0	0.000503449	0.00207058
Proteobacteria: Pasteurellaceae: Rodentibacter trehalosifermentans	Rodentibacter trehalosifermentans_&_1908263	20998.5	2.82303e-09	70	0	0	0	0.00088494	0.00323164
Proteobacteria: Yersiniaceae: Rouxiella chamberiensis	Rouxiella chamberiensis_&_1513468	21682	5.03435e-10	92	0	0	0	0.000677415	0.00158869
Firmicutes: Aerococcaceae: Facklamia lactis	Facklamia lactis_&_2749967	10008.5	3.10004e-15	124	0	0	0	0.0149936	0.00134921
Firmicutes: Clostridiaceae: Clostridium septicum	Clostridium septicum_&_1504	19902	2.64006e-06	59	0	0	0	0.000535829	0.00404791
Proteobacteria: Enterobacteriaceae: Cronobacter condimenti	Cronobacter condimenti_&_1163710	14971	0.0227363	105	0	0	0	0.00196863	0.0019869
Proteobacteria: Yersiniaceae: Yersinia rohdei	Yersinia rohdei_&_29485	17217.5	0.467066	36	0	0	0	0.00153264	0.00138682
Firmicutes: Clostridiaceae: Clostridium sardiniense	Clostridium sardiniense_&_29369	18858	0.000437609	44	0	0	0	0.000962811	0.000418907
Fusobacteria: Leptotrichiaceae: Streptobacillus ratti	Streptobacillus ratti_&_1720557	12028	2.2377e-09	100	0	0	0	0.00109483	0.000193509
Proteobacteria: Enterobacteriaceae: Jejubacter calystegiae	Jejubacter calystegiae_&_2579935	13653.5	8.52866e-05	102	0	0	0	0.00158168	0.000612143
Proteobacteria: Enterobacteriaceae: Citrobacter farmeri	Citrobacter farmeri_&_67824	12892	1.79142e-05	151	0	0	0	0.0038839	0.00097415
Proteobacteria: Enterobacteriaceae: Enterobacter cloacae	Enterobacter cloacae_&_550	16198	0.474376	135	0	0	0	0.00254862	0.511922
Proteobacteria: Erwiniaceae: Mixta theicola	Mixta theicola_&_1458355	17360	0.489649	86	0	0	0	0.00284497	0.00644409
Proteobacteria: Enterobacteriaceae: Salmonella bongori	Salmonella bongori_&_54736	13583	0.000364097	147	0	0	0	0.00181008	0.00245572
Actinobacteria: Streptomycetaceae: Streptomyces ruber	Streptomyces ruber_&_83378	14202	4.76589e-06	44	0	0	0	0.000743124	4.39438e-05
Proteobacteria: Pasteurellaceae: Actinobacillus seminis	Actinobacillus seminis_&_722	22495	3.22043e-12	103	0	0	0	0.00302959	0.00841197
Proteobacteria: Pasteurellaceae: Pasteurella multocida	Pasteurella multocida_&_747	19926	5.87867e-07	52	0	0	0	0.000248144	0.000500193
Bacteroidetes: Bacteroidaceae: Phocaeicola abscessus	Phocaeicola abscessus_&_555313	16705.5	0.321366	2	0	0	0	1.69057e-05	0
Proteobacteria: Sulfurovaceae: Sulfurovum riftiae	Sulfurovum riftiae_&_1630136	17302	0.20755	17	0	0	0	2.49781e-05	4.23757e-05
Proteobacteria: Enterobacteriaceae: Enterobacter soli	Enterobacter soli_&_885040	16343	0.571481	125	0	0	0	0.000913298	0.00318679
Firmicutes: Peptostreptococcaceae: Romboutsia timonensis	Romboutsia timonensis_&_1776391	18801	1.99489e-05	27	0	0	0	6.82538e-05	0.00410754
Firmicutes: Staphylococcaceae: Staphylococcus coagulans	Staphylococcus coagulans_&_74706	12944	4.35391e-07	89	0	0	0	0.00125634	0.000257577
Firmicutes: Peptostreptococcaceae: Romboutsia weinsteinii	Romboutsia weinsteinii_&_2020949	18100	0.00309517	23	0	0	0	4.88895e-05	0.000668761
Proteobacteria: Enterobacteriaceae: Mangrovibacter phragmitis	Mangrovibacter phragmitis_&_1691903	16422	0.598599	93	0	0	0	0.00166646	0.00133636
Proteobacteria: Enterobacteriaceae: Citrobacter pasteurii	Citrobacter pasteurii_&_1563222	16314	0.560386	137	0	0	0	0.00601942	0.0057523
Actinobacteria: Streptosporangiaceae: Nonomuraea aridisoli	Nonomuraea aridisoli_&_2070368	11377	3.78828e-12	94	0	0	0	0.000811712	6.00725e-05
Proteobacteria: Enterobacteriaceae: Buttiauxella gaviniae	Buttiauxella gaviniae_&_82990	15844	0.118312	55	0	0	0	0.000310945	0.000900494
Proteobacteria: Yersiniaceae: Yersinia pseudotuberculosis	Yersinia pseudotuberculosis_&_633	11772	1.38951e-10	95	0	0	0	0.00108305	0.000128249
Proteobacteria: Pasteurellaceae: Necropsobacter massiliensis	Necropsobacter massiliensis_&_1400001	22568	7.55716e-11	131	-0.00871492	0	0.0006059	0.00436882	0.0169955
Proteobacteria: Morganellaceae: Xenorhabdus doucetiae	Xenorhabdus doucetiae_&_351671	16900	0.615938	2	0	0	0	7.13126e-06	1.50092e-06
Bacteroidetes: Barnesiellaceae: Barnesiella intestinihominis	Barnesiella intestinihominis_&_487174	12887	5.12556e-09	64	0	0	0	0.0248471	1.08921e-05
Firmicutes: Streptococcaceae: Streptococcus pasteurianus	Streptococcus pasteurianus_&_197614	17436	0.300978	45	0	0	0	0.0299608	0.00504568
Proteobacteria: Aeromonadaceae: Aeromonas australiensis	Aeromonas australiensis_&_1114880	17626	0.0535161	21	0	0	0	7.6028e-05	0.000173804
Firmicutes: Oscillospiraceae: Dysosmobacter welbionis	Dysosmobacter welbionis_&_2093857	15696	0.0243854	33	0	0	0	0.000817617	0.000494368
Firmicutes: Lachnospiraceae: Blautia obeum	Blautia obeum_&_40520	16257	0.289954	39	0	0	0	0.00338163	0.00192736
Proteobacteria: Enterobacteriaceae: Franconibacter daqui	Franconibacter daqui_&_2047724	17149	0.642047	64	0	0	0	0.00161631	0.00147625
Proteobacteria: Enterobacteriaceae: Kosakonia pseudosacchari	Kosakonia pseudosacchari_&_1646340	15514	0.0372942	55	0	0	0	0.000281617	0.00042429
Bacteroidetes: Tannerellaceae: Parabacteroides chinchillae	Parabacteroides chinchillae_&_871327	8335	1.78705e-21	137	0.00921728	0.000640939	0	0.0116457	0.000128696
Bacteroidetes: Bacteroidaceae: Bacteroides ovatus	Bacteroides ovatus_&_28116	8683	1.74499e-20	130	0	0	0	0.7002	0.00543082
Actinobacteria: Microbacteriaceae: Microbacterium paludicola	Microbacterium paludicola_&_300019	18982.5	0.00051962	52	0	0	0	0.000106446	0.000330528
Proteobacteria: Enterobacteriaceae: Intestinirhabdus alba	Intestinirhabdus alba_&_2899544	13793	0.00130461	168	0.00161886	0.000112274	0	0.00460109	0.005325
Proteobacteria: Neisseriaceae: Morococcus cerebrosus	Morococcus cerebrosus_&_1056807	19088	0.000187185	49	0	0	0	0.000161529	0.00195126
Bacteroidetes: Muribaculaceae: Muribaculum gordoncarteri	Muribaculum gordoncarteri_&_2530390	14457	1.63025e-05	40	0	0	0	0.00118875	4.95776e-05
Actinobacteria: Propionibacteriaceae: Cutibacterium porci	Cutibacterium porci_&_2605781	16445.5	0.460108	36	0	0	0	0.000149106	0.000209755
Proteobacteria: Alcanivoracaceae: Alcanivorax profundi	Alcanivorax profundi_&_2338368	14641.5	1.8839e-05	34	0	0	0	0.000164776	0
Actinobacteria: Bifidobacteriaceae: Bifidobacterium crudilactis	Bifidobacterium crudilactis_&_327277	16246	0.122544	18	0	0	0	4.67556e-05	7.84004e-06
Bacteroidetes: Prevotellaceae: Prevotella pectinovora	Prevotella pectinovora_&_1602169	14117	2.9248e-06	45	0	0	0	0.00194482	4.88265e-06
Firmicutes: Enterococcaceae: Enterococcus cecorum	Enterococcus cecorum_&_44008	19396.5	0.000149449	64	0	0	0	0.000344689	0.00241848
Firmicutes: Staphylococcaceae: Staphylococcus canis	Staphylococcus canis_&_2724942	19623	0.000859166	112	0	0	0	0.000354821	0.000848372
Firmicutes: Carnobacteriaceae: Atopobacter phocae	Atopobacter phocae_&_136492	18748	4.48357e-05	28	0	0	0	3.93993e-05	0.000420238
Firmicutes: Listeriaceae: Listeria valentina	Listeria valentina_&_2705293	17625	0.0538188	21	0	0	0	0.000226012	0.000615639
Firmicutes: Clostridiaceae: Clostridium tertium	Clostridium tertium_&_1559	19932	2.81916e-07	49	0	0	0	0.0203471	0.263631
Firmicutes: Carnobacteriaceae: Granulicatella balaenopterae	Granulicatella balaenopterae_&_137733	18207	0.000811385	21	0	0	0	2.54879e-05	0.000117542
Actinobacteria: Bifidobacteriaceae: Gardnerella swidsinskii	Gardnerella swidsinskii_&_2792979	17928	0.0260964	31	0	0	0	0.00197015	0.000314706
Fusobacteria: Leptotrichiaceae: Pseudostreptobacillus hongkongensis	Pseudostreptobacillus hongkongensis_&_1162717	11759	6.2694e-11	91	0	0	0	0.00159388	0.000133473
Actinobacteria: Geodermatophilaceae: Modestobacter excelsi	Modestobacter excelsi_&_2213161	12228	1.62124e-10	75	0	0	0	0.00186593	0.000123114
Bacteroidetes: Prevotellaceae: Prevotella intermedia	Prevotella intermedia_&_28131	16706	0.53056	5	0	0	0	8.17047e-05	8.26294e-06
Firmicutes: Clostridiaceae: Clostridium mediterraneense	Clostridium mediterraneense_&_1805472	18381	0.00255535	34	0	0	0	0.000121807	0.000298538
Firmicutes: Lactobacillaceae: Lactobacillus crispatus	Lactobacillus crispatus_&_47770	15247	0.00287964	37	0	0	0	0.00265733	0.000477756
Bacteroidetes: Muribaculaceae: Heminiphilus faecis	Heminiphilus faecis_&_2601703	14383.5	5.44247e-06	38	0	0	0	0.000366354	0
Firmicutes: Clostridiaceae: Clostridium fallax	Clostridium fallax_&_1533	18507	0.000169886	25	0	0	0	0.000802429	0.000585715
Proteobacteria: Enterobacteriaceae: Citrobacter freundii	Citrobacter freundii_&_546	15785	0.250963	148	0	0	0	0.171221	0.0397781
Firmicutes: Lactobacillaceae: Lactobacillus amylovorus	Lactobacillus amylovorus_&_1604	16770	0.726235	4	0	0	0	1.65016e-05	1.91051e-06
Bacteroidetes: Weeksellaceae: Chryseobacterium mucoviscidosis	Chryseobacterium mucoviscidosis_&_1945581	10635	8.85535e-14	110	0	0	0	0.0105966	0.000770598
Firmicutes: Planococcaceae: Tetzosporium hominis	Tetzosporium hominis_&_2020506	11328	2.27109e-11	107	0	0	0	0.00237648	0.000263643
Firmicutes: Clostridiaceae: Clostridium hydrogeniformans	Clostridium hydrogeniformans_&_349933	17236.5	0.20007	12	0	0	0	1.33138e-05	6.9453e-05
Actinobacteria: Streptomycetaceae: Streptomyces caelestis	Streptomyces caelestis_&_36816	15609	0.00171666	19	0	0	0	0.000127666	0
Bacteroidetes: Prevotellaceae: Prevotella multiformis	Prevotella multiformis_&_282402	16318.5	0.045014	8	0	0	0	0.000222239	0
Actinobacteria: Mycobacteriaceae: Mycobacterium hodleri	Mycobacterium hodleri_&_49897	11097.5	9.52162e-13	100	0	0	0	0.00060762	3.28432e-05
Firmicutes: Lactobacillaceae: Lactobacillus gallinarum	Lactobacillus gallinarum_&_52242	16903	0.820912	11	0	0	0	5.684e-05	0.000118422
Firmicutes: Lactobacillaceae: Lactobacillus gigeriorum	Lactobacillus gigeriorum_&_1203069	16770	0.726235	4	0	0	0	9.87765e-06	1.50112e-06
Firmicutes: Carnobacteriaceae: Jeotgalibaca arthritidis	Jeotgalibaca arthritidis_&_1868794	17825	0.00932519	18	0	0	0	3.27682e-05	0.000127148
Proteobacteria: Enterobacteriaceae: Citrobacter telavivensis	Citrobacter telavivensis_&_2653932	16123	0.454942	172	0	0	0	0.010224	0.0304299
Actinobacteria: Micromonosporaceae: Micromonospora craterilacus	Micromonospora craterilacus_&_1655439	10829	1.18643e-13	102	0	0	0	0.00110219	6.36308e-05
Proteobacteria: Beijerinckiaceae: Methylocella tundrae	Methylocella tundrae_&_227605	13113	1.91506e-08	61	0	0	0	0.000267073	1.3152e-05
Proteobacteria: Neisseriaceae: Neisseria iguanae	Neisseria iguanae_&_90242	16638	0.531632	12	0	0	0	2.53342e-05	1.03771e-05
Firmicutes: Lactobacillaceae: Liquorilactobacillus hordei	Liquorilactobacillus hordei_&_468911	16900	0.615938	2	0	0	0	2.39536e-05	2.5806e-06
Proteobacteria: Myxococcaceae: Corallococcus aberystwythensis	Corallococcus aberystwythensis_&_2316722	11157	7.34966e-12	109	0	0	0	0.00199593	0.00112364
Proteobacteria: Halomonadaceae: Cobetia crustatorum	Cobetia crustatorum_&_553385	11056.5	9.52189e-13	102	0	0	0	0.00473965	0.000543594
Proteobacteria: Yersiniaceae: Serratia plymuthica	Serratia plymuthica_&_82996	16314.5	0.123819	14	0	0	0	0.000149941	1.25171e-05
Bacteroidetes: Porphyromonadaceae: Porphyromonas levii	Porphyromonas levii_&_28114	15492	0.00209707	24	0	0	0	0.000264479	0.000105165
Proteobacteria: Enterobacteriaceae: Buttiauxella agrestis	Buttiauxella agrestis_&_82977	16504	0.440301	23	0	0	0	5.80669e-05	3.25054e-05
Proteobacteria: Rhizobiaceae: Neorhizobium alkalisoli	Neorhizobium alkalisoli_&_528178	15148	0.000401861	29	0	0	0	8.03753e-05	1.86865e-06
Proteobacteria: Alteromonadaceae: Agarivorans gilvus	Agarivorans gilvus_&_680279	16705.5	0.321366	2	0	0	0	0.000124031	0
Cyanobacteria: Spirulinaceae: Spirulina subsalsa	Spirulina subsalsa_&_54311	16965	0.156494	1	0	0	0	0	2.93166e-06
Spirochaetes: Spirochaetaceae: Bullifex porci	Bullifex porci_&_2606638	17050	0.59973	21	0	0	0	0.000378413	0.000455066
Proteobacteria: Rhodocyclaceae: Aromatoleum anaerobium	Aromatoleum anaerobium_&_182180	16769	0.917022	53	0	0	0	0.000103413	0.00019285
Proteobacteria: Enterobacteriaceae: Buttiauxella izardii	Buttiauxella izardii_&_82991	15668	0.021089	33	0	0	0	0.000106169	4.47251e-05
Proteobacteria: Myxococcaceae: Pyxidicoccus fallax	Pyxidicoccus fallax_&_394095	18648	0.00180714	45	0	0	0	0.00022219	0.00107617
Proteobacteria: Enterobacteriaceae: Enterobacter hormaechei	Enterobacter hormaechei_&_158836	16682	0.861641	127	0	0	0	0.130795	1.73091
Bacteroidetes: Rikenellaceae: Alistipes megaguti	Alistipes megaguti_&_2364787	14190	2.11694e-06	41	0	0	0	0.00252724	0
Bacteroidetes: Prevotellaceae: Prevotella mizrahii	Prevotella mizrahii_&_2606637	16399	0.298933	22	0	0	0	0.00100503	0.000178104
Firmicutes: Peptoniphilaceae: Finegoldia magna	Finegoldia magna_&_1260	16811	0.972291	61	0	0	0	0.000610019	0.00113941
Proteobacteria: Yersiniaceae: Rahnella contaminans	Rahnella contaminans_&_2703882	16303	0.306507	35	0	0	0	0.00128651	0.000489968
Firmicutes: Aerococcaceae: Abiotrophia defectiva	Abiotrophia defectiva_&_46125	17958	0.0222637	31	0	0	0	6.1432e-05	0.000265905
Bacteroidetes: Bacteroidaceae: Bacteroides reticulotermitis	Bacteroides reticulotermitis_&_1133319	12320	2.39227e-10	73	0	0	0	0.00205799	1.63381e-05
Bacteroidetes: Rikenellaceae: Alistipes ihumii	Alistipes ihumii_&_1470347	15673.5	0.00230633	18	0	0	0	7.23733e-05	0
Actinobacteria: Bifidobacteriaceae: Bifidobacterium phasiani	Bifidobacterium phasiani_&_2834431	13900	2.53669e-05	69	0	0	0	0.00193105	0.000238317
Actinobacteria: Atopobiaceae: Parolsenella massiliensis	Parolsenella massiliensis_&_1871022	14835	4.72325e-05	31	0	0	0	0.000427445	0
Firmicutes: Streptococcaceae: Streptococcus sanguinis	Streptococcus sanguinis_&_1305	24264	4.90226e-14	201	-0.0116593	0	0.000811438	0.00112659	0.0032208
Actinobacteria: Propionibacteriaceae: Cutibacterium modestum	Cutibacterium modestum_&_2559073	16738	0.822376	23	0	0	0	6.29056e-05	0.00016388
Actinobacteria: Corynebacteriaceae: Corynebacterium simulans	Corynebacterium simulans_&_146827	16974.5	0.739053	22	0	0	0	0.000232849	0.00110745
Proteobacteria: Erwiniaceae: Tatumella citrea	Tatumella citrea_&_53336	16205.5	0.179989	28	0	0	0	0.000190438	0.000175573
Proteobacteria: Erwiniaceae: Tatumella saanichensis	Tatumella saanichensis_&_480813	17616.5	0.106334	30	0	0	0	0.000360288	0.000264738
Firmicutes: Streptococcaceae: Streptococcus orisratti	Streptococcus orisratti_&_114652	21254.5	1.50813e-07	114	0	0	0	0.0016717	0.00422772
Bacteroidetes: Prevotellaceae: Prevotella marseillensis	Prevotella marseillensis_&_2479840	13943	1.31948e-06	48	0	0	0	0.00435632	0.000107043
Firmicutes: Erysipelotrichaceae: Faecalibacillus intestinalis	Faecalibacillus intestinalis_&_1982626	17167	0.42791	22	0	0	0	0.00094868	0.000211037
Firmicutes: Streptococcaceae: Streptococcus entericus	Streptococcus entericus_&_155680	17572	0.133577	31	0	0	0	0.00010399	9.77222e-05
Bacteroidetes: Muribaculaceae: Duncaniella freteri	Duncaniella freteri_&_2530391	14125.5	1.54131e-06	42	0	0	0	0.000538852	0
Firmicutes: Enterococcaceae: Enterococcus villorum	Enterococcus villorum_&_112904	17495.5	0.144726	26	0	0	0	0.000841015	0.00376994
Firmicutes: Lactobacillaceae: Lactobacillus gasseri	Lactobacillus gasseri_&_1596	16014	0.0802358	28	0	0	0	0.0127561	0.000704532
Firmicutes: Enterococcaceae: Enterococcus florum	Enterococcus florum_&_2480627	16965	0.156494	1	0	0	0	0	7.84082e-05
Firmicutes: Streptococcaceae: Streptococcus canis	Streptococcus canis_&_1329	19244	0.000724417	73	0	0	0	0.000335497	0.00292114
Proteobacteria: Hafniaceae: Edwardsiella piscicida	Edwardsiella piscicida_&_1263550	17570	0.253401	57	0	0	0	0.000266659	0.000948227
Firmicutes: Lactobacillaceae: Lactobacillus paragasseri	Lactobacillus paragasseri_&_2107999	15879	0.0382671	27	0	0	0	0.00096003	0.000116531
Firmicutes: Staphylococcaceae: Staphylococcus debuckii	Staphylococcus debuckii_&_2044912	17530	0.312661	67	0	0	0	0.000193697	0.00030329
Firmicutes: Staphylococcaceae: Staphylococcus ureilyticus	Staphylococcus ureilyticus_&_94138	19664	0.000335416	95	0	0	0	0.000381493	0.00124605
Proteobacteria: Burkholderiaceae: Ralstonia pickettii	Ralstonia pickettii_&_329	19313.5	0.00541052	136	0	0	0	0.00119707	0.00149789
Firmicutes: Veillonellaceae: Veillonella atypica	Veillonella atypica_&_39777	25168	9.78792e-17	220	-0.818797	0	0.0763934	0.358648	0.767604
Firmicutes: Veillonellaceae: Veillonella caviae	Veillonella caviae_&_248316	25127	4.44288e-19	157	-0.0620593	0	0.00439548	0.00685787	0.0441109
Actinobacteria: Coriobacteriaceae: Collinsella aerofaciens	Collinsella aerofaciens_&_74426	13141	1.60571e-07	71	0	0	0	0.299441	0.000150106
Firmicutes: Enterococcaceae: Vagococcus teuberi	Vagococcus teuberi_&_519472	16836.5	0.99464	6	0	0	0	2.22792e-05	1.8845e-05
Firmicutes: Streptococcaceae: Streptococcus pharyngis	Streptococcus pharyngis_&_1562651	18961	6.53759e-05	37	0	0	0	4.67923e-05	0.00225636
Proteobacteria: Pasteurellaceae: Haemophilus influenzae	Haemophilus influenzae_&_727	23619	6.27794e-13	166	-0.191019	0	0.014157	0.0302002	0.0993687
Proteobacteria: Hyphomicrobiaceae: Limoniibacter endophyticus	Limoniibacter endophyticus_&_1565040	16608	0.611288	25	0	0	0	0.00606994	0.00251723
Actinobacteria: Bifidobacteriaceae: Bifidobacterium felsineum	Bifidobacterium felsineum_&_2045440	13994	0.000284859	93	0	0	0	0.000691593	0.000703029
Firmicutes: Peptoniphilaceae: Lagierella massiliensis	Lagierella massiliensis_&_1689303	17235	0.142012	9	0	0	0	1.84124e-05	0.000159556
Proteobacteria: Pasteurellaceae: Aggregatibacter segnis	Aggregatibacter segnis_&_739	24012	6.9225e-14	177	-0.0917388	0	0.00656538	0.0183554	0.0594779
Proteobacteria: Pasteurellaceae: Haemophilus parahaemolyticus	Haemophilus parahaemolyticus_&_735	23340	6.44294e-13	143	-0.0255484	0	0.00178666	0.00785779	0.0140558
Proteobacteria: Pasteurellaceae: Aggregatibacter kilianii	Aggregatibacter kilianii_&_2025884	23507	2.84038e-13	148	-0.04522	0	0.00318405	0.00967857	0.0320683
Firmicutes: Streptococcaceae: Streptococcus ovis	Streptococcus ovis_&_82806	19047	0.000140712	45	0	0	0	0.000335023	0.000561716
Proteobacteria: Pasteurellaceae: Pasteurella bettyae	Pasteurella bettyae_&_752	23587	6.26008e-13	163	-0.100324	0	0.00720145	0.0303342	0.0813365
Proteobacteria: Pasteurellaceae: Haemophilus paraphrohaemolyticus	Haemophilus paraphrohaemolyticus_&_736	23564	1.21952e-12	169	-0.0727821	0	0.00517429	0.0314938	0.0627902
Proteobacteria: Pasteurellaceae: Haemophilus aegyptius	Haemophilus aegyptius_&_197575	23664	2.61412e-13	160	-0.0992609	0	0.00712245	0.0262605	0.0779073
Firmicutes: Streptococcaceae: Streptococcus loxodontisalivarius	Streptococcus loxodontisalivarius_&_1349415	20155	1.8831e-06	69	0	0	0	0.00012268	0.000506084
Proteobacteria: Neisseriaceae: Neisseria perflava	Neisseria perflava_&_33053	21414.5	4.37479e-07	144	-0.00588203	0	0.000408544	0.0165173	0.0283893
Firmicutes: Veillonellaceae: Veillonella tobetsuensis	Veillonella tobetsuensis_&_1110546	25102	3.78004e-17	197	-0.603716	0	0.0519625	0.0574817	0.182651
Firmicutes: Veillonellaceae: Veillonella denticariosi	Veillonella denticariosi_&_419208	24614	8.06845e-17	160	-0.196197	0	0.0145675	0.0380629	0.175929
Firmicutes: Staphylococcaceae: Staphylococcus caeli	Staphylococcus caeli_&_2201815	19153	0.00329803	95	0	0	0	0.000418253	0.00175126
Proteobacteria: Pasteurellaceae: Aggregatibacter aphrophilus	Aggregatibacter aphrophilus_&_732	23435	5.08683e-13	148	-0.032978	0	0.00231219	0.0161419	0.0448434
Proteobacteria: : Saezia sanguinis	Saezia sanguinis_&_1965230	23270	1.72633e-14	113	-0.00542948	0	0.000377052	0.0017852	0.00395733
Proteobacteria: Myxococcaceae: Corallococcus terminator	Corallococcus terminator_&_2316733	20959	1.36966e-07	93	0	0	0	0.000452949	0.00127442
Firmicutes: Veillonellaceae: Colibacter massiliensis	Colibacter massiliensis_&_1852379	21793	1.10468e-12	69	0	0	0	0.000262445	0.000922937
Proteobacteria: Pasteurellaceae: Rodentibacter pneumotropicus	Rodentibacter pneumotropicus_&_758	21225	1.36035e-08	90	0	0	0	0.00135413	0.00603826
Actinobacteria: Bifidobacteriaceae: Bifidobacterium colobi	Bifidobacterium colobi_&_2809026	13497	3.29819e-05	100	0	0	0	0.00147362	0.000903615
Proteobacteria: Erwiniaceae: Erwinia endophytica	Erwinia endophytica_&_1563158	17581	0.216107	49	0	0	0	0.00031497	0.00055196
Firmicutes: Staphylococcaceae: Staphylococcus schweitzeri	Staphylococcus schweitzeri_&_1654388	17252	0.647489	147	0	0	0	0.0067789	0.00601348
Firmicutes: Lachnospiraceae: Eisenbergiella porci	Eisenbergiella porci_&_2652274	15503	0.0181939	42	0	0	0	0.00115737	0.000371573
Firmicutes: Veillonellaceae: Megasphaera massiliensis	Megasphaera massiliensis_&_1232428	17790	0.0285933	24	0	0	0	0.0723006	0.00158803
Actinobacteria: Propionibacteriaceae: Cutibacterium avidum	Cutibacterium avidum_&_33010	16813	0.974158	58	0	0	0	0.0093658	0.0260485
Actinobacteria: Bifidobacteriaceae: Bifidobacterium animalis	Bifidobacterium animalis_&_28025	18170	0.0309741	52	0	0	0	0.0839631	0.42545
Firmicutes: Enterococcaceae: Enterococcus saigonensis	Enterococcus saigonensis_&_1805431	17339	0.29011	29	0	0	0	0.000272316	0.000592395
Firmicutes: Streptococcaceae: Streptococcus uberis	Streptococcus uberis_&_1349	16705.5	0.617306	8	0	0	0	6.11173e-05	9.3233e-06
Firmicutes: Staphylococcaceae: Staphylococcus auricularis	Staphylococcus auricularis_&_29379	20318	0.000201261	162	-0.00305516	0	0.000211992	0.000673463	0.0012148
Proteobacteria: Yersiniaceae: Serratia marcescens	Serratia marcescens_&_615	17494	0.0753224	17	0	0	0	0.000422907	0.00336981
Firmicutes: : Gemella bergeri	Gemella bergeri_&_84136	17745	0.019854	19	0	0	0	3.03216e-05	5.2219e-05
Actinobacteria: Lawsonellaceae: Lawsonella clevelandensis	Lawsonella clevelandensis_&_1528099	16325.5	0.131977	14	0	0	0	3.79721e-05	1.45965e-05
Bacteroidetes: Prevotellaceae: Prevotella pallens	Prevotella pallens_&_60133	16772	0.734462	4	0	0	0	1.64289e-05	1.12676e-05
Cyanobacteria: Aphanizomenonaceae: Cuspidothrix issatschenkoi	Cuspidothrix issatschenkoi_&_230752	20141	0.000809422	202	-0.00912803	0	0.000634713	0.00281955	0.00722867
Actinobacteria: Bifidobacteriaceae: Bifidobacterium hapali	Bifidobacterium hapali_&_1630172	14777.5	0.00128323	56	0	0	0	0.00073242	0.000126238
Actinobacteria: Bifidobacteriaceae: Bifidobacterium goeldii	Bifidobacterium goeldii_&_2306975	14635	0.000758003	59	0	0	0	0.00042383	0.000100614
Proteobacteria: Rhodanobacteraceae: Rhodanobacter fulvus	Rhodanobacter fulvus_&_219571	17213	0.59784	74	0	0	0	0.000723433	0.0013333
Actinobacteria: Bifidobacteriaceae: Bifidobacterium eulemuris	Bifidobacterium eulemuris_&_1765219	15091	0.003544	48	0	0	0	0.000120397	3.08121e-05
Actinobacteria: Actinomycetaceae: Schaalia odontolytica	Schaalia odontolytica_&_1660	22501	8.12107e-10	153	-0.00688939	0	0.000478678	0.000854654	0.0376579
Deinococcus-Thermus: Deinococcaceae: Deinococcus alpinitundrae	Deinococcus alpinitundrae_&_468913	18933	0.000771556	53	0	0	0	0.000200195	0.000354858
Proteobacteria: Neisseriaceae: Neisseria polysaccharea	Neisseria polysaccharea_&_489	19981	2.9474e-07	51	0	0	0	0.00034964	0.00126711
Proteobacteria: Neisseriaceae: Neisseria lactamica	Neisseria lactamica_&_486	18657	0.000450239	35	0	0	0	0.000512614	0.000781695
Firmicutes: Streptococcaceae: Streptococcus lutetiensis	Streptococcus lutetiensis_&_150055	21051.5	1.05265e-05	176	-0.00827707	0	0.000575372	0.00540101	0.0234409
Firmicutes: Staphylococcaceae: Staphylococcus nepalensis	Staphylococcus nepalensis_&_214473	20867	1.42503e-05	157	-0.00332966	0	0.000231061	0.000579121	0.00130384
Firmicutes: Streptococcaceae: Lactococcus piscium	Lactococcus piscium_&_1364	17957	0.00408273	19	0	0	0	8.39942e-05	0.000711991
Firmicutes: Streptococcaceae: Streptococcus cristatus	Streptococcus cristatus_&_45634	23752	1.26129e-11	247	-0.0237353	0.000227822	0.00189041	0.00256043	0.00730313
Actinobacteria: Micrococcaceae: Rothia amarae	Rothia amarae_&_169480	16902	0.742704	5	0	0	0	4.74117e-06	1.26977e-05
Firmicutes: Streptococcaceae: Streptococcus suis	Streptococcus suis_&_1307	19930	5.01509e-05	87	0	0	0	0.000348286	0.00176093
Firmicutes: Enterococcaceae: Enterococcus massiliensis	Enterococcus massiliensis_&_1640685	19759.5	3.00032e-05	70	0	0	0	0.0016028	0.00303384
Firmicutes: Streptococcaceae: Streptococcus catagoni	Streptococcus catagoni_&_2654874	17305	0.117669	11	0	0	0	4.7227e-06	2.1864e-05
Firmicutes: Streptococcaceae: Streptococcus merionis	Streptococcus merionis_&_400065	18348.5	0.00497978	38	0	0	0	7.02336e-05	0.00178657
Firmicutes: Vallitaleaceae: Vallitalea guaymasensis	Vallitalea guaymasensis_&_1185412	16901	0.610519	2	0	0	0	1.20559e-06	3.58665e-06
Firmicutes: Staphylococcaceae: Staphylococcus cornubiensis	Staphylococcus cornubiensis_&_1986155	18642.5	0.0245215	100	0	0	0	0.000401325	0.00123312
Firmicutes: Peptostreptococcaceae: Paeniclostridium sordellii	Paeniclostridium sordellii_&_1505	17876	0.00496292	17	0	0	0	0.00140556	0.000863698
Proteobacteria: Neisseriaceae: Neisseria cinerea	Neisseria cinerea_&_483	23321	6.02804e-13	141	-0.0174516	0	0.001217	0.00457505	0.0134801
Actinobacteria: Corynebacteriaceae: Corynebacterium pseudodiphtheriticum	Corynebacterium pseudodiphtheriticum_&_37637	15896	0.0635397	33	0	0	0	0.000473427	0.000222989
Proteobacteria: Oceanospirillaceae: Marinobacterium nitratireducens	Marinobacterium nitratireducens_&_518897	21197.5	2.46395e-05	276	-0.0360315	0.000676087	0.00322215	0.0145739	0.0328361
Firmicutes: Streptococcaceae: Streptococcus anginosus	Streptococcus anginosus_&_1328	21775	2.53656e-07	177	-0.0168114	0	0.00117209	0.00786573	0.0597994
Firmicutes: Streptococcaceae: Streptococcus infantarius	Streptococcus infantarius_&_102684	22701	7.41126e-09	236	-0.0423201	0.000335692	0.00332254	0.0075398	0.0286648
Firmicutes: Streptococcaceae: Streptococcus alactolyticus	Streptococcus alactolyticus_&_29389	22289.5	1.70282e-08	184	-0.00869691	0	0.000604645	0.00149326	0.00603315
Firmicutes: Lachnospiraceae: Mediterraneibacter massiliensis	Mediterraneibacter massiliensis_&_1720300	16534	0.577761	38	0	0	0	0.00111051	0.000481158
Proteobacteria: Burkholderiaceae: Ralstonia mannitolilytica	Ralstonia mannitolilytica_&_105219	19565	0.000150972	75	0	0	0	0.000455139	0.000830083
Proteobacteria: Pasteurellaceae: Actinobacillus ureae	Actinobacillus ureae_&_723	22520.5	2.16232e-12	102	0	0	0	0.00239218	0.00446978
Firmicutes: Streptococcaceae: Streptococcus agalactiae	Streptococcus agalactiae_&_1311	17391	0.475678	92	0	0	0	0.0343688	0.00103137
Proteobacteria: Neisseriaceae: Simonsiella muelleri	Simonsiella muelleri_&_72	21870	4.63025e-12	77	0	0	0	0.000274868	0.00102221
Proteobacteria: Burkholderiaceae: Paraburkholderia ferrariae	Paraburkholderia ferrariae_&_386056	20896	4.92771e-06	135	-0.00156798	0	0.000108743	0.000535883	0.000688919
Firmicutes: Streptococcaceae: Streptococcus urinalis	Streptococcus urinalis_&_149016	19121.5	0.00473349	102	0	0	0	0.090793	0.00643015
Proteobacteria: Pasteurellaceae: Pasteurella langaaensis	Pasteurella langaaensis_&_756	21446.5	6.38289e-10	82	0	0	0	0.000673892	0.00157901
Proteobacteria: Burkholderiaceae: Ralstonia insidiosa	Ralstonia insidiosa_&_190721	18894.5	0.0252972	152	0	0	0	0.0010163	0.00109612
Firmicutes: Streptococcaceae: Streptococcus ruminantium	Streptococcus ruminantium_&_1917441	20560	1.25423e-07	71	0	0	0	0.000345823	0.00198611
Firmicutes: Streptococcaceae: Streptococcus constellatus	Streptococcus constellatus_&_76860	21225	8.84182e-09	87	0	0	0	0.000755724	0.00476578
Firmicutes: Staphylococcaceae: Staphylococcus chromogenes	Staphylococcus chromogenes_&_46126	18044	0.148364	112	0	0	0	0.000816897	0.000662136
Firmicutes: Streptococcaceae: Streptococcus periodonticum	Streptococcus periodonticum_&_2490633	19544	0.000717585	99	0	0	0	0.00574315	0.0144811
Firmicutes: Streptococcaceae: Streptococcus hyovaginalis	Streptococcus hyovaginalis_&_149015	19904	4.80773e-06	63	0	0	0	0.000544547	0.00186146
Proteobacteria: Pasteurellaceae: Lonepinella koalarum	Lonepinella koalarum_&_53417	19492.5	3.85295e-06	44	0	0	0	4.11919e-05	0.000186323
Proteobacteria: Pasteurellaceae: Actinobacillus vicugnae	Actinobacillus vicugnae_&_2573093	17963	0.00707021	22	0	0	0	1.63715e-05	6.25753e-05
Proteobacteria: Pasteurellaceae: Mannheimia bovis	Mannheimia bovis_&_2770636	18495	0.000103683	23	0	0	0	2.2582e-05	0.000163191
Proteobacteria: Neisseriaceae: Neisseria bergeri	Neisseria bergeri_&_1906581	20630	6.62556e-07	87	0	0	0	0.00104452	0.00309499
Proteobacteria: Neisseriaceae: Neisseria mucosa	Neisseria mucosa_&_488	23102	1.32978e-13	116	-0.00948029	0	0.000659287	0.000744075	0.00334274
Proteobacteria: Pseudomonadaceae: Pseudomonas fulva	Pseudomonas fulva_&_47880	16641	0.223352	3	0	0	0	5.82742e-05	0
Proteobacteria: Neisseriaceae: Eikenella halliae	Eikenella halliae_&_1795832	20906	4.14222e-09	68	0	0	0	0.00036953	0.00361246
Firmicutes: Enterococcaceae: Enterococcus pallens	Enterococcus pallens_&_160454	17162	0.0736173	4	0	0	0	9.04194e-07	1.57675e-05
Firmicutes: Erysipelotrichaceae: Solobacterium moorei	Solobacterium moorei_&_102148	18675.5	4.82571e-05	26	0	0	0	0.000102403	0.000950824
Proteobacteria: Pasteurellaceae: [Haemophilus] ducreyi	[Haemophilus] ducreyi_&_730	17754	0.00477995	13	0	0	0	5.69799e-06	2.54073e-05
Firmicutes: Streptococcaceae: Streptococcus ferus	Streptococcus ferus_&_1345	19615	0.000134087	77	0	0	0	0.0004229	0.00212633
Actinobacteria: Bifidobacteriaceae: Bifidobacterium canis	Bifidobacterium canis_&_2610880	15353	0.00296859	32	0	0	0	0.00165573	3.74659e-05
Bacteroidetes: Bacteroidaceae: Phocaeicola salanitronis	Phocaeicola salanitronis_&_376805	8250	5.77454e-22	136	0.00554956	0.000385407	0	0.019649	4.69485e-05
Firmicutes: Oscillospiraceae: Vescimonas fastidiosa	Vescimonas fastidiosa_&_2714353	16144	0.166303	32	0	0	0	0.000327897	0.000809677
Bacteroidetes: Bacteroidaceae: Bacteroides togonis	Bacteroides togonis_&_1917883	9268	1.85879e-18	123	0	0	0	0.015443	0.000278215
Proteobacteria: Pasteurellaceae: Muribacter muris	Muribacter muris_&_67855	18712	2.43167e-05	25	0	0	0	0.000166871	0.000977197
Actinobacteria: Corynebacteriaceae: Corynebacterium heidelbergense	Corynebacterium heidelbergense_&_2055947	17343.5	0.224659	22	0	0	0	0.00010277	7.07784e-05
Proteobacteria: Morganellaceae: Photorhabdus thracensis	Photorhabdus thracensis_&_230089	16067	0.0279544	15	0	0	0	0.000670057	0.000166888
Firmicutes: Staphylococcaceae: Staphylococcus simulans	Staphylococcus simulans_&_1286	16965	0.689802	13	0	0	0	2.40403e-05	1.28455e-05
Proteobacteria: Enterobacteriaceae: Citrobacter europaeus	Citrobacter europaeus_&_1914243	13361	4.74791e-05	119	0	0	0	0.00665791	0.00739574
Firmicutes: Clostridiaceae: Clostridium phoceensis	Clostridium phoceensis_&_1650661	16165	0.139626	26	0	0	0	0.000605993	0.00073435
Firmicutes: Staphylococcaceae: Staphylococcus cohnii	Staphylococcus cohnii_&_29382	21737	3.2496e-07	178	-0.0077625	0	0.000539506	0.000776837	0.0046308
Firmicutes: Staphylococcaceae: Abyssicoccus albus	Abyssicoccus albus_&_1817405	21407.5	2.98068e-06	194	-0.0106475	0	0.000740757	0.00149687	0.00516516
Firmicutes: Streptococcaceae: Streptococcus porci	Streptococcus porci_&_502567	19615	1.34635e-05	56	0	0	0	0.000664788	0.00285081
Firmicutes: Lachnospiraceae: Faecalicatena contorta	Faecalicatena contorta_&_39482	16896	0.812503	8	0	0	0	4.63808e-05	5.25778e-06
Firmicutes: Enterococcaceae: Enterococcus phoeniculicola	Enterococcus phoeniculicola_&_154621	17999.5	0.002227	18	0	0	0	8.61817e-05	3.90031e-05
Proteobacteria: Sphingomonadaceae: Sphingomonas pituitosa	Sphingomonas pituitosa_&_99597	16837	0.994142	9	0	0	0	5.92651e-06	4.7804e-06
Bacteroidetes: Porphyromonadaceae: Porphyromonas somerae	Porphyromonas somerae_&_322095	15996	0.0100875	13	0	0	0	0.000203929	0
Proteobacteria: Morganellaceae: Photorhabdus noenieputensis	Photorhabdus noenieputensis_&_1208607	16575	0.282254	7	0	0	0	9.11506e-05	6.92751e-07
Proteobacteria: Pasteurellaceae: Rodentibacter heidelbergensis	Rodentibacter heidelbergensis_&_1908258	19589	2.14025e-06	45	0	0	0	0.000165886	0.000647989
Proteobacteria: Pasteurellaceae: Rodentibacter rarus	Rodentibacter rarus_&_1908260	19537	2.01815e-05	55	0	0	0	0.000568317	0.0016643
Firmicutes: Staphylococcaceae: Staphylococcus croceilyticus	Staphylococcus croceilyticus_&_319942	19819.5	0.000993521	144	0	0	0	0.000566169	0.00116851
Firmicutes: Clostridiaceae: Clostridium culturomicium	Clostridium culturomicium_&_1499683	18076	0.000810492	17	0	0	0	3.02183e-05	0.000559583
Proteobacteria: Pasteurellaceae: Mannheimia granulomatis	Mannheimia granulomatis_&_85402	18196	0.000893645	21	0	0	0	2.17696e-05	7.18044e-05
Proteobacteria: Pasteurellaceae: Actinobacillus indolicus	Actinobacillus indolicus_&_51049	18211	0.00446393	30	0	0	0	5.24453e-05	8.63568e-05
Proteobacteria: Pasteurellaceae: Otariodibacter oris	Otariodibacter oris_&_1032623	19002	7.53833e-06	30	0	0	0	1.91333e-05	0.000113062
Firmicutes: Carnobacteriaceae: Dolosigranulum pigrum	Dolosigranulum pigrum_&_29394	16629	0.671848	30	0	0	0	0.000284266	8.11808e-05
Firmicutes: Staphylococcaceae: Staphylococcus argenteus	Staphylococcus argenteus_&_985002	19104	0.0222798	208	-0.00832243	0	0.000578534	0.00495327	0.00631819
Proteobacteria: Pasteurellaceae: Canicola haemoglobinophilus	Canicola haemoglobinophilus_&_733	19866	3.95679e-07	48	0	0	0	5.2339e-05	0.000319186
Firmicutes: Staphylococcaceae: Staphylococcus devriesei	Staphylococcus devriesei_&_586733	18733	0.0351268	141	0	0	0	0.00104539	0.00325344
Firmicutes: Staphylococcaceae: Staphylococcus intermedius	Staphylococcus intermedius_&_1285	19063.5	0.0052214	98	0	0	0	0.000379817	0.00123451
Proteobacteria: Pasteurellaceae: Cricetibacter osteomyelitidis	Cricetibacter osteomyelitidis_&_1521931	18386.5	0.00037605	24	0	0	0	4.21806e-05	9.06326e-05
Proteobacteria: Pasteurellaceae: Mannheimia haemolytica	Mannheimia haemolytica_&_75985	17690	0.032704	20	0	0	0	4.02033e-05	0.000103311
Proteobacteria: Pasteurellaceae: Avibacterium avium	Avibacterium avium_&_751	17564	0.0428339	16	0	0	0	0.000175973	0.000131047
Firmicutes: Lachnospiraceae: Oribacterium sinus	Oribacterium sinus_&_237576	21415	1.41276e-09	85	0	0	0	0.000611999	0.00209684
Firmicutes: Streptococcaceae: Streptococcus phocae	Streptococcus phocae_&_119224	16966.5	0.646566	10	0	0	0	2.205e-05	2.08402e-05
Firmicutes: Peptoniphilaceae: Peptoniphilus senegalensis	Peptoniphilus senegalensis_&_1465757	17976	0.0149283	28	0	0	0	0.000296518	0.00425566
Actinobacteria: Nocardiaceae: Rhodococcus qingshengii	Rhodococcus qingshengii_&_334542	17337	0.448375	61	0	0	0	0.00545005	0.0134907
Firmicutes: Staphylococcaceae: Staphylococcus pseudintermedius	Staphylococcus pseudintermedius_&_283734	17565	0.18559	40	0	0	0	0.000142836	0.000199724
Proteobacteria: Neisseriaceae: Neisseria gonorrhoeae	Neisseria gonorrhoeae_&_485	18906	0.000738318	51	0	0	0	0.000551012	0.0012111
Firmicutes: Eubacteriales Family XIII. Incertae Sedis: Mogibacterium pumilum	Mogibacterium pumilum_&_86332	18041.5	0.0217927	36	0	0	0	0.000116531	0.000621057
Firmicutes: Lactobacillaceae: Limosilactobacillus pontis	Limosilactobacillus pontis_&_35787	17030	0.218592	3	0	0	0	7.25128e-06	2.00349e-05
Bacteroidetes: Prevotellaceae: Paraprevotella clara	Paraprevotella clara_&_454154	8404	2.02124e-21	134	0.00385839	0.000267801	0	0.00597023	8.00003e-05
Bacteroidetes: Hymenobacteraceae: Hymenobacter wooponensis	Hymenobacter wooponensis_&_1525360	16462	0.363875	21	0	0	0	0.00276247	0.0078883
Firmicutes: Lachnospiraceae: Roseburia inulinivorans	Roseburia inulinivorans_&_360807	15440	0.0208108	49	0	0	0	0.00619524	0.00141308
Bacteroidetes: Bacteroidaceae: Bacteroides caecimuris	Bacteroides caecimuris_&_1796613	6837	1.16456e-26	161	0.0749372	0.00533152	0	0.0774867	0.0022869
Proteobacteria: Enterobacteriaceae: Kosakonia arachidis	Kosakonia arachidis_&_551989	17752	0.151094	56	0	0	0	0.00032117	0.000669521
Firmicutes: Peptostreptococcaceae: Clostridioides difficile	Clostridioides difficile_&_1496	18591	0.00028496	30	0	0	0	0.0653947	0.188527
Bacteroidetes: Bacteroidaceae: Bacteroides zhangwenhongii	Bacteroides zhangwenhongii_&_2650157	7485	1.75826e-24	149	0.0338179	0.00237177	0	0.0615973	0.00363795
Proteobacteria: Pasteurellaceae: Avibacterium paragallinarum	Avibacterium paragallinarum_&_728	18086	0.000210648	14	0	0	0	6.04331e-06	0.000176053
Proteobacteria: Pectobacteriaceae: Lonsdalea britannica	Lonsdalea britannica_&_1082704	15724	0.0536864	44	0	0	0	0.000442274	0.00026496
Bacteroidetes: Bacteroidaceae: Phocaeicola massiliensis	Phocaeicola massiliensis_&_204516	6852.5	1.14843e-26	160	0.0845531	0.00603592	0	0.136831	0.000400407
Firmicutes: : Gemella asaccharolytica	Gemella asaccharolytica_&_502393	17480	0.0817338	17	0	0	0	0.000142801	0.000124163
Firmicutes: Streptococcaceae: Streptococcus criceti	Streptococcus criceti_&_1333	19435	2.70547e-07	33	0	0	0	1.82914e-05	0.000578738
Firmicutes: Streptococcaceae: Streptococcus henryi	Streptococcus henryi_&_439219	20786	1.03359e-07	81	0	0	0	0.000385405	0.00288997
Fusobacteria: Leptotrichiaceae: Caviibacter abscessus	Caviibacter abscessus_&_1766719	17165	0.170676	7	0	0	0	9.58704e-05	4.07459e-05
Bacteroidetes: Bacteroidaceae: Bacteroides thetaiotaomicron	Bacteroides thetaiotaomicron_&_818	6663	6.85792e-27	169	0.0767399	0.00546321	0	1.80025	0.0916754
Firmicutes: Streptococcaceae: Streptococcus devriesei	Streptococcus devriesei_&_231233	17687	0.00456373	11	0	0	0	6.80996e-06	4.7722e-05
Firmicutes: Peptostreptococcaceae: Peptacetobacter hiranonis	Peptacetobacter hiranonis_&_89152	17039	0.558827	15	0	0	0	0.000220402	0.000145747
Bacteroidetes: Bacteroidaceae: Bacteroides ndongoniae	Bacteroides ndongoniae_&_1903262	9449	4.17415e-18	118	0	0	0	0.0114561	0.000162817
Actinobacteria: Actinomycetaceae: Schaalia turicensis	Schaalia turicensis_&_131111	16743.5	0.855937	32	0	0	0	0.000568325	0.000641659
Proteobacteria: Pasteurellaceae: Spirabiliibacterium falconis	Spirabiliibacterium falconis_&_572023	17297	0.0724169	8	0	0	0	2.33985e-06	1.40966e-05
Firmicutes: Lachnospiraceae: Lachnoanaerobaculum gingivalis	Lachnoanaerobaculum gingivalis_&_2490855	22552	1.65083e-11	117	-0.00347461	0	0.000241132	0.00105127	0.00511856
Firmicutes: Staphylococcaceae: Staphylococcus edaphicus	Staphylococcus edaphicus_&_1955013	17271	0.453033	45	0	0	0	0.000137167	0.000232114
Actinobacteria: Catenulisporaceae: Catenulispora pinistramenti	Catenulispora pinistramenti_&_2705254	18038	0.00905299	27	0	0	0	4.44384e-05	0.00018119
Proteobacteria: Pasteurellaceae: Mannheimia varigena	Mannheimia varigena_&_85404	18145.5	0.000271725	16	0	0	0	9.08971e-06	8.26536e-05
Candidatus Saccharibacteria: Candidatus Nanogingivalaceae: Candidatus Nanogingivalis gingivitcus	Candidatus Nanogingivalis gingivitcus_&_2171992	16837	0.995427	15	0	0	0	0.000197551	0.000108031
Firmicutes: Streptococcaceae: Streptococcus chenjunshii	Streptococcus chenjunshii_&_2173853	17830	0.00897441	18	0	0	0	3.50418e-05	0.000182474
Firmicutes: Bacillaceae: Oceanobacillus piezotolerans	Oceanobacillus piezotolerans_&_2448030	16515	0.214816	8	0	0	0	3.35034e-05	1.58352e-05
Firmicutes: Oscillospiraceae: Angelakisella massiliensis	Angelakisella massiliensis_&_1871018	15788	0.0358754	32	0	0	0	0.000423844	0.000637602
Proteobacteria: Pseudomonadaceae: Pseudomonas alloputida	Pseudomonas alloputida_&_1940621	16055	0.0255943	15	0	0	0	0.00117225	3.29916e-06
Actinobacteria: Micrococcaceae: Rothia dentocariosa	Rothia dentocariosa_&_2047	17575.5	0.125974	30	0	0	0	7.6617e-05	6.52296e-05
Proteobacteria: Enterobacteriaceae: Enterobacter quasihormaechei	Enterobacter quasihormaechei_&_2529382	19016	0.0030178	79	0	0	0	0.00467208	0.0434484
Firmicutes: Streptococcaceae: Streptococcus ursoris	Streptococcus ursoris_&_648567	17873.5	0.00948495	20	0	0	0	0.00011772	0.00184588
Firmicutes: Lachnospiraceae: Shuttleworthia satelles	Shuttleworthia satelles_&_177972	17237.5	0.198952	12	0	0	0	2.34149e-05	0.00015069
Proteobacteria: Rhodobacteraceae: Thermohalobaculum xanthum	Thermohalobaculum xanthum_&_2753746	14978	0.000351282	35	0	0	0	0.000213261	2.77364e-05
Firmicutes: Streptococcaceae: Streptococcus hillyeri	Streptococcus hillyeri_&_2282420	17418.5	0.278942	38	0	0	0	0.00293881	0.00882719
Firmicutes: Clostridiaceae: Clostridium thermobutyricum	Clostridium thermobutyricum_&_29372	18325	0.00242249	31	0	0	0	0.00140486	0.000248653
Firmicutes: Streptococcaceae: Streptococcus gallolyticus	Streptococcus gallolyticus_&_315405	18325	0.00364405	34	0	0	0	0.00292968	0.000617207
Spirochaetes: Treponemataceae: Treponema phagedenis	Treponema phagedenis_&_162	17884.5	0.00187734	14	0	0	0	1.339e-05	0.000152564
Proteobacteria: Chromatiaceae: Lamprocystis purpurea	Lamprocystis purpurea_&_61598	16381	0.114198	10	0	0	0	0.000157087	1.9554e-06
Firmicutes: Streptococcaceae: Streptococcus macacae	Streptococcus macacae_&_1339	18080	0.000779476	17	0	0	0	1.51793e-05	7.06047e-05
Proteobacteria: Pasteurellaceae: Actinobacillus porcitonsillarum	Actinobacillus porcitonsillarum_&_189834	18427	0.000552283	27	0	0	0	0.000362855	0.00056015
Firmicutes: Streptococcaceae: Streptococcus plurextorum	Streptococcus plurextorum_&_456876	18876.5	0.00190601	60	0	0	0	0.000140134	0.000404859
Proteobacteria: Pasteurellaceae: Actinobacillus minor	Actinobacillus minor_&_51047	18462	4.82241e-05	20	0	0	0	2.33436e-05	7.71795e-05
Firmicutes: Clostridiaceae: Paraclostridium dentum	Paraclostridium dentum_&_2662455	17361.5	0.0663731	10	0	0	0	1.87346e-05	7.36882e-05
Proteobacteria: Erwiniaceae: Pantoea brenneri	Pantoea brenneri_&_472694	17963	0.11149	72	0	0	0	0.0264396	0.00959469
Firmicutes: Peptostreptococcaceae: Romboutsia lituseburensis	Romboutsia lituseburensis_&_1537	17623	0.00382029	9	0	0	0	3.59766e-06	0.000206888
Firmicutes: Streptococcaceae: Streptococcus zalophi	Streptococcus zalophi_&_640031	17617.5	0.000457607	6	0	0	0	0	1.4576e-05
Firmicutes: Veillonellaceae: Veillonella rodentium	Veillonella rodentium_&_248315	24359	1.63025e-15	167	-0.12651	0	0.00916498	0.0388565	0.177671
Proteobacteria: Neisseriaceae: Neisseria macacae	Neisseria macacae_&_496	21923	4.31768e-10	104	0	0	0	0.000862028	0.00362089
Proteobacteria: Pasteurellaceae: Rodentibacter ratti	Rodentibacter ratti_&_1906745	20327	5.7543e-08	57	0	0	0	0.000334497	0.000786287
Firmicutes: Veillonellaceae: Megasphaera hutchinsoni	Megasphaera hutchinsoni_&_1588748	17234	0.143011	9	0	0	0	9.36048e-06	9.92432e-05
Proteobacteria: Cardiobacteriaceae: Suttonella ornithocola	Suttonella ornithocola_&_279832	16837	0.989932	3	0	0	0	1.31345e-06	2.11298e-06
Firmicutes: Streptococcaceae: Streptococcus himalayensis	Streptococcus himalayensis_&_1888195	19260	6.80652e-06	38	0	0	0	7.87274e-05	0.0012041
Firmicutes: Peptostreptococcaceae: Clostridioides mangenotii	Clostridioides mangenotii_&_1540	17163	0.0727405	4	0	0	0	1.03769e-06	3.10183e-05
Firmicutes: Bacillaceae: Virgibacillus indicus	Virgibacillus indicus_&_2024554	17356.5	0.00432984	4	0	0	0	0	4.3826e-05
Bacteroidetes: Barnesiellaceae: Barnesiella viscericola	Barnesiella viscericola_&_397865	10802	3.23788e-14	97	0	0	0	0.00369853	9.38971e-05
Firmicutes: Clostridiaceae: Clostridium acidisoli	Clostridium acidisoli_&_91624	17356.5	0.00432984	4	0	0	0	0	1.96473e-05
Proteobacteria: Moraxellaceae: Acinetobacter equi	Acinetobacter equi_&_1324350	17095.5	0.0443974	2	0	0	0	0	1.04032e-05
Proteobacteria: Pseudoalteromonadaceae: Flocculibacter collagenilyticus	Flocculibacter collagenilyticus_&_2744479	17095.5	0.0443974	2	0	0	0	0	4.4612e-05
Firmicutes: Lactobacillaceae: Companilactobacillus hulinensis	Companilactobacillus hulinensis_&_2486007	16901	0.610519	2	0	0	0	1.15462e-06	4.52782e-06
Cyanobacteria: Leptolyngbyaceae: Leptolyngbya valderiana	Leptolyngbya valderiana_&_322865	17095.5	0.0443974	2	0	0	0	0	1.24226e-05
Firmicutes: Peptostreptococcaceae: Terrisporobacter glycolicus	Terrisporobacter glycolicus_&_36841	17100.5	0.301886	8	0	0	0	2.91635e-05	6.19006e-05
Firmicutes: Peptoniphilaceae: Anaerococcus marasmi	Anaerococcus marasmi_&_2057797	17250.5	0.275199	18	0	0	0	6.80058e-05	0.000632976
Firmicutes: Lachnospiraceae: Dorea longicatena	Dorea longicatena_&_88431	16068.5	0.145538	36	0	0	0	0.000509965	0.000505879
Firmicutes: Enterococcaceae: Enterococcus dispar	Enterococcus dispar_&_44009	18986	0.000213966	45	0	0	0	0.000976953	0.000282761
Bacteroidetes: Tannerellaceae: Parabacteroides timonensis	Parabacteroides timonensis_&_1871013	8615	1.04159e-20	131	0	0	0	0.011553	0.00027324
Proteobacteria: Zoogloeaceae: Azoarcus taiwanensis	Azoarcus taiwanensis_&_666964	17150	0.420113	19	0	0	0	5.95276e-05	2.43742e-05
Cyanobacteria: Calotrichaceae: Calothrix elsteri	Calothrix elsteri_&_1247191	17487	0.00140047	5	0	0	0	0	3.73593e-05
Bacteroidetes: Prevotellaceae: Prevotella stercorea	Prevotella stercorea_&_363265	13047	1.34282e-08	62	0	0	0	0.0100528	0.000114367
Firmicutes: Veillonellaceae: Veillonella montpellierensis	Veillonella montpellierensis_&_187328	22679.5	1.06344e-12	106	0	0	0	0.000735305	0.00498985
Firmicutes: Bacillaceae: Salimicrobium flavidum	Salimicrobium flavidum_&_570947	17095.5	0.0443974	2	0	0	0	0	0.000131915
Proteobacteria: Erwiniaceae: Erwinia aphidicola	Erwinia aphidicola_&_68334	16899	0.831283	11	0	0	0	3.84398e-05	7.32084e-06
Proteobacteria: Yersiniaceae: Serratia proteamaculans	Serratia proteamaculans_&_28151	17095.5	0.0443974	2	0	0	0	0	6.34093e-05
Actinobacteria: Bifidobacteriaceae: Bifidobacterium tsurumiense	Bifidobacterium tsurumiense_&_356829	15980	0.0414258	22	0	0	0	4.35627e-05	5.69306e-06
Actinobacteria: Bifidobacteriaceae: Bifidobacterium simiiventris	Bifidobacterium simiiventris_&_2834434	14096.5	0.000183021	78	0	0	0	0.00118573	0.00022618
Bacteroidetes: Bacteroidaceae: Bacteroides eggerthii	Bacteroides eggerthii_&_28111	9591	4.8066e-17	123	0	0	0	0.199058	0.000126304
Bacteroidetes: Porphyromonadaceae: Sanguibacteroides justesenii	Sanguibacteroides justesenii_&_1547597	12348	3.08409e-10	73	0	0	0	0.00631363	0.000378217
Proteobacteria: Pasteurellaceae: Rodentibacter heylii	Rodentibacter heylii_&_1906744	20841	1.31486e-08	71	0	0	0	0.000561664	0.00193276
Bacteroidetes: Barnesiellaceae: Coprobacter secundus	Coprobacter secundus_&_1501392	9074.5	4.67301e-19	126	0	0	0	0.0077077	6.73256e-05
Proteobacteria: Pasteurellaceae: Actinobacillus porcinus	Actinobacillus porcinus_&_51048	19395.5	3.50568e-05	52	0	0	0	0.000106893	0.00093632
Actinobacteria: Eggerthellaceae: Eggerthella guodeyinii	Eggerthella guodeyinii_&_2690837	14776	0.00079723	51	0	0	0	0.00078206	0.000292704
Actinobacteria: Bifidobacteriaceae: Bifidobacterium simiarum	Bifidobacterium simiarum_&_2045441	16093	0.174146	39	0	0	0	0.000388109	0.000563384
Bacteroidetes: Bacteroidaceae: Bacteroides caecicola	Bacteroides caecicola_&_1462569	10018	1.94918e-16	109	0	0	0	0.00563946	6.49768e-05
Proteobacteria: Pasteurellaceae: Bibersteinia trehalosi	Bibersteinia trehalosi_&_47735	18856	2.29004e-06	23	0	0	0	3.32725e-05	8.28052e-05
Firmicutes: Peptostreptococcaceae: Romboutsia hominis	Romboutsia hominis_&_1507512	18297.5	0.00124107	26	0	0	0	0.0001086	0.0271278
Proteobacteria: Neisseriaceae: Kingella denitrificans	Kingella denitrificans_&_502	21085	2.01669e-09	72	0	0	0	0.000197722	0.00126962
Proteobacteria: Pasteurellaceae: Rodentibacter myodis	Rodentibacter myodis_&_1907939	21240.5	3.23826e-10	70	0	0	0	0.000203337	0.000691235
Proteobacteria: Pasteurellaceae: Rodentibacter haemolyticus	Rodentibacter haemolyticus_&_2778911	21320	2.48318e-10	72	0	0	0	0.000218463	0.00079465
Firmicutes: Lactobacillaceae: Ligilactobacillus ruminis	Ligilactobacillus ruminis_&_1623	16964.5	0.651583	10	0	0	0	0.000625449	3.05279e-05
Bacteroidetes: Prevotellaceae: Prevotella salivae	Prevotella salivae_&_228604	16513	0.211954	8	0	0	0	6.63043e-05	1.33334e-05
Bacteroidetes: Porphyromonadaceae: Porphyromonas asaccharolytica	Porphyromonas asaccharolytica_&_28123	16447.5	0.0834632	6	0	0	0	6.05059e-05	0
Firmicutes: Oscillospiraceae: Agathobaculum desmolans	Agathobaculum desmolans_&_39484	16204	0.106864	19	0	0	0	0.000303593	0.000200241
Firmicutes: : Ndongobacter massiliensis	Ndongobacter massiliensis_&_1871025	16837	0.989932	3	0	0	0	1.6868e-06	3.67974e-06
Firmicutes: Clostridiaceae: Clostridium nigeriense	Clostridium nigeriense_&_1805470	18914	2.31876e-05	31	0	0	0	0.00014968	0.00113429
Actinobacteria: Bifidobacteriaceae: Bifidobacterium thermacidophilum	Bifidobacterium thermacidophilum_&_246618	14054	2.15337e-06	46	0	0	0	0.00127501	6.61052e-06
Firmicutes: Peptostreptococcaceae: Romboutsia maritimum	Romboutsia maritimum_&_2020948	18274.5	0.00148047	26	0	0	0	6.35992e-05	0.0012337
Bacteroidetes: Porphyromonadaceae: Macellibacteroides fermentans	Macellibacteroides fermentans_&_879969	16641	0.223352	3	0	0	0	3.92706e-05	0
Bacteroidetes: Rikenellaceae: Alistipes indistinctus	Alistipes indistinctus_&_626932	12900	2.82977e-09	61	0	0	0	0.0042978	0
Firmicutes: Bacillaceae: Pontibacillus litoralis	Pontibacillus litoralis_&_516703	14319	3.97789e-06	39	0	0	0	0.000917617	0
Firmicutes: Peptoniphilaceae: Parvimonas parva	Parvimonas parva_&_2769485	17354	0.243153	25	0	0	0	0.001079	0.000428465
Bacteroidetes: Prevotellaceae: Alloprevotella tannerae	Alloprevotella tannerae_&_76122	14190	2.11694e-06	41	0	0	0	0.0018796	0
Firmicutes: Lactobacillaceae: Leuconostoc holzapfelii	Leuconostoc holzapfelii_&_434464	18764	0.00112547	47	0	0	0	0.000151558	0.00201237
Firmicutes: Eubacteriales Family XIII. Incertae Sedis: Mogibacterium diversum	Mogibacterium diversum_&_114527	17160	0.318371	13	0	0	0	4.78251e-05	3.31057e-05
Proteobacteria: Vibrionaceae: Vibrio kanaloae	Vibrio kanaloae_&_170673	16770	0.485439	1	0	0	0	8.6541e-06	0
Proteobacteria: Enterobacteriaceae: Enterobacter huaxiensis	Enterobacter huaxiensis_&_2494702	19193.5	0.000997076	74	0	0	0	0.00213995	0.00528262
Bacteroidetes: Rikenellaceae: Alistipes onderdonkii	Alistipes onderdonkii_&_328813	14336	9.3231e-06	42	0	0	0	0.204686	0.00139756
Firmicutes: Streptococcaceae: Streptococcus downei	Streptococcus downei_&_1317	19434	0.000226266	71	0	0	0	0.00014944	0.00162895
Actinobacteria: Coriobacteriaceae: Collinsella intestinalis	Collinsella intestinalis_&_147207	14383.5	5.44247e-06	38	0	0	0	0.0182956	0
Firmicutes: Streptococcaceae: Streptococcus pseudoporcinus	Streptococcus pseudoporcinus_&_361101	17642.5	0.0951928	30	0	0	0	0.000165906	0.00316096
Bacteroidetes: Tannerellaceae: Parabacteroides provencensis	Parabacteroides provencensis_&_1944636	11904	2.02435e-11	79	0	0	0	0.00266077	5.63382e-06
Proteobacteria: Pectobacteriaceae: Dickeya aquatica	Dickeya aquatica_&_1401087	17111	0.562377	29	0	0	0	0.000514905	0.000684459
Firmicutes: Staphylococcaceae: Staphylococcus equorum	Staphylococcus equorum_&_246432	17431	0.0876539	15	0	0	0	3.03784e-05	0.000238523
Actinobacteria: Coriobacteriaceae: Senegalimassilia anaerobia	Senegalimassilia anaerobia_&_1473216	14894	0.00037372	39	0	0	0	0.00679863	0.000394706
Actinobacteria: Pseudonocardiaceae: Lentzea terrae	Lentzea terrae_&_2200761	17233.5	0.203452	12	0	0	0	0.000118178	0.00178493
Proteobacteria: Stappiaceae: Pseudovibrio stylochi	Pseudovibrio stylochi_&_1807766	17041	0.670342	30	0	0	0	0.000345526	0.00135134
Firmicutes: Lachnospiraceae: Enterocloster citroniae	Enterocloster citroniae_&_358743	16649	0.688141	27	0	0	0	0.00899576	0.00122633
Firmicutes: Streptococcaceae: Lactococcus lactis	Lactococcus lactis_&_1358	17398.5	0.229316	28	0	0	0	0.00312733	0.00653254
Bacteroidetes: Muribaculaceae: Duncaniella dubosii	Duncaniella dubosii_&_2518971	13723	3.98353e-07	51	0	0	0	0.000939886	3.56809e-06
Proteobacteria: Pasteurellaceae: Actinobacillus pleuropneumoniae	Actinobacillus pleuropneumoniae_&_715	17103	0.372299	11	0	0	0	5.09178e-05	5.28769e-05
Bacteroidetes: Weeksellaceae: Chryseobacterium phosphatilyticum	Chryseobacterium phosphatilyticum_&_475075	14114	2.85208e-06	45	0	0	0	0.000391066	3.00471e-06
Firmicutes: Selenomonadaceae: Anaerovibrio slackiae	Anaerovibrio slackiae_&_2652309	17363	0.0283754	7	0	0	0	2.96313e-06	5.12461e-05
Firmicutes: Oscillospiraceae: Solibaculum mannosilyticum	Solibaculum mannosilyticum_&_2780922	16796	0.9277	22	0	0	0	0.0010463	0.015198
Firmicutes: Eubacteriales Family XIII. Incertae Sedis: Hornefia porci	Hornefia porci_&_2652292	18342	2.82934e-05	16	0	0	0	9.81065e-05	0.00112507
Proteobacteria: Enterobacteriaceae: Cronobacter sakazakii	Cronobacter sakazakii_&_28141	17609	0.130965	34	0	0	0	0.000173435	0.00106989
Proteobacteria: Erwiniaceae: Pantoea vagans	Pantoea vagans_&_470934	18352	0.00438781	37	0	0	0	0.0128087	0.00113752
Proteobacteria: Erwiniaceae: Tatumella ptyseos	Tatumella ptyseos_&_82987	16833.5	0.998727	12	0	0	0	6.22454e-05	2.69959e-05
Firmicutes: Clostridiaceae: Hungatella hathewayi	Hungatella hathewayi_&_154046	16514	0.60801	53	0	0	0	0.32681	0.0214896
Proteobacteria: Yersiniaceae: Serratia ureilytica	Serratia ureilytica_&_300181	16840	0.992109	33	0	0	0	0.00158132	0.0658142
Actinobacteria: Actinomycetaceae: Actinomyces bouchesdurhonensis	Actinomyces bouchesdurhonensis_&_1852361	19599	2.46263e-06	46	0	0	0	0.000138212	0.00877221
Proteobacteria: Erwiniaceae: Kalamiella piersonii	Kalamiella piersonii_&_2364647	19043.5	0.000544849	56	0	0	0	0.00195827	0.00544145
Firmicutes: Enterococcaceae: Enterococcus canintestini	Enterococcus canintestini_&_317010	20066	4.22501e-07	56	0	0	0	0.000129109	0.000544433
Actinobacteria: Atopobiaceae: Atopobium massiliense	Atopobium massiliense_&_2094145	16641	0.387397	6	0	0	0	0.000138844	7.60081e-06
Firmicutes: Clostridiaceae: Clostridium butyricum	Clostridium butyricum_&_1492	17865.5	0.0228824	26	0	0	0	0.195432	0.358873
Firmicutes: Clostridiaceae: Hathewaya proteolytica	Hathewaya proteolytica_&_29365	17626.5	0.0115368	12	0	0	0	2.29648e-05	0.000199836
Firmicutes: Clostridiaceae: Clostridium sulfidigenes	Clostridium sulfidigenes_&_318464	17549	0.127712	28	0	0	0	0.000433351	0.000244775
Proteobacteria: Enterobacteriaceae: Siccibacter turicensis	Siccibacter turicensis_&_357233	17639.5	0.12611	36	0	0	0	0.000131298	0.000241125
Proteobacteria: Yersiniaceae: Rahnella aceris	Rahnella aceris_&_2703885	16204.5	0.132796	22	0	0	0	0.000218398	0.000278977
Firmicutes: Clostridiaceae: Clostridium aciditolerans	Clostridium aciditolerans_&_339861	17881	0.00475878	17	0	0	0	1.88362e-05	6.80307e-05
Proteobacteria: Pectobacteriaceae: Pectobacterium versatile	Pectobacterium versatile_&_2488639	16469.5	0.338449	18	0	0	0	0.000253128	7.2967e-05
Proteobacteria: Ectothiorhodospiraceae: Acidihalobacter aeolianus	Acidihalobacter aeolianus_&_2792603	17032	0.213905	3	0	0	0	2.52396e-06	0.000300795
Firmicutes: Eubacteriaceae: Eubacterium aggregans	Eubacterium aggregans_&_81409	16902	0.742704	5	0	0	0	1.79107e-05	1.7572e-05
Firmicutes: Peptoniphilaceae: Peptoniphilus coxii	Peptoniphilus coxii_&_755172	16898	0.806475	8	0	0	0	2.89795e-05	1.98657e-05
Firmicutes: Enterococcaceae: Enterococcus asini	Enterococcus asini_&_57732	17650	0.0770215	27	0	0	0	5.4687e-05	0.000712285
Actinobacteria: Eggerthellaceae: Eggerthella lenta	Eggerthella lenta_&_84112	13477	7.52583e-06	83	0	0	0	0.036187	0.0161246
Firmicutes: Enterococcaceae: Enterococcus pseudoavium	Enterococcus pseudoavium_&_44007	17252.5	0.272895	18	0	0	0	9.56474e-05	0.0018677
Proteobacteria: Moraxellaceae: Acinetobacter septicus	Acinetobacter septicus_&_465797	16708	0.537002	5	0	0	0	5.15309e-05	2.04832e-05
Firmicutes: Peptoniphilaceae: Peptoniphilus pacaensis	Peptoniphilus pacaensis_&_1776390	16969.5	0.63907	10	0	0	0	0.000106503	0.000164312
Firmicutes: Gottschalkiaceae: Gottschalkia acidurici	Gottschalkia acidurici_&_1556	17873.5	0.0020952	14	0	0	0	1.99805e-05	7.83569e-05
Bacteroidetes: Bacteroidaceae: Bacteroides graminisolvens	Bacteroides graminisolvens_&_477666	15286.5	0.000389384	24	0	0	0	0.000238372	0
Firmicutes: Peptoniphilaceae: Anaerococcus degeneri	Anaerococcus degeneri_&_361500	17377.5	0.131763	16	0	0	0	0.000102852	0.00289473
Firmicutes: Enterococcaceae: Enterococcus rotai	Enterococcus rotai_&_118060	17556	0.00275959	7	0	0	0	7.65958e-07	2.02891e-05
Firmicutes: Paenibacillaceae: Paenibacillus albiflavus	Paenibacillus albiflavus_&_2545760	17030	0.218592	3	0	0	0	2.92456e-06	5.74884e-06
Bacteroidetes: Muribaculaceae: Paramuribaculum intestinale	Paramuribaculum intestinale_&_2094151	15415.5	0.000706109	22	0	0	0	0.00030376	0
Firmicutes: Enterococcaceae: Enterococcus casseliflavus	Enterococcus casseliflavus_&_37734	17226.5	0.303884	18	0	0	0	0.000697675	0.00120536
Proteobacteria: Roseobacteraceae: Thalassococcus profundi	Thalassococcus profundi_&_2282382	15157.5	0.000214082	26	0	0	0	0.0017465	0
Firmicutes: Enterococcaceae: Enterococcus silesiacus	Enterococcus silesiacus_&_332949	17765.5	0.0262891	22	0	0	0	8.58349e-05	0.000170817
Firmicutes: Streptococcaceae: Streptococcus mutans	Streptococcus mutans_&_1309	17690	0.0113154	14	0	0	0	1.14549e-05	5.48718e-05
Proteobacteria: Neisseriaceae: Neisseria meningitidis	Neisseria meningitidis_&_487	17760	0.0597255	31	0	0	0	0.000154212	0.000504374
Bacteroidetes: Prevotellaceae: Prevotella fusca	Prevotella fusca_&_589436	15996	0.0100875	13	0	0	0	0.000198369	0
Firmicutes: Streptococcaceae: Streptococcus parauberis	Streptococcus parauberis_&_1348	18625	0.00353396	51	0	0	0	0.000366019	0.000722766
Bacteroidetes: Odoribacteraceae: Butyricimonas virosa	Butyricimonas virosa_&_544645	11313	7.42715e-13	89	0	0	0	0.0129824	0.000299532
Firmicutes: Enterococcaceae: Enterococcus lactis	Enterococcus lactis_&_357441	18924	0.000127496	39	0	0	0	0.173301	0.233716
Firmicutes: Aerococcaceae: Ignavigranum ruoffiae	Ignavigranum ruoffiae_&_89093	17028	0.387397	6	0	0	0	1.23562e-05	7.85962e-06
Firmicutes: Enterococcaceae: Enterococcus gilvus	Enterococcus gilvus_&_160453	19272	1.2386e-05	41	0	0	0	0.000522147	0.00165277
Firmicutes: : Massilistercora timonensis	Massilistercora timonensis_&_2086584	16523	0.3569	14	0	0	0	0.000117912	8.95672e-05
Firmicutes: Enterococcaceae: Vagococcus vulneris	Vagococcus vulneris_&_1977869	16900	0.615938	2	0	0	0	7.78318e-06	2.38571e-06
Proteobacteria: Acetobacteraceae: Belnapia mucosa	Belnapia mucosa_&_2804532	16345.5	0.280752	26	0	0	0	4.6601e-05	4.04484e-05
Firmicutes: Streptococcaceae: Streptococcus ictaluri	Streptococcus ictaluri_&_380397	18286.5	0.00135071	26	0	0	0	4.2474e-05	0.000170609
Bacteroidetes: Weeksellaceae: Candidatus Ornithobacterium hominis	Candidatus Ornithobacterium hominis_&_2497989	16835	1	3	0	0	0	5.62214e-06	6.32228e-07
Proteobacteria: Rhodanobacteraceae: Rhodanobacter spathiphylli	Rhodanobacter spathiphylli_&_347483	14886	0.00807148	79	0	0	0	0.00254668	0.00236263
Actinobacteria: Eggerthellaceae: Gordonibacter pamelaeae	Gordonibacter pamelaeae_&_471189	14702	0.000155014	42	0	0	0	0.00112137	9.50029e-05
Proteobacteria: Moraxellaceae: Moraxella nonliquefaciens	Moraxella nonliquefaciens_&_478	16905	0.835726	14	0	0	0	0.000581369	0.000460195
Firmicutes: Veillonellaceae: Megasphaera hexanoica	Megasphaera hexanoica_&_1675036	16516	0.216256	8	0	0	0	0.000121181	7.13799e-05
Firmicutes: Lachnospiraceae: Bilifractor porci	Bilifractor porci_&_2606636	17772	0.0351044	25	0	0	0	0.00123382	0.000801487
Bacteroidetes: Muribaculaceae: Sodaliphilus pleomorphus	Sodaliphilus pleomorphus_&_2606626	15222	0.000288838	25	0	0	0	0.00068774	0
Actinobacteria: Eggerthellaceae: Slackia piriformis	Slackia piriformis_&_626934	16254	0.0332464	9	0	0	0	0.000178397	0
Proteobacteria: Sutterellaceae: Duodenibacillus massiliensis	Duodenibacillus massiliensis_&_1852381	16514	0.213381	8	0	0	0	0.000320727	9.07482e-06
Proteobacteria: Erwiniaceae: Erwinia typographi	Erwinia typographi_&_371042	18798	0.00303127	61	0	0	0	0.000539701	0.00121198
Firmicutes: Erysipelotrichaceae: Massilicoli timonensis	Massilicoli timonensis_&_2015901	16649	0.596016	15	0	0	0	0.000150332	7.88829e-05
Firmicutes: Streptococcaceae: Streptococcus marimammalium	Streptococcus marimammalium_&_269666	17162	0.174597	7	0	0	0	2.18161e-05	3.93628e-05
Proteobacteria: Pasteurellaceae: Glaesserella australis	Glaesserella australis_&_2094024	18796.5	5.05115e-05	30	0	0	0	0.000395645	0.00056434
Proteobacteria: Chromobacteriaceae: Vogesella urethralis	Vogesella urethralis_&_2592656	17876.5	0.00928021	20	0	0	0	3.55047e-05	0.000190292
Bacteroidetes: Prevotellaceae: Prevotella ihumii	Prevotella ihumii_&_1917878	15871	0.0114391	18	0	0	0	0.00106663	2.12207e-05
Proteobacteria: Pasteurellaceae: Frederiksenia canicola	Frederiksenia canicola_&_123824	18146.5	0.000268807	16	0	0	0	5.40913e-06	4.61034e-05
Proteobacteria: Sutterellaceae: Sutterella wadsworthensis	Sutterella wadsworthensis_&_40545	14941	0.000266907	35	0	0	0	0.186537	4.43889e-05
Firmicutes: Peptoniphilaceae: Peptoniphilus lacydonensis	Peptoniphilus lacydonensis_&_1673725	17644	0.0483058	21	0	0	0	0.000226962	0.00132855
Firmicutes: Lachnospiraceae: Kineothrix alysoides	Kineothrix alysoides_&_1469948	16836	0.994966	3	0	0	0	2.91367e-06	1.52405e-06
Firmicutes: Staphylococcaceae: Macrococcus bovicus	Macrococcus bovicus_&_69968	16909	0.805414	11	0	0	0	1.69321e-05	2.90364e-05
Proteobacteria: Erwiniaceae: Mixta calida	Mixta calida_&_665913	18337	0.0160623	53	0	0	0	0.010208	0.0176067
Firmicutes: Bacillaceae: Bacillus benzoevorans	Bacillus benzoevorans_&_1456	16705.5	0.321366	2	0	0	0	1.25496e-05	0
Bacteroidetes: Prevotellaceae: Hallella seregens	Hallella seregens_&_52229	15673.5	0.00230633	18	0	0	0	0.00148947	0
Proteobacteria: Chromatiaceae: Candidatus Nitrosacidococcus tergens	Candidatus Nitrosacidococcus tergens_&_553981	16835	1	3	0	0	0	1.93063e-06	1.22747e-06
Firmicutes: Clostridiaceae: Clostridium frigidicarnis	Clostridium frigidicarnis_&_84698	17759.5	0.0102149	16	0	0	0	1.69876e-05	0.000120193
Proteobacteria: Yersiniaceae: Gibbsiella quercinecans	Gibbsiella quercinecans_&_929813	17238	0.531165	57	0	0	0	0.000301553	0.000393739
Firmicutes: Enterococcaceae: Enterococcus mundtii	Enterococcus mundtii_&_53346	18101	0.0188191	38	0	0	0	0.000427815	0.000496674
Firmicutes: Clostridiaceae: Clostridium aurantibutyricum	Clostridium aurantibutyricum_&_1551	17226.5	0.0795456	6	0	0	0	0.000122821	0.00321272
Bacteroidetes: Bacteroidaceae: Bacteroides koreensis	Bacteroides koreensis_&_1912896	16318.5	0.045014	8	0	0	0	0.0883935	0
Firmicutes: Lactobacillaceae: Dellaglioa algida	Dellaglioa algida_&_105612	16969	0.577994	7	0	0	0	4.39363e-05	8.78245e-05
Firmicutes: Streptococcaceae: Streptococcus panodentis	Streptococcus panodentis_&_1581472	18647.5	0.00517646	58	0	0	0	0.000313454	0.000532984
Actinobacteria: Atopobiaceae: Parolsenella catena	Parolsenella catena_&_2003188	14770.5	3.48063e-05	32	0	0	0	0.00129301	0
Proteobacteria: Morganellaceae: Xenorhabdus budapestensis	Xenorhabdus budapestensis_&_290110	17163	0.0727405	4	0	0	0	3.26011e-06	5.5652e-05
Proteobacteria: Erwiniaceae: Erwinia mallotivora	Erwinia mallotivora_&_69222	17096.5	0.438545	14	0	0	0	0.000144634	0.000804196
Proteobacteria: Pasteurellaceae: [Mannheimia] succiniciproducens	[Mannheimia] succiniciproducens_&_157673	17818	0.00170594	12	0	0	0	1.072e-05	7.15428e-05
Proteobacteria: Pectobacteriaceae: Brenneria rubrifaciens	Brenneria rubrifaciens_&_55213	16318	0.0858388	11	0	0	0	0.0001527	2.91656e-06
Proteobacteria: Shewanellaceae: Shewanella fodinae	Shewanella fodinae_&_552357	16705.5	0.321366	2	0	0	0	2.65119e-06	0
Bacteroidetes: Prevotellaceae: Prevotella disiens	Prevotella disiens_&_28130	15415.5	0.000706109	22	0	0	0	0.000753633	0
Firmicutes: Peptoniphilaceae: Helcococcus ovis	Helcococcus ovis_&_72026	16775	0.869798	16	0	0	0	0.000165773	3.53766e-05
Proteobacteria: Morganellaceae: Xenorhabdus koppenhoeferi	Xenorhabdus koppenhoeferi_&_351659	16705.5	0.321366	2	0	0	0	2.92837e-06	0
Proteobacteria: Pectobacteriaceae: Pectobacterium fontis	Pectobacterium fontis_&_2558042	16979.5	0.730059	22	0	0	0	0.000341536	0.000521066
Firmicutes: Streptococcaceae: Streptococcus castoreus	Streptococcus castoreus_&_254786	20137	1.86067e-06	68	0	0	0	0.000208866	0.00333039
Firmicutes: Coprobacillaceae: Coprobacillus cateniformis	Coprobacillus cateniformis_&_100884	16055	0.153092	39	0	0	0	0.0130343	0.000723587
Proteobacteria: Enterobacteriaceae: Cedecea davisae	Cedecea davisae_&_158484	17449.5	0.320684	52	0	0	0	0.00134938	0.000734095
Proteobacteria: Pseudomonadaceae: Pseudomonas delhiensis	Pseudomonas delhiensis_&_366289	16901	0.610519	2	0	0	0	5.92427e-05	0.00018821
Firmicutes: Streptococcaceae: Streptococcus minor	Streptococcus minor_&_229549	18442	0.000171366	23	0	0	0	7.00909e-05	6.91051e-05
Proteobacteria: Yersiniaceae: Chimaeribacter arupi	Chimaeribacter arupi_&_2060066	16254	0.0332464	9	0	0	0	9.90044e-05	0
Firmicutes: Streptococcaceae: Streptococcus intermedius	Streptococcus intermedius_&_1338	20217	2.40905e-05	99	0	0	0	0.000646094	0.00217196
Actinobacteria: Micromonosporaceae: Mangrovihabitans endophyticus	Mangrovihabitans endophyticus_&_1751298	15931.5	0.00750608	14	0	0	0	0.000157863	0
Firmicutes: Streptococcaceae: Streptococcus pyogenes	Streptococcus pyogenes_&_1314	19472	0.000215528	73	0	0	0	0.000251607	0.00237987
Firmicutes: Streptococcaceae: Streptococcus didelphis	Streptococcus didelphis_&_102886	17610	0.0585338	21	0	0	0	7.68359e-05	7.51391e-05
Firmicutes: Streptococcaceae: Streptococcus massiliensis	Streptococcus massiliensis_&_313439	19137	0.000383897	58	0	0	0	0.000156191	0.000677873
Firmicutes: Peptoniphilaceae: Anaerococcus urinomassiliensis	Anaerococcus urinomassiliensis_&_1745712	17952	0.000604923	13	0	0	0	3.10449e-05	0.000404906
Firmicutes: Streptococcaceae: Streptococcus sobrinus	Streptococcus sobrinus_&_1310	23378	1.91156e-15	107	-0.00331726	0	0.000230199	0.000365246	0.00204506
Firmicutes: Streptococcaceae: Streptococcus pacificus	Streptococcus pacificus_&_2740577	18411	0.000119661	21	0	0	0	1.28559e-05	7.72519e-05
Firmicutes: Carnobacteriaceae: Carnobacterium maltaromaticum	Carnobacterium maltaromaticum_&_2751	18307	0.000932045	25	0	0	0	3.13316e-05	9.44856e-05
Firmicutes: Streptococcaceae: Streptococcus caballi	Streptococcus caballi_&_439220	21535	4.34958e-10	84	0	0	0	0.0003941	0.00151502
Firmicutes: Enterococcaceae: Enterococcus diestrammenae	Enterococcus diestrammenae_&_1155073	18744	0.00154911	49	0	0	0	0.00056386	0.000957958
Proteobacteria: Vibrionaceae: Aliivibrio fischeri	Aliivibrio fischeri_&_668	16836.5	0.99464	6	0	0	0	3.49829e-05	2.35763e-05
Proteobacteria: Oceanospirillaceae: Maribrevibacterium harenarium	Maribrevibacterium harenarium_&_2589817	16641	0.387397	6	0	0	0	0.00074199	4.51736e-06
Actinobacteria: Streptomycetaceae: Streptomyces longisporoflavus	Streptomyces longisporoflavus_&_28044	14899.5	6.40272e-05	30	0	0	0	0.00021739	0
Firmicutes: Staphylococcaceae: Staphylococcus lloydii	Staphylococcus lloydii_&_2781774	18104	0.0289634	45	0	0	0	9.29422e-05	0.000963573
Firmicutes: Lactobacillaceae: Latilactobacillus curvatus	Latilactobacillus curvatus_&_28038	17030	0.218592	3	0	0	0	2.94462e-06	7.19647e-06
Proteobacteria: Cardiobacteriaceae: Rappaport israeli	Rappaport israeli_&_1839807	16967	0.685283	13	0	0	0	5.77449e-05	4.03189e-05
Proteobacteria: Yersiniaceae: Serratia symbiotica	Serratia symbiotica_&_138074	17389.5	0.314657	40	0	0	0	0.000259735	0.000827085
Firmicutes: Thermoactinomycetaceae: Paludifilum halophilum	Paludifilum halophilum_&_1642702	17956	0.0420773	40	0	0	0	5.35789e-05	0.000128882
Proteobacteria: Bruguierivoracaceae: Candidatus Sodalis pierantonius	Candidatus Sodalis pierantonius_&_1486991	16575	0.282254	7	0	0	0	2.33547e-05	1.38964e-06
Firmicutes: Enterococcaceae: Enterococcus ratti	Enterococcus ratti_&_150033	19399	0.000133168	63	0	0	0	0.000700442	0.00171459
Firmicutes: Bacillaceae: Siminovitchia fortis	Siminovitchia fortis_&_254758	16512	0.114639	5	0	0	0	2.28288e-05	0
Spirochaetes: Treponemataceae: Treponema pectinovorum	Treponema pectinovorum_&_164	17095	0.202698	5	0	0	0	0.00012956	2.25334e-05
Proteobacteria: Pectobacteriaceae: Pectobacterium aroidearum	Pectobacterium aroidearum_&_1201031	17034	0.525369	12	0	0	0	0.000222593	9.87739e-05
Firmicutes: Peptoniphilaceae: Peptoniphilus nemausensis	Peptoniphilus nemausensis_&_2582829	17095.5	0.0443974	2	0	0	0	0	1.93317e-05
Proteobacteria: Pectobacteriaceae: Lonsdalea quercina	Lonsdalea quercina_&_71657	17167	0.42791	22	0	0	0	0.000121948	0.000142831
Firmicutes: Enterococcaceae: Vagococcus lutrae	Vagococcus lutrae_&_81947	17031	0.216239	3	0	0	0	3.15495e-06	1.16003e-05
Proteobacteria: Halomonadaceae: Modicisalibacter sp. MOD 31.J	Modicisalibacter sp. MOD 31.J_&_2831897	17032	0.213905	3	0	0	0	1.7878e-06	3.60729e-05
Firmicutes: Enterococcaceae: Enterococcus thailandicus	Enterococcus thailandicus_&_417368	19132	0.000139717	49	0	0	0	0.000203724	0.00104207
Firmicutes: Enterococcaceae: Enterococcus malodoratus	Enterococcus malodoratus_&_71451	18330	0.00353198	34	0	0	0	0.000386905	0.00150295
Firmicutes: Lachnospiraceae: Blautia wexlerae	Blautia wexlerae_&_418240	15543	0.0262937	45	0	0	0	0.0240616	0.0112378
Firmicutes: Enterococcaceae: Enterococcus hermanniensis	Enterococcus hermanniensis_&_249189	17291	0.129007	11	0	0	0	3.22657e-05	9.16501e-05
Actinobacteria: Corynebacteriaceae: Corynebacterium kroppenstedtii	Corynebacterium kroppenstedtii_&_161879	17197	0.641003	91	0	0	0	0.00138788	0.00289675
Firmicutes: Lactobacillaceae: Pediococcus acidilactici	Pediococcus acidilactici_&_1254	17100.5	0.301886	8	0	0	0	2.71365e-05	0.000449508
Actinobacteria: Bifidobacteriaceae: Bifidobacterium anseris	Bifidobacterium anseris_&_2020963	16383	0.0611537	7	0	0	0	1.21716e-05	0
Firmicutes: Staphylococcaceae: Mammaliicoccus fleurettii	Mammaliicoccus fleurettii_&_150056	19134.5	0.000898839	68	0	0	0	0.000470568	0.00253298
Firmicutes: Staphylococcaceae: Staphylococcus microti	Staphylococcus microti_&_569857	17032	0.469583	9	0	0	0	1.06442e-05	4.33925e-05
Bacteroidetes: Flavobacteriaceae: Aequorivita aquimaris	Aequorivita aquimaris_&_1548749	17358	0.0299085	7	0	0	0	4.01379e-05	0.000262246
Firmicutes: Streptococcaceae: Streptococcus saliviloxodontae	Streptococcus saliviloxodontae_&_1349416	21923	2.62767e-11	87	0	0	0	0.000185906	0.00120549
Actinobacteria: Bifidobacteriaceae: Bifidobacterium magnum	Bifidobacterium magnum_&_1692	16835	1	3	0	0	0	5.2957e-06	2.60642e-06
Firmicutes: Eubacteriaceae: Eubacterium maltosivorans	Eubacterium maltosivorans_&_2041044	16629	0.616808	21	0	0	0	0.000539528	0.000230734
Firmicutes: Lactobacillaceae: Lactobacillus jensenii	Lactobacillus jensenii_&_109790	15764	0.0181467	26	0	0	0	0.00029895	0.0315688
Firmicutes: Lachnospiraceae: Catonella massiliensis	Catonella massiliensis_&_2799636	18932	0.00190699	64	0	0	0	0.000822036	0.00414934
Proteobacteria: Morganellaceae: Providencia sneebia	Providencia sneebia_&_516075	14884	0.00177456	53	0	0	0	0.00167006	0.000232835
Firmicutes: Acidaminococcaceae: Phascolarctobacterium succinatutens	Phascolarctobacterium succinatutens_&_626940	16703.5	0.611839	8	0	0	0	0.0113734	7.54759e-06
Proteobacteria: Pasteurellaceae: Vespertiliibacter pulmonis	Vespertiliibacter pulmonis_&_1443036	18545	0.000120309	25	0	0	0	2.1336e-05	0.000106404
Firmicutes: Lachnospiraceae: [Ruminococcus] torques	[Ruminococcus] torques_&_33039	16106	0.235479	51	0	0	0	0.0830336	0.0157449
Proteobacteria: Pseudomonadaceae: Pseudomonas yamanorum	Pseudomonas yamanorum_&_515393	19553	0.000515033	93	0	0	0	0.000223461	0.000382002
Firmicutes: Staphylococcaceae: Staphylococcus succinus	Staphylococcus succinus_&_61015	17675.5	0.0824205	30	0	0	0	4.32278e-05	0.000246616
Proteobacteria: Burkholderiaceae: Ralstonia solanacearum	Ralstonia solanacearum_&_305	17733.5	0.0795604	34	0	0	0	0.000165335	0.000193933
Firmicutes: Erysipelotrichaceae: Faecalibacillus faecis	Faecalibacillus faecis_&_1982628	16198	0.195471	31	0	0	0	0.0122079	0.000442499
Firmicutes: Oscillospiraceae: Ruthenibacterium lactatiformans	Ruthenibacterium lactatiformans_&_1550024	15567	0.00782819	29	0	0	0	0.0203873	0.00507669
Firmicutes: Lachnospiraceae: [Clostridium] methoxybenzovorans	[Clostridium] methoxybenzovorans_&_81424	17029	0.476375	9	0	0	0	0.000613013	0.000119051
Firmicutes: : Levyella massiliensis	Levyella massiliensis_&_938289	17226.5	0.0795456	6	0	0	0	1.06686e-05	3.68295e-05
Actinobacteria: Bifidobacteriaceae: Bifidobacterium gallicum	Bifidobacterium gallicum_&_78342	16966.5	0.646566	10	0	0	0	1.53267e-05	8.88249e-06
Proteobacteria: Sutterellaceae: Sutterella seckii	Sutterella seckii_&_1944635	16322	0.0882966	11	0	0	0	0.000688917	7.208e-05
Firmicutes: Lachnospiraceae: Muricomes intestini	Muricomes intestini_&_1796634	15991	0.0191785	16	0	0	0	0.000458517	5.5021e-06
Proteobacteria: Campylobacteraceae: Campylobacter rectus	Campylobacter rectus_&_203	17819	0.0163137	21	0	0	0	0.000239077	0.000487587
Proteobacteria: Pasteurellaceae: Rodentibacter mrazii	Rodentibacter mrazii_&_1908257	19607	1.44873e-06	44	0	0	0	0.000193949	0.000439848
Firmicutes: Staphylococcaceae: Staphylococcus felis	Staphylococcus felis_&_46127	17316	0.260679	23	0	0	0	4.42574e-05	7.42983e-05
Proteobacteria: Burkholderiaceae: Ralstonia pseudosolanacearum	Ralstonia pseudosolanacearum_&_1310165	17861.5	0.0234171	26	0	0	0	0.00011194	0.000166863
Actinobacteria: Corynebacteriaceae: Corynebacterium propinquum	Corynebacterium propinquum_&_43769	16832.5	0.996857	18	0	0	0	0.00027327	0.000283924
Firmicutes: Enterococcaceae: Melissococcus plutonius	Melissococcus plutonius_&_33970	17031	0.216239	3	0	0	0	8.28845e-07	6.32793e-06
Actinobacteria: Bifidobacteriaceae: Bifidobacterium choerinum	Bifidobacterium choerinum_&_35760	16447.5	0.0834632	6	0	0	0	9.6013e-06	0
Firmicutes: Staphylococcaceae: Staphylococcus xylosus	Staphylococcus xylosus_&_1288	16577	0.285987	7	0	0	0	3.61883e-05	2.62374e-06
Firmicutes: Lachnospiraceae: [Clostridium] symbiosum	[Clostridium] symbiosum_&_1512	16269	0.195289	24	0	0	0	0.0147402	0.0736208
Actinobacteria: Bifidobacteriaceae: Bifidobacterium choloepi	Bifidobacterium choloepi_&_2614131	16773	0.800076	7	0	0	0	7.80665e-06	1.13235e-05
Firmicutes: Lactobacillaceae: Limosilactobacillus fermentum	Limosilactobacillus fermentum_&_1613	17625	0.0235843	15	0	0	0	0.00064349	0.00304535
Firmicutes: Lactobacillaceae: Limosilactobacillus gorillae	Limosilactobacillus gorillae_&_1450649	17031	0.216239	3	0	0	0	3.99352e-06	1.88348e-05
Proteobacteria: Erwiniaceae: Pantoea wallisii	Pantoea wallisii_&_1076551	16969.5	0.708649	16	0	0	0	0.00185874	0.000133923
Firmicutes: Streptococcaceae: Streptococcus azizii	Streptococcus azizii_&_1579424	19967	4.07125e-05	87	0	0	0	0.000379077	0.0016814
Proteobacteria: Yersiniaceae: Chimaeribacter californicus	Chimaeribacter californicus_&_2060067	17161	0.316885	13	0	0	0	7.85603e-05	8.16735e-05
Firmicutes: Streptococcaceae: Streptococcus pluranimalium	Streptococcus pluranimalium_&_82348	19439	2.20034e-05	51	0	0	0	0.00017927	0.00130603
Firmicutes: Coprobacillaceae: Eggerthia catenaformis	Eggerthia catenaformis_&_31973	18041	0.0628437	58	0	0	0	0.000531223	0.000590331
Actinobacteria: Corynebacteriaceae: Corynebacterium accolens	Corynebacterium accolens_&_38284	16841	0.982428	9	0	0	0	1.78396e-05	1.33035e-05
Proteobacteria: Pasteurellaceae: Mannheimia massilioguelmaensis	Mannheimia massilioguelmaensis_&_1604354	18830.5	3.7315e-05	30	0	0	0	8.12124e-05	0.00149416
Bacteroidetes: Sphingobacteriaceae: Sphingobacterium multivorum	Sphingobacterium multivorum_&_28454	17161	0.0745027	4	0	0	0	4.82237e-06	5.44265e-05
Firmicutes: Staphylococcaceae: Aliicoccus persicus	Aliicoccus persicus_&_930138	16965	0.156494	1	0	0	0	0	6.7413e-06
Proteobacteria: Pasteurellaceae: Bisgaardia hudsonensis	Bisgaardia hudsonensis_&_109472	18552.5	0.000248335	28	0	0	0	2.743e-05	8.73988e-05
Bacteroidetes: Odoribacteraceae: Butyricimonas faecihominis	Butyricimonas faecihominis_&_1472416	9887	8.04012e-17	111	0	0	0	0.0120413	9.14557e-05
Proteobacteria: Pasteurellaceae: Pasteurella oralis	Pasteurella oralis_&_1071947	18280.5	0.00141422	26	0	0	0	3.9121e-05	8.56692e-05
Firmicutes: Oscillospiraceae: Faecalibacterium longum	Faecalibacterium longum_&_1851428	16372	0.324333	28	0	0	0	0.00034524	0.000234495
Proteobacteria: Erwiniaceae: Erwinia toletana	Erwinia toletana_&_92490	17154	0.375481	16	0	0	0	9.8591e-05	7.53379e-05
Proteobacteria: Hafniaceae: Edwardsiella hoshinae	Edwardsiella hoshinae_&_93378	13525	4.63018e-05	103	0	0	0	0.00171152	0.00080686
Proteobacteria: Erwiniaceae: Erwinia amylovora	Erwinia amylovora_&_552	17484.5	0.0543493	14	0	0	0	0.000176206	0.00020912
Bacteroidetes: Rikenellaceae: Alistipes finegoldii	Alistipes finegoldii_&_214856	15293	0.000827656	27	0	0	0	0.00189096	0.000108357
Firmicutes: : Ezakiella coagulans	Ezakiella coagulans_&_46507	16966.5	0.47188	4	0	0	0	9.05599e-05	0.000716339
Firmicutes: Peptostreptococcaceae: Romboutsia ilealis	Romboutsia ilealis_&_1115758	17688	0.0115081	14	0	0	0	0.000143757	0.00263161
Firmicutes: Streptococcaceae: Streptococcus hyointestinalis	Streptococcus hyointestinalis_&_1337	21927	1.94025e-08	144	-0.00538365	0	0.000373864	0.0017515	0.010607
Bacteroidetes: Rikenellaceae: Alistipes timonensis	Alistipes timonensis_&_1465754	16318	0.0858388	11	0	0	0	0.000232703	2.62912e-06
Proteobacteria: Shewanellaceae: Shewanella chilikensis	Shewanella chilikensis_&_558541	16772	0.796869	7	0	0	0	0.000363066	0.00055064
Firmicutes: Eubacteriaceae: Eubacterium ramulus	Eubacterium ramulus_&_39490	15604	0.0208951	37	0	0	0	0.00149244	0.000354059
Firmicutes: Clostridiaceae: Clostridium amylolyticum	Clostridium amylolyticum_&_1121298	17224	0.153303	9	0	0	0	3.55452e-05	5.00096e-05
Firmicutes: : Gemmiger gallinarum	Gemmiger gallinarum_&_2779354	16842	0.9795	9	0	0	0	2.76957e-05	6.41267e-05
Firmicutes: Clostridiaceae: Clostridium collagenovorans	Clostridium collagenovorans_&_29357	17549	0.0127849	10	0	0	0	2.67505e-05	5.78251e-05
Bacteroidetes: Prevotellaceae: Prevotella dentasini	Prevotella dentasini_&_589537	16189	0.0476732	13	0	0	0	0.000516993	3.07982e-05
Proteobacteria: Yersiniaceae: Yersinia mollaretii	Yersinia mollaretii_&_33060	16639	0.474105	9	0	0	0	5.51325e-05	6.55776e-06
Proteobacteria: Pasteurellaceae: Volucribacter psittacicida	Volucribacter psittacicida_&_203482	17777.5	0.0244128	22	0	0	0	1.87963e-05	9.57376e-05
Proteobacteria: Sphingomonadaceae: Sphingomonas yabuuchiae	Sphingomonas yabuuchiae_&_172044	16770	0.485439	1	0	0	0	4.89511e-06	0
Proteobacteria: Myxococcaceae: Corallococcus carmarthensis	Corallococcus carmarthensis_&_2316728	15151	0.000411554	29	0	0	0	5.85161e-05	1.81407e-06
Proteobacteria: Pasteurellaceae: Aggregatibacter actinomycetemcomitans	Aggregatibacter actinomycetemcomitans_&_714	19730	1.58495e-06	49	0	0	0	0.000381182	0.000274021
Firmicutes: Clostridiaceae: Marinisporobacter balticus	Marinisporobacter balticus_&_2018667	17160	0.0753968	4	0	0	0	6.35855e-06	4.92846e-06
Firmicutes: Staphylococcaceae: Macrococcus brunensis	Macrococcus brunensis_&_198483	14851	0.000109092	34	0	0	0	0.000536639	0.000141686
Bacteroidetes: Prevotellaceae: Prevotella maculosa	Prevotella maculosa_&_439703	15415	0.00141739	25	0	0	0	0.000403462	1.20188e-05
Proteobacteria: Pasteurellaceae: Actinobacillus succinogenes	Actinobacillus succinogenes_&_67854	17229.5	0.208026	12	0	0	0	4.42078e-05	2.36705e-05
Proteobacteria: Pasteurellaceae: Actinobacillus capsulatus	Actinobacillus capsulatus_&_717	19284	4.24334e-06	37	0	0	0	0.000310808	0.000192541
Actinobacteria: Coriobacteriaceae: Collinsella provencensis	Collinsella provencensis_&_1937461	15550.5	0.00459652	26	0	0	0	0.000539781	5.77565e-05
Bacteroidetes: Bacteroidaceae: Bacteroides heparinolyticus	Bacteroides heparinolyticus_&_28113	12922	6.98727e-09	64	0	0	0	0.0013366	4.18781e-05
Firmicutes: Veillonellaceae: Allisonella histaminiformans	Allisonella histaminiformans_&_209880	17489.5	0.010927	8	0	0	0	5.01318e-06	0.000109186
Bacteroidetes: Porphyromonadaceae: Porphyromonas crevioricanis	Porphyromonas crevioricanis_&_393921	16188	0.0473295	13	0	0	0	0.000956687	7.88735e-06
Firmicutes: Peptostreptococcaceae: Peptostreptococcus stomatis	Peptostreptococcus stomatis_&_341694	18554	0.000467037	31	0	0	0	0.000228224	0.00081747
Bacteroidetes: Porphyromonadaceae: Porphyromonas endodontalis	Porphyromonas endodontalis_&_28124	16317	0.0852331	11	0	0	0	0.000335746	1.46479e-05
Proteobacteria: Morganellaceae: Morganella psychrotolerans	Morganella psychrotolerans_&_368603	17031	0.380061	6	0	0	0	8.5181e-05	0.000122995
Firmicutes: Lactobacillaceae: Lacticaseibacillus rhamnosus	Lacticaseibacillus rhamnosus_&_47715	17038	0.699518	36	0	0	0	0.0466391	0.0569344
Firmicutes: Peptoniphilaceae: Anaerococcus obesiensis	Anaerococcus obesiensis_&_1287640	15578	0.00838149	29	0	0	0	0.0014539	0.00121785
Bacteroidetes: Rikenellaceae: Alistipes provencensis	Alistipes provencensis_&_1816676	15028	0.000236856	31	0	0	0	0.000511955	3.38029e-06
Proteobacteria: Moraxellaceae: Acinetobacter towneri	Acinetobacter towneri_&_202956	16770	0.485439	1	0	0	0	5.51517e-06	0
Firmicutes: Clostridiaceae: Sarcina ventriculi	Sarcina ventriculi_&_1267	17560	0.103017	25	0	0	0	0.0335993	0.00197442
Actinobacteria: Streptomycetaceae: Streptomyces harenosi	Streptomyces harenosi_&_2697029	17032	0.213905	3	0	0	0	1.01278e-06	0.000293383
Firmicutes: Listeriaceae: Listeria newyorkensis	Listeria newyorkensis_&_1497681	16254	0.0332464	9	0	0	0	0.000156214	0
Firmicutes: Peptoniphilaceae: Peptoniphilus timonensis	Peptoniphilus timonensis_&_1268254	17293	0.0248306	5	0	0	0	1.04026e-05	0.000189002
Proteobacteria: Pasteurellaceae: Caviibacterium pharyngocola	Caviibacterium pharyngocola_&_28159	18657	2.03848e-05	23	0	0	0	0.000150817	0.000227728
Proteobacteria: Enterobacteriaceae: Kosakonia sacchari	Kosakonia sacchari_&_1158459	17126.5	0.588586	38	0	0	0	0.00019087	0.000249982
Proteobacteria: Pasteurellaceae: Ursidibacter arcticus	Ursidibacter arcticus_&_1524965	17982	0.0128266	27	0	0	0	0.000334467	0.000111815
Proteobacteria: Pasteurellaceae: Avibacterium gallinarum	Avibacterium gallinarum_&_755	17769.5	0.00942472	16	0	0	0	2.40541e-05	0.00017419
Firmicutes: Peptoniphilaceae: Murdochiella massiliensis	Murdochiella massiliensis_&_1673723	18226	0.00463525	31	0	0	0	9.23607e-05	0.000682639
Proteobacteria: Sphingomonadaceae: Novosphingobium lindaniclasticum	Novosphingobium lindaniclasticum_&_1329895	16843	0.976572	9	0	0	0	1.69208e-05	0.000139482
Firmicutes: Peptostreptococcaceae: Peptostreptococcus anaerobius	Peptostreptococcus anaerobius_&_1261	18888	0.000663848	49	0	0	0	0.000131404	0.000774254
Firmicutes: Veillonellaceae: Dialister invisus	Dialister invisus_&_218538	17030	0.218592	3	0	0	0	1.21357e-05	4.42698e-06
Firmicutes: Lachnospiraceae: Blautia stercoris	Blautia stercoris_&_871664	15864	0.131734	57	0	0	0	0.00299903	0.00427794
Proteobacteria: Erwiniaceae: [Erwinia] mediterraneensis	[Erwinia] mediterraneensis_&_2161819	16932	0.843482	31	0	0	0	0.000409335	0.000181003
Proteobacteria: Pasteurellaceae: Actinobacillus equuli	Actinobacillus equuli_&_718	18464	1.10105e-05	17	0	0	0	1.74455e-05	0.0001613
Firmicutes: Streptococcaceae: Streptococcus acidominimus	Streptococcus acidominimus_&_1326	17594	0.087848	25	0	0	0	0.000105993	0.000871384
Firmicutes: Lactobacillaceae: Companilactobacillus nuruki	Companilactobacillus nuruki_&_1993540	17487	0.00140047	5	0	0	0	0	0.000148718
Proteobacteria: Morganellaceae: Providencia huaxiensis	Providencia huaxiensis_&_2027290	17550	0.0126601	10	0	0	0	3.34329e-05	5.61739e-05
Firmicutes: Peptostreptococcaceae: [Eubacterium] tenue	[Eubacterium] tenue_&_1737	17755.5	0.0279466	22	0	0	0	0.000427822	0.0179575
Proteobacteria: Enterobacteriaceae: Enterobacter quasiroggenkampii	Enterobacter quasiroggenkampii_&_2497436	19124.5	0.00258817	86	0	0	0	0.0319344	0.0577842
Firmicutes: Clostridiaceae: Paraclostridium benzoelyticum	Paraclostridium benzoelyticum_&_1629550	18218	7.39694e-05	15	0	0	0	4.21832e-06	0.000710968
Fusobacteria: Fusobacteriaceae: Fusobacterium necrophorum	Fusobacterium necrophorum_&_859	16780	0.850644	10	0	0	0	6.27549e-05	0.000310241
Proteobacteria: Oceanospirillaceae: Marinomonas algicola	Marinomonas algicola_&_2773454	16705.5	0.321366	2	0	0	0	1.54498e-05	0
Actinobacteria: Micrococcaceae: Arthrobacter psychrochitiniphilus	Arthrobacter psychrochitiniphilus_&_291045	17161	0.316885	13	0	0	0	2.93806e-05	2.25858e-05
Firmicutes: Streptococcaceae: Streptococcus macedonicus	Streptococcus macedonicus_&_59310	17067	0.587462	23	0	0	0	0.0387312	0.000679435
Proteobacteria: Yersiniaceae: Yersinia proxima	Yersinia proxima_&_2890316	16640	0.384942	6	0	0	0	3.07984e-05	2.18715e-06
Actinobacteria: Eggerthellaceae: Slackia isoflavoniconvertens	Slackia isoflavoniconvertens_&_572010	12721	1.60502e-08	77	0	0	0	0.00428817	2.58467e-05
Bacteroidetes: Tannerellaceae: Parabacteroides bouchesdurhonensis	Parabacteroides bouchesdurhonensis_&_1936995	8619	8.78724e-21	130	0	0	0	0.00717668	1.93428e-05
Firmicutes: Enterococcaceae: Enterococcus canis	Enterococcus canis_&_214095	17169	0.305155	13	0	0	0	0.000152438	7.5147e-05
Bacteroidetes: Prevotellaceae: Prevotella bivia	Prevotella bivia_&_28125	15167.5	0.00198656	38	0	0	0	0.00202494	0.000217921
Proteobacteria: Hafniaceae: Hafnia psychrotolerans	Hafnia psychrotolerans_&_1477018	15903	0.13563	53	0	0	0	0.000630407	0.00233084
Bacteroidetes: Dysgonomonadaceae: Dysgonomonas capnocytophagoides	Dysgonomonas capnocytophagoides_&_45254	16254	0.0332464	9	0	0	0	2.17804e-05	0
Firmicutes: Veillonellaceae: Veillonella ratti	Veillonella ratti_&_103892	19578.5	1.28653e-05	54	0	0	0	0.000875856	0.00537303
Firmicutes: Lactobacillaceae: Companilactobacillus halodurans	Companilactobacillus halodurans_&_2584183	16705.5	0.321366	2	0	0	0	1.50153e-05	0
Firmicutes: Oscillospiraceae: Fournierella massiliensis	Fournierella massiliensis_&_1650663	16581.5	0.54655	22	0	0	0	0.000879696	0.00734846
Proteobacteria: Pasteurellaceae: Gallibacterium salpingitidis	Gallibacterium salpingitidis_&_505341	19251	3.95513e-07	29	0	0	0	1.98822e-05	0.000119759
Firmicutes: Clostridiaceae: Clostridium minihomine	Clostridium minihomine_&_2045012	16579	0.289753	7	0	0	0	8.56536e-06	3.37035e-06
Firmicutes: Streptococcaceae: Streptococcus ratti	Streptococcus ratti_&_1341	17299	0.0711897	8	0	0	0	1.50042e-05	0.000119975
Bacteroidetes: Marinifilaceae: Ancylomarina salipaludis	Ancylomarina salipaludis_&_2501299	16641	0.223352	3	0	0	0	7.32555e-06	0
Firmicutes: Lactobacillaceae: Lactobacillus helveticus	Lactobacillus helveticus_&_1587	18079	0.00362567	23	0	0	0	4.98168e-05	0.000181893
Bacteroidetes: Tannerellaceae: Parabacteroides pacaensis	Parabacteroides pacaensis_&_2086575	9281	1.12621e-18	120	0	0	0	0.00432696	2.47888e-05
Bacteroidetes: Prevotellaceae: Prevotella melaninogenica	Prevotella melaninogenica_&_28132	16650	0.499398	9	0	0	0	4.7788e-05	7.3881e-05
Proteobacteria: Cardiobacteriaceae: Cardiobacterium valvarum	Cardiobacterium valvarum_&_194702	17163	0.0727405	4	0	0	0	3.30033e-07	1.14452e-05
Firmicutes: Peptoniphilaceae: Urinicoccus timonensis	Urinicoccus timonensis_&_2024205	17225.5	0.0803169	6	0	0	0	6.65456e-05	0.000708131
Firmicutes: Clostridiaceae: Paraclostridium bifermentans	Paraclostridium bifermentans_&_1490	18006.5	0.000184945	12	0	0	0	0.000147672	0.000236827
Firmicutes: Clostridiaceae: Clostridium moniliforme	Clostridium moniliforme_&_39489	18138	0.0144065	37	0	0	0	0.000116897	0.000676067
Proteobacteria: Pasteurellaceae: Gallibacterium anatis	Gallibacterium anatis_&_750	17893	0.00429949	17	0	0	0	9.14319e-06	4.28143e-05
Bacteroidetes: Prevotellaceae: Prevotella aurantiaca	Prevotella aurantiaca_&_596085	16578	0.287866	7	0	0	0	0.000125895	9.5775e-06
Fusobacteria: Leptotrichiaceae: Leptotrichia trevisanii	Leptotrichia trevisanii_&_109328	18157.5	0.000238594	16	0	0	0	7.1422e-06	0.000468727
Firmicutes: Streptococcaceae: Streptococcus equinus	Streptococcus equinus_&_1335	17680	0.00490797	11	0	0	0	3.07494e-05	0.000265913
Bacteroidetes: Bacteroidaceae: Phocaeicola barnesiae	Phocaeicola barnesiae_&_376804	10435.5	4.16559e-15	104	0	0	0	0.00396497	6.98987e-06
Firmicutes: Eubacteriaceae: Pseudoramibacter alactolyticus	Pseudoramibacter alactolyticus_&_113287	16900	0.615938	2	0	0	0	3.77149e-06	5.88633e-06
Fusobacteria: Fusobacteriaceae: Fusobacterium massiliense	Fusobacterium massiliense_&_1852365	17624.5	0.0117481	12	0	0	0	1.05871e-05	8.60765e-05
Proteobacteria: Oceanospirillaceae: Nitrincola tibetensis	Nitrincola tibetensis_&_2219697	17356.5	0.00432984	4	0	0	0	0	2.6058e-05
Firmicutes: Staphylococcaceae: Mammaliicoccus vitulinus	Mammaliicoccus vitulinus_&_71237	16964.5	0.478646	4	0	0	0	3.47953e-06	4.77262e-06
Proteobacteria: Fastidiosibacteraceae: Cysteiniphilum litorale	Cysteiniphilum litorale_&_2056700	16901	0.610519	2	0	0	0	7.06722e-07	4.76627e-06
Firmicutes: Peptoniphilaceae: Anaerococcus vaginalis	Anaerococcus vaginalis_&_33037	17033	0.375218	6	0	0	0	2.58999e-05	4.70158e-05
Firmicutes: Acidaminococcaceae: Succinispira mobilis	Succinispira mobilis_&_78120	16900	0.615938	2	0	0	0	1.61928e-05	7.46025e-06
Firmicutes: Lactobacillaceae: Lentilactobacillus sunkii	Lentilactobacillus sunkii_&_481719	16972.5	0.631612	10	0	0	0	3.78039e-05	5.38925e-05
Bacteroidetes: Prevotellaceae: Prevotella buccalis	Prevotella buccalis_&_28127	15477	0.00186763	24	0	0	0	0.000237945	5.25374e-06
Firmicutes: Veillonellaceae: Megasphaera cerevisiae	Megasphaera cerevisiae_&_39029	17162	0.0736173	4	0	0	0	1.64864e-06	0.000137492
Bacteroidetes: Bacteroidaceae: Bacteroides timonensis	Bacteroides timonensis_&_1470345	7877	3.34392e-23	142	0.0115062	0.00080074	0	0.0359435	0.000142348
Proteobacteria: Hyphomicrobiaceae: Rhodoplanes piscinae	Rhodoplanes piscinae_&_444923	16383	0.0611537	7	0	0	0	0.000207409	0
Proteobacteria: Vibrionaceae: Vibrio penaeicida	Vibrio penaeicida_&_104609	17095.5	0.0443974	2	0	0	0	0	5.2375e-05
Proteobacteria: Burkholderiaceae: Burkholderia pseudomultivorans	Burkholderia pseudomultivorans_&_1207504	16770	0.485439	1	0	0	0	5.74634e-06	0
Firmicutes: Peptococcaceae: Peptococcus niger	Peptococcus niger_&_2741	17226	0.0136299	3	0	0	0	0	3.17762e-05
Proteobacteria: Legionellaceae: Fluoribacter gormanii	Fluoribacter gormanii_&_464	17291	0.025468	5	0	0	0	1.23786e-06	8.80216e-06
Firmicutes: Oscillospiraceae: Pseudoflavonifractor capillosus	Pseudoflavonifractor capillosus_&_106588	15958.5	0.0532183	26	0	0	0	0.000261749	0.000311121
Actinobacteria: Bifidobacteriaceae: Bifidobacterium vansinderenii	Bifidobacterium vansinderenii_&_1984871	15879	0.0798634	39	0	0	0	0.000139929	9.02575e-05
Bacteroidetes: Bacteroidaceae: Bacteroides caecigallinarum	Bacteroides caecigallinarum_&_1411144	11495	4.06426e-12	89	0	0	0	0.0038099	5.77707e-05
Bacteroidetes: Bacteroidaceae: Bacteroides mediterraneensis	Bacteroides mediterraneensis_&_1841856	9458	4.58016e-18	118	0	0	0	0.0119174	0.000289015
Firmicutes: Staphylococcaceae: Staphylococcus pseudoxylosus	Staphylococcus pseudoxylosus_&_2282419	16835	1	3	0	0	0	3.68971e-06	2.8179e-06
Proteobacteria: Chromatiaceae: Chromatium weissei	Chromatium weissei_&_626372	16901	0.610519	2	0	0	0	3.53387e-07	2.78384e-06
Actinobacteria: Bifidobacteriaceae: Bifidobacterium catulorum	Bifidobacterium catulorum_&_1630173	14910	0.00187563	52	0	0	0	0.00055222	0.000473257
Bacteroidetes: Odoribacteraceae: Butyricimonas paravirosa	Butyricimonas paravirosa_&_1472417	11452	1.41705e-12	86	0	0	0	0.0195857	6.00941e-06
Bacteroidetes: Bacteroidaceae: Phocaeicola plebeius	Phocaeicola plebeius_&_310297	8066.5	2.6811e-22	142	0.00705871	0.000490471	0	0.0600506	0.000889165
Bacteroidetes: Prevotellaceae: Prevotella bergensis	Prevotella bergensis_&_242750	14964	8.6705e-05	29	0	0	0	0.000280156	0
Proteobacteria: Xanthomonadaceae: Pseudoxanthomonas spadix	Pseudoxanthomonas spadix_&_415229	16770	0.485439	1	0	0	0	1.89617e-07	0
Firmicutes: Lactobacillaceae: Lacticaseibacillus manihotivorans	Lacticaseibacillus manihotivorans_&_88233	16839	0.988285	9	0	0	0	5.96027e-05	3.0741e-05
Bacteroidetes: Rikenellaceae: Alistipes senegalensis	Alistipes senegalensis_&_1288121	15014.5	0.000384662	34	0	0	0	0.000752546	8.89511e-06
Firmicutes: Clostridiaceae: Clostridium autoethanogenum	Clostridium autoethanogenum_&_84023	16965	0.156494	1	0	0	0	0	1.80329e-05
Firmicutes: Lachnospiraceae: Lachnobacterium bovis	Lachnobacterium bovis_&_140626	16965	0.156494	1	0	0	0	0	4.85024e-06
Firmicutes: Lactobacillaceae: Lacticaseibacillus paracasei	Lacticaseibacillus paracasei_&_1597	17925	0.0265093	31	0	0	0	0.0276632	0.00885691
Firmicutes: Streptococcaceae: Streptococcus troglodytae	Streptococcus troglodytae_&_1111760	21424	7.4482e-11	71	0	0	0	9.5383e-05	0.000844442
Firmicutes: Lachnospiraceae: Blautia luti	Blautia luti_&_89014	15158	0.00722277	53	0	0	0	0.00452952	0.00192143
Proteobacteria: Morganellaceae: Xenorhabdus stockiae	Xenorhabdus stockiae_&_351614	16322	0.0882966	11	0	0	0	0.000150658	3.58755e-05
Firmicutes: Erysipelotrichaceae: Bulleidia extructa	Bulleidia extructa_&_118748	18037.5	0.0222334	36	0	0	0	0.000128615	0.000730545
Proteobacteria: Desulfovibrionaceae: Oceanidesulfovibrio indonesiensis	Oceanidesulfovibrio indonesiensis_&_54767	18097	0.00532714	26	0	0	0	8.26396e-05	0.000495162
Firmicutes: Staphylococcaceae: Staphylococcus gallinarum	Staphylococcus gallinarum_&_1293	17023	0.683356	27	0	0	0	5.34364e-05	4.25031e-05
Proteobacteria: Morganellaceae: Providencia rustigianii	Providencia rustigianii_&_158850	16706	0.53056	5	0	0	0	9.38986e-05	7.90319e-06
Proteobacteria: Comamonadaceae: Comamonas phosphati	Comamonas phosphati_&_1211803	14717	0.000560789	51	0	0	0	0.000238211	6.11193e-05
Firmicutes: Lactobacillaceae: Lactiplantibacillus plajomi	Lactiplantibacillus plajomi_&_1457217	17038	0.456161	9	0	0	0	2.41748e-05	5.86308e-05
Firmicutes: Bacillaceae: Rossellomorea arthrocnemi	Rossellomorea arthrocnemi_&_2769542	15035.5	0.000449099	34	0	0	0	0.000661513	0.000132898
Firmicutes: Streptococcaceae: Lactococcus taiwanensis	Lactococcus taiwanensis_&_1151742	17030	0.218592	3	0	0	0	1.79188e-05	2.13591e-05
Proteobacteria: Yersiniaceae: Serratia rhizosphaerae	Serratia rhizosphaerae_&_2597702	17021	0.649827	21	0	0	0	0.00118999	0.000150745
Thermotogae: Petrotogaceae: Oceanotoga teriensis	Oceanotoga teriensis_&_515440	16645	0.39731	6	0	0	0	1.82952e-05	2.38141e-05
Firmicutes: Lactobacillaceae: Weissella oryzae	Weissella oryzae_&_1129792	16965	0.156494	1	0	0	0	0	3.59644e-06
Proteobacteria: Morganellaceae: Candidatus Arsenophonus triatominarum	Candidatus Arsenophonus triatominarum_&_57911	16705.5	0.321366	2	0	0	0	1.76449e-06	0
Proteobacteria: Chromobacteriaceae: Vogesella mureinivorans	Vogesella mureinivorans_&_657276	16964.5	0.719012	16	0	0	0	0.000339352	0.00011729
Firmicutes: Peptostreptococcaceae: Peptoanaerobacter stomatis	Peptoanaerobacter stomatis_&_796937	18419.5	0.00105956	30	0	0	0	0.000248311	0.0037877
Bacteroidetes: Prevotellaceae: Prevotella brunnea	Prevotella brunnea_&_2508867	16189.5	0.0246171	10	0	0	0	8.24574e-05	0
Firmicutes: Peptoniphilaceae: Anaerococcus hydrogenalis	Anaerococcus hydrogenalis_&_33029	17239	0.246983	15	0	0	0	0.00014801	0.00031254
Firmicutes: Lachnospiraceae: Blautia schinkii	Blautia schinkii_&_180164	15822	0.039408	31	0	0	0	0.00413523	0.00316518
Proteobacteria: Pectobacteriaceae: Dickeya lacustris	Dickeya lacustris_&_2259638	17833	0.0148509	21	0	0	0	0.000111637	0.00309249
Firmicutes: Lactobacillaceae: Levilactobacillus lindianensis	Levilactobacillus lindianensis_&_2486018	16770	0.485439	1	0	0	0	9.22805e-07	0
Proteobacteria: Burkholderiaceae: Paraburkholderia ginsengiterrae	Paraburkholderia ginsengiterrae_&_1462993	16447.5	0.0834632	6	0	0	0	3.16681e-05	0
Firmicutes: Staphylococcaceae: Macrococcus caseolyticus	Macrococcus caseolyticus_&_69966	17095.5	0.0443974	2	0	0	0	0	1.65491e-05
Actinobacteria: Bifidobacteriaceae: Bifidobacterium italicum	Bifidobacterium italicum_&_1960968	16319	0.086448	11	0	0	0	0.00013808	1.12676e-05
Firmicutes: Lachnospiraceae: Enterocloster bolteae	Enterocloster bolteae_&_208479	15629	0.0343548	43	0	0	0	0.0363637	0.760772
Firmicutes: Lachnospiraceae: Lachnospira eligens	Lachnospira eligens_&_39485	16124	0.055348	17	0	0	0	0.000396914	1.4568e-05
Proteobacteria: Pseudomonadaceae: Pseudomonas yangonensis	Pseudomonas yangonensis_&_2579922	17958	0.016588	28	0	0	0	0.000400282	0.000866956
Proteobacteria: Morganellaceae: Xenorhabdus ehlersii	Xenorhabdus ehlersii_&_290111	16965	0.156494	1	0	0	0	0	1.60457e-06
Firmicutes: Clostridiaceae: Lactonifactor longoviformis	Lactonifactor longoviformis_&_341220	16529	0.410435	17	0	0	0	0.000104768	0.000174924
Firmicutes: Lachnospiraceae: Enterocloster clostridioformis	Enterocloster clostridioformis_&_1531	16342	0.426562	52	0	0	0	0.0253464	0.0154512
Actinobacteria: Eggerthellaceae: Gordonibacter urolithinfaciens	Gordonibacter urolithinfaciens_&_1335613	15802.5	0.00416037	16	0	0	0	0.00163349	0
Firmicutes: Lachnospiraceae: Lachnoanaerobaculum orale	Lachnoanaerobaculum orale_&_979627	17299	0.122428	11	0	0	0	1.47091e-05	8.49185e-05
Firmicutes: Lachnospiraceae: Anaerostipes hadrus	Anaerostipes hadrus_&_649756	16252	0.316518	45	0	0	0	0.00128909	0.00042382
Proteobacteria: Yersiniaceae: Ewingella americana	Ewingella americana_&_41202	17030	0.218592	3	0	0	0	3.88102e-05	4.67687e-06
Firmicutes: Lachnospiraceae: Blautia massiliensis	Blautia massiliensis_&_1737424	15978	0.0814442	31	0	0	0	0.0107177	0.000304627
Actinobacteria: Actinomycetaceae: Actinotignum urinale	Actinotignum urinale_&_190146	16836	0.994966	3	0	0	0	9.70814e-05	1.52016e-05
Firmicutes: Enterococcaceae: Tetragenococcus solitarius	Tetragenococcus solitarius_&_71453	17231	0.146041	9	0	0	0	1.84907e-05	5.04375e-05
Firmicutes: Selenomonadaceae: Propionispira arboris	Propionispira arboris_&_84035	16900	0.615938	2	0	0	0	3.45328e-06	1.52016e-06
Bacteroidetes: Prevotellaceae: Prevotella bryantii	Prevotella bryantii_&_77095	16254	0.0332464	9	0	0	0	5.30494e-05	0
Proteobacteria: Erwiniaceae: Pantoea allii	Pantoea allii_&_574096	17002.5	0.743787	34	0	0	0	0.000279935	0.000302347
Proteobacteria: Erwiniaceae: Pantoea cypripedii	Pantoea cypripedii_&_55209	17885	0.0275303	29	0	0	0	0.000124618	0.0018289
Spirochaetes: Leptospiraceae: Leptospira kirschneri	Leptospira kirschneri_&_29507	17737.5	0.0311576	22	0	0	0	0.00224983	0.00180361
Actinobacteria: Bifidobacteriaceae: Alloscardovia omnicolens	Alloscardovia omnicolens_&_419015	16610.5	0.593557	22	0	0	0	0.00132825	0.00379496
Firmicutes: Enterococcaceae: Enterococcus ureilyticus	Enterococcus ureilyticus_&_1131292	17434	0.0860701	15	0	0	0	6.83508e-05	0.000366802
Firmicutes: Peptostreptococcaceae: Filifactor alocis	Filifactor alocis_&_143361	17637	0.0215492	15	0	0	0	1.60555e-05	0.000245882
Proteobacteria: Neisseriaceae: Kingella bonacorsii	Kingella bonacorsii_&_2796361	17550	0.00299344	7	0	0	0	5.08318e-06	3.35828e-05
Firmicutes: Streptococcaceae: Lactococcus plantarum	Lactococcus plantarum_&_1365	17029	0.578259	15	0	0	0	0.000119413	0.000385838
Firmicutes: Lachnospiraceae: Butyrivibrio crossotus	Butyrivibrio crossotus_&_45851	16250	0.0623519	12	0	0	0	0.000346778	2.62912e-06
Bacteroidetes: Sphingobacteriaceae: Mucilaginibacter gracilis	Mucilaginibacter gracilis_&_423350	16705.5	0.321366	2	0	0	0	3.11088e-06	0
Proteobacteria: Erwiniaceae: Pantoea endophytica	Pantoea endophytica_&_92488	17029	0.476375	9	0	0	0	5.05136e-05	1.85713e-05
Bacteroidetes: Prevotellaceae: Prevotella copri	Prevotella copri_&_165179	15415	0.00141739	25	0	0	0	0.00219722	2.57278e-05
Firmicutes: Enterococcaceae: Enterococcus wangshanyuanii	Enterococcus wangshanyuanii_&_2005703	17302	0.12003	11	0	0	0	7.78158e-06	0.000104855
Firmicutes: Erysipelotrichaceae: Erysipelatoclostridium ramosum	Erysipelatoclostridium ramosum_&_1547	15048	0.0055152	57	0	0	0	1.28717	0.104982
Firmicutes: Enterococcaceae: Enterococcus sulfureus	Enterococcus sulfureus_&_1356	16705	0.527353	5	0	0	0	3.64461e-05	1.18684e-05
Firmicutes: Peptoniphilaceae: Anaerococcus senegalensis	Anaerococcus senegalensis_&_1288120	17177	0.342035	16	0	0	0	6.04833e-05	0.000333894
Firmicutes: Enterococcaceae: Enterococcus haemoperoxidus	Enterococcus haemoperoxidus_&_155618	17421	0.0614605	12	0	0	0	3.63658e-05	0.000173569
Proteobacteria: Pseudomonadaceae: Pseudomonas oleovorans	Pseudomonas oleovorans_&_301	17296	0.0730369	8	0	0	0	3.34025e-05	0.000455173
Bacteroidetes: Bacteroidaceae: Bacteroides luti	Bacteroides luti_&_1297750	16447.5	0.0834632	6	0	0	0	3.48055e-05	0
Proteobacteria: Pseudomonadaceae: Pseudomonas juntendi	Pseudomonas juntendi_&_2666183	17418	0.0947903	15	0	0	0	0.00107871	0.000628111
Proteobacteria: Enterobacteriaceae: Enterobacter ludwigii	Enterobacter ludwigii_&_299767	16499	0.69869	124	0	0	0	0.00423223	0.119779
Firmicutes: Peptoniphilaceae: Anaerococcus faecalis	Anaerococcus faecalis_&_2742993	17752	0.00487226	13	0	0	0	3.4638e-05	0.000280461
Proteobacteria: Oceanospirillaceae: Nitrincola nitratireducens	Nitrincola nitratireducens_&_1229521	16967.5	0.468517	4	0	0	0	3.95114e-05	0.000427062
Proteobacteria: Enterobacteriaceae: Enterobacter bugandensis	Enterobacter bugandensis_&_881260	15441	0.111994	129	0	0	0	0.00825433	0.0127187
Firmicutes: Clostridiaceae: Clostridium vincentii	Clostridium vincentii_&_52704	17423	0.030892	9	0	0	0	4.82894e-06	4.85078e-05
Proteobacteria: Morganellaceae: Providencia vermicola	Providencia vermicola_&_333965	17096	0.200967	5	0	0	0	7.28331e-06	1.40903e-05
Firmicutes: Lactobacillaceae: Companilactobacillus suantsaicola	Companilactobacillus suantsaicola_&_2487723	17425	0.0082343	6	0	0	0	7.65958e-07	6.26561e-05
Firmicutes: : Neofamilia massiliensis	Neofamilia massiliensis_&_1673724	17096	0.200967	5	0	0	0	8.22669e-06	1.94459e-05
Bacteroidetes: Prevotellaceae: Prevotella hominis	Prevotella hominis_&_2518605	13980	1.44285e-06	47	0	0	0	0.00233848	4.31926e-06
Firmicutes: Enterococcaceae: Enterococcus saccharolyticus	Enterococcus saccharolyticus_&_41997	17357	0.0302236	7	0	0	0	1.23111e-05	0.00010288
Firmicutes: Peptoniphilaceae: Peptoniphilus gorbachii	Peptoniphilus gorbachii_&_411567	17230	0.147062	9	0	0	0	4.47606e-05	0.000301052
Actinobacteria: Coriobacteriaceae: Senegalimassilia faecalis	Senegalimassilia faecalis_&_2509433	14600	0.000103154	44	0	0	0	0.00119053	0.000608134
Firmicutes: Oscillospiraceae: Ethanoligenens harbinense	Ethanoligenens harbinense_&_253239	15876	0.0118743	18	0	0	0	0.00019304	8.51364e-05
Firmicutes: Lactobacillaceae: Lentilactobacillus diolivorans	Lentilactobacillus diolivorans_&_179838	16705.5	0.321366	2	0	0	0	1.35841e-05	0
Proteobacteria: Neisseriaceae: Neisseria weaveri	Neisseria weaveri_&_28091	16901	0.610519	2	0	0	0	2.05759e-06	9.61453e-06
Fusobacteria: Fusobacteriaceae: Fusobacterium varium	Fusobacterium varium_&_856	16770	0.485439	1	0	0	0	2.11134e-05	0
Bacteroidetes: Prevotellaceae: Prevotella koreensis	Prevotella koreensis_&_2490854	16254	0.0332464	9	0	0	0	0.000212697	0
Firmicutes: Eubacteriales Family XIII. Incertae Sedis: Baileyella intestinalis	Baileyella intestinalis_&_2606709	16381	0.114198	10	0	0	0	0.00020864	2.21376e-06
Firmicutes: Erysipelotrichaceae: Massilimicrobiota timonensis	Massilimicrobiota timonensis_&_1776392	16980	0.710548	19	0	0	0	0.000167687	0.000293566
Actinobacteria: Streptomycetaceae: Streptomyces alboniger	Streptomyces alboniger_&_132473	16770	0.485439	1	0	0	0	1.51999e-06	0
Firmicutes: Oscillospiraceae: Massiliimalia timonensis	Massiliimalia timonensis_&_1987501	16714	0.689539	11	0	0	0	3.0369e-05	3.77801e-05
Proteobacteria: Bradyrhizobiaceae: Afipia birgiae	Afipia birgiae_&_151414	16965	0.156494	1	0	0	0	0	9.76667e-06
Proteobacteria: Yersiniaceae: Yersinia pestis	Yersinia pestis_&_632	16981.5	0.726471	22	0	0	0	0.00319134	0.00530204
Firmicutes: Clostridiaceae: Butyricicoccus faecihominis	Butyricicoccus faecihominis_&_1712515	16327.5	0.263406	26	0	0	0	0.000651041	0.000486016
Proteobacteria: Shewanellaceae: Shewanella glacialipiscicola	Shewanella glacialipiscicola_&_614069	16965	0.156494	1	0	0	0	0	1.87531e-05
Proteobacteria: Budviciaceae: Jinshanibacter allomyrinae	Jinshanibacter allomyrinae_&_2791986	17160	0.177248	7	0	0	0	5.26294e-05	6.63321e-05
Proteobacteria: Pseudomonadaceae: Pseudomonas dryadis	Pseudomonas dryadis_&_2487520	16705.5	0.321366	2	0	0	0	4.87024e-06	0
Proteobacteria: Alcaligenaceae: Alcaligenes faecalis	Alcaligenes faecalis_&_511	16965	0.156494	1	0	0	0	0	1.25951e-06
Firmicutes: Lachnospiraceae: Luxibacter massiliensis	Luxibacter massiliensis_&_2219695	16112	0.0913436	23	0	0	0	0.000249359	1.94948e-05
Proteobacteria: Erwiniaceae: Erwinia gerundensis	Erwinia gerundensis_&_1619313	17357.5	0.146607	16	0	0	0	0.000147106	0.000265582
Firmicutes: Lachnospiraceae: Eisenbergiella massiliensis	Eisenbergiella massiliensis_&_1720294	16028	0.0855319	28	0	0	0	0.00154723	0.000634844
Firmicutes: : Evtepia gabavorous	Evtepia gabavorous_&_2211183	16843	0.98171	15	0	0	0	7.10921e-05	0.000133263
Spirochaetes: Treponemataceae: Treponema rectale	Treponema rectale_&_744512	16705.5	0.321366	2	0	0	0	2.48042e-05	0
Firmicutes: : Gemella cuniculi	Gemella cuniculi_&_150240	18588	0.000859019	36	0	0	0	8.64885e-05	0.000151093
Bacteroidetes: Rikenellaceae: Alistipes dispar	Alistipes dispar_&_2585119	14637	3.69367e-05	37	0	0	0	0.00117177	6.00941e-06
Firmicutes: Lachnospiraceae: Cuneatibacter caecimuris	Cuneatibacter caecimuris_&_1796618	16659	0.704181	27	0	0	0	0.000401384	0.00145513
Actinobacteria: Atopobiaceae: Paratractidigestivibacter faecalis	Paratractidigestivibacter faecalis_&_2292441	15627	0.0140173	31	0	0	0	0.0159781	0.000128058
Proteobacteria: Enterobacteriaceae: Shimwellia pseudoproteus	Shimwellia pseudoproteus_&_570012	16839	0.995922	93	0	0	0	0.00273553	0.00297747
Actinobacteria: Micrococcaceae: Tersicoccus solisilvae	Tersicoccus solisilvae_&_1882339	16318.5	0.045014	8	0	0	0	6.01765e-05	0
Actinobacteria: Actinomycetaceae: Actinomyces bovis	Actinomyces bovis_&_1658	16770	0.485439	1	0	0	0	1.7555e-05	0
Firmicutes: Enterococcaceae: Enterococcus hirae	Enterococcus hirae_&_1354	17044	0.609951	21	0	0	0	0.036218	0.044114
Actinobacteria: Coriobacteriaceae: Collinsella vaginalis	Collinsella vaginalis_&_1870987	15492	0.00209707	24	0	0	0	0.000131144	5.01386e-05
Firmicutes: Peptoniphilaceae: Peptoniphilus faecalis	Peptoniphilus faecalis_&_2731255	17226	0.0136299	3	0	0	0	0	5.36116e-05
Proteobacteria: Hafniaceae: Obesumbacterium proteus	Obesumbacterium proteus_&_82983	16899	0.753843	5	0	0	0	9.93457e-05	1.402e-05
Firmicutes: Clostridiaceae: Clostridium kluyveri	Clostridium kluyveri_&_1534	17356.5	0.00432984	4	0	0	0	0	1.04635e-05
Actinobacteria: Coriobacteriaceae: Enorma burkinafasonensis	Enorma burkinafasonensis_&_2590867	15996	0.0100875	13	0	0	0	0.000141738	0
Proteobacteria: Erwiniaceae: Erwinia piriflorinigrans	Erwinia piriflorinigrans_&_665097	17161	0.25564	10	0	0	0	1.95165e-05	1.477e-05
Actinobacteria: Bifidobacteriaceae: Pseudoscardovia suis	Pseudoscardovia suis_&_987063	15043.5	0.00380963	52	0	0	0	0.00145845	0.00036968
Firmicutes: Clostridiaceae: Clostridium putrefaciens	Clostridium putrefaciens_&_99675	18328	0.000132776	19	0	0	0	2.22222e-05	0.000194879
Bacteroidetes: Flavobacteriaceae: Winogradskyella ouciana	Winogradskyella ouciana_&_2608631	17162	0.0736173	4	0	0	0	1.26141e-06	9.19982e-06
Actinobacteria: Corynebacteriaceae: Corynebacterium resistens	Corynebacterium resistens_&_258224	16965	0.156494	1	0	0	0	0	8.10147e-06
Proteobacteria: Morganellaceae: Photorhabdus tasmaniensis	Photorhabdus tasmaniensis_&_1004159	16713	0.744006	17	0	0	0	4.67819e-05	2.40328e-05
Actinobacteria: Bifidobacteriaceae: Bifidobacterium criceti	Bifidobacterium criceti_&_1960969	16383	0.0611537	7	0	0	0	1.03957e-05	0
Proteobacteria: Pasteurellaceae: Phocoenobacter uteri	Phocoenobacter uteri_&_146806	17694	0.0109386	14	0	0	0	1.03642e-05	5.03799e-05
Firmicutes: : Fenollaria massiliensis	Fenollaria massiliensis_&_938288	16976.5	0.621724	10	0	0	0	2.81508e-05	9.83788e-05
Firmicutes: Clostridiaceae: Clostridium senegalense	Clostridium senegalense_&_1465809	17558	0.0264361	13	0	0	0	1.26049e-05	2.32653e-05
Proteobacteria: Phyllobacteriaceae: Mesorhizobium neociceri	Mesorhizobium neociceri_&_1307853	16586	0.446415	13	0	0	0	1.99736e-05	2.03954e-05
Firmicutes: Lachnospiraceae: Enterocloster aldenensis	Enterocloster aldenensis_&_358742	15901	0.076072	36	0	0	0	0.118028	0.00260987
Proteobacteria: Moraxellaceae: Acinetobacter kyonggiensis	Acinetobacter kyonggiensis_&_595670	17095.5	0.0443974	2	0	0	0	0	3.12936e-06
Actinobacteria: Propionibacteriaceae: Cutibacterium namnetense	Cutibacterium namnetense_&_1574624	17298	0.278943	23	0	0	0	0.000124172	0.000479254
Proteobacteria: Erwiniaceae: Pantoea latae	Pantoea latae_&_1964541	18260	0.0027804	29	0	0	0	0.0034368	0.00843486
Tenericutes: Mycoplasmataceae: Ureaplasma parvum	Ureaplasma parvum_&_134821	16770	0.485439	1	0	0	0	3.11213e-06	0
Actinobacteria: Coriobacteriaceae: Collinsella stercoris	Collinsella stercoris_&_147206	14514.5	3.86199e-05	42	0	0	0	0.0229013	6.88902e-05
Actinobacteria: Actinomycetaceae: Varibaculum massiliense	Varibaculum massiliense_&_1852372	16773	0.738587	4	0	0	0	4.67556e-06	2.27295e-05
Firmicutes: Streptococcaceae: Streptococcus halichoeri	Streptococcus halichoeri_&_254785	18017	0.0320835	40	0	0	0	0.000142963	0.00069098
Firmicutes: Bacillaceae: Neobacillus drentensis	Neobacillus drentensis_&_220684	17095.5	0.0443974	2	0	0	0	0	2.53271e-05
Proteobacteria: Yersiniaceae: Rahnella laticis	Rahnella laticis_&_2787622	17553	0.0661093	19	0	0	0	8.93053e-05	0.000135262
Firmicutes: Enterococcaceae: Bavariicoccus seileri	Bavariicoccus seileri_&_549685	18775	0.00094401	46	0	0	0	0.000108567	0.000253484
Proteobacteria: Pasteurellaceae: Pasteurella atlantica	Pasteurella atlantica_&_2827233	18266	0.000112483	17	0	0	0	1.53354e-05	0.000107781
Firmicutes: Streptococcaceae: Streptococcus pantholopis	Streptococcus pantholopis_&_1811193	17033	0.467331	9	0	0	0	4.1622e-06	1.01513e-05
Proteobacteria: Erwiniaceae: Pantoea eucrina	Pantoea eucrina_&_472693	17750	0.00496617	13	0	0	0	3.31183e-05	0.00029496
Firmicutes: Streptococcaceae: Streptococcus marmotae	Streptococcus marmotae_&_1825069	18034	0.00928528	27	0	0	0	2.86156e-05	0.000136527
Firmicutes: Enterococcaceae: Enterococcus moraviensis	Enterococcus moraviensis_&_155617	18284.5	0.00715409	38	0	0	0	9.72002e-05	0.000259836
Proteobacteria: Pasteurellaceae: Avibacterium endocarditidis	Avibacterium endocarditidis_&_380674	17164	0.171975	7	0	0	0	2.11899e-05	4.4015e-05
Proteobacteria: Sphingomonadaceae: Sphingobium scionense	Sphingobium scionense_&_1404341	16770	0.485439	1	0	0	0	1.65421e-05	0
Actinobacteria: Streptomycetaceae: Streptomyces chilikensis	Streptomyces chilikensis_&_1194079	17244	0.418506	33	0	0	0	0.00406657	0.00941265
Proteobacteria: Erwiniaceae: Erwinia oleae	Erwinia oleae_&_796334	18274	0.0210818	53	0	0	0	0.00146635	0.00393565
Proteobacteria: Aeromonadaceae: Aeromonas cavernicola	Aeromonas cavernicola_&_1006623	16770	0.485439	1	0	0	0	6.12158e-06	0
Actinobacteria: Bifidobacteriaceae: Bifidobacterium tibiigranuli	Bifidobacterium tibiigranuli_&_2172043	16610	0.670181	36	0	0	0	0.000138227	3.31444e-05
Actinobacteria: Mycobacteriaceae: Mycobacterium angelicum	Mycobacterium angelicum_&_470074	17030	0.382497	6	0	0	0	0.000644803	0.000205424
Firmicutes: : Gemella palaticanis	Gemella palaticanis_&_81950	18496	0.00930878	56	0	0	0	0.000136893	0.000217141
Proteobacteria: Vibrionaceae: Vibrio algicola	Vibrio algicola_&_2662262	17226	0.0136299	3	0	0	0	0	4.9423e-05
Firmicutes: Clostridiaceae: Clostridium gasigenes	Clostridium gasigenes_&_94869	17625.5	0.0116421	12	0	0	0	7.78716e-06	6.4301e-05
Proteobacteria: Vibrionaceae: Aliivibrio sifiae	Aliivibrio sifiae_&_566293	17095.5	0.0443974	2	0	0	0	0	1.62883e-05
Firmicutes: Lactobacillaceae: Secundilactobacillus oryzae	Secundilactobacillus oryzae_&_1202668	16646	0.548516	12	0	0	0	4.78494e-05	3.45743e-05
Proteobacteria: Pseudomonadaceae: Pseudomonas graminis	Pseudomonas graminis_&_158627	17356.5	0.00432984	4	0	0	0	0	1.66907e-05
Firmicutes: Enterococcaceae: Enterococcus xiangfangensis	Enterococcus xiangfangensis_&_1296537	18024	0.0037055	21	0	0	0	3.24363e-05	0.000114362
Firmicutes: Enterococcaceae: Enterococcus dongliensis	Enterococcus dongliensis_&_2559925	16771	0.730345	4	0	0	0	6.10509e-06	2.60844e-06
Proteobacteria: Erwiniaceae: Pantoea agglomerans	Pantoea agglomerans_&_549	16725	0.76863	17	0	0	0	0.000474811	0.00121386
Proteobacteria: Morganellaceae: Moellerella wisconsensis	Moellerella wisconsensis_&_158849	17091	0.394088	11	0	0	0	0.000168843	0.000173781
Proteobacteria: Pectobacteriaceae: Pectobacterium actinidiae	Pectobacterium actinidiae_&_1507808	16576	0.284116	7	0	0	0	0.00041427	3.88921e-06
Firmicutes: Erysipelotrichaceae: Longicatena caecimuris	Longicatena caecimuris_&_1796635	16066.5	0.078533	24	0	0	0	0.00441619	9.38326e-05
Firmicutes: Lachnospiraceae: Lachnoclostridium pacaense	Lachnoclostridium pacaense_&_1917870	16388	0.170905	13	0	0	0	0.00127615	0.00018311
Firmicutes: Staphylococcaceae: Staphylococcus muscae	Staphylococcus muscae_&_1294	17356.5	0.00432984	4	0	0	0	0	3.44955e-05
Proteobacteria: Budviciaceae: Budvicia aquatica	Budvicia aquatica_&_82979	17035	0.52329	12	0	0	0	4.06066e-05	6.38307e-05
Proteobacteria: Yersiniaceae: Yersinia pekkanenii	Yersinia pekkanenii_&_1288385	16408.5	0.329396	24	0	0	0	0.000418135	3.92056e-05
Firmicutes: Enterococcaceae: Vagococcus carniphilus	Vagococcus carniphilus_&_218144	17957	0.0116297	25	0	0	0	9.04472e-05	0.000576309
Bacteroidetes: Weeksellaceae: Elizabethkingia argenteiflava	Elizabethkingia argenteiflava_&_2681556	16512	0.114639	5	0	0	0	2.03527e-05	0
Proteobacteria: Yersiniaceae: Rahnella woolbedingensis	Rahnella woolbedingensis_&_1510574	18007	0.0109972	27	0	0	0	0.000128465	0.000515143
Proteobacteria: Pectobacteriaceae: Dickeya chrysanthemi	Dickeya chrysanthemi_&_556	16902	0.742704	5	0	0	0	9.45931e-05	4.95187e-05
Firmicutes: Streptococcaceae: Lactococcus fujiensis	Lactococcus fujiensis_&_610251	16965.5	0.475257	4	0	0	0	1.97067e-05	7.44542e-06
Firmicutes: Enterococcaceae: Enterococcus timonensis	Enterococcus timonensis_&_1852364	17097.5	0.307381	8	0	0	0	2.26302e-05	3.58508e-05
Proteobacteria: Budviciaceae: Insectihabitans xujianqingii	Insectihabitans xujianqingii_&_2738837	17031	0.380061	6	0	0	0	2.16907e-05	1.01064e-05
Proteobacteria: Methylobacteriaceae: Microvirga antarctica	Microvirga antarctica_&_2819233	16964.5	0.478646	4	0	0	0	3.10814e-05	2.74014e-05
Firmicutes: Streptococcaceae: Streptococcus vicugnae	Streptococcus vicugnae_&_2740579	18770.5	0.00120289	48	0	0	0	0.000260455	0.000794113
Proteobacteria: Pectobacteriaceae: Pectobacterium parvum	Pectobacterium parvum_&_2778550	17037	0.365648	6	0	0	0	1.89069e-05	0.000432852
Firmicutes: Eubacteriaceae: Eubacterium callanderi	Eubacterium callanderi_&_53442	15936.5	0.0249705	20	0	0	0	0.00152903	0.0033084
Firmicutes: Clostridiaceae: Clostridium fessum	Clostridium fessum_&_2126740	15770	0.056359	41	0	0	0	0.00132742	0.00118418
Firmicutes: Lachnospiraceae: Catenibacillus scindens	Catenibacillus scindens_&_673271	16848	0.961939	9	0	0	0	1.51276e-05	0.000128487
Actinobacteria: Corynebacteriaceae: Corynebacterium striatum	Corynebacterium striatum_&_43770	17035	0.462845	9	0	0	0	2.92114e-05	6.47783e-05
Firmicutes: Lactobacillaceae: Lactobacillus amylolyticus	Lactobacillus amylolyticus_&_83683	16900	0.615938	2	0	0	0	1.57637e-06	1.70365e-06
Proteobacteria: Pectobacteriaceae: Brenneria salicis	Brenneria salicis_&_55214	17019	0.653344	21	0	0	0	0.000499587	0.000235287
Firmicutes: Clostridiaceae: Mordavella massiliensis	Mordavella massiliensis_&_1871024	16447.5	0.0834632	6	0	0	0	2.86055e-05	0
Bacteroidetes: Saprospiraceae: Saprospira grandis	Saprospira grandis_&_1008	16770	0.485439	1	0	0	0	1.51851e-06	0
Proteobacteria: Morganellaceae: Proteus mirabilis	Proteus mirabilis_&_584	16706	0.53056	5	0	0	0	0.00663646	5.75857e-05
Bacteroidetes: Bacteroidaceae: Bacteroides ihuae	Bacteroides ihuae_&_1852362	16512	0.114639	5	0	0	0	1.07733e-05	0
Firmicutes: Clostridiaceae: Butyricicoccus pullicaecorum	Butyricicoccus pullicaecorum_&_501571	16904	0.735307	5	0	0	0	5.65582e-06	8.00577e-05
Firmicutes: Oscillospiraceae: Ruminococcus callidus	Ruminococcus callidus_&_40519	16641	0.387397	6	0	0	0	1.60013e-05	1.79245e-06
Proteobacteria: Yersiniaceae: Rahnella bruchi	Rahnella bruchi_&_1510573	17482.5	0.105795	20	0	0	0	6.37869e-05	0.000150602
Firmicutes: Lachnospiraceae: Murimonas intestini	Murimonas intestini_&_1337051	16770	0.726235	4	0	0	0	2.46969e-05	4.40297e-06
Bacteroidetes: Dysgonomonadaceae: Dysgonomonas hofstadii	Dysgonomonas hofstadii_&_637886	16318.5	0.045014	8	0	0	0	3.60816e-05	0
Firmicutes: Clostridiaceae: Clostridium isatidis	Clostridium isatidis_&_182773	18009	1.63564e-05	9	0	0	0	0	0.000117364
Firmicutes: Staphylococcaceae: Macrococcus bohemicus	Macrococcus bohemicus_&_1903056	16654	0.660402	21	0	0	0	9.30597e-05	0.000148749
Firmicutes: Lactobacillaceae: Lactobacillus johnsonii	Lactobacillus johnsonii_&_33959	16578	0.287866	7	0	0	0	1.58417e-05	3.01416e-06
Firmicutes: Clostridiaceae: Clostridium fungisolvens	Clostridium fungisolvens_&_1604897	17360	0.0292869	7	0	0	0	3.76772e-06	2.24889e-05
Proteobacteria: Cardiobacteriaceae: Cardiobacterium hominis	Cardiobacterium hominis_&_2718	18091	0.000198668	14	0	0	0	2.53191e-06	0.000130176
Firmicutes: Eubacteriales Family XIII. Incertae Sedis: Alterileibacterium massiliense	Alterileibacterium massiliense_&_1870997	17369.5	0.137554	16	0	0	0	0.000618606	0.00476341
Proteobacteria: Enterobacteriaceae: Cronobacter muytjensii	Cronobacter muytjensii_&_413501	16033	0.132521	37	0	0	0	0.000257334	0.000220367
Actinobacteria: Bifidobacteriaceae: Gardnerella leopoldii	Gardnerella leopoldii_&_2792978	16631	0.560756	15	0	0	0	0.00234238	4.55998e-05
Proteobacteria: Erwiniaceae: Pantoea deleyi	Pantoea deleyi_&_470932	17018	0.655106	21	0	0	0	0.00034123	7.14685e-05
Firmicutes: Carnobacteriaceae: Trichococcus flocculiformis	Trichococcus flocculiformis_&_82803	18120	0.00385556	25	0	0	0	4.54575e-05	0.000268455
Actinobacteria: Propionibacteriaceae: Acidipropionibacterium thoenii	Acidipropionibacterium thoenii_&_1751	16837	0.989932	3	0	0	0	3.54062e-06	5.90375e-06
Firmicutes: Oscillospiraceae: Monoglobus pectinilyticus	Monoglobus pectinilyticus_&_1981510	16915	0.789992	11	0	0	0	8.55467e-05	0.000104322
Firmicutes: Lactobacillaceae: Limosilactobacillus ingluviei	Limosilactobacillus ingluviei_&_148604	17166	0.169383	7	0	0	0	1.35164e-05	8.3421e-05
Firmicutes: Oscillospiraceae: Neobittarella massiliensis	Neobittarella massiliensis_&_2041842	16345.5	0.222381	20	0	0	0	0.000777108	0.0017934
Firmicutes: Lachnospiraceae: Roseburia intestinalis	Roseburia intestinalis_&_166486	15923.5	0.091132	38	0	0	0	0.00837906	0.000647422
Firmicutes: Lactobacillaceae: Limosilactobacillus frumenti	Limosilactobacillus frumenti_&_104955	17098	0.197537	5	0	0	0	2.9767e-06	4.21823e-05
Proteobacteria: Desulfovibrionaceae: Mailhella massiliensis	Mailhella massiliensis_&_1903261	16186	0.0466482	13	0	0	0	0.000151914	2.25353e-06
Firmicutes: Clostridiaceae: Hathewaya massiliensis	Hathewaya massiliensis_&_1964382	18408	0.000123286	21	0	0	0	3.47808e-05	0.000161484
Proteobacteria: Brucellaceae: Brucella intermedia	Brucella intermedia_&_94625	16965	0.156494	1	0	0	0	0	9.61453e-06
Proteobacteria: Sutterellaceae: Sutterella massiliensis	Sutterella massiliensis_&_1816689	16449	0.157574	9	0	0	0	0.000331163	1.24455e-05
Firmicutes: Eubacteriales Family XIII. Incertae Sedis: Hornefia butyriciproducens	Hornefia butyriciproducens_&_2652293	16515	0.214816	8	0	0	0	0.000340937	5.42725e-05
Firmicutes: Erysipelotrichaceae: [Clostridium] saccharogumia	[Clostridium] saccharogumia_&_341225	15826	0.0736895	42	0	0	0	0.00672745	0.000207494
Firmicutes: Clostridiaceae: Clostridium uliginosum	Clostridium uliginosum_&_119641	18873	6.79532e-06	26	0	0	0	5.72662e-05	0.000169469
Proteobacteria: Psychromonadaceae: Psychromonas ossibalaenae	Psychromonas ossibalaenae_&_444922	16965	0.156494	1	0	0	0	0	2.22283e-06
Fusobacteria: Fusobacteriaceae: Fusobacterium nucleatum	Fusobacterium nucleatum_&_851	16836	0.994966	3	0	0	0	3.42002e-06	4.71627e-06
Actinobacteria: Propionibacteriaceae: Propionibacterium freudenreichii	Propionibacterium freudenreichii_&_1744	17162	0.0736173	4	0	0	0	1.06852e-06	1.14815e-05
Proteobacteria: Erwiniaceae: [Curtobacterium] plantarum	[Curtobacterium] plantarum_&_221276	16965.5	0.649073	10	0	0	0	0.000550971	0.000123379
Actinobacteria: : Tomitella biformata	Tomitella biformata_&_630403	16965	0.156494	1	0	0	0	0	1.96585e-06
Proteobacteria: Erwiniaceae: Mixta tenebrionis	Mixta tenebrionis_&_2562439	16633	0.770286	67	0	0	0	0.00328776	0.00302953
Bacteroidetes: Tannerellaceae: Parabacteroides faecis	Parabacteroides faecis_&_1217282	11849	1.5222e-11	80	0	0	0	0.0106477	5.44603e-06
Proteobacteria: Rhizobiaceae: Agrobacterium leguminum	Agrobacterium leguminum_&_2792015	17031	0.216239	3	0	0	0	8.80472e-06	2.62002e-05
Firmicutes: Lactobacillaceae: Ligilactobacillus murinus	Ligilactobacillus murinus_&_1622	17161	0.0745027	4	0	0	0	1.35878e-05	0.00477743
Proteobacteria: Pectobacteriaceae: Dickeya dadantii	Dickeya dadantii_&_204038	16965	0.689802	13	0	0	0	0.000349086	6.66126e-05
Proteobacteria: Pasteurellaceae: Mannheimia pernigra	Mannheimia pernigra_&_111844	17168	0.306605	13	0	0	0	4.91883e-05	5.42447e-05
Proteobacteria: Pasteurellaceae: Chelonobacter oris	Chelonobacter oris_&_505317	17032	0.213905	3	0	0	0	3.74037e-07	2.85107e-06
Actinobacteria: Coriobacteriaceae: Enorma massiliensis	Enorma massiliensis_&_1472761	16576	0.284116	7	0	0	0	0.000109544	1.63381e-05
Firmicutes: Listeriaceae: Listeria portnoyi	Listeria portnoyi_&_2713504	17095.5	0.0443974	2	0	0	0	0	5.58448e-06
Actinobacteria: Coriobacteriaceae: Enorma shizhengliae	Enorma shizhengliae_&_2606615	16901	0.746411	5	0	0	0	1.04351e-05	7.47083e-06
Firmicutes: Lachnospiraceae: Waltera intestinalis	Waltera intestinalis_&_2606635	16383	0.0611537	7	0	0	0	0.00024671	0
Proteobacteria: Erwiniaceae: Rosenbergiella epipactidis	Rosenbergiella epipactidis_&_1544694	17226	0.151201	9	0	0	0	2.51976e-05	3.16909e-05
Bacteroidetes: Flavobacteriaceae: Luteirhabdus pelagi	Luteirhabdus pelagi_&_2792783	16965	0.156494	1	0	0	0	0	5.28035e-06
Firmicutes: Staphylococcaceae: Jeotgalicoccus meleagridis	Jeotgalicoccus meleagridis_&_2759181	16965	0.156494	1	0	0	0	0	1.49395e-06
Firmicutes: Enterococcaceae: Enterococcus caccae	Enterococcus caccae_&_317735	17487	0.00140047	5	0	0	0	0	9.71728e-05
Firmicutes: Lachnospiraceae: Coprococcus comes	Coprococcus comes_&_410072	15677	0.0507486	47	0	0	0	0.00416758	0.000325137
Proteobacteria: : Alkalimonas amylolytica	Alkalimonas amylolytica_&_152573	16770	0.485439	1	0	0	0	1.97126e-05	0
Proteobacteria: Pasteurellaceae: Actinobacillus suis	Actinobacillus suis_&_716	17227.5	0.0787803	6	0	0	0	6.98077e-05	4.01577e-05
Proteobacteria: Shewanellaceae: Shewanella bicestrii	Shewanella bicestrii_&_2018305	16706	0.53056	5	0	0	0	0.000512452	5.47173e-05
Proteobacteria: Desulfobacteraceae: Desulfobacter postgatei	Desulfobacter postgatei_&_2293	16705.5	0.321366	2	0	0	0	7.16927e-06	0
Firmicutes: Enterococcaceae: Enterococcus aquimarinus	Enterococcus aquimarinus_&_328396	16705	0.527353	5	0	0	0	1.9162e-05	1.43464e-06
Bacteroidetes: Prevotellaceae: Prevotella oris	Prevotella oris_&_28135	16189	0.0476732	13	0	0	0	0.000537754	1.52113e-05
Proteobacteria: Hafniaceae: Hafnia alvei	Hafnia alvei_&_569	15858	0.0342137	27	0	0	0	0.000277589	7.57324e-05
Bacteroidetes: Prevotellaceae: Prevotella nigrescens	Prevotella nigrescens_&_28133	16254	0.0641668	12	0	0	0	0.000451191	4.24415e-05
Proteobacteria: Pseudomonadaceae: Pseudomonas mucoides	Pseudomonas mucoides_&_2730424	16965	0.156494	1	0	0	0	0	1.21001e-05
Bacteroidetes: Porphyromonadaceae: Porphyromonas canoris	Porphyromonas canoris_&_36875	16058	0.0261676	15	0	0	0	0.000823264	2.66668e-05
Firmicutes: Eubacteriaceae: Eubacterium limosum	Eubacterium limosum_&_1736	16195	0.0497801	13	0	0	0	0.00119551	6.44134e-05
Firmicutes: Carnobacteriaceae: Desemzia incerta	Desemzia incerta_&_82801	16770	0.485439	1	0	0	0	8.26685e-05	0
Firmicutes: Lactobacillaceae: Limosilactobacillus mucosae	Limosilactobacillus mucosae_&_97478	16902	0.742704	5	0	0	0	0.000217961	3.47271e-05
Firmicutes: Bacillaceae: Bacillus haikouensis	Bacillus haikouensis_&_1510468	16965	0.156494	1	0	0	0	0	5.46934e-06
Proteobacteria: Morganellaceae: Providencia heimbachae	Providencia heimbachae_&_333962	16965.5	0.475257	4	0	0	0	4.58694e-05	1.79007e-05
Actinobacteria: Bifidobacteriaceae: Bifidobacterium actinocoloniiforme	Bifidobacterium actinocoloniiforme_&_638619	16705.5	0.321366	2	0	0	0	9.61796e-06	0
Firmicutes: Peptoniphilaceae: Peptoniphilus lacrimalis	Peptoniphilus lacrimalis_&_33031	17361	0.0289803	7	0	0	0	4.94493e-06	0.000855792
Actinobacteria: Thermomonosporaceae: Actinomadura cremea	Actinomadura cremea_&_1991	17030	0.382497	6	0	0	0	0.000177413	3.90196e-05
Proteobacteria: Pasteurellaceae: Basfia succiniciproducens	Basfia succiniciproducens_&_653940	17030	0.218592	3	0	0	0	7.02011e-06	8.32327e-06
Bacteroidetes: Odoribacteraceae: Butyricimonas synergistica	Butyricimonas synergistica_&_544644	12706.5	9.94744e-10	64	0	0	0	0.000979302	0
Actinobacteria: Atopobiaceae: Olsenella porci	Olsenella porci_&_2652279	16576.5	0.158907	4	0	0	0	6.18366e-06	0
Proteobacteria: Campylobacteraceae: Campylobacter concisus	Campylobacter concisus_&_199	18080	0.000225918	14	0	0	0	0.000230556	0.00333011
Proteobacteria: Campylobacteraceae: Campylobacter massiliensis	Campylobacter massiliensis_&_2762557	17161	0.0745027	4	0	0	0	6.18106e-06	2.13421e-05
Firmicutes: : Acidibacillus sulfuroxidans	Acidibacillus sulfuroxidans_&_1765684	15415.5	0.000706109	22	0	0	0	0.00146061	0
Firmicutes: Bacillaceae: Lysinibacillus odysseyi	Lysinibacillus odysseyi_&_202611	16965	0.156494	1	0	0	0	0	4.89873e-05
Proteobacteria: Erwiniaceae: Izhakiella capsodis	Izhakiella capsodis_&_1367852	16565	0.545222	25	0	0	0	0.000163547	4.62841e-05
Firmicutes: Lachnospiraceae: Johnsonella ignava	Johnsonella ignava_&_43995	16655	0.662172	21	0	0	0	0.000248149	0.000779707
Bacteroidetes: Odoribacteraceae: Butyricimonas faecalis	Butyricimonas faecalis_&_2093856	9069	2.90131e-19	124	0	0	0	0.0112126	0.000235306
Bacteroidetes: Rikenellaceae: Alistipes shahii	Alistipes shahii_&_328814	12529	8.07224e-10	70	0	0	0	0.0130807	8.41318e-05
Actinobacteria: Atopobiaceae: Olsenella massiliensis	Olsenella massiliensis_&_1622075	16770	0.485439	1	0	0	0	1.23967e-06	0
Proteobacteria: Amorphaceae: Acuticoccus kandeliae	Acuticoccus kandeliae_&_2073160	16125	0.0182618	11	0	0	0	0.00170722	0
Firmicutes: Erysipelotrichaceae: Holdemania massiliensis	Holdemania massiliensis_&_1468449	16457	0.279992	15	0	0	0	0.000112016	0.000161538
Proteobacteria: Colwelliaceae: Colwellia ponticola	Colwellia ponticola_&_2304625	14052	0.000143424	78	0	0	0	0.00157944	0.000672867
Proteobacteria: Budviciaceae: Leminorella richardii	Leminorella richardii_&_158841	15133	0.00557163	51	0	0	0	0.00040833	0.000114616
Proteobacteria: Campylobacteraceae: Campylobacter curvus	Campylobacter curvus_&_200	17162	0.0736173	4	0	0	0	1.57145e-06	3.35959e-05
Firmicutes: Erysipelotrichaceae: Absicoccus porci	Absicoccus porci_&_2486576	17676	0.0127265	14	0	0	0	0.000149216	0.000246821
Proteobacteria: Bartonellaceae: Bartonella rattaustraliani	Bartonella rattaustraliani_&_481139	16770	0.485439	1	0	0	0	2.76473e-06	0
Firmicutes: Lactobacillaceae: Fructobacillus pseudoficulneus	Fructobacillus pseudoficulneus_&_220714	16965	0.156494	1	0	0	0	0	9.54647e-06
Actinobacteria: Bifidobacteriaceae: Bifidobacterium saimiriisciurei	Bifidobacterium saimiriisciurei_&_2661627	16773	0.738587	4	0	0	0	7.09043e-06	9.3644e-06
Proteobacteria: Pseudomonadaceae: Pseudomonas kuykendallii	Pseudomonas kuykendallii_&_1007099	16705.5	0.321366	2	0	0	0	2.06516e-06	0
Firmicutes: Lachnospiraceae: Enterocloster asparagiformis	Enterocloster asparagiformis_&_333367	16146	0.10765	23	0	0	0	0.00042273	0.00264023
Actinobacteria: Nocardiaceae: Rhodococcus erythropolis	Rhodococcus erythropolis_&_1833	17439	0.344334	56	0	0	0	0.000520603	0.00129786
Actinobacteria: Eggerthellaceae: Adlercreutzia mucosicola	Adlercreutzia mucosicola_&_580026	16641	0.223352	3	0	0	0	7.89527e-06	0
Proteobacteria: Morganellaceae: Xenorhabdus beddingii	Xenorhabdus beddingii_&_40578	17161	0.0745027	4	0	0	0	2.85549e-05	0.000105911
Firmicutes: Aerococcaceae: Ruoffia halotolerans	Ruoffia halotolerans_&_2748684	16835	1	3	0	0	0	2.63936e-06	1.27202e-06
Firmicutes: Selenomonadaceae: Megamonas funiformis	Megamonas funiformis_&_437897	16571.5	0.360017	10	0	0	0	0.0448332	3.62108e-05
Cyanobacteria: Nostocaceae: Nostoc paludosum	Nostoc paludosum_&_212362	16770	0.485439	1	0	0	0	1.32418e-06	0
Firmicutes: Erysipelotrichaceae: Faecalicoccus acidiformans	Faecalicoccus acidiformans_&_915173	16773	0.738587	4	0	0	0	7.90981e-06	2.97851e-05
Actinobacteria: Actinomycetaceae: Actinomyces mediterranea	Actinomyces mediterranea_&_1871028	17294	0.0245171	5	0	0	0	1.35505e-06	0.000247713
Actinobacteria: Eggerthellaceae: Ellagibacter isourolithinifaciens	Ellagibacter isourolithinifaciens_&_2137581	14512	2.05739e-05	39	0	0	0	0.00162345	1.06123e-05
Firmicutes: Sporomusaceae: Pelosinus fermentans	Pelosinus fermentans_&_365349	17226	0.0136299	3	0	0	0	0	0.000278852
Actinobacteria: Micromonosporaceae: Micromonospora deserti	Micromonospora deserti_&_2070366	15733	0.00595626	20	0	0	0	2.90426e-05	1.58731e-06
Actinobacteria: Actinomycetaceae: Schaalia georgiae	Schaalia georgiae_&_52768	17226	0.0136299	3	0	0	0	0	0.000137521
Proteobacteria: Enterobacteriaceae: Cronobacter universalis	Cronobacter universalis_&_535744	17475	0.134497	23	0	0	0	0.00090589	0.00214761
Firmicutes: Lachnospiraceae: Anaerocolumna aminovalerica	Anaerocolumna aminovalerica_&_1527	17294	0.0245171	5	0	0	0	1.44502e-06	7.78029e-05
Bacteroidetes: Prevotellaceae: Prevotella falsenii	Prevotella falsenii_&_515414	15220	0.000574931	28	0	0	0	0.00249018	4.15025e-05
Proteobacteria: Morganellaceae: Proteus columbae	Proteus columbae_&_1987580	16835.5	0.998213	6	0	0	0	5.72093e-05	7.67285e-06
Bacteroidetes: Bacteroidaceae: Bacteroides nordii	Bacteroides nordii_&_291645	9237	8.8374e-19	121	0	0	0	0.018444	6.17843e-05
Firmicutes: Carnobacteriaceae: Alkalibacterium thalassium	Alkalibacterium thalassium_&_426701	17361.5	0.0663731	10	0	0	0	6.01812e-05	4.11095e-05
Proteobacteria: Pasteurellaceae: Actinobacillus delphinicola	Actinobacillus delphinicola_&_51161	17688	0.0115081	14	0	0	0	6.14269e-06	3.01735e-05
Firmicutes: Veillonellaceae: Negativicoccus succinicivorans	Negativicoccus succinicivorans_&_620903	16778	0.876364	16	0	0	0	0.00461205	0.00280565
Firmicutes: Lachnospiraceae: Mobilisporobacter senegalensis	Mobilisporobacter senegalensis_&_1329262	17226	0.0136299	3	0	0	0	0	4.00102e-05
Tenericutes: Mycoplasmataceae: Mycoplasmopsis canis	Mycoplasmopsis canis_&_29555	17095.5	0.0443974	2	0	0	0	0	2.79861e-05
Fusobacteria: Leptotrichiaceae: Streptobacillus moniliformis	Streptobacillus moniliformis_&_34105	16964.5	0.478646	4	0	0	0	3.59818e-05	5.28875e-06
Firmicutes: Peptostreptococcaceae: Peptostreptococcus canis	Peptostreptococcus canis_&_1159213	17034	0.525369	12	0	0	0	1.87951e-05	1.84237e-05
Firmicutes: Lachnospiraceae: Lachnoclostridium edouardi	Lachnoclostridium edouardi_&_1926283	17019	0.628944	18	0	0	0	0.000146043	0.000483328
Firmicutes: Clostridiaceae: Clostridium cadaveris	Clostridium cadaveris_&_1529	17958	0.0532715	45	0	0	0	0.000157661	0.000193219
Actinobacteria: Atopobiaceae: Olsenella timonensis	Olsenella timonensis_&_1805478	16641	0.223352	3	0	0	0	1.26394e-05	0
Bacteroidetes: Muribaculaceae: Muribaculum intestinale	Muribaculum intestinale_&_1796646	14577	1.38362e-05	35	0	0	0	0.00177328	0
Proteobacteria: Neisseriaceae: Neisseria bacilliformis	Neisseria bacilliformis_&_267212	17490.5	0.0108059	8	0	0	0	4.76775e-06	3.3898e-05
Proteobacteria: Endozoicomonadaceae: Parendozoicomonas haliclonae	Parendozoicomonas haliclonae_&_1960125	16126	0.0359635	14	0	0	0	0.00210627	3.03264e-05
Firmicutes: Lachnospiraceae: Blautia hansenii	Blautia hansenii_&_1322	16077	0.134297	33	0	0	0	0.000601312	0.000986237
Proteobacteria: Morganellaceae: Photorhabdus hainanensis	Photorhabdus hainanensis_&_1004166	16901	0.610519	2	0	0	0	1.34115e-06	5.89184e-06
Proteobacteria: Rhizobiaceae: Neorhizobium tomejilense	Neorhizobium tomejilense_&_2093828	15326	0.00683972	41	0	0	0	0.00116974	0.000164524
Firmicutes: Enterococcaceae: Vagococcus entomophilus	Vagococcus entomophilus_&_1160095	19841	1.42107e-05	68	0	0	0	0.00116967	0.00404601
Firmicutes: Clostridiaceae: Clostridium guangxiense	Clostridium guangxiense_&_1662055	17291	0.025468	5	0	0	0	2.88371e-06	1.44146e-05
Firmicutes: Lachnospiraceae: Dorea formicigenerans	Dorea formicigenerans_&_39486	15413	0.00761765	37	0	0	0	0.00161519	0.00023699
Bacteroidetes: Chitinophagaceae: Segetibacter koreensis	Segetibacter koreensis_&_398037	16836	0.994966	3	0	0	0	5.73727e-06	3.15767e-06
Proteobacteria: Yersiniaceae: Chimaeribacter coloradensis	Chimaeribacter coloradensis_&_2060068	17745	0.0407138	25	0	0	0	0.000320339	0.00352037
Proteobacteria: Pectobacteriaceae: Dickeya poaceiphila	Dickeya poaceiphila_&_568768	17113	0.354724	11	0	0	0	1.97223e-05	0.000181998
Firmicutes: Staphylococcaceae: Staphylococcus pettenkoferi	Staphylococcus pettenkoferi_&_170573	17099.5	0.30371	8	0	0	0	2.64279e-05	4.86443e-05
Firmicutes: Streptococcaceae: Streptococcus respiraculi	Streptococcus respiraculi_&_2021971	17103.5	0.296456	8	0	0	0	1.29825e-05	0.0001379
Firmicutes: Staphylococcaceae: Mammaliicoccus stepanovicii	Mammaliicoccus stepanovicii_&_643214	16705.5	0.321366	2	0	0	0	6.43487e-06	0
Firmicutes: Lachnospiraceae: Mediterraneibacter glycyrrhizinilyticus	Mediterraneibacter glycyrrhizinilyticus_&_342942	16017	0.0813476	28	0	0	0	0.00135067	0.00343674
Firmicutes: Enterococcaceae: Enterococcus crotali	Enterococcus crotali_&_1453587	16841.5	0.976777	6	0	0	0	5.49684e-06	1.28887e-05
Proteobacteria: Yersiniaceae: Serratia surfactantfaciens	Serratia surfactantfaciens_&_2741499	17167	0.246996	10	0	0	0	0.00015114	0.00098648
Firmicutes: Enterococcaceae: Enterococcus termitis	Enterococcus termitis_&_332950	17356	0.109695	13	0	0	0	9.83713e-06	2.39507e-05
Proteobacteria: Pectobacteriaceae: Brenneria izadpanahii	Brenneria izadpanahii_&_2722756	17096	0.200967	5	0	0	0	1.11558e-05	1.56161e-05
Actinobacteria: Micrococcaceae: Enteractinococcus helveticum	Enteractinococcus helveticum_&_1837282	17224	0.264969	15	0	0	0	2.77342e-05	3.08114e-05
Bacteroidetes: Prevotellaceae: Prevotella conceptionensis	Prevotella conceptionensis_&_340486	16060.5	0.0135659	12	0	0	0	0.000220376	0
Firmicutes: Streptococcaceae: Lactococcus raffinolactis	Lactococcus raffinolactis_&_1366	18156.5	0.00481468	28	0	0	0	0.000109722	0.00053909
Proteobacteria: Hafniaceae: Edwardsiella tarda	Edwardsiella tarda_&_636	13759	3.45752e-05	81	0	0	0	0.00547481	0.000349753
Proteobacteria: Morganellaceae: Proteus faecis	Proteus faecis_&_2050967	16641	0.387397	6	0	0	0	6.77063e-05	6.75557e-06
Actinobacteria: Actinomycetaceae: Mobiluncus curtisii	Mobiluncus curtisii_&_2051	16965	0.156494	1	0	0	0	0	4.75521e-06
Firmicutes: Lachnospiraceae: Fusicatenibacter saccharivorans	Fusicatenibacter saccharivorans_&_1150298	15879	0.100263	45	0	0	0	0.0023214	0.00138634
Firmicutes: Clostridiaceae: Clostridium tunisiense	Clostridium tunisiense_&_219748	16965	0.156494	1	0	0	0	0	1.051e-05
Firmicutes: Lactobacillaceae: Lactobacillus equicursoris	Lactobacillus equicursoris_&_420645	16705.5	0.321366	2	0	0	0	2.82831e-06	0
Actinobacteria: Bifidobacteriaceae: Bifidobacterium pluvialisilvae	Bifidobacterium pluvialisilvae_&_2834436	15802.5	0.0277703	28	0	0	0	7.69581e-05	2.28996e-05
Bacteroidetes: Prevotellaceae: Alloprevotella rava	Alloprevotella rava_&_671218	16641	0.223352	3	0	0	0	5.60901e-06	0
Proteobacteria: Alcaligenaceae: Advenella alkanexedens	Advenella alkanexedens_&_1481665	16770	0.485439	1	0	0	0	1.56493e-06	0
Actinobacteria: Bifidobacteriaceae: Bifidobacterium vespertilionis	Bifidobacterium vespertilionis_&_2562524	15171	0.00768607	53	0	0	0	0.000207921	7.5745e-05
Firmicutes: Clostridiaceae: Clostridium liquoris	Clostridium liquoris_&_1289519	17095.5	0.0443974	2	0	0	0	0	9.44312e-06
Firmicutes: Bacillaceae: Bacillus alkalisoli	Bacillus alkalisoli_&_2011008	16770	0.485439	1	0	0	0	8.2717e-06	0
Actinobacteria: Streptosporangiaceae: Spongiactinospora gelatinilytica	Spongiactinospora gelatinilytica_&_2666298	14901.5	0.000238472	36	0	0	0	0.00144101	5.36279e-05
Firmicutes: Peptostreptococcaceae: Peptacetobacter hominis	Peptacetobacter hominis_&_2743610	17884	0.000479184	11	0	0	0	5.85177e-06	0.000373986
Proteobacteria: Yersiniaceae: Yersinia entomophaga	Yersinia entomophaga_&_935293	16847	0.964864	9	0	0	0	2.78108e-05	9.42526e-05
Actinobacteria: Bifidobacteriaceae: Aeriscardovia aeriphila	Aeriscardovia aeriphila_&_218139	15812.5	0.0147194	22	0	0	0	0.000290456	5.40221e-05
Firmicutes: Tissierellaceae: Anaerosalibacter bizertensis	Anaerosalibacter bizertensis_&_932217	16965	0.156494	1	0	0	0	0	2.15703e-05
Proteobacteria: Burkholderiaceae: Paraburkholderia insulsa	Paraburkholderia insulsa_&_1441714	17095.5	0.0443974	2	0	0	0	0	1.22081e-05
Bacteroidetes: Flavobacteriaceae: Zunongwangia profunda	Zunongwangia profunda_&_398743	16965	0.156494	1	0	0	0	0	1.04605e-05
Firmicutes: Lachnospiraceae: Blautia glucerasea	Blautia glucerasea_&_536633	15972	0.130127	43	0	0	0	0.000967658	0.000268162
Actinobacteria: Eggerthellaceae: Paraeggerthella hongkongensis	Paraeggerthella hongkongensis_&_230658	16454.5	0.318946	18	0	0	0	0.000399965	0.000507781
Firmicutes: Lactobacillaceae: Limosilactobacillus coleohominis	Limosilactobacillus coleohominis_&_181675	16903	0.739003	5	0	0	0	8.83158e-06	4.81385e-05
Proteobacteria: Desulfobulbaceae: Desulfobulbus oligotrophicus	Desulfobulbus oligotrophicus_&_1909699	16770	0.485439	1	0	0	0	1.80386e-05	0
Proteobacteria: Alcaligenaceae: Castellaniella defragrans	Castellaniella defragrans_&_75697	16770	0.485439	1	0	0	0	4.21992e-06	0
Actinobacteria: Pseudonocardiaceae: Amycolatopsis nivea	Amycolatopsis nivea_&_1644109	16965	0.156494	1	0	0	0	0	2.44439e-06
Firmicutes: Lachnospiraceae: Blautia producta	Blautia producta_&_33035	16549	0.476527	20	0	0	0	0.00038644	0.00131373
Actinobacteria: Dermabacteraceae: Dermabacter vaginalis	Dermabacter vaginalis_&_1630135	16705.5	0.321366	2	0	0	0	5.34498e-05	0
Actinobacteria: Eggerthellaceae: Eggerthella timonensis	Eggerthella timonensis_&_1871008	15339	0.00610953	39	0	0	0	0.000320213	9.21151e-05
Actinobacteria: Tsukamurellaceae: Tsukamurella paurometabola	Tsukamurella paurometabola_&_2061	16965	0.156494	1	0	0	0	0	1.5033e-06
Proteobacteria: Enterobacteriaceae: secondary endosymbiont of Ctenarytaina eucalypti	secondary endosymbiont of Ctenarytaina eucalypti_&_1199245	16770	0.485439	1	0	0	0	1.45659e-06	0
Proteobacteria: Pasteurellaceae: Avibacterium volantium	Avibacterium volantium_&_762	17100	0.19415	5	0	0	0	1.8286e-06	1.58559e-05
Bacteroidetes: Flavobacteriaceae: Gramella jeungdoensis	Gramella jeungdoensis_&_708091	16770	0.485439	1	0	0	0	1.69633e-05	0
Actinobacteria: Actinomycetaceae: Mobiluncus mulieris	Mobiluncus mulieris_&_2052	16965	0.156494	1	0	0	0	0	1.18579e-05
Firmicutes: Lachnospiraceae: Blautia argi	Blautia argi_&_1912897	16475	0.536675	45	0	0	0	0.00454186	0.00417693
Firmicutes: Lachnospiraceae: Blautia intestinalis	Blautia intestinalis_&_2763028	16308.5	0.36103	44	0	0	0	0.00110957	0.000558807
Firmicutes: : Proteiniborus ethanoligenes	Proteiniborus ethanoligenes_&_415015	16770	0.485439	1	0	0	0	1.50677e-06	0
Firmicutes: Staphylococcaceae: Macrococcus carouselicus	Macrococcus carouselicus_&_69969	15620	0.00374503	22	0	0	0	5.34538e-05	1.25709e-05
Firmicutes: Streptococcaceae: Streptococcus orisasini	Streptococcus orisasini_&_1080071	18642	0.000919533	39	0	0	0	0.000257093	0.000702474
Firmicutes: Veillonellaceae: Megasphaera elsdenii	Megasphaera elsdenii_&_907	16512	0.114639	5	0	0	0	0.000791756	0
Firmicutes: Carnobacteriaceae: Carnobacterium gallinarum	Carnobacterium gallinarum_&_2749	18333	0.000347518	22	0	0	0	3.53929e-05	0.000300814
Actinobacteria: Demequinaceae: Demequina aurantiaca	Demequina aurantiaca_&_676200	16900	0.615938	2	0	0	0	7.42706e-06	3.54705e-06
Firmicutes: Lactobacillaceae: Lacticaseibacillus casei	Lacticaseibacillus casei_&_1582	16958.5	0.731515	16	0	0	0	0.00126149	0.000291073
Firmicutes: Peptoniphilaceae: Helcococcus sueciensis	Helcococcus sueciensis_&_241555	16836	0.994966	3	0	0	0	4.11797e-06	3.01141e-06
Firmicutes: Aerococcaceae: Globicatella sulfidifaciens	Globicatella sulfidifaciens_&_136093	17163	0.0727405	4	0	0	0	1.42476e-06	3.94132e-05
Firmicutes: Lachnospiraceae: Anaerostipes rhamnosivorans	Anaerostipes rhamnosivorans_&_1229621	16714	0.689539	11	0	0	0	6.96424e-05	0.000613755
Firmicutes: Lactobacillaceae: Lacticaseibacillus baoqingensis	Lacticaseibacillus baoqingensis_&_2486013	16836.5	0.99464	6	0	0	0	6.17235e-05	4.81056e-05
Firmicutes: Peptostreptococcaceae: Peptostreptococcus porci	Peptostreptococcus porci_&_2652282	18154.5	0.00487907	28	0	0	0	0.000213176	0.00168625
Firmicutes: Listeriaceae: Listeria cossartiae	Listeria cossartiae_&_2838249	17933	0.00494997	19	0	0	0	2.67065e-05	8.91168e-05
Firmicutes: Eubacteriaceae: Eubacterium plexicaudatum	Eubacterium plexicaudatum_&_97253	17022	0.742642	43	0	0	0	0.000487517	0.000913224
Firmicutes: Lactobacillaceae: Lentilactobacillus buchneri	Lentilactobacillus buchneri_&_1581	17099.5	0.30371	8	0	0	0	2.88775e-05	2.61033e-05
Firmicutes: Erysipelotrichaceae: Holdemanella biformis	Holdemanella biformis_&_1735	16172	0.13656	25	0	0	0	0.0126975	5.39528e-05
Firmicutes: Lachnospiraceae: Anaerostipes hominis	Anaerostipes hominis_&_2025494	17588	0.136366	33	0	0	0	0.000778739	0.000241921
Proteobacteria: Xanthomonadaceae: Stenotrophomonas maltophilia	Stenotrophomonas maltophilia_&_40324	17032	0.377635	6	0	0	0	0.000446686	4.46772e-05
Proteobacteria: Rhodocyclaceae: Rugosibacter aromaticivorans	Rugosibacter aromaticivorans_&_1565605	17030	0.382497	6	0	0	0	7.70301e-05	4.27947e-05
Firmicutes: Enterococcaceae: Enterococcus pingfangensis	Enterococcus pingfangensis_&_2559924	16770	0.485439	1	0	0	0	1.01604e-05	0
Proteobacteria: Desulfovibrionaceae: Desulfovibrio piger	Desulfovibrio piger_&_901	16447.5	0.0834632	6	0	0	0	7.506e-05	0
Proteobacteria: Vibrionaceae: Vibrio injensis	Vibrio injensis_&_1307414	16705.5	0.321366	2	0	0	0	0.000508287	0
Bacteroidetes: Sphingobacteriaceae: Pedobacter kyonggii	Pedobacter kyonggii_&_1926871	16705.5	0.321366	2	0	0	0	1.49342e-05	0
Bacteroidetes: Paludibacteraceae: Paludibacter jiangxiensis	Paludibacter jiangxiensis_&_681398	16770	0.485439	1	0	0	0	2.42962e-06	0
Actinobacteria: Corynebacteriaceae: Corynebacterium haemomassiliense	Corynebacterium haemomassiliense_&_2754726	16965	0.156494	1	0	0	0	0	3.91081e-06
Firmicutes: Lachnospiraceae: Sellimonas monacensis	Sellimonas monacensis_&_2779351	17042	0.447334	9	0	0	0	2.84926e-05	0.000204524
Proteobacteria: Rhodanobacteraceae: Frateuria defendens	Frateuria defendens_&_2219559	16963	0.694331	13	0	0	0	0.000201068	5.50311e-05
Proteobacteria: Acetobacteraceae: Acetobacter pomorum	Acetobacter pomorum_&_65959	17751	0.11135	44	0	0	0	0.00159826	0.00458886
Firmicutes: Clostridiaceae: Clostridium chauvoei	Clostridium chauvoei_&_46867	18451.5	0.00211557	36	0	0	0	0.000214724	0.000986093
Firmicutes: Staphylococcaceae: Mammaliicoccus lentus	Mammaliicoccus lentus_&_42858	16965.5	0.475257	4	0	0	0	2.18016e-05	1.06523e-05
Bacteroidetes: Cytophagaceae: Spirosoma pollinicola	Spirosoma pollinicola_&_2057025	17289	0.340625	29	0	0	0	8.47989e-05	6.48695e-05
Actinobacteria: Microbacteriaceae: Leucobacter chromiiresistens	Leucobacter chromiiresistens_&_1079994	16512	0.114639	5	0	0	0	9.97517e-06	0
Actinobacteria: Corynebacteriaceae: Corynebacterium urealyticum	Corynebacterium urealyticum_&_43771	17095.5	0.0443974	2	0	0	0	0	8.84127e-06
Firmicutes: Eubacteriales Family XIII. Incertae Sedis: Sinanaerobacter chloroacetimidivorans	Sinanaerobacter chloroacetimidivorans_&_2818044	16966.5	0.47188	4	0	0	0	1.34663e-05	0.000286558
Proteobacteria: Pectobacteriaceae: Pectobacterium wasabiae	Pectobacterium wasabiae_&_55208	16852	0.966901	21	0	0	0	0.000302058	0.000504968
Proteobacteria: Campylobacteraceae: Campylobacter ureolyticus	Campylobacter ureolyticus_&_827	16835	1	3	0	0	0	5.10066e-05	4.63565e-06
Firmicutes: : Negativibacillus massiliensis	Negativibacillus massiliensis_&_1871035	16512	0.114639	5	0	0	0	1.49121e-05	0
Firmicutes: Staphylococcaceae: Staphylococcus lutrae	Staphylococcus lutrae_&_155085	17433	0.116312	18	0	0	0	3.72011e-05	8.91454e-05
Proteobacteria: Enterobacteriaceae: Buttiauxella noackiae	Buttiauxella noackiae_&_82992	16581	0.569388	25	0	0	0	9.72253e-05	7.18001e-05
Proteobacteria: Sphingomonadaceae: Sphingomonas turrisvirgatae	Sphingomonas turrisvirgatae_&_1888892	16900	0.615938	2	0	0	0	9.97254e-05	0.000161967
Firmicutes: Bacillaceae: Oceanobacillus indicireducens	Oceanobacillus indicireducens_&_1004261	16965	0.156494	1	0	0	0	0	2.9836e-05
Firmicutes: Staphylococcaceae: Macrococcus lamae	Macrococcus lamae_&_198484	17230.5	0.0765204	6	0	0	0	2.15541e-06	1.75267e-05
Proteobacteria: Roseobacteraceae: Shimia biformata	Shimia biformata_&_1294299	16769	0.820693	10	0	0	0	2.76951e-05	8.37738e-06
Firmicutes: Lachnospiraceae: Anaerotignum lactatifermentans	Anaerotignum lactatifermentans_&_160404	16447.5	0.0834632	6	0	0	0	2.69181e-05	0
Proteobacteria: Vibrionaceae: Salinivibrio sharmensis	Salinivibrio sharmensis_&_390883	16965	0.156494	1	0	0	0	0	1.6248e-05
Proteobacteria: Pseudomonadaceae: Pseudomonas synxantha	Pseudomonas synxantha_&_47883	16770	0.485439	1	0	0	0	1.77237e-06	0
Actinobacteria: Dermatophilaceae: Mobilicoccus massiliensis	Mobilicoccus massiliensis_&_1522310	16835.5	0.998213	6	0	0	0	2.38659e-05	1.20283e-05
Firmicutes: Lachnospiraceae: Blautia pseudococcoides	Blautia pseudococcoides_&_1796616	16977	0.716275	19	0	0	0	0.000149777	0.000401647
Proteobacteria: Yersiniaceae: Yersinia similis	Yersinia similis_&_367190	17288	0.0781552	8	0	0	0	0.000267286	0.000135929
Actinobacteria: Eggerthellaceae: Raoultibacter massiliensis	Raoultibacter massiliensis_&_1852371	16127	0.0982748	23	0	0	0	0.000392154	0.000197605
Bacteroidetes: Prevotellaceae: Prevotella rara	Prevotella rara_&_1676614	11993	3.68442e-11	78	0	0	0	0.00285836	3.00471e-05
Firmicutes: Clostridiaceae: Clostridium lundense	Clostridium lundense_&_319475	17819	0.0163137	21	0	0	0	0.000239114	0.000222856
Actinobacteria: Actinomycetaceae: Winkia neuii	Winkia neuii_&_33007	16463	0.287717	15	0	0	0	5.07671e-05	4.03236e-05
Proteobacteria: Hafniaceae: Edwardsiella anguillarum	Edwardsiella anguillarum_&_1821960	17554	0.143329	31	0	0	0	0.000132698	0.000296411
Firmicutes: Streptococcaceae: Lactococcus reticulitermitis	Lactococcus reticulitermitis_&_2025039	16965	0.156494	1	0	0	0	0	1.16884e-05
Proteobacteria: Bruguierivoracaceae: Candidatus Sodalis endolongispinus	Candidatus Sodalis endolongispinus_&_2812662	16901	0.610519	2	0	0	0	7.86259e-07	8.12261e-06
Actinobacteria: Streptosporangiaceae: Nonomuraea glycinis	Nonomuraea glycinis_&_2047744	14250	5.69803e-06	43	0	0	0	0.000655148	1.20188e-05
Firmicutes: Oscillospiraceae: Ruminococcus bicirculans	Ruminococcus bicirculans_&_1160721	16575	0.282254	7	0	0	0	7.85986e-05	3.00471e-06
Deinococcus-Thermus: Deinococcaceae: Deinococcus xianganensis	Deinococcus xianganensis_&_1507289	16965	0.156494	1	0	0	0	0	2.68853e-06
Proteobacteria: Yersiniaceae: Yersinia bercovieri	Yersinia bercovieri_&_634	16965	0.156494	1	0	0	0	0	2.99402e-06
Firmicutes: Clostridiaceae: Clostridium saccharoperbutylacetonicum	Clostridium saccharoperbutylacetonicum_&_36745	18175	0.00364583	27	0	0	0	9.92237e-05	0.000129921
Proteobacteria: Neisseriaceae: Neisseria wadsworthii	Neisseria wadsworthii_&_607711	16965	0.156494	1	0	0	0	0	2.51175e-06
Firmicutes: Streptococcaceae: Floricoccus tropicus	Floricoccus tropicus_&_1859473	17160	0.0753968	4	0	0	0	4.73925e-06	6.12402e-06
Proteobacteria: Rhodospirillaceae: Tistrella bauzanensis	Tistrella bauzanensis_&_657419	16836	0.994966	3	0	0	0	7.82838e-06	9.35404e-06
Proteobacteria: Morganellaceae: Proteus terrae	Proteus terrae_&_1574161	17042	0.508854	12	0	0	0	0.000450637	0.00120365
Proteobacteria: Pectobacteriaceae: Pectobacterium carotovorum	Pectobacterium carotovorum_&_554	17554	0.0272817	13	0	0	0	0.000124113	0.000394609
Firmicutes: Bacillaceae: Alkalihalobacillus hemicellulosilyticus	Alkalihalobacillus hemicellulosilyticus_&_127886	17385	0.159221	19	0	0	0	5.10125e-05	0.000244544
Bacteroidetes: Prevotellaceae: Prevotella pleuritidis	Prevotella pleuritidis_&_407975	16641	0.223352	3	0	0	0	0.000238428	0
Bacteroidetes: Flavobacteriaceae: Flavobacterium tibetense	Flavobacterium tibetense_&_2233533	16641	0.223352	3	0	0	0	7.99845e-06	0
Firmicutes: Peptostreptococcaceae: Criibacterium bergeronii	Criibacterium bergeronii_&_1871336	17330	0.247057	23	0	0	0	7.26153e-05	0.000305432
Proteobacteria: Myxococcaceae: Corallococcus llansteffanensis	Corallococcus llansteffanensis_&_2316731	16641	0.478651	9	0	0	0	1.82564e-05	4.47983e-06
Actinobacteria: Coriobacteriaceae: Collinsella phocaeensis	Collinsella phocaeensis_&_1871016	15157.5	0.000214082	26	0	0	0	0.00294893	0
Proteobacteria: Yersiniaceae: Rouxiella silvae	Rouxiella silvae_&_1646373	16702	0.660351	11	0	0	0	0.000103024	1.41349e-05
Proteobacteria: Yersiniaceae: Yersinia alsatica	Yersinia alsatica_&_2890317	16900	0.615938	2	0	0	0	7.26384e-06	9.02927e-06
Bacteroidetes: Bacteroidaceae: Bacteroides kribbi	Bacteroides kribbi_&_1912894	16447.5	0.0834632	6	0	0	0	0.239275	0
Proteobacteria: Neisseriaceae: Neisseria dentiae	Neisseria dentiae_&_194197	16770	0.485439	1	0	0	0	1.18488e-06	0
Proteobacteria: Morganellaceae: Xenorhabdus miraniensis	Xenorhabdus miraniensis_&_351674	16965	0.156494	1	0	0	0	0	2.54292e-05
Proteobacteria: Alcaligenaceae: Parapusillimonas granuli	Parapusillimonas granuli_&_380911	16574.5	0.365533	10	0	0	0	0.000173104	2.16593e-05
Proteobacteria: Morganellaceae: Xenorhabdus mauleonii	Xenorhabdus mauleonii_&_351675	16641	0.223352	3	0	0	0	4.63205e-06	0
Spirochaetes: Treponemataceae: Treponema saccharophilum	Treponema saccharophilum_&_165	16770	0.485439	1	0	0	0	2.00492e-05	0
Bacteroidetes: Flavobacteriaceae: Aquimarina pacifica	Aquimarina pacifica_&_1296415	16839.5	0.983921	6	0	0	0	8.68939e-05	0.000124712
Firmicutes: Enterococcaceae: Enterococcus raffinosus	Enterococcus raffinosus_&_71452	18850	0.000301699	41	0	0	0	0.00147852	0.140583
Firmicutes: Paenibacillaceae: Paenibacillus alvei	Paenibacillus alvei_&_44250	16965	0.156494	1	0	0	0	0	1.10605e-06
Proteobacteria: Xanthomonadaceae: Stenotrophomonas bentonitica	Stenotrophomonas bentonitica_&_1450134	16901	0.610519	2	0	0	0	5.18048e-05	0.000149532
Proteobacteria: Enterobacteriaceae: Mangrovibacter plantisponsor	Mangrovibacter plantisponsor_&_451513	17046	0.724078	48	0	0	0	0.000393882	0.000284409
Firmicutes: Peptoniphilaceae: Peptoniphilus asaccharolyticus	Peptoniphilus asaccharolyticus_&_1258	18250	0.00214055	27	0	0	0	7.48929e-05	0.000763153
Proteobacteria: Yersiniaceae: Serratia nematodiphila	Serratia nematodiphila_&_458197	17164	0.399756	19	0	0	0	0.000801321	0.00289808
Spirochaetes: Treponemataceae: Treponema medium	Treponema medium_&_58231	16900	0.615938	2	0	0	0	5.52458e-05	8.26294e-06
Firmicutes: Clostridiaceae: Clostridium cavendishii	Clostridium cavendishii_&_349931	17863	0.00553128	17	0	0	0	5.1599e-05	8.9007e-05
Firmicutes: Oscillospiraceae: Marasmitruncus massiliensis	Marasmitruncus massiliensis_&_1944642	16770	0.485439	1	0	0	0	1.36597e-06	0
Firmicutes: Peptoniphilaceae: Peptoniphilus duerdenii	Peptoniphilus duerdenii_&_507750	17440	0.1121	18	0	0	0	0.00012083	0.000204053
Firmicutes: Lachnospiraceae: Catonella morbi	Catonella morbi_&_43997	17376.5	0.132476	16	0	0	0	2.3103e-05	0.000147983
Bacteroidetes: Prevotellaceae: Prevotella nanceiensis	Prevotella nanceiensis_&_425941	17030	0.218592	3	0	0	0	0.000188933	0.000172439
Proteobacteria: Erwiniaceae: Erwinia rhapontici	Erwinia rhapontici_&_55212	18025	0.000649439	15	0	0	0	6.2673e-06	0.000384976
Firmicutes: Clostridiaceae: Clostridium argentinense	Clostridium argentinense_&_29341	17356.5	0.00432984	4	0	0	0	0	3.46653e-05
Firmicutes: Lachnospiraceae: Eisenbergiella tayi	Eisenbergiella tayi_&_1432052	16210.5	0.223743	34	0	0	0	0.00208892	0.00959259
Firmicutes: Selenomonadaceae: Centipeda periodontii	Centipeda periodontii_&_82203	18454	0.000443735	27	0	0	0	3.82669e-05	0.00124971
Proteobacteria: Alcaligenaceae: Pelistega ratti	Pelistega ratti_&_2652177	17163	0.0727405	4	0	0	0	9.68921e-07	0.000423891
Actinobacteria: Bifidobacteriaceae: Bifidobacterium santillanense	Bifidobacterium santillanense_&_2809028	15245	0.0225558	69	0	0	0	0.000597998	0.000399819
Proteobacteria: Neisseriaceae: Eikenella longinqua	Eikenella longinqua_&_1795827	17685	0.0118026	14	0	0	0	5.30781e-05	0.000227398
Bacteroidetes: Bacteroidaceae: Bacteroides propionicifaciens	Bacteroides propionicifaciens_&_392838	16705.5	0.321366	2	0	0	0	2.64718e-06	0
Firmicutes: Enterococcaceae: Vagococcus bubulae	Vagococcus bubulae_&_1977868	17226.5	0.211505	12	0	0	0	5.61516e-05	7.75758e-05
Bacteroidetes: Flavobacteriaceae: Flavobacterium orientale	Flavobacterium orientale_&_1756020	16770	0.485439	1	0	0	0	6.07076e-06	0
Firmicutes: Staphylococcaceae: Mammaliicoccus sciuri	Mammaliicoccus sciuri_&_1296	16703	0.662764	11	0	0	0	4.24223e-05	5.76201e-06
Proteobacteria: Erwiniaceae: Pantoea rwandensis	Pantoea rwandensis_&_1076550	17232	0.145026	9	0	0	0	1.65313e-05	3.06361e-05
Firmicutes: Carnobacteriaceae: Carnobacterium inhibens	Carnobacterium inhibens_&_147709	17095.5	0.0443974	2	0	0	0	0	3.24609e-05
Firmicutes: Eubacteriaceae: Aminicella lysinilytica	Aminicella lysinilytica_&_433323	16965	0.156494	1	0	0	0	0	9.38399e-06
Actinobacteria: Bifidobacteriaceae: Bifidobacterium pseudolongum	Bifidobacterium pseudolongum_&_1694	17098.5	0.305542	8	0	0	0	1.22211e-05	3.01785e-05
Proteobacteria: Morganellaceae: Photorhabdus australis	Photorhabdus australis_&_286156	16707	0.533776	5	0	0	0	0.000127292	6.72763e-05
Actinobacteria: Actinomycetaceae: Varibaculum cambriense	Varibaculum cambriense_&_184870	16839.5	0.983921	6	0	0	0	0.000130981	8.53726e-05
Bacteroidetes: Prevotellaceae: Prevotella corporis	Prevotella corporis_&_28128	16770	0.726235	4	0	0	0	0.000821099	1.05165e-05
Proteobacteria: Pseudomonadaceae: Pseudomonas cuatrocienegasensis	Pseudomonas cuatrocienegasensis_&_543360	16770	0.485439	1	0	0	0	7.96136e-07	0
Firmicutes: Oscillospiraceae: Massiliimalia massiliensis	Massiliimalia massiliensis_&_1852384	16641	0.223352	3	0	0	0	0.000294205	0
Proteobacteria: Neisseriaceae: Snodgrassella alvi	Snodgrassella alvi_&_1196083	16318.5	0.045014	8	0	0	0	5.91015e-05	0
Proteobacteria: Erwiniaceae: Pantoea conspicua	Pantoea conspicua_&_472705	17364.5	0.258649	28	0	0	0	0.00142653	0.000204116
Firmicutes: Lachnospiraceae: Anaerostipes butyraticus	Anaerostipes butyraticus_&_645466	16321	0.0876769	11	0	0	0	6.41624e-05	8.10744e-06
Firmicutes: Lachnospiraceae: Enterocloster lavalensis	Enterocloster lavalensis_&_460384	16647	0.623362	18	0	0	0	0.000730803	0.00128292
Firmicutes: Oscillospiraceae: Anaerotruncus colihominis	Anaerotruncus colihominis_&_169435	16340	0.248013	23	0	0	0	0.000269425	0.038446
Firmicutes: Bacillaceae: Halobacillus litoralis	Halobacillus litoralis_&_45668	16196	0.0501387	13	0	0	0	0.000433986	0.000213087
Firmicutes: Peptostreptococcaceae: Peptostreptococcus russellii	Peptostreptococcus russellii_&_215200	17231	0.146041	9	0	0	0	1.08054e-05	7.33737e-05
Firmicutes: Clostridiaceae: Clostridium indicum	Clostridium indicum_&_759821	16778	0.816157	7	0	0	0	3.77283e-05	0.000182767
Firmicutes: Peptoniphilaceae: Urinicoccus massiliensis	Urinicoccus massiliensis_&_1723382	17814	0.000325934	9	0	0	0	4.77764e-06	0.00152154
Proteobacteria: Erwiniaceae: Pantoea eucalypti	Pantoea eucalypti_&_470933	16965.5	0.649073	10	0	0	0	0.000244299	4.61025e-05
Proteobacteria: Moraxellaceae: Acinetobacter pittii	Acinetobacter pittii_&_48296	16900	0.615938	2	0	0	0	1.30731e-05	1.75278e-06
Proteobacteria: Pseudomonadaceae: Pseudomonas aeruginosa	Pseudomonas aeruginosa_&_287	17095.5	0.0443974	2	0	0	0	0	7.76544e-06
Proteobacteria: Legionellaceae: Legionella qingyii	Legionella qingyii_&_2184757	16965	0.156494	1	0	0	0	0	1.17423e-06
Firmicutes: Peptoniphilaceae: Anaerococcus vaginimassiliensis	Anaerococcus vaginimassiliensis_&_2042308	17440	0.082972	15	0	0	0	5.77195e-05	0.000493303
Actinobacteria: Coriobacteriaceae: Enorma timonensis	Enorma timonensis_&_1232436	16254	0.0332464	9	0	0	0	5.60675e-05	0
Firmicutes: Veillonellaceae: Dialister hominis	Dialister hominis_&_2582419	16641	0.223352	3	0	0	0	9.51883e-05	0
Bacteroidetes: Sphingobacteriaceae: Pedobacter miscanthi	Pedobacter miscanthi_&_2259170	16965	0.156494	1	0	0	0	0	0.000114437
Firmicutes: Lachnospiraceae: Anaerotignum neopropionicum	Anaerotignum neopropionicum_&_36847	17030	0.218592	3	0	0	0	4.12388e-06	4.42438e-06
Proteobacteria: Pectobacteriaceae: Dickeya parazeae	Dickeya parazeae_&_2893572	16900	0.828687	11	0	0	0	2.87016e-05	3.75872e-05
Actinobacteria: Tsukamurellaceae: Tsukamurella pseudospumae	Tsukamurella pseudospumae_&_239498	16965	0.156494	1	0	0	0	0	2.31277e-06
Proteobacteria: Moraxellaceae: Moraxella canis	Moraxella canis_&_90239	16773	0.800076	7	0	0	0	7.24679e-05	4.11034e-05
Firmicutes: Lachnospiraceae: Mediterraneibacter butyricigenes	Mediterraneibacter butyricigenes_&_2316025	16558	0.608563	38	0	0	0	0.000444768	0.000461122
Proteobacteria: Orbaceae: Gilliamella bombi	Gilliamella bombi_&_1908521	16965	0.156494	1	0	0	0	0	4.07253e-06
Proteobacteria: Chromobacteriaceae: Leeia aquatica	Leeia aquatica_&_2725557	16770	0.485439	1	0	0	0	4.12249e-06	0
Firmicutes: Clostridiaceae: Clostridium porci	Clostridium porci_&_2605778	16313	0.355261	42	0	0	0	0.00105085	0.0041327
Actinobacteria: Coriobacteriaceae: Collinsella bouchesdurhonensis	Collinsella bouchesdurhonensis_&_1907654	14639	3.75443e-05	37	0	0	0	0.00131928	3.21198e-05
Firmicutes: : Gemmiger formicilis	Gemmiger formicilis_&_745368	15931.5	0.00750608	14	0	0	0	0.00918527	0
Proteobacteria: : Motilimonas cestriensis	Motilimonas cestriensis_&_2742685	16641	0.223352	3	0	0	0	5.97469e-06	0
Proteobacteria: Pectobacteriaceae: Pectobacterium betavasculorum	Pectobacterium betavasculorum_&_55207	16655	0.662172	21	0	0	0	0.000295321	0.000252346
Proteobacteria: Yersiniaceae: Serratia oryzae	Serratia oryzae_&_2034155	17134.5	0.508413	26	0	0	0	0.000180919	0.000507008
Fusobacteria: Fusobacteriaceae: Fusobacterium ulcerans	Fusobacterium ulcerans_&_861	16770	0.485439	1	0	0	0	2.80775e-05	0
Firmicutes: Clostridiaceae: Clostridium magnum	Clostridium magnum_&_33954	16965.5	0.475257	4	0	0	0	1.74975e-05	7.58197e-06
Proteobacteria: Myxococcaceae: Corallococcus sicarius	Corallococcus sicarius_&_2316726	16902	0.742704	5	0	0	0	3.10393e-06	3.50185e-06
Actinobacteria: Bifidobacteriaceae: Bifidobacterium polysaccharolyticum	Bifidobacterium polysaccharolyticum_&_2750967	16343	0.250897	23	0	0	0	0.000463239	0.00042228
Firmicutes: Lachnospiraceae: Blautia caecimuris	Blautia caecimuris_&_1796615	15968	0.165113	53	0	0	0	0.0015164	0.00877517
Bacteroidetes: Flavobacteriaceae: Gramella bathymodioli	Gramella bathymodioli_&_2541727	17031	0.216239	3	0	0	0	2.38427e-06	8.21048e-06
Proteobacteria: Enterobacteriaceae: Type-D symbiont of Plautia stali	Type-D symbiont of Plautia stali_&_1560356	17844	0.0207321	24	0	0	0	0.000122332	0.000843348
Proteobacteria: Budviciaceae: Pragia fontium	Pragia fontium_&_82985	16901	0.610519	2	0	0	0	1.76716e-06	0.000138841
Proteobacteria: Bruguierivoracaceae: Sodalis praecaptivus	Sodalis praecaptivus_&_1239307	17095.5	0.311082	8	0	0	0	0.000479395	0.000107249
Proteobacteria: Desulfovibrionaceae: Bilophila wadsworthia	Bilophila wadsworthia_&_35833	13809	6.62672e-07	50	0	0	0	0.0556577	0.000967515
Firmicutes: Oscillospiraceae: Vescimonas coprocola	Vescimonas coprocola_&_2714355	16128	0.056736	17	0	0	0	0.00025006	3.95021e-05
Proteobacteria: Vibrionaceae: Vibrio thalassae	Vibrio thalassae_&_1243014	16770	0.485439	1	0	0	0	5.50715e-05	0
Actinobacteria: Dermabacteraceae: Helcobacillus massiliensis	Helcobacillus massiliensis_&_521392	17032	0.213905	3	0	0	0	1.14484e-06	1.05548e-05
Actinobacteria: Streptomycetaceae: Streptomyces tibetensis	Streptomyces tibetensis_&_2382123	16965	0.156494	1	0	0	0	0	0.0006548
Firmicutes: Acidaminococcaceae: Phascolarctobacterium faecium	Phascolarctobacterium faecium_&_33025	15610	0.0387596	47	0	0	0	0.140953	0.0111099
Firmicutes: Lachnospiraceae: Faecalimonas umbilicata	Faecalimonas umbilicata_&_1912855	16491.5	0.566631	48	0	0	0	0.00211319	0.001559
Bacteroidetes: Porphyromonadaceae: Porphyromonas gingivalis	Porphyromonas gingivalis_&_837	16251	0.0628016	12	0	0	0	0.000220006	1.40846e-05
Firmicutes: Oscillospiraceae: Subdoligranulum variabile	Subdoligranulum variabile_&_214851	16584.5	0.551326	22	0	0	0	0.000332034	0.000314319
Bacteroidetes: Bacteroidaceae: Bacteroides coprosuis	Bacteroides coprosuis_&_151276	15609	0.00171666	19	0	0	0	0.000987562	0
Firmicutes: Erysipelotrichaceae: Catenisphaera adipataccumulans	Catenisphaera adipataccumulans_&_700500	17095.5	0.0443974	2	0	0	0	0	1.40764e-05
Actinobacteria: Eggerthellaceae: Arabiibacter massiliensis	Arabiibacter massiliensis_&_1870985	16964.5	0.478646	4	0	0	0	3.80187e-06	2.64362e-06
Bacteroidetes: Flavobacteriaceae: Gramella echinicola	Gramella echinicola_&_279359	16770	0.485439	1	0	0	0	1.54758e-06	0
Bacteroidetes: Porphyromonadaceae: Porphyromonas circumdentaria	Porphyromonas circumdentaria_&_29524	16189	0.0476732	13	0	0	0	6.53625e-05	5.44603e-06
Proteobacteria: Pasteurellaceae: Testudinibacter aquarius	Testudinibacter aquarius_&_1524974	16901	0.610519	2	0	0	0	8.00952e-07	2.25417e-06
Proteobacteria: Yersiniaceae: Serratia rubidaea	Serratia rubidaea_&_61652	15292	0.00422013	38	0	0	0	0.00081512	3.83304e-05
Proteobacteria: Desulfarculaceae: Desulfocarbo indianensis	Desulfocarbo indianensis_&_1348163	16901	0.610519	2	0	0	0	8.29699e-07	1.73458e-06
Proteobacteria: Erwiniaceae: Pantoea rodasii	Pantoea rodasii_&_1076549	17483	0.0309902	11	0	0	0	4.25887e-05	7.12363e-05
Firmicutes: Lachnospiraceae: Marvinbryantia formatexigens	Marvinbryantia formatexigens_&_168384	16376	0.32854	28	0	0	0	0.000275405	7.72172e-05
Proteobacteria: Pseudomonadaceae: Pseudomonas tohonis	Pseudomonas tohonis_&_2725477	16770	0.485439	1	0	0	0	4.21992e-06	0
Firmicutes: Lactobacillaceae: Secundilactobacillus paracollinoides	Secundilactobacillus paracollinoides_&_240427	17095.5	0.0443974	2	0	0	0	0	8.54918e-05
Proteobacteria: Morganellaceae: Providencia alcalifaciens	Providencia alcalifaciens_&_126385	16965	0.156494	1	0	0	0	0	3.45403e-05
Verrucomicrobia: Verrucomicrobiaceae: Roseibacillus ishigakijimensis	Roseibacillus ishigakijimensis_&_454146	16770	0.485439	1	0	0	0	1.17171e-05	0
Firmicutes: Carnobacteriaceae: Carnobacterium divergens	Carnobacterium divergens_&_2748	16770	0.485439	1	0	0	0	2.296e-06	0
Firmicutes: Lactobacillaceae: Paucilactobacillus suebicus	Paucilactobacillus suebicus_&_152335	16835	1	3	0	0	0	5.1644e-06	3.63567e-06
Proteobacteria: Morganellaceae: Providencia rettgeri	Providencia rettgeri_&_587	16965	0.156494	1	0	0	0	0	1.97179e-05
Firmicutes: Clostridiaceae: Inconstantimicrobium porci	Inconstantimicrobium porci_&_2652291	17875	0.00053584	11	0	0	0	2.12917e-05	0.00013396
Firmicutes: Lactobacillaceae: Agrilactobacillus yilanensis	Agrilactobacillus yilanensis_&_2485997	16965	0.156494	1	0	0	0	0	1.77754e-05
Firmicutes: Lachnospiraceae: Lacrimispora algidixylanolytica	Lacrimispora algidixylanolytica_&_94868	16965	0.156494	1	0	0	0	0	1.94236e-06
Actinobacteria: Bifidobacteriaceae: Gardnerella vaginalis	Gardnerella vaginalis_&_2702	16817.5	0.965437	18	0	0	0	0.0276414	0.00121101
Bacteroidetes: Prevotellaceae: Prevotella denticola	Prevotella denticola_&_28129	16446	0.154362	9	0	0	0	0.000464697	1.69015e-05
Actinobacteria: Bifidobacteriaceae: Bifidobacterium aquikefiri	Bifidobacterium aquikefiri_&_1653207	16900	0.615938	2	0	0	0	4.13489e-06	2.22283e-06
Firmicutes: Lactobacillaceae: Levilactobacillus bambusae	Levilactobacillus bambusae_&_2024736	17430	0.0289507	9	0	0	0	4.84462e-06	5.02004e-05
Firmicutes: Lachnospiraceae: Mediterraneibacter faecis	Mediterraneibacter faecis_&_592978	14883.5	0.00301586	60	0	0	0	0.0112263	0.00262152
Bacteroidetes: Hymenobacteraceae: Pontibacter aydingkolensis	Pontibacter aydingkolensis_&_1911536	16965	0.156494	1	0	0	0	0	3.70739e-06
Firmicutes: Clostridiaceae: Clostridium cellulovorans	Clostridium cellulovorans_&_1493	16900	0.615938	2	0	0	0	1.78932e-06	1.59333e-06
Firmicutes: Lachnospiraceae: Oliverpabstia intestinalis	Oliverpabstia intestinalis_&_2606633	16298	0.260569	29	0	0	0	0.000409574	0.000191771
Firmicutes: Streptococcaceae: Lactococcus garvieae	Lactococcus garvieae_&_1363	16965	0.156494	1	0	0	0	0	5.61944e-06
Firmicutes: Bacillaceae: Bacillus cabrialesii	Bacillus cabrialesii_&_2487276	16770	0.485439	1	0	0	0	4.12141e-06	0
Spirochaetes: Treponemataceae: Treponema pedis	Treponema pedis_&_409322	16966.5	0.47188	4	0	0	0	3.0834e-05	4.87304e-05
Firmicutes: Peptostreptococcaceae: Tepidibacter formicigenes	Tepidibacter formicigenes_&_227138	16967.5	0.468517	4	0	0	0	1.68402e-06	9.43892e-06
Fusobacteria: Fusobacteriaceae: Fusobacterium russii	Fusobacterium russii_&_854	16770	0.485439	1	0	0	0	8.08651e-07	0
Bacteroidetes: Sphingobacteriaceae: Daejeonella rubra	Daejeonella rubra_&_990371	16705.5	0.321366	2	0	0	0	9.13365e-06	0
Firmicutes: Carnobacteriaceae: Atopococcus tabaci	Atopococcus tabaci_&_269774	16965	0.156494	1	0	0	0	0	1.70965e-05
Firmicutes: Thermohalobacteraceae: Thermohalobacter berrensis	Thermohalobacter berrensis_&_99594	16770	0.485439	1	0	0	0	9.70054e-07	0
Firmicutes: Lactobacillaceae: Limosilactobacillus vaginalis	Limosilactobacillus vaginalis_&_1633	16970	0.575159	7	0	0	0	0.000104401	0.000501127
Proteobacteria: Sutterellaceae: Dakarella massiliensis	Dakarella massiliensis_&_1506471	16705.5	0.321366	2	0	0	0	0.000484109	0
Actinobacteria: Actinomycetaceae: Actinomyces naeslundii	Actinomyces naeslundii_&_1655	16965	0.156494	1	0	0	0	0	1.44886e-06
Actinobacteria: Actinomycetaceae: Actinomyces polynesiensis	Actinomyces polynesiensis_&_1325934	16965	0.156494	1	0	0	0	0	0.000138887
Firmicutes: Lactobacillaceae: Lacticaseibacillus camelliae	Lacticaseibacillus camelliae_&_381742	16705.5	0.321366	2	0	0	0	2.56989e-05	0
Proteobacteria: Desulfovibrionaceae: Solidesulfovibrio carbinolicus	Solidesulfovibrio carbinolicus_&_296842	16964	0.592263	7	0	0	0	4.04795e-05	2.98415e-05
Firmicutes: Peptoniphilaceae: Anaerococcus porci	Anaerococcus porci_&_2652269	17099	0.195838	5	0	0	0	1.35135e-05	0.000315222
Proteobacteria: Aurantimonadaceae: Martelella alba	Martelella alba_&_2590451	16965	0.156494	1	0	0	0	0	4.31363e-06
Firmicutes: Enterococcaceae: Vagococcus hydrophili	Vagococcus hydrophili_&_2714947	17032	0.213905	3	0	0	0	5.637e-07	0.000102448
Proteobacteria: Succinivibrionaceae: Anaerobiospirillum thomasii	Anaerobiospirillum thomasii_&_179995	16965	0.156494	1	0	0	0	0	2.46566e-06
Actinobacteria: Eggerthellaceae: Adlercreutzia equolifaciens	Adlercreutzia equolifaciens_&_446660	16900	0.615938	2	0	0	0	1.05255e-06	7.65174e-07
Actinobacteria: Actinomycetaceae: Pauljensenia hongkongensis	Pauljensenia hongkongensis_&_178339	17356.5	0.00432984	4	0	0	0	0	0.000262454
Proteobacteria: Morganellaceae: Arsenophonus nasoniae	Arsenophonus nasoniae_&_638	17095.5	0.0443974	2	0	0	0	0	9.10676e-06
Actinobacteria: Corynebacteriaceae: Corynebacterium amycolatum	Corynebacterium amycolatum_&_43765	14790.5	0.000382416	44	0	0	0	0.000260995	9.7318e-05
Proteobacteria: Hafniaceae: Enterobacillus tribolii	Enterobacillus tribolii_&_1487935	16766	0.889915	31	0	0	0	0.0003085	0.000288156
Firmicutes: Aerococcaceae: Aerococcus christensenii	Aerococcus christensenii_&_87541	16447.5	0.0834632	6	0	0	0	1.84387e-05	0
Proteobacteria: Pectobacteriaceae: Lonsdalea iberica	Lonsdalea iberica_&_1082703	17779.5	0.0653287	34	0	0	0	0.000222754	0.00111197
Firmicutes: Erysipelotrichaceae: Holdemania filiformis	Holdemania filiformis_&_61171	16965.5	0.475257	4	0	0	0	1.24701e-05	7.95433e-06
Actinobacteria: Micrococcaceae: Rothia kristinae	Rothia kristinae_&_37923	17098	0.197537	5	0	0	0	1.72428e-05	7.21883e-05
Verrucomicrobia: Verrucomicrobiaceae: Oceaniferula marina	Oceaniferula marina_&_2748318	16770	0.485439	1	0	0	0	1.04152e-05	0
Actinobacteria: Eggerthellaceae: Slackia equolifaciens	Slackia equolifaciens_&_498718	16447.5	0.0834632	6	0	0	0	8.26652e-05	0
Firmicutes: Lachnospiraceae: Lachnotalea glycerini	Lachnotalea glycerini_&_1763509	16966.5	0.47188	4	0	0	0	1.9582e-06	7.18055e-06
Firmicutes: Staphylococcaceae: Staphylococcus carnosus	Staphylococcus carnosus_&_1281	17087.5	0.454465	14	0	0	0	4.30784e-05	4.75958e-05
Firmicutes: Lactobacillaceae: Levilactobacillus paucivorans	Levilactobacillus paucivorans_&_616990	16770	0.485439	1	0	0	0	1.96358e-06	0
Proteobacteria: Sphingomonadaceae: Sphingomonas sanguinis	Sphingomonas sanguinis_&_33051	16770	0.485439	1	0	0	0	4.55751e-06	0
Bacteroidetes: Bacteroidaceae: Bacteroides neonati	Bacteroides neonati_&_1347393	13398	7.47002e-08	56	0	0	0	0.00137746	2.44132e-06
Firmicutes: Lachnospiraceae: Anaerocolumna sedimenticola	Anaerocolumna sedimenticola_&_2696063	16966.5	0.47188	4	0	0	0	1.11076e-05	6.297e-06
Firmicutes: Veillonellaceae: Veillonella magna	Veillonella magna_&_464322	18623	4.15926e-05	24	0	0	0	1.54509e-05	0.000350625
Bacteroidetes: Chitinophagaceae: Chitinophaga silvisoli	Chitinophaga silvisoli_&_2291814	16576.5	0.158907	4	0	0	0	0.00508439	0
Actinobacteria: Propionibacteriaceae: Propionimicrobium lymphophilum	Propionimicrobium lymphophilum_&_33012	16709	0.540238	5	0	0	0	1.19792e-05	1.42059e-05
Firmicutes: Veillonellaceae: Dialister micraerophilus	Dialister micraerophilus_&_309120	16770	0.485439	1	0	0	0	4.23071e-06	0
Firmicutes: Aerococcaceae: Facklamia miroungae	Facklamia miroungae_&_120956	17482	0.0807917	17	0	0	0	3.56373e-05	4.91592e-05
Proteobacteria: Vibrionaceae: Enterovibrio nigricans	Enterovibrio nigricans_&_504469	16965	0.156494	1	0	0	0	0	2.57768e-05
Firmicutes: Selenomonadaceae: Megamonas rupellensis	Megamonas rupellensis_&_491921	16318.5	0.045014	8	0	0	0	0.0461838	0
Firmicutes: Clostridiaceae: Clostridium tetani	Clostridium tetani_&_1513	17684	0.00470849	11	0	0	0	1.42018e-05	4.77725e-05
Proteobacteria: Vibrionaceae: Vibrio rumoiensis	Vibrio rumoiensis_&_76258	16901	0.610519	2	0	0	0	2.66276e-06	9.11312e-06
Proteobacteria: Burkholderiaceae: Burkholderia multivorans	Burkholderia multivorans_&_87883	16900	0.615938	2	0	0	0	3.29934e-05	4.84002e-06
Firmicutes: Oscillospiraceae: Pseudoflavonifractor phocaeensis	Pseudoflavonifractor phocaeensis_&_1870988	16596	0.542426	19	0	0	0	0.000168089	0.000628601
Proteobacteria: Burkholderiaceae: Ralstonia syzygii	Ralstonia syzygii_&_28097	17424	0.150526	21	0	0	0	0.000117962	0.000156587
Firmicutes: Streptococcaceae: Lactococcus carnosus	Lactococcus carnosus_&_2749961	16965	0.156494	1	0	0	0	0	2.59898e-06
Bacteroidetes: Porphyromonadaceae: Porphyromonas cangingivalis	Porphyromonas cangingivalis_&_36874	16446	0.154362	9	0	0	0	0.000158375	1.33334e-05
Firmicutes: Halanaerobiaceae: Halanaerobium salsuginis	Halanaerobium salsuginis_&_29563	17226	0.0136299	3	0	0	0	0	9.60303e-06
Fusobacteria: Leptotrichiaceae: Oceanivirga miroungae	Oceanivirga miroungae_&_1130046	17292	0.0755607	8	0	0	0	1.33956e-05	0.000146488
Proteobacteria: Moraxellaceae: Acinetobacter chengduensis	Acinetobacter chengduensis_&_2420890	16835	1	3	0	0	0	6.92287e-06	1.31187e-06
Proteobacteria: Yersiniaceae: Yersinia ruckeri	Yersinia ruckeri_&_29486	16926	0.787489	14	0	0	0	3.40135e-05	0.000443672
Proteobacteria: Chromobacteriaceae: Chitinibacter bivalviorum	Chitinibacter bivalviorum_&_2739434	14835	4.72325e-05	31	0	0	0	0.00030863	0
Proteobacteria: Morganellaceae: Photorhabdus bodei	Photorhabdus bodei_&_2029681	16705.5	0.321366	2	0	0	0	0.000217524	0
Proteobacteria: Pasteurellaceae: Mesocricetibacter intestinalis	Mesocricetibacter intestinalis_&_1521930	17617.5	0.000457607	6	0	0	0	0	0.000257216
Firmicutes: Alicyclobacillaceae: Alicyclobacillus acidoterrestris	Alicyclobacillus acidoterrestris_&_1450	16965	0.156494	1	0	0	0	0	1.9397e-06
Firmicutes: Erysipelotrichaceae: Longibaculum muris	Longibaculum muris_&_1796628	16258	0.066025	12	0	0	0	0.00140881	0.000151171
Actinobacteria: Atopobiaceae: Thermophilibacter mediterraneus	Thermophilibacter mediterraneus_&_1871031	16512	0.114639	5	0	0	0	3.41763e-05	0
Firmicutes: Lachnospiraceae: Faecalicatena fissicatena	Faecalicatena fissicatena_&_290055	16333	0.176347	17	0	0	0	8.78972e-05	4.48435e-05
Proteobacteria: Moraxellaceae: Acinetobacter vivianii	Acinetobacter vivianii_&_1776742	16770	0.485439	1	0	0	0	6.47498e-06	0
Fusobacteria: Leptotrichiaceae: Streptobacillus canis	Streptobacillus canis_&_2678686	17095.5	0.0443974	2	0	0	0	0	2.53258e-05
Bacteroidetes: Muribaculaceae: Duncaniella muris	Duncaniella muris_&_2094150	16512	0.114639	5	0	0	0	0.000607231	0
Actinobacteria: Streptosporangiaceae: Nonomuraea indica	Nonomuraea indica_&_1581193	16510	0.207715	8	0	0	0	0.000355353	2.65295e-06
Firmicutes: Streptococcaceae: Lactococcus cremoris	Lactococcus cremoris_&_1359	17480	0.0317765	11	0	0	0	0.000124668	6.41528e-05
Firmicutes: Lachnospiraceae: Velocimicrobium porci	Velocimicrobium porci_&_2606634	16392	0.257939	19	0	0	0	0.000136896	9.91241e-05
Proteobacteria: Aeromonadaceae: Oceanisphaera psychrotolerans	Oceanisphaera psychrotolerans_&_1414654	16965	0.156494	1	0	0	0	0	3.74553e-05
Proteobacteria: Pseudomonadaceae: Pseudomonas urumqiensis	Pseudomonas urumqiensis_&_638269	16900	0.828687	11	0	0	0	2.86956e-05	1.39619e-05
Firmicutes: Lactobacillaceae: Lacticaseibacillus pantheris	Lacticaseibacillus pantheris_&_171523	16965	0.156494	1	0	0	0	0	6.8561e-05
Firmicutes: Carnobacteriaceae: Pisciglobus halotolerans	Pisciglobus halotolerans_&_745365	16901	0.797456	8	0	0	0	3.74468e-05	2.11419e-05
Firmicutes: Clostridiaceae: Butyricicoccus porcorum	Butyricicoccus porcorum_&_1945634	17037	0.365648	6	0	0	0	2.17255e-06	4.42609e-05
Proteobacteria: Enterobacteriaceae: Mangrovibacter yixingensis	Mangrovibacter yixingensis_&_1529639	17087	0.555669	23	0	0	0	0.000107534	6.40918e-05
Proteobacteria: Erwiniaceae: Rosenbergiella australiborealis	Rosenbergiella australiborealis_&_1544696	16774	0.877951	19	0	0	0	0.000295132	9.24888e-05
Proteobacteria: Moraxellaceae: Acinetobacter baumannii	Acinetobacter baumannii_&_470	16770	0.726235	4	0	0	0	2.81134e-05	4.02636e-06
Firmicutes: Lachnospiraceae: Dorea phocaeensis	Dorea phocaeensis_&_2040291	16402	0.302278	22	0	0	0	0.00148461	0.000498065
Firmicutes: Lactobacillaceae: Liquorilactobacillus nagelii	Liquorilactobacillus nagelii_&_82688	16965	0.156494	1	0	0	0	0	8.65637e-06
Proteobacteria: Moraxellaceae: Psychrobacter glaciei	Psychrobacter glaciei_&_619771	17095.5	0.0443974	2	0	0	0	0	5.55081e-06
Firmicutes: : Gemella massiliensis	Gemella massiliensis_&_1909670	17856.5	0.0241007	26	0	0	0	0.000452232	9.7669e-05
Proteobacteria: Pectobacteriaceae: Musicola paradisiaca	Musicola paradisiaca_&_69223	17160	0.318371	13	0	0	0	0.000139168	0.000133076
Firmicutes: Oscillospiraceae: Neglectibacter timonensis	Neglectibacter timonensis_&_1776382	16586	0.446415	13	0	0	0	0.00011652	5.53918e-05
Proteobacteria: Pseudoalteromonadaceae: Pseudoalteromonas viridis	Pseudoalteromonas viridis_&_339617	16965	0.156494	1	0	0	0	0	0.00101035
Proteobacteria: Rhodobacteraceae: Paracoccus aminovorans	Paracoccus aminovorans_&_34004	16770	0.485439	1	0	0	0	1.58503e-05	0
Firmicutes: Carnobacteriaceae: Jeotgalibaca dankookensis	Jeotgalibaca dankookensis_&_708126	16965	0.156494	1	0	0	0	0	7.69491e-06
Proteobacteria: Morganellaceae: Photorhabdus khanii	Photorhabdus khanii_&_1004150	16770	0.726235	4	0	0	0	2.624e-05	2.28955e-06
Proteobacteria: Comamonadaceae: Acidovorax facilis	Acidovorax facilis_&_12917	16900	0.615938	2	0	0	0	1.47631e-06	8.24033e-07
Proteobacteria: Stappiaceae: Roseibium polysiphoniae	Roseibium polysiphoniae_&_2571221	16974	0.563888	7	0	0	0	1.00725e-05	0.000135138
Proteobacteria: Alteromonadaceae: Alteromonas alba	Alteromonas alba_&_2079529	17487	0.00140047	5	0	0	0	0	0.000134255
Proteobacteria: Shewanellaceae: Shewanella carassii	Shewanella carassii_&_1987584	16705.5	0.321366	2	0	0	0	0.000138246	0
Proteobacteria: Shewanellaceae: Shewanella oneidensis	Shewanella oneidensis_&_70863	17095.5	0.0443974	2	0	0	0	0	2.26168e-05
Firmicutes: Clostridiaceae: Clostridium formicaceticum	Clostridium formicaceticum_&_1497	17095.5	0.0443974	2	0	0	0	0	3.20726e-05
Proteobacteria: Morganellaceae: Xenorhabdus bovienii	Xenorhabdus bovienii_&_40576	16770	0.823406	10	0	0	0	4.12974e-05	1.34318e-05
Bacteroidetes: Prevotellaceae: Prevotella scopos	Prevotella scopos_&_589437	16900	0.615938	2	0	0	0	1.32735e-06	2.48944e-06
Firmicutes: Christensenellaceae: Christensenella intestinihominis	Christensenella intestinihominis_&_1851429	16965.5	0.475257	4	0	0	0	0.000109839	5.44444e-06
Proteobacteria: Sphingomonadaceae: Sphingomonas pseudosanguinis	Sphingomonas pseudosanguinis_&_413712	16770	0.485439	1	0	0	0	5.97102e-07	0
Proteobacteria: Neisseriaceae: Neisseria dumasiana	Neisseria dumasiana_&_1931275	16900	0.615938	2	0	0	0	4.38394e-06	6.08626e-06
Bacteroidetes: Prevotellaceae: Prevotella oulorum	Prevotella oulorum_&_28136	16770	0.485439	1	0	0	0	2.46507e-06	0
Firmicutes: Lachnospiraceae: Mediterraneibacter catenae	Mediterraneibacter catenae_&_2594882	16706.5	0.620047	8	0	0	0	8.10162e-05	2.2297e-05
Actinobacteria: Brevibacteriaceae: Brevibacterium luteolum	Brevibacterium luteolum_&_199591	16965	0.156494	1	0	0	0	0	4.41952e-05
Proteobacteria: Piscirickettsiaceae: Methylophaga lonarensis	Methylophaga lonarensis_&_999151	16965	0.156494	1	0	0	0	0	9.99596e-05
Firmicutes: Peptoniphilaceae: Murdochiella vaginalis	Murdochiella vaginalis_&_1852373	16963	0.595136	7	0	0	0	5.44306e-05	1.78938e-05
Proteobacteria: Chromatiaceae: Marichromatium gracile	Marichromatium gracile_&_1048	16965	0.156494	1	0	0	0	0	2.40363e-06
Actinobacteria: Dermabacteraceae: Dermabacter hominis	Dermabacter hominis_&_36740	16642	0.389861	6	0	0	0	0.000444894	4.88851e-06
Firmicutes: Veillonellaceae: Megasphaera lornae	Megasphaera lornae_&_1000568	16901	0.610519	2	0	0	0	6.60123e-06	1.43114e-05
Firmicutes: Carnobacteriaceae: Carnobacterium pleistocenium	Carnobacterium pleistocenium_&_181073	16965	0.156494	1	0	0	0	0	6.306e-06
Proteobacteria: Yersiniaceae: Yersinia vastinensis	Yersinia vastinensis_&_2890318	17548	0.0476054	16	0	0	0	0.00011155	0.000556648
Firmicutes: Lactobacillaceae: Levilactobacillus yonginensis	Levilactobacillus yonginensis_&_1054041	16770	0.485439	1	0	0	0	4.48732e-06	0
Firmicutes: Lachnospiraceae: Schaedlerella arabinosiphila	Schaedlerella arabinosiphila_&_2044587	16524	0.438726	20	0	0	0	0.000148584	0.000116248
Proteobacteria: Desulfovibrionaceae: Oleidesulfovibrio alaskensis	Oleidesulfovibrio alaskensis_&_58180	16770	0.485439	1	0	0	0	2.62912e-06	0
Proteobacteria: Morganellaceae: Morganella morganii	Morganella morganii_&_582	16909	0.805414	11	0	0	0	6.37973e-05	0.229002
Firmicutes: Bacillaceae: Fredinandcohnia aciditolerans	Fredinandcohnia aciditolerans_&_72581	17095.5	0.0443974	2	0	0	0	0	2.48144e-05
Firmicutes: Selenomonadaceae: Pectinatus sottacetonis	Pectinatus sottacetonis_&_1002795	16705.5	0.321366	2	0	0	0	0.000165419	0
Proteobacteria: Neisseriaceae: Neisseria animalis	Neisseria animalis_&_492	16965	0.156494	1	0	0	0	0	3.744e-06
Actinobacteria: Atopobiaceae: Parafannyhessea umbonata	Parafannyhessea umbonata_&_604330	16254	0.0332464	9	0	0	0	5.84867e-05	0
Proteobacteria: Rhizobiaceae: Neorhizobium huautlense	Neorhizobium huautlense_&_67774	15348	0.00103382	26	0	0	0	0.000319255	1.36411e-05
Proteobacteria: Erwiniaceae: Rosenbergiella collisarenosi	Rosenbergiella collisarenosi_&_1544695	17096.5	0.309228	8	0	0	0	0.000209138	0.000246376
Actinobacteria: Propionibacteriaceae: Acidipropionibacterium timonense	Acidipropionibacterium timonense_&_2161818	16847	0.964864	9	0	0	0	3.8679e-05	0.000133313
Firmicutes: Staphylococcaceae: Staphylococcus rostri	Staphylococcus rostri_&_522262	17228.5	0.0780211	6	0	0	0	4.03777e-06	9.05978e-05
Actinobacteria: Actinomycetaceae: Fannyhessea vaginae	Fannyhessea vaginae_&_82135	16902	0.794455	8	0	0	0	0.00109779	9.3852e-06
Firmicutes: Oscillospiraceae: Bittarella massiliensis	Bittarella massiliensis_&_1720313	16589.5	0.496963	16	0	0	0	0.000146398	0.000119905
Fusobacteria: Fusobacteriaceae: Fusobacterium mortiferum	Fusobacterium mortiferum_&_850	16641	0.223352	3	0	0	0	0.000825816	0
Actinobacteria: Atopobiaceae: Olsenella urininfantis	Olsenella urininfantis_&_1871033	15996	0.0100875	13	0	0	0	0.000556656	0
Firmicutes: : Intestinimonas massiliensis	Intestinimonas massiliensis_&_1673721	16572	0.502491	19	0	0	0	0.000143647	4.29537e-05
Firmicutes: Lachnospiraceae: Coprococcus eutactus	Coprococcus eutactus_&_33043	16248	0.0931034	15	0	0	0	0.000104777	6.65172e-06
Proteobacteria: Morganellaceae: Xenorhabdus vietnamensis	Xenorhabdus vietnamensis_&_351656	16512	0.114639	5	0	0	0	5.61358e-05	0
Firmicutes: Peptoniphilaceae: Anaerococcus provencensis	Anaerococcus provencensis_&_938293	17231	0.146041	9	0	0	0	5.50205e-05	0.000792654
Proteobacteria: Sphingomonadaceae: Sphingomonas prati	Sphingomonas prati_&_1843237	16709	0.540238	5	0	0	0	1.79117e-05	3.14272e-05
Firmicutes: Lactobacillaceae: Lacticaseibacillus yichunensis	Lacticaseibacillus yichunensis_&_2486015	16837	0.989932	3	0	0	0	4.49391e-06	1.88563e-05
Actinobacteria: Bifidobacteriaceae: Bifidobacterium psychraerophilum	Bifidobacterium psychraerophilum_&_218140	16513	0.211954	8	0	0	0	2.18808e-05	3.34107e-06
Firmicutes: Clostridiaceae: Hungatella effluvii	Hungatella effluvii_&_1096246	16781	0.882938	16	0	0	0	0.0204645	0.0616059
Proteobacteria: Neisseriaceae: Crenobacter sedimenti	Crenobacter sedimenti_&_2705474	16770	0.485439	1	0	0	0	9.68608e-07	0
Firmicutes: Turicibacteraceae: Turicibacter sanguinis	Turicibacter sanguinis_&_154288	17226	0.0136299	3	0	0	0	0	7.83954e-05
Firmicutes: Enterococcaceae: Enterococcus rivorum	Enterococcus rivorum_&_762845	17099.5	0.30371	8	0	0	0	1.66323e-05	4.39459e-05
Proteobacteria: Desulfobulbaceae: Desulfobulbus oralis	Desulfobulbus oralis_&_1986146	16641	0.223352	3	0	0	0	9.26235e-06	0
Firmicutes: Planococcaceae: Kurthia zopfii	Kurthia zopfii_&_1650	16965	0.156494	1	0	0	0	0	3.95142e-07
Proteobacteria: Brucellaceae: Brucella cytisi	Brucella cytisi_&_407152	17915	0.0682149	47	0	0	0	0.000197771	0.000253444
Proteobacteria: Erythrobacteraceae: Altererythrobacter insulae	Altererythrobacter insulae_&_2169535	16901	0.746411	5	0	0	0	0.000145178	0.000181069
Proteobacteria: Alteromonadaceae: Alishewanella aestuarii	Alishewanella aestuarii_&_453835	16965	0.156494	1	0	0	0	0	2.7333e-05
Firmicutes: Paenibacillaceae: Paenibacillus azotifigens	Paenibacillus azotifigens_&_2047734	16773	0.738587	4	0	0	0	5.77509e-06	1.06181e-05
Tenericutes: Mycoplasmataceae: Ureaplasma diversum	Ureaplasma diversum_&_42094	16902	0.742704	5	0	0	0	5.03884e-06	3.97601e-05
Firmicutes: Listeriaceae: Listeria seeligeri	Listeria seeligeri_&_1640	16837	0.989932	3	0	0	0	6.04758e-05	0.000107898
Proteobacteria: Moraxellaceae: Acinetobacter guerrae	Acinetobacter guerrae_&_1843371	17553	0.00287434	7	0	0	0	1.65288e-06	2.24814e-05
Proteobacteria: Neisseriaceae: Neisseria musculi	Neisseria musculi_&_1815583	17032	0.213905	3	0	0	0	8.47244e-07	7.19581e-06
Firmicutes: Lachnospiraceae: Blautia liquoris	Blautia liquoris_&_2779518	16577.5	0.371102	10	0	0	0	0.000331246	9.36407e-06
Proteobacteria: Burkholderiaceae: Burkholderia reimsis	Burkholderia reimsis_&_2234132	17607	0.0595168	21	0	0	0	6.97508e-05	9.96478e-05
Firmicutes: Peptoniphilaceae: Peptoniphilus indolicus	Peptoniphilus indolicus_&_33030	17715	0.0175524	17	0	0	0	3.52838e-05	0.000944103
Proteobacteria: Alteromonadaceae: Bowmanella pacifica	Bowmanella pacifica_&_502051	16965	0.156494	1	0	0	0	0	3.81302e-05
Proteobacteria: Psychromonadaceae: Psychromonas aquimarina	Psychromonas aquimarina_&_444919	16965	0.156494	1	0	0	0	0	2.44352e-06
Proteobacteria: Vibrionaceae: Vibrio quintilis	Vibrio quintilis_&_1117707	16772	0.734462	4	0	0	0	5.00039e-05	4.20846e-06
Proteobacteria: Vibrionaceae: Vibrio spartinae	Vibrio spartinae_&_1918945	16705.5	0.321366	2	0	0	0	0.000271102	0
Proteobacteria: Shewanellaceae: Shewanella inventionis	Shewanella inventionis_&_1738770	17032	0.213905	3	0	0	0	6.18261e-06	4.45229e-05
Proteobacteria: Budviciaceae: Jinshanibacter zhutongyuii	Jinshanibacter zhutongyuii_&_2498113	16575	0.282254	7	0	0	0	1.80624e-05	2.27682e-06
Bacteroidetes: Porphyromonadaceae: Porphyromonas macacae	Porphyromonas macacae_&_28115	16576.5	0.158907	4	0	0	0	0.000487622	0
Firmicutes: Lactobacillaceae: Ligilactobacillus salivarius	Ligilactobacillus salivarius_&_1624	17031	0.216239	3	0	0	0	0.00154267	0.0729881
Candidatus Saccharibacteria: Candidatus Nanosynbacteraceae: Candidatus Nanosynbacter lyticus	Candidatus Nanosynbacter lyticus_&_2093824	17160	0.177248	7	0	0	0	0.000122535	0.000561617
Actinobacteria: Actinomycetaceae: Actinotignum sanguinis	Actinotignum sanguinis_&_1445614	16770	0.485439	1	0	0	0	1.09685e-06	0
Firmicutes: Clostridiaceae: Clostridium niameyense	Clostridium niameyense_&_1622073	17030	0.218592	3	0	0	0	8.02156e-06	3.19213e-06
Fusobacteria: Fusobacteriaceae: Fusobacterium necrogenes	Fusobacterium necrogenes_&_858	16447.5	0.0834632	6	0	0	0	8.43161e-05	0
Firmicutes: Lachnospiraceae: Acetitomaculum ruminis	Acetitomaculum ruminis_&_2382	16770	0.485439	1	0	0	0	5.26637e-07	0
Firmicutes: Erysipelotrichaceae: Amedibacillus dolichus	Amedibacillus dolichus_&_31971	15943.5	0.0492679	26	0	0	0	0.000318672	9.55592e-05
Proteobacteria: Sutterellaceae: Sutterella megalosphaeroides	Sutterella megalosphaeroides_&_2494234	16708	0.537002	5	0	0	0	0.000282589	0.000178904
Proteobacteria: Phyllobacteriaceae: Mesorhizobium carmichaelinearum	Mesorhizobium carmichaelinearum_&_1208188	17827	0.0877739	45	0	0	0	0.000243212	0.000254399
Proteobacteria: Desulfovibrionaceae: Solidesulfovibrio alcoholivorans	Solidesulfovibrio alcoholivorans_&_81406	16836	0.994966	3	0	0	0	2.76855e-05	3.18659e-06
Firmicutes: Clostridiaceae: Anaeromicrobium sediminis	Anaeromicrobium sediminis_&_1478221	17160	0.0753968	4	0	0	0	1.97711e-06	4.51281e-06
Firmicutes: Lachnospiraceae: Anaerobutyricum hallii	Anaerobutyricum hallii_&_39488	15831	0.0782068	43	0	0	0	0.000453752	0.000368425
Firmicutes: : Fenollaria timonensis	Fenollaria timonensis_&_1723384	17422	0.0311782	9	0	0	0	1.47399e-05	5.11613e-05
Bacteroidetes: Porphyromonadaceae: Porphyromonas gingivicanis	Porphyromonas gingivicanis_&_266762	16447.5	0.0834632	6	0	0	0	2.74262e-05	0
Proteobacteria: Alcaligenaceae: Achromobacter anxifer	Achromobacter anxifer_&_1287737	16770	0.485439	1	0	0	0	6.77205e-07	0
Proteobacteria: Aeromonadaceae: Aeromonas allosaccharophila	Aeromonas allosaccharophila_&_656	17032	0.377635	6	0	0	0	1.29259e-05	2.188e-05
Firmicutes: Lactobacillaceae: Companilactobacillus heilongjiangensis	Companilactobacillus heilongjiangensis_&_1074467	16965	0.156494	1	0	0	0	0	0.000373787
Proteobacteria: Comamonadaceae: Comamonas jiangduensis	Comamonas jiangduensis_&_1194168	16641	0.223352	3	0	0	0	1.72905e-05	0
Firmicutes: Erysipelotrichaceae: Traorella massiliensis	Traorella massiliensis_&_1903263	16585.5	0.48995	16	0	0	0	0.000142081	8.67278e-05
Proteobacteria: Oxalobacteraceae: Massilia mucilaginosa	Massilia mucilaginosa_&_2609282	16965	0.156494	1	0	0	0	0	1.83663e-06
Bacteroidetes: Prevotellaceae: Prevotella timonensis	Prevotella timonensis_&_386414	16124	0.0354427	14	0	0	0	0.000390528	5.86209e-06
Firmicutes: Erysipelotrichaceae: Dielma fastidiosa	Dielma fastidiosa_&_1034346	16705.5	0.321366	2	0	0	0	3.67517e-06	0
: : Isachenkonia alkalipeptolytica	Isachenkonia alkalipeptolytica_&_2565777	16965	0.156494	1	0	0	0	0	2.29888e-06
Actinobacteria: Microbacteriaceae: Leucobacter celer	Leucobacter celer_&_668625	16641	0.223352	3	0	0	0	9.49265e-06	0
Proteobacteria: Pseudomonadaceae: Pseudomonas extremaustralis	Pseudomonas extremaustralis_&_359110	16770	0.485439	1	0	0	0	4.21992e-06	0
Firmicutes: Tissierellaceae: Tissierella carlieri	Tissierella carlieri_&_689904	16965	0.156494	1	0	0	0	0	8.72027e-06
Proteobacteria: Moraxellaceae: Acinetobacter johnsonii	Acinetobacter johnsonii_&_40214	17095.5	0.0443974	2	0	0	0	0	1.17625e-05
Proteobacteria: Yersiniaceae: Serratia inhibens	Serratia inhibens_&_2338073	17361.5	0.14354	16	0	0	0	4.85429e-05	0.000440475
Firmicutes: Lactobacillaceae: Lentilactobacillus parafarraginis	Lentilactobacillus parafarraginis_&_390842	16965	0.156494	1	0	0	0	0	1.24652e-05
Proteobacteria: Pseudomonadaceae: Pseudomonas nitroreducens	Pseudomonas nitroreducens_&_46680	16770	0.485439	1	0	0	0	1.08874e-05	0
Firmicutes: Lactobacillaceae: Lactiplantibacillus nangangensis	Lactiplantibacillus nangangensis_&_2559917	17031	0.216239	3	0	0	0	3.63109e-06	3.29551e-05
Proteobacteria: Yersiniaceae: Yersinia rochesterensis	Yersinia rochesterensis_&_1604335	16969	0.577994	7	0	0	0	2.87105e-05	4.69291e-05
Actinobacteria: Actinomycetaceae: Actinomyces howellii	Actinomyces howellii_&_52771	16965	0.156494	1	0	0	0	0	2.29888e-06
Firmicutes: Clostridiaceae: Clostridium massiliodielmoense	Clostridium massiliodielmoense_&_1776385	17485.5	0.0114235	8	0	0	0	7.16679e-06	2.65807e-05
Firmicutes: Lactobacillaceae: Weissella beninensis	Weissella beninensis_&_504936	17160	0.177248	7	0	0	0	3.75577e-05	4.17974e-05
Proteobacteria: Morganellaceae: Xenorhabdus cabanillasii	Xenorhabdus cabanillasii_&_351673	16901	0.610519	2	0	0	0	4.16162e-06	1.70414e-05
Firmicutes: Listeriaceae: Brochothrix campestris	Brochothrix campestris_&_2757	16965	0.156494	1	0	0	0	0	5.26063e-05
Proteobacteria: Alteromonadaceae: Bowmanella dokdonensis	Bowmanella dokdonensis_&_751969	16965	0.156494	1	0	0	0	0	1.97159e-06
Firmicutes: Lactobacillaceae: Lacticaseibacillus sharpeae	Lacticaseibacillus sharpeae_&_1626	16965	0.156494	1	0	0	0	0	3.38126e-06
Firmicutes: Lachnospiraceae: Bariatricus massiliensis	Bariatricus massiliensis_&_1745713	16722	0.762451	17	0	0	0	0.000215989	0.000141976
Firmicutes: Clostridiaceae: Clostridium cagae	Clostridium cagae_&_2080751	17363	0.105005	13	0	0	0	7.46926e-05	0.000162814
Firmicutes: Bacillaceae: Anoxybacillus thermarum	Anoxybacillus thermarum_&_404937	17031	0.216239	3	0	0	0	1.4744e-05	4.80205e-05
Bacteroidetes: Porphyromonadaceae: Porphyromonas gulae	Porphyromonas gulae_&_111105	16770	0.485439	1	0	0	0	4.63023e-06	0
Proteobacteria: Oceanospirillaceae: Marinomonas rhizomae	Marinomonas rhizomae_&_491948	16965	0.156494	1	0	0	0	0	3.12224e-06
Proteobacteria: Enterobacteriaceae: Franconibacter helveticus	Franconibacter helveticus_&_357240	17254.5	0.456673	42	0	0	0	0.000339803	0.000522664
Bacteroidetes: Flavobacteriaceae: Muricauda aequoris	Muricauda aequoris_&_2306997	16965	0.156494	1	0	0	0	0	0.000396135
Firmicutes: Oscillospiraceae: Ruminococcus gauvreauii	Ruminococcus gauvreauii_&_438033	16646	0.490119	9	0	0	0	1.80602e-05	1.15166e-05
Bacteroidetes: Prevotellaceae: Prevotella loescheii	Prevotella loescheii_&_840	16705.5	0.321366	2	0	0	0	7.08497e-06	0
Firmicutes: Clostridiaceae: Clostridium amazonitimonense	Clostridium amazonitimonense_&_1499689	17224.5	0.0810943	6	0	0	0	4.42227e-06	9.69223e-06
Firmicutes: Oscillospiraceae: Pusillimonas faecalis	Pusillimonas faecalis_&_2714358	16319	0.228475	23	0	0	0	0.000276602	0.000775189
Firmicutes: Lactobacillaceae: Bombilactobacillus apium	Bombilactobacillus apium_&_2675299	16770	0.485439	1	0	0	0	2.69239e-05	0
Proteobacteria: Pasteurellaceae: Glaesserella parasuis	Glaesserella parasuis_&_738	17614.5	0.012857	12	0	0	0	1.79122e-05	5.19917e-05
Proteobacteria: Myxococcaceae: Corallococcus interemptor	Corallococcus interemptor_&_2316720	16644	0.485514	9	0	0	0	1.75606e-05	3.05752e-05
Firmicutes: Oscillospiraceae: Fastidiosipila sanguinis	Fastidiosipila sanguinis_&_236753	17299	0.0711897	8	0	0	0	6.37254e-06	9.44104e-05
Proteobacteria: Erwiniaceae: Pantoea alhagi	Pantoea alhagi_&_1891675	18340	0.00470876	37	0	0	0	0.000247453	0.000606121
Firmicutes: Lactobacillaceae: Lacticaseibacillus songhuajiangensis	Lacticaseibacillus songhuajiangensis_&_1296539	17095.5	0.0443974	2	0	0	0	0	2.61043e-05
Proteobacteria: Aeromonadaceae: Aeromonas eucrenophila	Aeromonas eucrenophila_&_649	16770	0.485439	1	0	0	0	3.95376e-05	0
Firmicutes: Streptococcaceae: Streptococcus iniae	Streptococcus iniae_&_1346	17429	0.0579998	12	0	0	0	1.33982e-05	0.000103943
Firmicutes: Lactobacillaceae: Companilactobacillus paralimentarius	Companilactobacillus paralimentarius_&_83526	16901	0.610519	2	0	0	0	2.50254e-06	1.97365e-05
Actinobacteria: Bifidobacteriaceae: Bifidobacterium asteroides	Bifidobacterium asteroides_&_1684	16651	0.63081	18	0	0	0	0.000603988	0.000507737
Firmicutes: Desulfallaceae: Desulfoscipio gibsoniae	Desulfoscipio gibsoniae_&_102134	16965	0.156494	1	0	0	0	0	8.58317e-05
Firmicutes: Lactobacillaceae: Weissella fabalis	Weissella fabalis_&_1070421	17095.5	0.0443974	2	0	0	0	0	3.93822e-05
Firmicutes: Peptoniphilaceae: Peptoniphilus phoceensis	Peptoniphilus phoceensis_&_1720298	17556	0.00275959	7	0	0	0	3.59224e-06	0.000291694
Firmicutes: Clostridiaceae: Clostridium transplantifaecale	Clostridium transplantifaecale_&_2479838	16970	0.575159	7	0	0	0	1.65221e-05	0.000104872
Proteobacteria: Thiotrichaceae: Candidatus Thiothrix anitrata	Candidatus Thiothrix anitrata_&_2823902	17226	0.0136299	3	0	0	0	0	5.85013e-06
Firmicutes: Listeriaceae: Listeria welshimeri	Listeria welshimeri_&_1643	17568	0.0417063	16	0	0	0	1.74078e-05	8.16294e-05
Firmicutes: Eubacteriaceae: Eubacterium uniforme	Eubacterium uniforme_&_39495	17031	0.216239	3	0	0	0	2.96606e-06	1.21078e-05
Firmicutes: Lactobacillaceae: Companilactobacillus allii	Companilactobacillus allii_&_1847728	16964.5	0.478646	4	0	0	0	9.81075e-06	2.95047e-06
Proteobacteria: Pectobacteriaceae: Lonsdalea populi	Lonsdalea populi_&_1172565	16961.5	0.659138	10	0	0	0	9.56261e-05	2.7091e-05
Bacteroidetes: Porphyromonadaceae: Porphyromonas uenonis	Porphyromonas uenonis_&_281920	16770	0.485439	1	0	0	0	3.00328e-05	0
Bacteroidetes: Sphingobacteriaceae: Solitalea koreensis	Solitalea koreensis_&_543615	17356.5	0.00432984	4	0	0	0	0	2.03267e-05
Proteobacteria: Campylobacteraceae: Campylobacter showae	Campylobacter showae_&_204	17095.5	0.0443974	2	0	0	0	0	2.92063e-05
Bacteroidetes: Dysgonomonadaceae: Petrimonas mucosa	Petrimonas mucosa_&_1642646	15278	0.000735692	27	0	0	0	0.000850508	6.76059e-06
Actinobacteria: Actinomycetaceae: Actinomyces culturomici	Actinomyces culturomici_&_1926276	17487	0.00140047	5	0	0	0	0	0.000166029
Firmicutes: Lactobacillaceae: Limosilactobacillus urinaemulieris	Limosilactobacillus urinaemulieris_&_2742600	16903	0.739003	5	0	0	0	8.69657e-06	5.82058e-05
Bacteroidetes: Prevotellaceae: Prevotella marshii	Prevotella marshii_&_189722	16641	0.223352	3	0	0	0	1.44327e-05	0
Actinobacteria: Actinomycetaceae: Schaalia meyeri	Schaalia meyeri_&_52773	18275.5	1.97891e-05	14	0	0	0	7.41987e-06	0.00138869
Firmicutes: Aerococcaceae: Aerococcus viridans	Aerococcus viridans_&_1377	18561	0.000442693	31	0	0	0	5.82722e-05	0.000508314
Firmicutes: Lachnospiraceae: [Clostridium] hylemonae	[Clostridium] hylemonae_&_89153	17162	0.0736173	4	0	0	0	2.33326e-06	8.45307e-05
Actinobacteria: Corynebacteriaceae: Corynebacterium diphtheriae	Corynebacterium diphtheriae_&_1717	16965	0.156494	1	0	0	0	0	2.1652e-06
Firmicutes: Lachnospiraceae: [Clostridium] fimetarium	[Clostridium] fimetarium_&_99656	16965	0.156494	1	0	0	0	0	1.58166e-06
Bacteroidetes: Porphyromonadaceae: Porphyromonas loveana	Porphyromonas loveana_&_1884669	16512	0.114639	5	0	0	0	0.000217728	0
Proteobacteria: Aurantimonadaceae: Aureimonas psammosilenae	Aureimonas psammosilenae_&_2495496	16770	0.485439	1	0	0	0	1.60993e-06	0
Firmicutes: Streptococcaceae: Streptococcus oricebi	Streptococcus oricebi_&_1547447	17420	0.00879514	6	0	0	0	5.39795e-06	1.86734e-05
Firmicutes: Lactobacillaceae: Lactobacillus mulieris	Lactobacillus mulieris_&_2508708	16968	0.580835	7	0	0	0	3.94967e-05	0.000506522
Firmicutes: Veillonellaceae: Dialister succinatiphilus	Dialister succinatiphilus_&_487173	16770	0.485439	1	0	0	0	1.48336e-05	0
Firmicutes: Lactobacillaceae: Lactobacillus hamsteri	Lactobacillus hamsteri_&_96565	16770	0.485439	1	0	0	0	4.97137e-07	0
Proteobacteria: Halomonadaceae: Halomonas daqiaonensis	Halomonas daqiaonensis_&_650850	17095.5	0.0443974	2	0	0	0	0	2.28461e-05
Fusobacteria: Fusobacteriaceae: Fusobacterium naviforme	Fusobacterium naviforme_&_77917	17044	0.442958	9	0	0	0	9.17976e-06	0.000118439
Proteobacteria: Morganellaceae: Xenorhabdus thuongxuanensis	Xenorhabdus thuongxuanensis_&_1873484	16773	0.738587	4	0	0	0	1.03163e-05	7.74978e-05
Lentisphaerae: Lentisphaeraceae: Lentisphaera araneosa	Lentisphaera araneosa_&_256847	16770	0.485439	1	0	0	0	6.11765e-05	0
Proteobacteria: Idiomarinaceae: Idiomarina fontislapidosi	Idiomarina fontislapidosi_&_263723	16965	0.156494	1	0	0	0	0	3.84396e-06
Bacteroidetes: Marinilabiliaceae: Thermophagus xiamenensis	Thermophagus xiamenensis_&_385682	16770	0.485439	1	0	0	0	1.51056e-06	0
Firmicutes: Peptoniphilaceae: Peptoniphilus vaginalis	Peptoniphilus vaginalis_&_1756987	17033	0.467331	9	0	0	0	3.00215e-05	4.89808e-05
Firmicutes: Clostridiaceae: Clostridium pascui	Clostridium pascui_&_46609	16965	0.156494	1	0	0	0	0	3.77146e-06
Firmicutes: Lactobacillaceae: Ligilactobacillus animalis	Ligilactobacillus animalis_&_1605	16965	0.156494	1	0	0	0	0	0.42909
Firmicutes: Bacillaceae: Amphibacillus jilinensis	Amphibacillus jilinensis_&_1216008	16132	0.0375654	14	0	0	0	0.000215301	7.91754e-05
Firmicutes: Peptoniphilaceae: Peptoniphilus grossensis	Peptoniphilus grossensis_&_1465756	17814	0.00178172	12	0	0	0	2.80886e-05	0.000271975
Firmicutes: Clostridiaceae: Clostridium homopropionicum	Clostridium homopropionicum_&_36844	16708.5	0.625545	8	0	0	0	0.000113768	2.28726e-05
Proteobacteria: Sutterellaceae: Mesosutterella multiformis	Mesosutterella multiformis_&_2259133	16770	0.485439	1	0	0	0	0.0101358	0
Verrucomicrobia: Akkermansiaceae: Akkermansia muciniphila	Akkermansia muciniphila_&_239935	16382	0.165221	13	0	0	0	0.41405	5.76969e-06
Proteobacteria: Moraxellaceae: Acinetobacter guillouiae	Acinetobacter guillouiae_&_106649	16772	0.734462	4	0	0	0	2.07795e-06	1.64967e-06
Proteobacteria: Alcaligenaceae: Castellaniella caeni	Castellaniella caeni_&_266123	16770	0.485439	1	0	0	0	4.21992e-06	0
Verrucomicrobia: Verrucomicrobiaceae: Luteolibacter pohnpeiensis	Luteolibacter pohnpeiensis_&_454153	16770	0.485439	1	0	0	0	5.32631e-06	0
Proteobacteria: Comamonadaceae: Variovorax gossypii	Variovorax gossypii_&_1679495	16770	0.485439	1	0	0	0	1.62268e-05	0
Firmicutes: Aerococcaceae: Fundicoccus ignavus	Fundicoccus ignavus_&_2664442	16642	0.389861	6	0	0	0	3.63432e-05	4.18654e-06
Firmicutes: Lachnospiraceae: Anaerosporobacter mobilis	Anaerosporobacter mobilis_&_264463	16645	0.39731	6	0	0	0	0.00013072	0.000127175
Actinobacteria: Corynebacteriaceae: Corynebacterium atypicum	Corynebacterium atypicum_&_191610	16965	0.156494	1	0	0	0	0	2.8179e-06
Firmicutes: Clostridiaceae: Clostridium diolis	Clostridium diolis_&_223919	16965.5	0.475257	4	0	0	0	0.000127072	8.12791e-05
Firmicutes: Lachnospiraceae: Tyzzerella nexilis	Tyzzerella nexilis_&_29361	16224.5	0.298859	46	0	0	0	0.0102342	0.0264816
Firmicutes: Lachnospiraceae: Anaerostipes caccae	Anaerostipes caccae_&_105841	16508	0.277808	11	0	0	0	0.00433858	5.62495e-06
Firmicutes: Lachnospiraceae: Roseburia faecis	Roseburia faecis_&_301302	15503	0.0113842	36	0	0	0	0.00129266	0.000361817
Actinobacteria: Streptomycetaceae: Streptomyces lasalocidi	Streptomyces lasalocidi_&_324833	17030	0.382497	6	0	0	0	0.000121735	2.68661e-05
Actinobacteria: Mycobacteriaceae: Mycolicibacterium phocaicum	Mycolicibacterium phocaicum_&_319706	16770	0.485439	1	0	0	0	3.28138e-06	0
Firmicutes: Lachnospiraceae: Anaerobutyricum soehngenii	Anaerobutyricum soehngenii_&_105843	15676.5	0.00797281	24	0	0	0	0.000235265	1.63989e-05
Proteobacteria: Moraxellaceae: Moraxella lincolnii	Moraxella lincolnii_&_90241	16770	0.485439	1	0	0	0	1.93817e-06	0
Proteobacteria: Alteromonadaceae: Paraglaciecola oceanifecundans	Paraglaciecola oceanifecundans_&_1211136	16770	0.485439	1	0	0	0	1.65215e-05	0
Proteobacteria: Pseudomonadaceae: Pseudomonas kairouanensis	Pseudomonas kairouanensis_&_2293832	16770	0.485439	1	0	0	0	6.41428e-06	0
Firmicutes: Oscillospiraceae: Flavonifractor plautii	Flavonifractor plautii_&_292800	15460	0.0117378	39	0	0	0	0.0287621	0.0157187
Firmicutes: Lactobacillaceae: Lapidilactobacillus mulanensis	Lapidilactobacillus mulanensis_&_2485999	16770	0.485439	1	0	0	0	3.10039e-06	0
Firmicutes: : Intestinimonas timonensis	Intestinimonas timonensis_&_1689270	15826.5	0.0316093	28	0	0	0	0.000895907	0.000623581
Actinobacteria: Corynebacteriaceae: Corynebacterium stationis	Corynebacterium stationis_&_1705	16770	0.485439	1	0	0	0	1.40152e-06	0
Actinobacteria: Corynebacteriaceae: Corynebacterium urinipleomorphum	Corynebacterium urinipleomorphum_&_1852380	16900	0.615938	2	0	0	0	9.15871e-07	1.56276e-06
Firmicutes: Lactobacillaceae: Ligilactobacillus acidipiscis	Ligilactobacillus acidipiscis_&_89059	17095.5	0.0443974	2	0	0	0	0	0.000136131
Proteobacteria: Xanthomonadaceae: Stenotrophomonas nematodicola	Stenotrophomonas nematodicola_&_2656746	16770	0.485439	1	0	0	0	1.51917e-06	0
Actinobacteria: Bifidobacteriaceae: Gardnerella piotii	Gardnerella piotii_&_2792977	16705	0.667601	11	0	0	0	0.000821765	4.5802e-05
Proteobacteria: Oxalobacteraceae: Herbaspirillum camelliae	Herbaspirillum camelliae_&_1892903	16965	0.156494	1	0	0	0	0	8.3147e-06
Firmicutes: Lactobacillaceae: Lacticaseibacillus nasuensis	Lacticaseibacillus nasuensis_&_944671	16900	0.615938	2	0	0	0	1.86024e-06	3.15584e-06
Firmicutes: Erysipelotrichaceae: Amedibacterium intestinale	Amedibacterium intestinale_&_2583452	16853.5	0.961251	18	0	0	0	0.000238452	0.000297544
Proteobacteria: Myxococcaceae: Corallococcus praedator	Corallococcus praedator_&_2316724	16705.5	0.321366	2	0	0	0	1.69977e-06	0
Firmicutes: Peptoniphilaceae: Anaerococcus jeddahensis	Anaerococcus jeddahensis_&_1673719	16966.5	0.47188	4	0	0	0	8.48778e-06	4.22286e-05
Actinobacteria: Corynebacteriaceae: Corynebacterium freiburgense	Corynebacterium freiburgense_&_556548	16965	0.156494	1	0	0	0	0	1.21548e-06
Actinobacteria: Micrococcaceae: Arthrobacter roseus	Arthrobacter roseus_&_136274	16965	0.156494	1	0	0	0	0	2.94298e-07
Proteobacteria: Vibrionaceae: Vibrio mytili	Vibrio mytili_&_50718	16705	0.527353	5	0	0	0	3.90759e-05	9.45112e-06
Proteobacteria: Aeromonadaceae: Aeromonas molluscorum	Aeromonas molluscorum_&_271417	16770	0.485439	1	0	0	0	1.29748e-06	0
Actinobacteria: Microbacteriaceae: Microbacterium mangrovi	Microbacterium mangrovi_&_1348253	17031	0.216239	3	0	0	0	9.57536e-07	4.10763e-06
Proteobacteria: Chromatiaceae: Pararheinheimera soli	Pararheinheimera soli_&_443616	16965	0.156494	1	0	0	0	0	1.3023e-06
Actinobacteria: Atopobiaceae: Thermophilibacter immobilis	Thermophilibacter immobilis_&_2779519	16770	0.485439	1	0	0	0	3.81438e-06	0
Firmicutes: Coprobacillaceae: Sharpea azabuensis	Sharpea azabuensis_&_322505	16577	0.285987	7	0	0	0	7.65638e-05	9.61407e-06
Firmicutes: Clostridiaceae: Hathewaya histolytica	Hathewaya histolytica_&_1498	17884.5	0.00187734	14	0	0	0	2.76528e-05	0.000193997
Proteobacteria: Burkholderiaceae: Burkholderia contaminans	Burkholderia contaminans_&_488447	16965	0.156494	1	0	0	0	0	2.40647e-05
Bacteroidetes: Cyclobacteriaceae: Algoriphagus ratkowskyi	Algoriphagus ratkowskyi_&_57028	16705.5	0.321366	2	0	0	0	7.67241e-06	0
Actinobacteria: Propionibacteriaceae: Tessaracoccus rhinocerotis	Tessaracoccus rhinocerotis_&_1689449	18000	0.0211997	33	0	0	0	0.000207129	0.00107843
Actinobacteria: Streptomycetaceae: Streptomyces capoamus	Streptomyces capoamus_&_68183	16773	0.738587	4	0	0	0	0.000125827	0.000663439
Firmicutes: Lactobacillaceae: Lacticaseibacillus mingshuiensis	Lacticaseibacillus mingshuiensis_&_2799574	16900	0.615938	2	0	0	0	5.7874e-06	6.76252e-06
Proteobacteria: Pectobacteriaceae: Brenneria alni	Brenneria alni_&_71656	16683.5	0.780048	38	0	0	0	0.00143967	0.000273437
Firmicutes: Clostridiaceae: Anaerophilus nitritogenes	Anaerophilus nitritogenes_&_2498136	16965	0.156494	1	0	0	0	0	4.38146e-06
Proteobacteria: Aeromonadaceae: Zobellella maritima	Zobellella maritima_&_2059725	16505	0.329753	14	0	0	0	0.000116726	3.79449e-05
Firmicutes: Carnobacteriaceae: Jeotgalibaca ciconiae	Jeotgalibaca ciconiae_&_2496265	17095.5	0.0443974	2	0	0	0	0	0.00011024
Proteobacteria: Morganellaceae: Proteus penneri	Proteus penneri_&_102862	17032	0.213905	3	0	0	0	6.57529e-07	5.05217e-05
Proteobacteria: Shewanellaceae: Shewanella insulae	Shewanella insulae_&_2681496	16770	0.485439	1	0	0	0	3.54376e-06	0
Firmicutes: Enterococcaceae: Vagococcus silagei	Vagococcus silagei_&_2508885	16705.5	0.321366	2	0	0	0	9.80764e-06	0
Proteobacteria: Xanthobacteraceae: Azorhizobium caulinodans	Azorhizobium caulinodans_&_7	16965	0.156494	1	0	0	0	0	1.61474e-05
Thermotogae: Fervidobacteriaceae: Thermosipho globiformans	Thermosipho globiformans_&_380685	16705.5	0.321366	2	0	0	0	3.61771e-06	0
Firmicutes: Listeriaceae: Listeria rocourtiae	Listeria rocourtiae_&_647910	17095.5	0.0443974	2	0	0	0	0	3.41139e-06
Firmicutes: Staphylococcaceae: Staphylococcus agnetis	Staphylococcus agnetis_&_985762	16968.5	0.465167	4	0	0	0	1.75655e-06	4.72724e-06
Firmicutes: : Intestinimonas gabonensis	Intestinimonas gabonensis_&_1702285	16705.5	0.321366	2	0	0	0	2.10495e-06	0
Firmicutes: Selenomonadaceae: Selenomonas ruminantium	Selenomonas ruminantium_&_971	16770	0.485439	1	0	0	0	1.26426e-06	0
Firmicutes: Lactobacillaceae: Paucilactobacillus kaifaensis	Paucilactobacillus kaifaensis_&_2559921	16770	0.726235	4	0	0	0	1.57102e-05	3.23727e-07
Firmicutes: Erysipelotrichaceae: Allobaculum mucolyticum	Allobaculum mucolyticum_&_2834459	15289	0.000802142	27	0	0	0	0.00017073	7.48302e-06
Firmicutes: Bacillaceae: Bacillus kwashiorkori	Bacillus kwashiorkori_&_1522318	17098	0.197537	5	0	0	0	5.50814e-05	0.000939441
Firmicutes: Bacillaceae: Lysinibacillus composti	Lysinibacillus composti_&_720633	16965	0.156494	1	0	0	0	0	0.000144167
Actinobacteria: Micrococcaceae: Kocuria rhizophila	Kocuria rhizophila_&_72000	16965	0.156494	1	0	0	0	0	7.00686e-06
Proteobacteria: Vibrionaceae: Vibrio gigantis	Vibrio gigantis_&_296199	16770	0.485439	1	0	0	0	3.13121e-05	0
Proteobacteria: Yersiniaceae: Serratia grimesii	Serratia grimesii_&_82995	17030	0.218592	3	0	0	0	1.12468e-06	2.86426e-06
Proteobacteria: Bradyrhizobiaceae: Bradyrhizobium cajani	Bradyrhizobium cajani_&_1928661	16836	0.994966	3	0	0	0	1.94589e-05	4.22838e-06
Proteobacteria: Budviciaceae: Leminorella grimontii	Leminorella grimontii_&_82981	17095.5	0.0443974	2	0	0	0	0	3.69662e-05
Firmicutes: Oscillospiraceae: Agathobaculum butyriciproducens	Agathobaculum butyriciproducens_&_1628085	16042	0.0857356	27	0	0	0	0.000988345	5.35487e-05
Bacteroidetes: Prevotellaceae: Prevotella shahii	Prevotella shahii_&_228603	16770	0.485439	1	0	0	0	2.04595e-05	0
Proteobacteria: Neisseriaceae: Eikenella corrodens	Eikenella corrodens_&_539	18077	0.00368028	23	0	0	0	7.4004e-05	0.000129371
Actinobacteria: Micrococcaceae: Arthrobacter mobilis	Arthrobacter mobilis_&_2724944	16435	0.252881	15	0	0	0	0.00371446	1.24906e-05
Firmicutes: Lactobacillaceae: Lacticaseibacillus zeae	Lacticaseibacillus zeae_&_57037	17153	0.328906	13	0	0	0	0.000249288	0.000380707
Bacteroidetes: Tannerellaceae: Parabacteroides chartae	Parabacteroides chartae_&_1037355	16705.5	0.321366	2	0	0	0	9.74618e-06	0
Proteobacteria: Morganellaceae: Arsenophonus endosymbiont of Aleurodicus floccissimus	Arsenophonus endosymbiont of Aleurodicus floccissimus_&_2152761	16964.5	0.478646	4	0	0	0	5.3653e-06	4.3752e-06
Actinobacteria: Ornithinimicrobiaceae: Ornithinimicrobium humiphilum	Ornithinimicrobium humiphilum_&_125288	16770	0.485439	1	0	0	0	2.45694e-06	0
Firmicutes: Eubacteriaceae: Eubacterium pyruvativorans	Eubacterium pyruvativorans_&_155865	16770	0.485439	1	0	0	0	6.03212e-07	0
Proteobacteria: Acetobacteraceae: Roseomonas nepalensis	Roseomonas nepalensis_&_1854500	16770	0.485439	1	0	0	0	3.28187e-06	0
Firmicutes: Peptoniphilaceae: Peptoniphilus catoniae	Peptoniphilus catoniae_&_1660341	17095.5	0.0443974	2	0	0	0	0	7.88936e-05
Proteobacteria: Campylobacteraceae: Campylobacter hominis	Campylobacter hominis_&_76517	18078	0.000231236	14	0	0	0	3.53098e-05	0.000685444
Actinobacteria: Actinomycetaceae: Schaalia hyovaginalis	Schaalia hyovaginalis_&_29316	17226	0.0136299	3	0	0	0	0	4.62602e-05
Firmicutes: Aerococcaceae: Facklamia hominis	Facklamia hominis_&_178214	17035	0.370414	6	0	0	0	2.51104e-05	0.000200233
Proteobacteria: : Solemya velesiana gill symbiont	Solemya velesiana gill symbiont_&_1918948	17031	0.216239	3	0	0	0	1.96067e-05	5.38101e-05
Firmicutes: Peptoniphilaceae: Peptoniphilus urinimassiliensis	Peptoniphilus urinimassiliensis_&_1871017	17356.5	0.00432984	4	0	0	0	0	9.94083e-05
Proteobacteria: Vibrionaceae: Vibrio nereis	Vibrio nereis_&_693	16770	0.485439	1	0	0	0	9.67982e-07	0
Firmicutes: Clostridiaceae: Clostridium sporogenes	Clostridium sporogenes_&_1509	17356.5	0.00432984	4	0	0	0	0	0.00478777
Firmicutes: Erysipelotrichaceae: [Clostridium] spiroforme	[Clostridium] spiroforme_&_29348	16074.5	0.0816968	24	0	0	0	0.00149256	0.00186555
Proteobacteria: Morganellaceae: Proteus vulgaris	Proteus vulgaris_&_585	16965	0.156494	1	0	0	0	0	8.01333e-05
Proteobacteria: Erythrobacteraceae: Tsuneonella deserti	Tsuneonella deserti_&_2035528	16835	1	3	0	0	0	7.05559e-06	1.38766e-06
Proteobacteria: Sphingomonadaceae: Sphingomonas hominis	Sphingomonas hominis_&_2741495	16770	0.485439	1	0	0	0	3.71353e-06	0
Proteobacteria: Vibrionaceae: Candidatus Enterovibrio escacola	Candidatus Enterovibrio escacola_&_1927127	16770	0.485439	1	0	0	0	3.29804e-06	0
Actinobacteria: Actinomycetaceae: Actinomyces urogenitalis	Actinomyces urogenitalis_&_103621	16709	0.540238	5	0	0	0	0.00109177	0.0879846
Firmicutes: Oscillospiraceae: Pseudoflavonifractor gallinarum	Pseudoflavonifractor gallinarum_&_2779352	16722.5	0.741172	14	0	0	0	0.00088732	0.000537736
Bacteroidetes: Sphingobacteriaceae: Mucilaginibacter arboris	Mucilaginibacter arboris_&_2682090	16770	0.485439	1	0	0	0	1.16439e-06	0
Firmicutes: Clostridiaceae: Massilioclostridium coli	Massilioclostridium coli_&_1870991	16791	0.912365	19	0	0	0	0.000171363	0.000113292
Firmicutes: Erysipelotrichaceae: Floccifex porci	Floccifex porci_&_2606629	16512	0.210534	8	0	0	0	9.15994e-05	3.75588e-06
Firmicutes: Streptococcaceae: Lactococcus hircilactis	Lactococcus hircilactis_&_1494462	18732	0.00122322	46	0	0	0	0.000259208	0.000374092
Proteobacteria: Orbaceae: Frischella japonica	Frischella japonica_&_2741544	16837	0.989932	3	0	0	0	1.24261e-05	2.67983e-05
Bacteroidetes: Prevotellaceae: Prevotella phocaeensis	Prevotella phocaeensis_&_1776388	16641	0.223352	3	0	0	0	7.55262e-05	0
Proteobacteria: Desulfovibrionaceae: Desulfovibrio porci	Desulfovibrio porci_&_2605782	16125	0.0182618	11	0	0	0	4.32628e-05	0
Proteobacteria: Enterobacteriaceae: Buttiauxella brennerae	Buttiauxella brennerae_&_82988	17617.5	0.0728699	24	0	0	0	8.03686e-05	0.000299218
Actinobacteria: Atopobiaceae: Tractidigestivibacter scatoligenes	Tractidigestivibacter scatoligenes_&_1299998	16641	0.223352	3	0	0	0	4.20969e-06	0
Firmicutes: Selenomonadaceae: Megamonas hypermegale	Megamonas hypermegale_&_158847	16318.5	0.045014	8	0	0	0	0.000607071	0
Firmicutes: Staphylococcaceae: Salinicoccus carnicancri	Salinicoccus carnicancri_&_558170	16837	0.989932	3	0	0	0	2.19508e-06	4.6969e-06
Firmicutes: Lachnospiraceae: [Ruminococcus] lactaris	[Ruminococcus] lactaris_&_46228	15995	0.128161	40	0	0	0	0.00129894	0.000505498
Firmicutes: Oscillospiraceae: Ruminococcus flavefaciens	Ruminococcus flavefaciens_&_1265	16901	0.610519	2	0	0	0	1.22219e-06	4.43079e-06
Actinobacteria: Corynebacteriaceae: Corynebacterium pyruviciproducens	Corynebacterium pyruviciproducens_&_598660	16806	0.946693	22	0	0	0	5.77264e-05	0.000245761
Proteobacteria: Alcaligenaceae: Eoetvoesia caeni	Eoetvoesia caeni_&_645616	17095.5	0.0443974	2	0	0	0	0	1.68461e-05
Proteobacteria: Xanthomonadaceae: Pseudoxanthomonas winnipegensis	Pseudoxanthomonas winnipegensis_&_2480810	16966.5	0.47188	4	0	0	0	3.48779e-06	2.01751e-05
[truncated: 809 more rows]

## Sheet: formula milk
Taxonomy	Taxon	W statistics	p-value	No of neonates	log2FC formula vs no formula	median formula	median no formula	mean formula	mean no formula
Firmicutes: Streptococcaceae: Streptococcus salivarius	Streptococcus salivarius_&_1304	15215	0.137466	369	0.795014	0.724938	0.375443	3.44396	3.66775
Firmicutes: Staphylococcaceae: Staphylococcus epidermidis	Staphylococcus epidermidis_&_1282	20910.5	7.42025e-05	384	-1.61708	0.249489	0.972065	2.80927	4.45336
Firmicutes: Staphylococcaceae: Staphylococcus caledonicus	Staphylococcus caledonicus_&_2741333	19892	0.000174707	111	0	0	0	0.000708417	0.00118124
Firmicutes: Streptococcaceae: Streptococcus parasanguinis	Streptococcus parasanguinis_&_1318	13079	0.000417612	373	0.549415	0.138091	0.0626866	0.782467	0.631858
Firmicutes: Streptococcaceae: Streptococcus vestibularis	Streptococcus vestibularis_&_1343	15015	0.0935851	363	0.64186	0.253246	0.12639	2.52035	2.19205
Firmicutes: Streptococcaceae: Streptococcus lactarius	Streptococcus lactarius_&_684066	13983	0.00771731	363	0.161811	0.0277632	0.0142078	0.109815	0.209261
Bacteroidetes: Tannerellaceae: Parabacteroides distasonis	Parabacteroides distasonis_&_823	20060	0.000659761	185	-0.0052415	0	0.000363974	2.26853	4.94675
Proteobacteria: Pasteurellaceae: Haemophilus parainfluenzae	Haemophilus parainfluenzae_&_729	17504	0.479475	306	-0.104892	0.0128495	0.0213599	4.16739	3.52617
Firmicutes: Veillonellaceae: Veillonella parvula	Veillonella parvula_&_29466	13863	0.00477139	268	0.333646	0.0288271	0.00222798	5.7234	5.16015
Bacteroidetes: Bacteroidaceae: Bacteroides fragilis	Bacteroides fragilis_&_817	19722	0.00241219	191	-0.00581746	0	0.00040405	2.37992	3.3428
Proteobacteria: Enterobacteriaceae: Escherichia coli	Escherichia coli_&_562	16237	0.598124	227	0.0426734	0.00596597	0.00287751	6.32874	7.25004
Actinobacteria: Bifidobacteriaceae: Bifidobacterium bifidum	Bifidobacterium bifidum_&_1681	19728	0.00225257	187	-0.0040694	0	0.000282468	0.918665	2.13406
Actinobacteria: Bifidobacteriaceae: Bifidobacterium longum	Bifidobacterium longum_&_216816	19077	0.0205875	215	-0.0113583	0	0.000790403	3.03117	6.64408
Firmicutes: Streptococcaceae: Streptococcus shenyangsis	Streptococcus shenyangsis_&_2589786	18713	0.0628167	363	-0.056286	0.00901014	0.0133472	0.0545674	0.0738899
Firmicutes: Streptococcaceae: Streptococcus pseudopneumoniae	Streptococcus pseudopneumoniae_&_257758	18308	0.140427	341	-0.0128503	0.00490734	0.00584594	0.0260977	0.0431954
Firmicutes: Streptococcaceae: Streptococcus symci	Streptococcus symci_&_2588991	17352	0.576417	345	0.0219433	0.0101678	0.00850482	0.0743844	0.153258
Firmicutes: Streptococcaceae: Streptococcus mitis	Streptococcus mitis_&_28037	18433	0.111184	355	-0.0129751	0.00927532	0.0102625	0.0506685	0.0963177
Firmicutes: Streptococcaceae: Streptococcus chosunense	Streptococcus chosunense_&_2707003	18244	0.157794	346	-0.0253031	0.00700032	0.00889353	0.0545384	0.0901769
Firmicutes: Streptococcaceae: Streptococcus gwangjuense	Streptococcus gwangjuense_&_1433513	18423	0.11312	341	-0.0124132	0.00595774	0.00687336	0.0447973	0.0850906
Firmicutes: Streptococcaceae: Streptococcus pneumoniae	Streptococcus pneumoniae_&_1313	18278	0.148157	335	-0.00769374	0.0035659	0.00411968	0.0210617	0.0290876
Proteobacteria: Enterobacteriaceae: Shigella dysenteriae	Shigella dysenteriae_&_622	16141	0.525593	204	0.0113228	0.00153729	0.000743506	2.07531	1.91112
Proteobacteria: Enterobacteriaceae: Escherichia fergusonii	Escherichia fergusonii_&_564	16774	0.995424	179	0	0	0	0.894632	0.899375
Firmicutes: Staphylococcaceae: Staphylococcus lugdunensis	Staphylococcus lugdunensis_&_28035	19420	0.00939593	250	-0.0130495	0.000288703	0.00119995	0.114818	0.214677
Actinobacteria: Micrococcaceae: Rothia mucilaginosa	Rothia mucilaginosa_&_43675	11070	4.61384e-08	321	0.222584	0.0200641	0.00289848	0.0758844	0.0304259
Proteobacteria: Enterobacteriaceae: Klebsiella michiganensis	Klebsiella michiganensis_&_1134687	14314	0.0158397	243	0.0744464	0.00625554	0.000911576	3.47125	2.0205
Proteobacteria: Enterobacteriaceae: Klebsiella grimontii	Klebsiella grimontii_&_2058152	14835.5	0.0327193	144	0	0	0	0.451833	0.840919
Proteobacteria: Enterobacteriaceae: Citrobacter rodentium	Citrobacter rodentium_&_67825	16197.5	0.557711	190	0.00548083	0.000380625	0	0.0378659	0.0291036
Proteobacteria: Enterobacteriaceae: Shigella boydii	Shigella boydii_&_621	16089	0.486781	193	0.0798181	0.00568848	0	0.707361	0.570657
Proteobacteria: Enterobacteriaceae: Atlantibacter subterranea	Atlantibacter subterranea_&_255519	16257	0.519902	97	0	0	0	0.00855882	0.0080947
Proteobacteria: Enterobacteriaceae: Escherichia albertii	Escherichia albertii_&_208962	16623	0.880543	181	0	0	0	0.205465	0.177294
Proteobacteria: Enterobacteriaceae: Shigella sonnei	Shigella sonnei_&_624	16307.5	0.631004	178	0	0	0	4.34194	2.5606
Firmicutes: Streptococcaceae: Streptococcus koreensis	Streptococcus koreensis_&_2382163	13550.5	0.00204847	330	0.131612	0.0176286	0.00737265	0.0526407	0.0521501
Firmicutes: Streptococcaceae: Streptococcus infantis	Streptococcus infantis_&_68892	17475	0.498702	341	0.00141724	0.00575096	0.00564712	0.0778404	0.0815178
Firmicutes: Streptococcaceae: Streptococcus peroris	Streptococcus peroris_&_68891	15704.5	0.308748	342	0.0133645	0.00596485	0.00498778	0.0495364	0.0511692
Firmicutes: Streptococcaceae: Streptococcus xiaochunlingii	Streptococcus xiaochunlingii_&_2589788	13259.5	0.000787961	356	0.116695	0.01497	0.00603665	0.0430829	0.0398343
Firmicutes: Streptococcaceae: Streptococcus australis	Streptococcus australis_&_113107	13701	0.00333996	355	0.0960356	0.0143556	0.00699111	0.0407889	0.0371774
Firmicutes: Streptococcaceae: Streptococcus ilei	Streptococcus ilei_&_1156431	14538	0.0327865	343	0.0628233	0.0142759	0.00940642	0.0659222	0.061307
Firmicutes: Streptococcaceae: Streptococcus timonensis	Streptococcus timonensis_&_1852387	15151.5	0.12173	340	0.054619	0.00884389	0.0048002	0.0375639	0.0387093
Firmicutes: Streptococcaceae: Streptococcus oralis	Streptococcus oralis_&_1303	16465.5	0.77088	292	0.00484115	0.00137957	0.00103995	0.00636653	0.0103159
Firmicutes: Streptococcaceae: Streptococcus halitosis	Streptococcus halitosis_&_2172545	16979	0.839464	301	-0.000606608	0.00132485	0.00136746	0.00634155	0.0117059
Firmicutes: Streptococcaceae: Streptococcus rubneri	Streptococcus rubneri_&_1234680	14166	0.0127833	353	0.0865354	0.0133394	0.00674098	0.0442057	0.0420091
Actinobacteria: Bifidobacteriaceae: Bifidobacterium breve	Bifidobacterium breve_&_1685	19292	0.00953081	191	-0.00707948	0	0.000491918	2.51274	3.54479
Actinobacteria: Bifidobacteriaceae: Bifidobacterium catenulatum	Bifidobacterium catenulatum_&_1686	20065.5	0.000497715	170	0	0	0	0.080554	0.56346
Firmicutes: Staphylococcaceae: Staphylococcus pragensis	Staphylococcus pragensis_&_1611836	20628.5	0.000212784	320	-0.0447719	0.00142257	0.00461942	0.0157074	0.022221
Firmicutes: Staphylococcaceae: Staphylococcus borealis	Staphylococcus borealis_&_2742203	21513.5	4.58586e-06	286	-0.0202103	0.000516003	0.00193401	0.0102533	0.0115014
Actinobacteria: Bifidobacteriaceae: Bifidobacterium ruminantium	Bifidobacterium ruminantium_&_78346	20061	0.00034824	153	0	0	0	0.00749899	0.0530074
Actinobacteria: Bifidobacteriaceae: Bifidobacterium moukalabense	Bifidobacterium moukalabense_&_1333651	18914	0.00993969	111	0	0	0	0.00295551	0.00794271
Firmicutes: Staphylococcaceae: Staphylococcus massiliensis	Staphylococcus massiliensis_&_555791	19580	0.00494423	219	-0.00737281	0	0.000512352	0.00338704	0.00577739
Firmicutes: : Gemella haemolysans	Gemella haemolysans_&_1379	18269	0.150733	340	-0.0536495	0.0151082	0.0194693	0.148934	0.110844
Firmicutes: Staphylococcaceae: Staphylococcus petrasii	Staphylococcus petrasii_&_1276936	19839	0.00259072	247	-0.00652212	0.000258354	0.000712627	0.00306238	0.00421875
Firmicutes: Staphylococcaceae: Staphylococcus haemolyticus	Staphylococcus haemolyticus_&_1283	21058	3.7212e-05	306	-0.0285634	0.000760133	0.00277493	0.0711547	0.051363
Actinobacteria: Bifidobacteriaceae: Bifidobacterium dentium	Bifidobacterium dentium_&_1689	19574	0.000639614	107	0	0	0	0.074487	0.282663
Firmicutes: Sporolactobacillaceae: Sporolactobacillus pectinivorans	Sporolactobacillus pectinivorans_&_1591408	19509	0.00332909	161	0	0	0	0.000883546	0.00191785
Proteobacteria: Enterobacteriaceae: Escherichia marmotae	Escherichia marmotae_&_1499973	16970	0.830461	166	0	0	0	0.276137	0.25179
Firmicutes: Clostridiaceae: Clostridium neonatale	Clostridium neonatale_&_137838	15318	0.0141932	47	0	0	0	0.493622	0.441072
Firmicutes: Staphylococcaceae: Staphylococcus simiae	Staphylococcus simiae_&_308354	18379.5	0.0687851	134	0	0	0	0.0014052	0.00319907
Proteobacteria: Moraxellaceae: Acinetobacter modestus	Acinetobacter modestus_&_1776740	17695.5	0.120186	48	0	0	0	0.000552191	0.000773585
Proteobacteria: Enterobacteriaceae: Escherichia whittamii	Escherichia whittamii_&_2762229	16946	0.85108	169	0	0	0	0.400684	0.391836
Proteobacteria: Enterobacteriaceae: Shigella flexneri	Shigella flexneri_&_623	16593	0.854419	173	0	0	0	1.12049	0.920399
Actinobacteria: Streptomycetaceae: Streptomyces tendae	Streptomyces tendae_&_1932	17291.5	0.508125	96	0	0	0	0.00620481	0.00831958
Proteobacteria: Enterobacteriaceae: Citrobacter koseri	Citrobacter koseri_&_545	15704	0.253017	159	0	0	0	0.101195	0.0989155
Proteobacteria: Enterobacteriaceae: Citrobacter portucalensis	Citrobacter portucalensis_&_1639133	14973	0.0357195	120	0	0	0	0.0197314	0.00622769
Firmicutes: Paenibacillaceae: Paenibacillus tengchongensis	Paenibacillus tengchongensis_&_2608684	17323	0.521965	125	0	0	0	0.0094245	0.0099953
Firmicutes: Streptococcaceae: Streptococcus thermophilus	Streptococcus thermophilus_&_1308	14279	0.0172154	348	0.356568	0.0565075	0.0222356	0.289727	0.241482
Actinobacteria: Bifidobacteriaceae: Bifidobacterium lemurum	Bifidobacterium lemurum_&_1603886	18306	0.0380221	81	0	0	0	0.000338895	0.000621547
Actinobacteria: Corynebacteriaceae: Corynebacterium kefirresidentii	Corynebacterium kefirresidentii_&_1979527	17805	0.281049	181	0	0	0	0.00169109	0.00204255
Actinobacteria: Bifidobacteriaceae: Bifidobacterium tissieri	Bifidobacterium tissieri_&_1630162	17678	0.188209	68	0	0	0	0.0003196	0.000475737
Firmicutes: Carnobacteriaceae: Granulicatella adiacens	Granulicatella adiacens_&_46124	13601.5	0.000709748	162	0.0029458	0.000204396	0	0.00960615	0.00136777
Actinobacteria: Bifidobacteriaceae: Bifidobacterium platyrrhinorum	Bifidobacterium platyrrhinorum_&_2661628	18491	0.0342265	104	0	0	0	0.000844934	0.00182676
Actinobacteria: Bifidobacteriaceae: Bifidobacterium callitrichidarum	Bifidobacterium callitrichidarum_&_2052941	18942	0.00734044	103	0	0	0	0.000511837	0.00105485
Actinobacteria: Bifidobacteriaceae: Bifidobacterium stellenboschense	Bifidobacterium stellenboschense_&_762211	18291	0.0107024	48	0	0	0	0.0001978	0.00118462
Actinobacteria: Bifidobacteriaceae: Bifidobacterium myosotis	Bifidobacterium myosotis_&_1630166	18955	0.00881641	112	0	0	0	0.000974513	0.00197888
Firmicutes: Clostridiaceae: Clostridium baratii	Clostridium baratii_&_1561	13861	3.04229e-06	53	0	0	0	0.0257023	0.00186498
Firmicutes: Staphylococcaceae: Staphylococcus saccharolyticus	Staphylococcus saccharolyticus_&_33028	20267	0.000429363	211	-0.006873	0	0.000477537	0.00291867	0.00304785
Firmicutes: Streptococcaceae: Streptococcus gordonii	Streptococcus gordonii_&_1302	14923	0.0683564	235	0.00493914	0.000710822	0.000366623	0.0028214	0.00436505
Firmicutes: Carnobacteriaceae: Granulicatella elegans	Granulicatella elegans_&_137732	16812	0.964593	197	0.00235855	0.000163616	0	0.00782115	0.00623621
Firmicutes: Streptococcaceae: Streptococcus sinensis	Streptococcus sinensis_&_176090	15332	0.142087	195	0.00475561	0.000330178	0	0.00442203	0.00259139
Firmicutes: Streptococcaceae: Streptococcus vaginalis	Streptococcus vaginalis_&_2748301	19540	0.00279801	157	0	0	0	0.0381455	0.385913
Firmicutes: : Gemella sanguinis	Gemella sanguinis_&_84135	17234.5	0.650453	266	-0.000757861	0.000537007	0.000589834	0.00375549	0.0037572
Actinobacteria: Bifidobacteriaceae: Bifidobacterium pseudocatenulatum	Bifidobacterium pseudocatenulatum_&_28026	19471.5	0.00442369	172	0	0	0	0.670023	3.11485
Actinobacteria: Bifidobacteriaceae: Bifidobacterium adolescentis	Bifidobacterium adolescentis_&_1680	20200	0.000272023	167	0	0	0	0.0438186	0.461828
Firmicutes: Heliobacteriaceae: Heliobacterium chlorum	Heliobacterium chlorum_&_2698	19932	0.00136466	205	-0.00636289	0	0.000442016	0.0032216	0.00385152
Actinobacteria: Corynebacteriaceae: Corynebacterium tuberculostearicum	Corynebacterium tuberculostearicum_&_38304	17692	0.178864	67	0	0	0	0.00177019	0.000264481
Actinobacteria: Bifidobacteriaceae: Bifidobacterium pullorum	Bifidobacterium pullorum_&_78448	18820	0.011675	104	0	0	0	0.00126884	0.0041771
Firmicutes: Veillonellaceae: Megasphaera micronuciformis	Megasphaera micronuciformis_&_187326	16281.5	0.544601	100	0	0	0	0.0033506	0.00114378
Actinobacteria: Bifidobacteriaceae: Bifidobacterium reuteri	Bifidobacterium reuteri_&_983706	19419.5	0.00391453	152	0	0	0	0.0259315	0.0471182
Actinobacteria: Streptomycetaceae: Streptomyces djakartensis	Streptomyces djakartensis_&_68193	17804	0.260667	153	0	0	0	0.00642498	0.00859605
Actinobacteria: Bifidobacteriaceae: Bifidobacterium miconis	Bifidobacterium miconis_&_2834435	17467	0.341216	79	0	0	0	0.000547766	0.000948311
Actinobacteria: Bifidobacteriaceae: Bifidobacterium angulatum	Bifidobacterium angulatum_&_1683	20276	7.4273e-05	134	0	0	0	0.00480258	0.0211814
Actinobacteria: Bifidobacteriaceae: Bifidobacterium pongonis	Bifidobacterium pongonis_&_2834432	19787	0.000827813	143	0	0	0	0.00361867	0.0143936
Actinobacteria: Bifidobacteriaceae: Bifidobacterium scardovii	Bifidobacterium scardovii_&_158787	18642.5	0.0383214	144	0	0	0	0.0429172	0.134387
Actinobacteria: Bifidobacteriaceae: Bifidobacterium scaligerum	Bifidobacterium scaligerum_&_2052656	18256.5	0.0764527	114	0	0	0	0.000800508	0.00132212
Firmicutes: Enterococcaceae: Tetragenococcus halophilus	Tetragenococcus halophilus_&_51669	16699	0.819266	11	0	0	0	6.41209e-05	3.64152e-05
Bacteroidetes: Flavobacteriaceae: Flavobacterium luteum	Flavobacterium luteum_&_2026654	18247.5	0.0148609	50	0	0	0	0.00131899	0.00610086
Firmicutes: Clostridiaceae: Clostridium taeniosporum	Clostridium taeniosporum_&_394958	15725	0.00481657	17	0	0	0	0.000475838	0.000257321
Actinobacteria: Bifidobacteriaceae: Bifidobacterium aesculapii	Bifidobacterium aesculapii_&_1329411	18552.5	0.0261472	100	0	0	0	0.00392753	0.00389347
Actinobacteria: Bifidobacteriaceae: Bifidobacterium biavatii	Bifidobacterium biavatii_&_762212	18244	0.0380388	73	0	0	0	0.000545649	0.000692962
Actinobacteria: Bifidobacteriaceae: Bifidobacterium minimum	Bifidobacterium minimum_&_1693	18964	0.00226135	75	0	0	0	0.00023725	0.00207281
Actinobacteria: Bifidobacteriaceae: Bifidobacterium callitrichos	Bifidobacterium callitrichos_&_762209	19214.5	0.00152397	90	0	0	0	0.000236675	0.000541642
Actinobacteria: Bifidobacteriaceae: Bifidobacterium jacchi	Bifidobacterium jacchi_&_2490545	18269	0.0556972	94	0	0	0	0.00054932	0.00168006
Actinobacteria: Bifidobacteriaceae: Bifidobacterium cebidarum	Bifidobacterium cebidarum_&_2650773	18493.5	0.0327444	102	0	0	0	0.000598683	0.00147332
Actinobacteria: Bifidobacteriaceae: Bifidobacterium avesanii	Bifidobacterium avesanii_&_1798157	17211	0.440909	44	0	0	0	0.00042822	0.000197758
Actinobacteria: Bifidobacteriaceae: Bifidobacterium subtile	Bifidobacterium subtile_&_77635	17942	0.0310467	39	0	0	0	0.000170454	0.000618785
Actinobacteria: Bifidobacteriaceae: Bifidobacterium mongoliense	Bifidobacterium mongoliense_&_518643	17514	0.198594	45	0	0	0	0.000508761	0.00109707
Actinobacteria: Bifidobacteriaceae: Bifidobacterium boum	Bifidobacterium boum_&_78343	18162	0.0425193	67	0	0	0	0.00287495	0.00202617
Actinobacteria: Bifidobacteriaceae: Bifidobacterium merycicum	Bifidobacterium merycicum_&_78345	19885.5	0.000330455	126	0	0	0	0.00919137	0.0331884
Bacteroidetes: Flavobacteriaceae: Confluentibacter sediminis	Confluentibacter sediminis_&_2219045	18036	0.128946	112	0	0	0	0.00205367	0.0057096
Firmicutes: Erysipelotrichaceae: Holdemanella porci	Holdemanella porci_&_2652276	18391.5	0.0654776	132	0	0	0	0.00763776	0.0213494
Actinobacteria: Bifidobacteriaceae: Bifidobacterium porcinum	Bifidobacterium porcinum_&_212365	18713	0.025853	128	0	0	0	0.012564	0.0150049
Actinobacteria: Bifidobacteriaceae: Bifidobacterium saguini	Bifidobacterium saguini_&_762210	19183	0.00724109	141	0	0	0	0.00411176	0.00695642
Actinobacteria: Bifidobacteriaceae: Bifidobacterium imperatoris	Bifidobacterium imperatoris_&_2020965	18778	0.0247877	139	0	0	0	0.0151888	0.0235865
Firmicutes: Clostridiaceae: Clostridium puniceum	Clostridium puniceum_&_29367	15804.5	0.0112769	18	0	0	0	0.000448324	0.000464742
Actinobacteria: Bifidobacteriaceae: Bifidobacterium margollesii	Bifidobacterium margollesii_&_2020964	18817	0.00525045	79	0	0	0	0.000485469	0.000380435
Actinobacteria: Bifidobacteriaceae: Bifidobacterium parmae	Bifidobacterium parmae_&_361854	17251	0.477003	65	0	0	0	0.000546439	0.000772971
Actinobacteria: Bifidobacteriaceae: Bifidobacterium aerophilum	Bifidobacterium aerophilum_&_1798155	18309	0.0547999	100	0	0	0	0.000350044	0.00100061
Firmicutes: Lachnospiraceae: [Ruminococcus] gnavus	[Ruminococcus] gnavus_&_33038	17560	0.263155	72	0	0	0	0.631465	0.782704
Actinobacteria: Bifidobacteriaceae: Scardovia inopinata	Scardovia inopinata_&_78259	17097.5	0.587938	50	0	0	0	0.00108907	0.000323453
Firmicutes: Lachnospiraceae: Blautia hydrogenotrophica	Blautia hydrogenotrophica_&_53443	16816	0.883825	13	0	0	0	0.000235251	0.000171443
Firmicutes: Lachnospiraceae: Blautia marasmi	Blautia marasmi_&_1917868	16493	0.520112	23	0	0	0	0.000400052	0.00041671
Actinobacteria: Bifidobacteriaceae: Bifidobacterium rousetti	Bifidobacterium rousetti_&_2045439	17521	0.248209	59	0	0	0	0.000314139	0.00192518
Actinobacteria: Bifidobacteriaceae: Bifidobacterium leontopitheci	Bifidobacterium leontopitheci_&_2650774	18044	0.0601231	65	0	0	0	0.000146423	0.000619011
Firmicutes: Lachnospiraceae: Coprococcus phoceensis	Coprococcus phoceensis_&_1870993	17040	0.721533	87	0	0	0	0.0218803	0.0232614
Actinobacteria: Bifidobacteriaceae: Bifidobacterium ramosum	Bifidobacterium ramosum_&_1798158	17976	0.0999039	79	0	0	0	0.00414149	0.00908512
Firmicutes: Lactobacillaceae: Lactobacillus iners	Lactobacillus iners_&_147802	17854	0.0224338	29	0	0	0	5.2837e-05	0.00254269
Firmicutes: Clostridiaceae: Clostridium chromiireducens	Clostridium chromiireducens_&_225345	15221	0.000773925	27	0	0	0	0.000284734	0.000190779
Actinobacteria: Streptomycetaceae: Streptomyces viridodiastaticus	Streptomyces viridodiastaticus_&_67382	17851.5	0.160439	90	0	0	0	0.000717668	0.00155477
Firmicutes: Lachnospiraceae: Blautia faecicola	Blautia faecicola_&_2509240	18029	0.125029	107	0	0	0	0.00136723	0.00383989
Firmicutes: Lachnospiraceae: Coprococcus catus	Coprococcus catus_&_116085	16388	0.545424	54	0	0	0	0.000667451	0.00385816
Firmicutes: Clostridiaceae: Clostridium bornimense	Clostridium bornimense_&_1216932	16173	0.0878254	15	0	0	0	0.000135008	9.91986e-05
Actinobacteria: Bifidobacteriaceae: Bifidobacterium thermophilum	Bifidobacterium thermophilum_&_33905	17591	0.16406	47	0	0	0	0.000635382	0.00330937
Actinobacteria: Bifidobacteriaceae: Bifidobacterium apri	Bifidobacterium apri_&_1769423	17523	0.150604	36	0	0	0	0.000247111	0.000332103
Actinobacteria: Bifidobacteriaceae: Bifidobacterium saguinibicoloris	Bifidobacterium saguinibicoloris_&_2834433	18183	0.0610071	85	0	0	0	0.000291105	0.000544725
Firmicutes: Lachnospiraceae: Blautia coccoides	Blautia coccoides_&_1532	17112.5	0.549098	44	0	0	0	0.000818898	0.00570023
Firmicutes: Lachnospiraceae: Sporofaciens musculi	Sporofaciens musculi_&_2681861	16732	0.946079	36	0	0	0	0.000631304	0.000442558
Firmicutes: : Intestinimonas butyriciproducens	Intestinimonas butyriciproducens_&_1297617	16950	0.504402	9	0	0	0	5.24914e-05	4.14829e-05
Actinobacteria: Bifidobacteriaceae: Galliscardovia ingluviei	Galliscardovia ingluviei_&_1769422	17088	0.116757	5	0	0	0	0	0.000105474
Firmicutes: Oscillospiraceae: Anaerotruncus massiliensis	Anaerotruncus massiliensis_&_1673720	16896	0.324189	2	0	0	0	0	2.90059e-05
Proteobacteria: Rhizobiaceae: Rhizobium cauense	Rhizobium cauense_&_1166683	16957.5	0.791566	74	0	0	0	0.000638643	0.000485768
Proteobacteria: Phyllobacteriaceae: Mesorhizobium waimense	Mesorhizobium waimense_&_1300307	17329	0.170431	21	0	0	0	0.000948243	0.00210816
Bacteroidetes: Tannerellaceae: Parabacteroides gordonii	Parabacteroides gordonii_&_574930	19076	0.00850251	130	0	0	0	0.00277145	0.0157561
Actinobacteria: Propionibacteriaceae: Cutibacterium granulosum	Cutibacterium granulosum_&_33011	16927	0.780349	43	0	0	0	0.00152878	0.000946356
Proteobacteria: Pectobacteriaceae: Pectobacterium polaris	Pectobacterium polaris_&_2042057	16330	0.421415	39	0	0	0	0.000303723	0.000180064
Actinobacteria: Bifidobacteriaceae: Bifidobacterium samirii	Bifidobacterium samirii_&_2306974	18348	0.0414896	91	0	0	0	0.000214025	0.000503965
Bacteroidetes: Rikenellaceae: Alistipes communis	Alistipes communis_&_2585118	19044	0.000680399	63	0	0	0	0.000559676	0.00267956
Bacteroidetes: Rikenellaceae: Alistipes putredinis	Alistipes putredinis_&_28117	18507	0.0314041	102	0	0	0	0.00240621	0.00682738
Firmicutes: Veillonellaceae: Veillonella nakazawae	Veillonella nakazawae_&_2682456	13991	0.00661545	253	0.403881	0.0344152	0.001594	2.95326	1.57654
Proteobacteria: Pasteurellaceae: Haemophilus pittmaniae	Haemophilus pittmaniae_&_249188	17138.5	0.710784	216	-0.00572427	0.000323358	0.000722208	0.121566	0.107078
Firmicutes: Veillonellaceae: Veillonella infantium	Veillonella infantium_&_1911679	14256	0.0129546	233	0.261578	0.0208371	0.000799317	0.956896	0.572514
Bacteroidetes: Tannerellaceae: Parabacteroides acidifaciens	Parabacteroides acidifaciens_&_2290935	19087.5	0.0038405	100	0	0	0	0.00277807	0.00285357
Firmicutes: Enterococcaceae: Enterococcus faecalis	Enterococcus faecalis_&_1351	15329.5	0.155593	236	0.153522	0.0136234	0.00215347	3.19766	1.6419
Proteobacteria: Enterobacteriaceae: Klebsiella pneumoniae	Klebsiella pneumoniae_&_573	14708.5	0.0369689	204	0.0226227	0.00158044	0	1.97893	1.66418
Firmicutes: Peptoniphilaceae: Anaerococcus tetradius	Anaerococcus tetradius_&_33036	16692.5	0.823834	14	0	0	0	0.000211342	0.000345704
Proteobacteria: Enterobacteriaceae: Kluyvera georgiana	Kluyvera georgiana_&_73098	15237	0.0951797	151	0	0	0	0.00568841	0.00535156
Firmicutes: Bacillaceae: Allobacillus halotolerans	Allobacillus halotolerans_&_570278	19083.5	0.00315696	94	0	0	0	0.00183236	0.0036807
Bacteroidetes: Odoribacteraceae: Odoribacter laneus	Odoribacter laneus_&_626933	19240	0.000627569	76	0	0	0	0.000366767	0.0022081
Bacteroidetes: Prevotellaceae: Prevotellamassilia timonensis	Prevotellamassilia timonensis_&_1852370	17921	0.0555241	49	0	0	0	0.00063988	0.00218069
Firmicutes: Enterococcaceae: Enterococcus songbeiensis	Enterococcus songbeiensis_&_2559927	15851	0.0615938	31	0	0	0	0.00139564	0.0012077
Proteobacteria: Enterobacteriaceae: Enterobacter quasimori	Enterobacter quasimori_&_2838947	14774.5	0.0129709	100	0	0	0	0.0152215	0.00393923
Bacteroidetes: Bacteroidaceae: Bacteroides gallinaceum	Bacteroides gallinaceum_&_1462571	18231	0.0397672	73	0	0	0	0.00270422	0.00644143
Proteobacteria: Enterobacteriaceae: Lelliottia amnigena	Lelliottia amnigena_&_61646	14308	0.00258579	105	0	0	0	0.00268232	0.000947935
Proteobacteria: Enterobacteriaceae: Shimwellia blattae	Shimwellia blattae_&_563	15809	0.216049	91	0	0	0	0.000645185	0.0007448
Fusobacteria: Leptotrichiaceae: Streptobacillus notomytis	Streptobacillus notomytis_&_1712031	16834	0.930869	85	0	0	0	0.000257148	0.000363403
Proteobacteria: Enterobacteriaceae: Enterobacter chuandaensis	Enterobacter chuandaensis_&_2497875	14551.5	0.00681524	106	0	0	0	0.0220883	0.00481303
Proteobacteria: Enterobacteriaceae: Klebsiella africana	Klebsiella africana_&_2489010	15597	0.156983	109	0	0	0	0.0618812	0.0443407
Proteobacteria: Enterobacteriaceae: Superficieibacter electus	Superficieibacter electus_&_2022662	15069	0.0620204	147	0	0	0	0.0386315	0.00112731
Proteobacteria: Enterobacteriaceae: Citrobacter gillenii	Citrobacter gillenii_&_67828	15443	0.116946	116	0	0	0	0.00119487	0.000962438
Proteobacteria: Enterobacteriaceae: Enterobacter kobei	Enterobacter kobei_&_208224	13301.5	0.000230587	166	0.00898079	0.000624442	0	0.0560397	0.0728088
Proteobacteria: Enterobacteriaceae: Pluralibacter gergoviae	Pluralibacter gergoviae_&_61647	13569	0.00049994	152	0.00422199	0.000293074	0	0.0170479	0.0070629
Proteobacteria: Enterobacteriaceae: Trabulsiella guamensis	Trabulsiella guamensis_&_158852	15701	0.22277	129	0	0	0	0.00456242	0.00147873
Proteobacteria: Enterobacteriaceae: Kluyvera intermedia	Kluyvera intermedia_&_61648	15878.5	0.25695	94	0	0	0	0.00357567	0.0133179
Proteobacteria: Enterobacteriaceae: Klebsiella quasivariicola	Klebsiella quasivariicola_&_2026240	13922	0.0028889	176	0.0138495	0.000964594	0	0.13007	0.0828829
Proteobacteria: Enterobacteriaceae: Raoultella electrica	Raoultella electrica_&_1259973	13298	0.000222113	165	0.00847895	0.000589446	0	0.0899175	0.0433417
Proteobacteria: Enterobacteriaceae: Kluyvera cryocrescens	Kluyvera cryocrescens_&_580	14030	0.00278701	150	0	0	0	0.0185041	0.00510612
Proteobacteria: Enterobacteriaceae: Kosakonia oryziphila	Kosakonia oryziphila_&_1005667	16355	0.642002	135	0	0	0	0.00197206	0.00250619
Proteobacteria: Enterobacteriaceae: Scandinavium goeteborgense	Scandinavium goeteborgense_&_1851514	16681	0.900404	68	0	0	0	0.000664039	0.000225838
Proteobacteria: Hafniaceae: Hafnia paralvei	Hafnia paralvei_&_546367	14109.5	0.00486832	168	0.00313609	0.000217614	0	0.00808921	0.00430835
Firmicutes: Lactobacillaceae: Lactobacillus kitasatonis	Lactobacillus kitasatonis_&_237446	16574	0.47664	9	0	0	0	1.89788e-05	5.52144e-05
Firmicutes: Lactobacillaceae: Lactobacillus xujianguonis	Lactobacillus xujianguonis_&_2495899	16895	0.53458	5	0	0	0	1.51284e-06	1.5104e-05
Proteobacteria: Enterobacteriaceae: Klebsiella spallanzanii	Klebsiella spallanzanii_&_2587528	13822	0.00115744	145	0	0	0	0.0224523	0.00819263
Proteobacteria: Enterobacteriaceae: Citrobacter amalonaticus	Citrobacter amalonaticus_&_35703	14189	0.00678217	174	0.0104339	0.000725843	0	0.0517652	0.0171397
Proteobacteria: Enterobacteriaceae: Citrobacter murliniae	Citrobacter murliniae_&_67829	14641	0.0251429	172	0.00325386	0.000225795	0	0.0111664	0.00339004
Proteobacteria: Enterobacteriaceae: Salmonella enterica	Salmonella enterica_&_28901	14560	0.0202797	173	0.00512485	0.000355859	0	0.00440138	0.00542284
Proteobacteria: Enterobacteriaceae: Pseudocitrobacter faecalis	Pseudocitrobacter faecalis_&_1398493	15963	0.40854	191	0.00420007	0.000291551	0	0.00634528	0.0123523
Proteobacteria: Myxococcaceae: Myxococcus llanfairpwllgwyngyllgogerychwyrndrobwllllantysiliogogogochensis	Myxococcus llanfairpwllgwyngyllgogerychwyrndrobwllllantysiliogogogochensis_&_2590453	16324	0.489863	57	0	0	0	0.00341147	0.00237187
Proteobacteria: Enterobacteriaceae: Cronobacter malonaticus	Cronobacter malonaticus_&_413503	15685	0.18915	108	0	0	0	0.00217621	0.00121505
Proteobacteria: Enterobacteriaceae: Raoultella planticola	Raoultella planticola_&_575	14434.5	0.0134605	168	0.00557263	0.000387012	0	0.0431784	0.0412594
Proteobacteria: Enterobacteriaceae: Trabulsiella odontotermitis	Trabulsiella odontotermitis_&_379893	15972	0.3478	117	0	0	0	0.00224107	0.00184429
Proteobacteria: Enterobacteriaceae: Klebsiella pasteurii	Klebsiella pasteurii_&_2587529	14312	0.00395578	119	0	0	0	0.150109	0.129713
Proteobacteria: Enterobacteriaceae: Klebsiella indica	Klebsiella indica_&_2582917	14654.5	0.019014	142	0	0	0	0.00259333	0.00158072
Proteobacteria: Enterobacteriaceae: Atlantibacter hermannii	Atlantibacter hermannii_&_565	15801	0.176552	74	0	0	0	0.413615	0.000738006
Proteobacteria: Enterobacteriaceae: Kluyvera ascorbata	Kluyvera ascorbata_&_51288	14251	0.00711961	162	0.00204	0.000141502	0	0.0233879	0.0122288
Proteobacteria: Enterobacteriaceae: Phytobacter diazotrophicus	Phytobacter diazotrophicus_&_395631	14846	0.0201602	109	0	0	0	0.032483	0.00597672
Bacteroidetes: Barnesiellaceae: Coprobacter fastidiosus	Coprobacter fastidiosus_&_1099853	19578	0.00030462	92	0	0	0	0.00109446	0.00529915
Proteobacteria: Enterobacteriaceae: Kosakonia radicincitans	Kosakonia radicincitans_&_283686	14659.5	0.0264378	172	0.0035268	0.000244758	0	0.00430657	0.00277863
Proteobacteria: Enterobacteriaceae: Klebsiella aerogenes	Klebsiella aerogenes_&_548	15431.5	0.151714	160	0	0	0	0.0398173	1.17099
Proteobacteria: Enterobacteriaceae: Cedecea lapagei	Cedecea lapagei_&_158823	16352.5	0.552911	70	0	0	0	0.000703066	0.0005869
Proteobacteria: Yersiniaceae: Chania multitudinisentens	Chania multitudinisentens_&_1639108	15617	0.0429509	43	0	0	0	0.00179495	0.000707245
Bacteroidetes: Flavobacteriaceae: Flavobacterium soyangense	Flavobacterium soyangense_&_2023265	17530.5	0.2759	70	0	0	0	0.000780937	0.00109901
Proteobacteria: Enterobacteriaceae: Citrobacter sedlakii	Citrobacter sedlakii_&_67826	14147	0.00536109	166	0.00282972	0.000196334	0	0.00649313	0.00198103
Proteobacteria: Morganellaceae: Photorhabdus heterorhabditis	Photorhabdus heterorhabditis_&_880156	17847	0.0115041	23	0	0	0	1.24212e-05	0.000230981
Proteobacteria: Pectobacteriaceae: Affinibrenneria salicis	Affinibrenneria salicis_&_2590031	15972	0.205007	54	0	0	0	0.000419715	0.000536111
Proteobacteria: Enterobacteriaceae: Klebsiella huaxiensis	Klebsiella huaxiensis_&_2153354	14536	0.0202991	181	0.00781679	0.000543289	0	0.00981442	0.00925236
Proteobacteria: Enterobacteriaceae: Klebsiella oxytoca	Klebsiella oxytoca_&_571	13111.5	3.62897e-05	134	0	0	0	1.21955	0.0366657
Proteobacteria: Pectobacteriaceae: Pectobacterium odoriferum	Pectobacterium odoriferum_&_78398	16684.5	0.854303	26	0	0	0	0.000128997	0.000102068
Firmicutes: Streptococcaceae: Streptococcus parasuis	Streptococcus parasuis_&_1501662	15853	0.307001	139	0	0	0	0.00169576	0.000882453
Firmicutes: Paenibacillaceae: Brevibacillus migulae	Brevibacillus migulae_&_1644114	17149	0.617427	87	0	0	0	0.000340554	0.000318459
Bacteroidetes: Rikenellaceae: Rikenella microfusus	Rikenella microfusus_&_28139	18234.5	0.027569	62	0	0	0	0.000362034	0.00121135
Bacteroidetes: Rikenellaceae: Gallalistipes aquisgranensis	Gallalistipes aquisgranensis_&_2779358	17572	0.101266	31	0	0	0	0.000381161	0.000501286
Proteobacteria: Rhodocyclaceae: Aromatoleum buckelii	Aromatoleum buckelii_&_200254	17063	0.712519	99	0	0	0	0.000846254	0.000586191
Proteobacteria: Burkholderiaceae: Trinickia symbiotica	Trinickia symbiotica_&_863227	17680	0.176364	64	0	0	0	0.00230353	0.00161619
Proteobacteria: Enterobacteriaceae: Citrobacter tructae	Citrobacter tructae_&_2562449	14997	0.034486	113	0	0	0	0.00125588	0.000961424
Proteobacteria: Erwiniaceae: Erwinia tasmaniensis	Erwinia tasmaniensis_&_338565	17014.5	0.668335	44	0	0	0	0.000187692	0.000233795
Bacteroidetes: Prevotellaceae: Prevotella illustrans	Prevotella illustrans_&_2800387	17315	0.315248	39	0	0	0	0.000688083	0.00107973
Proteobacteria: Pasteurellaceae: Haemophilus haemolyticus	Haemophilus haemolyticus_&_726	17278	0.614172	233	-0.00940408	0.000697658	0.00135619	0.246142	0.188805
Proteobacteria: Pasteurellaceae: Haemophilus sputorum	Haemophilus sputorum_&_1078480	16874	0.914266	197	-0.00344025	0	0.000238744	0.0601789	0.0600651
Firmicutes: Clostridiaceae: Clostridium saudiense	Clostridium saudiense_&_1414720	12761	1.22584e-08	71	0	0	0	0.211829	0.0146942
Proteobacteria: Enterobacteriaceae: Klebsiella variicola	Klebsiella variicola_&_244366	13603	0.000396183	138	0	0	0	2.1598	0.565779
Proteobacteria: Enterobacteriaceae: Enterobacter chengduensis	Enterobacter chengduensis_&_2494701	14156	0.00455752	153	0	0	0	0.0609646	0.0403512
Actinobacteria: Streptomycetaceae: Streptomyces phyllanthi	Streptomyces phyllanthi_&_1803180	16764	0.982348	3	0	0	0	2.25381e-06	1.77818e-06
Firmicutes: Clostridiaceae: Clostridium sartagoforme	Clostridium sartagoforme_&_84031	14641	0.000183028	43	0	0	0	0.0450892	0.00123575
Proteobacteria: Enterobacteriaceae: Enterobacter asburiae	Enterobacter asburiae_&_61645	14358	0.00187179	91	0	0	0	1.10895	0.0604883
Firmicutes: Peptostreptococcaceae: Intestinibacter bartlettii	Intestinibacter bartlettii_&_261299	15525	0.0565705	59	0	0	0	0.0703341	0.0241674
Proteobacteria: Erwiniaceae: Pantoea septica	Pantoea septica_&_472695	16033	0.259705	59	0	0	0	0.23073	0.22201
Proteobacteria: Enterobacteriaceae: Enterobacter sichuanensis	Enterobacter sichuanensis_&_2071710	15181	0.024099	71	0	0	0	0.0114937	0.00488309
Firmicutes: Clostridiaceae: Clostridium ihumii	Clostridium ihumii_&_1470356	15333	0.0747634	101	0	0	0	0.00297037	0.00155283
Firmicutes: Clostridiaceae: Clostridium disporicum	Clostridium disporicum_&_84024	13969	6.97362e-06	53	0	0	0	0.00241907	0.000610871
Firmicutes: Clostridiaceae: Clostridium celatum	Clostridium celatum_&_36834	13852	1.93052e-06	51	0	0	0	0.0120157	0.000422073
Firmicutes: Clostridiaceae: Clostridium cuniculi	Clostridium cuniculi_&_2548455	13443	1.30365e-06	67	0	0	0	0.760266	0.00108587
Proteobacteria: Enterobacteriaceae: Enterobacter dykesii	Enterobacter dykesii_&_2797506	14265	0.00247928	109	0	0	0	0.391003	0.0220687
Proteobacteria: Enterobacteriaceae: Klebsiella quasipneumoniae	Klebsiella quasipneumoniae_&_1463165	14818	0.0272908	133	0	0	0	0.0742441	0.0526697
Proteobacteria: Enterobacteriaceae: Enterobacter timonensis	Enterobacter timonensis_&_1755099	15605	0.165056	113	0	0	0	0.00863734	0.00575879
Firmicutes: Enterococcaceae: Enterococcus faecium	Enterococcus faecium_&_1352	14141	0.00418802	151	0	0	0	0.137707	0.130333
Firmicutes: Enterococcaceae: Enterococcus mediterraneensis	Enterococcus mediterraneensis_&_2364791	15471	0.121553	113	0	0	0	0.00818718	0.00436423
Firmicutes: Carnobacteriaceae: Carnobacterium viridans	Carnobacterium viridans_&_174587	15013.5	0.0230123	90	0	0	0	0.0010955	0.000573923
Bacteroidetes: Flavobacteriaceae: Aequorivita lutea	Aequorivita lutea_&_2610884	14720	0.0233394	143	0	0	0	0.0108073	0.00624424
Proteobacteria: Enterobacteriaceae: Raoultella ornithinolytica	Raoultella ornithinolytica_&_54291	14116	0.00249682	130	0	0	0	0.0130023	0.0602867
Firmicutes: Enterococcaceae: Enterococcus viikkiensis	Enterococcus viikkiensis_&_930854	15598	0.0982591	72	0	0	0	0.00113007	0.000661775
Firmicutes: Enterococcaceae: Enterococcus gallinarum	Enterococcus gallinarum_&_1353	14738	0.0242857	142	0	0	0	0.029992	0.00608737
Firmicutes: Enterococcaceae: Enterococcus durans	Enterococcus durans_&_53345	15216	0.0598351	108	0	0	0	0.00475734	0.00491234
Firmicutes: Enterococcaceae: Enterococcus avium	Enterococcus avium_&_33945	14767	0.0267069	143	0	0	0	0.0224349	0.00816923
Proteobacteria: Yersiniaceae: Serratia quinivorans	Serratia quinivorans_&_137545	15330	0.00250082	29	0	0	0	0.000866501	0.000805003
Proteobacteria: Enterobacteriaceae: Enterobacter cancerogenus	Enterobacter cancerogenus_&_69218	15585.5	0.105522	78	0	0	0	0.00215747	0.000887308
Proteobacteria: Yersiniaceae: Rahnella inusitata	Rahnella inusitata_&_58169	16422.5	0.460847	28	0	0	0	0.000411923	0.000339081
Proteobacteria: Enterobacteriaceae: Kosakonia quasisacchari	Kosakonia quasisacchari_&_2529380	15891	0.19066	63	0	0	0	0.000820155	0.000698662
Proteobacteria: Enterobacteriaceae: Siccibacter colletis	Siccibacter colletis_&_1505757	14979.5	0.00644203	60	0	0	0	0.00405555	0.00103528
Firmicutes: Clostridiaceae: Clostridium paraputrificum	Clostridium paraputrificum_&_29363	14157.5	0.00026271	74	0	0	0	0.391676	0.228513
Proteobacteria: Enterobacteriaceae: Cedecea colo	Cedecea colo_&_2552946	14993	0.0156102	79	0	0	0	0.00178605	0.00126973
Proteobacteria: Pectobacteriaceae: Pectobacterium parmentieri	Pectobacterium parmentieri_&_1905730	17215	0.16958	13	0	0	0	1.20569e-05	0.000133636
Proteobacteria: Erwiniaceae: Mixta mediterraneensis	Mixta mediterraneensis_&_2758443	15605	0.123638	85	0	0	0	0.00217494	0.00183807
Proteobacteria: Pasteurellaceae: Histophilus somni	Histophilus somni_&_731	15574.5	0.041602	46	0	0	0	0.000738701	0.00024595
Actinobacteria: Micrococcaceae: Rothia aeria	Rothia aeria_&_172042	14994.5	0.00770386	62	0	0	0	0.000550787	0.000192787
Proteobacteria: Enterobacteriaceae: Enterobacter wuhouensis	Enterobacter wuhouensis_&_2529381	14824	0.0218044	117	0	0	0	0.0105487	0.00362605
Proteobacteria: Pectobacteriaceae: Dickeya undicola	Dickeya undicola_&_1577887	14829	0.000648219	43	0	0	0	0.00159055	0.000537646
Proteobacteria: Yersiniaceae: Rouxiella badensis	Rouxiella badensis_&_1646377	16240	0.104647	13	0	0	0	0.000183346	0.000179855
Proteobacteria: Enterobacteriaceae: Phytobacter ursingii	Phytobacter ursingii_&_1972431	13882	0.00213405	165	0.00996581	0.000693169	0	0.0916605	0.0344827
Proteobacteria: Enterobacteriaceae: [Enterobacter] lignolyticus	[Enterobacter] lignolyticus_&_1334193	15933	0.193837	57	0	0	0	0.000681303	0.000354547
Proteobacteria: Enterobacteriaceae: Raoultella terrigena	Raoultella terrigena_&_577	14338	0.000931638	79	0	0	0	0.00369516	0.00150922
Proteobacteria: Pectobacteriaceae: Brenneria roseae	Brenneria roseae_&_1509241	16634	0.640905	10	0	0	0	1.10545e-05	0.000161931
Proteobacteria: Enterobacteriaceae: Lelliottia nimipressuralis	Lelliottia nimipressuralis_&_69220	15804	0.0900413	43	0	0	0	0.000377179	0.00025841
Proteobacteria: Enterobacteriaceae: Kluyvera sichuanensis	Kluyvera sichuanensis_&_2725494	14581	0.0126509	130	0	0	0	0.0162049	0.00691966
Proteobacteria: Pectobacteriaceae: Pectobacterium zantedeschiae	Pectobacterium zantedeschiae_&_2034769	16111	0.0758551	17	0	0	0	0.000334839	0.000140023
Proteobacteria: Enterobacteriaceae: Kosakonia oryzae	Kosakonia oryzae_&_497725	15366.5	0.00372254	30	0	0	0	0.000375874	0.000101701
Proteobacteria: Erwiniaceae: Candidatus Erwinia dacicola	Candidatus Erwinia dacicola_&_252393	14821	0.0159798	102	0	0	0	0.0016671	0.00407386
Proteobacteria: Enterobacteriaceae: Yokenella regensburgei	Yokenella regensburgei_&_158877	16153.5	0.327954	54	0	0	0	0.00118465	0.00057262
Proteobacteria: Enterobacteriaceae: Enterobacter vonholyi	Enterobacter vonholyi_&_2797505	14428	0.00274335	93	0	0	0	0.0756337	0.00865321
Proteobacteria: Enterobacteriaceae: Enterobacter mori	Enterobacter mori_&_539813	14682	0.0090713	99	0	0	0	0.0369867	0.00724415
Proteobacteria: Enterobacteriaceae: Cedecea neteri	Cedecea neteri_&_158822	14755	0.00422044	71	0	0	0	0.00101381	0.000586981
Bacteroidetes: Flammeovirgaceae: Flammeovirga aprica	Flammeovirga aprica_&_29528	15570	0.0351281	43	0	0	0	0.00182419	0.000644529
Proteobacteria: Yersiniaceae: Nissabacter archeti	Nissabacter archeti_&_1917880	14871.5	0.00735288	72	0	0	0	0.00794668	0.00237857
Proteobacteria: Erwiniaceae: Tatumella morbirosei	Tatumella morbirosei_&_642227	17404	0.152155	25	0	0	0	0.000624972	0.00124555
Proteobacteria: Yersiniaceae: Rouxiella aceris	Rouxiella aceris_&_2703884	16236	0.17287	19	0	0	0	0.000155993	0.000137579
Proteobacteria: Erwiniaceae: Pantoea coffeiphila	Pantoea coffeiphila_&_1465635	16127	0.197946	32	0	0	0	0.000282702	0.00189169
Firmicutes: Planococcaceae: Sporosarcina beigongshangi	Sporosarcina beigongshangi_&_2782538	16351	0.308375	21	0	0	0	0.000299006	0.0001192
Firmicutes: Enterococcaceae: Enterococcus devriesei	Enterococcus devriesei_&_319970	15364	0.0410567	67	0	0	0	0.000745863	0.000291091
Proteobacteria: Erwiniaceae: Rosenbergiella nectarea	Rosenbergiella nectarea_&_988801	17015	0.527287	19	0	0	0	0.000200375	0.000450846
Firmicutes: Enterococcaceae: Enterococcus italicus	Enterococcus italicus_&_246144	15254.5	0.0324383	72	0	0	0	0.00119319	0.000964782
Proteobacteria: Comamonadaceae: Calidifontimicrobium sediminis	Calidifontimicrobium sediminis_&_2259674	16267.5	0.352578	38	0	0	0	0.00411129	0.00562079
Proteobacteria: Erwiniaceae: Erwinia tracheiphila	Erwinia tracheiphila_&_65700	14936	0.0199988	95	0	0	0	0.00214633	0.00160409
Proteobacteria: Erwiniaceae: Erwinia iniecta	Erwinia iniecta_&_1560201	16226	0.164928	19	0	0	0	0.000656809	8.37296e-05
Proteobacteria: Enterobacteriaceae: Citrobacter cronae	Citrobacter cronae_&_1748967	15441	0.00949973	34	0	0	0	0.00142756	0.000412914
Proteobacteria: Erwiniaceae: Pantoea stewartii	Pantoea stewartii_&_66269	16342	0.298038	21	0	0	0	0.00126391	0.000264354
Proteobacteria: Erwiniaceae: Pantoea pleuroti	Pantoea pleuroti_&_1592631	16892	0.680378	11	0	0	0	2.44976e-05	0.0001846
Proteobacteria: Enterobacteriaceae: Citrobacter werkmanii	Citrobacter werkmanii_&_67827	15390	0.0643302	82	0	0	0	0.00488841	0.0098182
Proteobacteria: Enterobacteriaceae: Pseudescherichia vulneris	Pseudescherichia vulneris_&_566	16090	0.264521	50	0	0	0	0.00726851	0.00373521
Proteobacteria: Yersiniaceae: Rahnella aquatilis	Rahnella aquatilis_&_34038	16439.5	0.251797	10	0	0	0	0.000118297	0.000516231
Proteobacteria: Enterobacteriaceae: Buttiauxella ferragutiae	Buttiauxella ferragutiae_&_82989	15457.5	0.0309724	50	0	0	0	0.00094702	0.000169415
Proteobacteria: Enterobacteriaceae: Phytobacter massiliensis	Phytobacter massiliensis_&_1485952	14441	0.00463589	107	0	0	0	0.00362823	0.00561088
Proteobacteria: Erwiniaceae: [Pantoea] beijingensis	[Pantoea] beijingensis_&_1324864	16322.5	0.371074	32	0	0	0	0.000168007	0.000309821
Proteobacteria: Yersiniaceae: Rahnella variigena	Rahnella variigena_&_574964	16437	0.456447	25	0	0	0	0.000210375	0.000199548
Proteobacteria: Erwiniaceae: Pantoea anthophila	Pantoea anthophila_&_470931	16196	0.299095	40	0	0	0	0.00130588	0.00061789
Bacteroidetes: Marinilabiliaceae: Labilibacter sediminis	Labilibacter sediminis_&_2570926	16095	0.157259	29	0	0	0	0.000501168	0.000718571
Proteobacteria: Enterobacteriaceae: Lelliottia aquatilis	Lelliottia aquatilis_&_2080838	15561	0.100185	79	0	0	0	0.000506996	0.000745271
Proteobacteria: Yersiniaceae: Serratia liquefaciens	Serratia liquefaciens_&_614	15986	0.0893356	27	0	0	0	0.00132404	0.000673676
Proteobacteria: Erwiniaceae: Pantoea dispersa	Pantoea dispersa_&_59814	15927.5	0.1514	46	0	0	0	0.000665629	0.000423366
Proteobacteria: Enterobacteriaceae: Enterobacter roggenkampii	Enterobacter roggenkampii_&_1812935	13144.5	0.000106839	162	0.0123908	0.000862563	0	0.591477	0.215408
Proteobacteria: Enterobacteriaceae: Citrobacter youngae	Citrobacter youngae_&_133448	14965.5	0.0454924	142	0	0	0	0.0523334	0.00376916
Proteobacteria: Yersiniaceae: Yersinia artesiana	Yersinia artesiana_&_2890315	15520.5	0.0204263	38	0	0	0	0.00107916	0.0007116
Proteobacteria: Erwiniaceae: Erwinia pyrifoliae	Erwinia pyrifoliae_&_79967	16456	0.465472	23	0	0	0	0.000269219	7.19689e-05
Proteobacteria: Pectobacteriaceae: Pectobacterium aquaticum	Pectobacterium aquaticum_&_2204145	16824	0.900478	25	0	0	0	0.000474387	0.000935922
Proteobacteria: Erwiniaceae: Mixta intestinalis	Mixta intestinalis_&_1615494	15644	0.136744	85	0	0	0	0.00132178	0.00108422
Proteobacteria: Yersiniaceae: Yersinia canariae	Yersinia canariae_&_2607663	16227	0.132426	16	0	0	0	0.000563908	0.000377613
Proteobacteria: Pseudomonadaceae: Halopseudomonas xiamenensis	Halopseudomonas xiamenensis_&_157792	16506	0.437638	14	0	0	0	0.000197236	0.000594893
Proteobacteria: Enterobacteriaceae: Cronobacter dublinensis	Cronobacter dublinensis_&_413497	16375	0.454609	36	0	0	0	0.000164391	0.000275145
Proteobacteria: Halomonadaceae: Zymobacter palmae	Zymobacter palmae_&_33074	17088	0.286548	11	0	0	0	6.90825e-06	3.97802e-05
Proteobacteria: Erwiniaceae: Izhakiella australiensis	Izhakiella australiensis_&_1926881	15226	0.00976276	48	0	0	0	0.00141145	0.00155753
Proteobacteria: Pectobacteriaceae: Dickeya fangzhongdai	Dickeya fangzhongdai_&_1778540	16483	0.529065	26	0	0	0	0.000993649	0.000216593
Proteobacteria: Chromobacteriaceae: Vogesella perlucida	Vogesella perlucida_&_450366	16222	0.191837	22	0	0	0	0.00417221	0.00273259
Proteobacteria: Pectobacteriaceae: Dickeya zeae	Dickeya zeae_&_204042	15941	0.158083	46	0	0	0	0.000278987	0.000419037
Proteobacteria: Yersiniaceae: Serratia odorifera	Serratia odorifera_&_618	14491.5	0.0012925	72	0	0	0	0.0010692	0.00148802
Proteobacteria: Pectobacteriaceae: Acerihabitans arboris	Acerihabitans arboris_&_2691583	16701	0.744068	5	0	0	0	6.7296e-06	3.31965e-05
Proteobacteria: Pectobacteriaceae: Dickeya dianthicola	Dickeya dianthicola_&_204039	16506	0.383066	11	0	0	0	4.32075e-05	0.000699029
Proteobacteria: Yersiniaceae: Rahnella victoriana	Rahnella victoriana_&_1510570	16077	0.146444	29	0	0	0	0.00141006	0.000361374
Proteobacteria: Yersiniaceae: Serratia nevei	Serratia nevei_&_2703794	15628	0.0583374	49	0	0	0	0.00373545	0.00103266
Firmicutes: Staphylococcaceae: Staphylococcus condimenti	Staphylococcus condimenti_&_70255	16968	0.791603	85	0	0	0	0.000230239	0.000440945
Firmicutes: Streptococcaceae: Streptococcus varani	Streptococcus varani_&_1608583	17468.5	0.222798	44	0	0	0	0.000130984	0.000220797
Proteobacteria: Neisseriaceae: Neisseria flavescens	Neisseria flavescens_&_484	18191	0.109693	136	0	0	0	0.00836356	0.00767442
Proteobacteria: Neisseriaceae: Neisseria subflava	Neisseria subflava_&_28449	17634	0.317575	125	0	0	0	0.0101476	0.00842225
Firmicutes: Clostridiaceae: Clostridium perfringens	Clostridium perfringens_&_1502	13179	5.88749e-05	138	0	0	0	4.47238	0.814012
Proteobacteria: Neisseriaceae: Neisseria sicca	Neisseria sicca_&_490	15809	0.265853	123	0	0	0	0.00661642	0.003987
Bacteroidetes: Bacteroidaceae: Phocaeicola dorei	Phocaeicola dorei_&_357276	20307.5	0.000318148	200	-0.0667169	0	0.00473306	2.21222	4.0488
Proteobacteria: Neisseriaceae: Neisseria elongata	Neisseria elongata_&_495	16431.5	0.603539	58	0	0	0	0.000723542	0.000581605
Proteobacteria: Marinobacteraceae: Marinobacter santoriniensis	Marinobacter santoriniensis_&_523742	17380	0.191176	28	0	0	0	0.00026314	8.45631e-05
Firmicutes: Streptococcaceae: Streptococcus ovuberis	Streptococcus ovuberis_&_1936207	17255	0.526619	89	0	0	0	0.00106746	0.00113859
Firmicutes: Veillonellaceae: Veillonella rogosae	Veillonella rogosae_&_423477	14181	0.0108855	241	0.191533	0.0154089	0.00106064	0.877876	0.583113
Firmicutes: Streptococcaceae: Streptococcus penaeicida	Streptococcus penaeicida_&_1765960	16830.5	0.733956	4	0	0	0	2.4337e-06	1.09698e-05
Proteobacteria: Pasteurellaceae: Haemophilus seminalis	Haemophilus seminalis_&_2582921	17038.5	0.789488	234	-0.00800315	0.000858202	0.00141925	0.205352	0.197509
Proteobacteria: Pasteurellaceae: Pasteurella canis	Pasteurella canis_&_753	15586	0.0144335	30	0	0	0	0.000105217	5.61418e-05
Firmicutes: Veillonellaceae: Veillonella dispar	Veillonella dispar_&_39778	13779	0.0032598	241	0.504265	0.0436118	0.00124911	1.03227	0.844137
Bacteroidetes: Bacteroidaceae: Phocaeicola coprophilus	Phocaeicola coprophilus_&_387090	19053	0.0091819	130	0	0	0	0.00614297	0.00889706
Firmicutes: Streptococcaceae: Streptococcus thoraltensis	Streptococcus thoraltensis_&_55085	16626	0.749848	25	0	0	0	0.000191011	0.000101413
Proteobacteria: Sutterellaceae: Parasutterella excrementihominis	Parasutterella excrementihominis_&_487175	16960	0.226052	3	0	0	0	0	8.29323e-06
Firmicutes: Staphylococcaceae: Jeotgalicoccus psychrophilus	Jeotgalicoccus psychrophilus_&_157228	16960	0.226052	3	0	0	0	0	5.31666e-06
Bacteroidetes: Bacteroidaceae: Phocaeicola vulgatus	Phocaeicola vulgatus_&_821	20264.5	0.000344564	194	-0.0228455	0	0.00159614	1.97516	2.65631
Proteobacteria: Erwiniaceae: Pantoea ananatis	Pantoea ananatis_&_553	16353	0.275405	18	0	0	0	0.000105449	5.53845e-05
Actinobacteria: Streptomycetaceae: Streptomyces flaveus	Streptomyces flaveus_&_66370	19197.5	0.00844574	154	0	0	0	0.00132535	0.00160054
Firmicutes: Staphylococcaceae: Staphylococcus hominis	Staphylococcus hominis_&_1290	19826	0.00324346	299	-0.0291358	0.0010345	0.00309567	0.324981	0.305037
Firmicutes: Staphylococcaceae: Staphylococcus capitis	Staphylococcus capitis_&_29388	19989	0.0018146	277	-0.0158574	0.000475516	0.00158598	0.00827093	0.0238055
Bacteroidetes: Prevotellaceae: Prevotella dentalis	Prevotella dentalis_&_52227	19298	0.00332108	123	0	0	0	0.0020942	0.00425263
Firmicutes: Veillonellaceae: Veillonella criceti	Veillonella criceti_&_103891	16207.5	0.41211	66	0	0	0	0.00141787	0.00100824
Proteobacteria: Pasteurellaceae: Conservatibacter flavescens	Conservatibacter flavescens_&_28161	16160.5	0.280517	42	0	0	0	8.25128e-05	6.83352e-05
Proteobacteria: Erwiniaceae: Erwinia billingiae	Erwinia billingiae_&_182337	16435	0.166619	7	0	0	0	0.000111683	1.11395e-05
Proteobacteria: Pasteurellaceae: Pasteurella dagmatis	Pasteurella dagmatis_&_754	16306	0.465672	55	0	0	0	0.00038568	0.000316073
Firmicutes: Staphylococcaceae: Staphylococcus arlettae	Staphylococcus arlettae_&_29378	18312.5	0.0593992	106	0	0	0	0.000720135	0.00102048
Firmicutes: Staphylococcaceae: Staphylococcus singaporensis	Staphylococcus singaporensis_&_2742142	18684	0.0587056	237	-0.00937185	0.000265549	0.000919001	0.00447727	0.010288
Proteobacteria: Sphingomonadaceae: Sphingomonas glacialis	Sphingomonas glacialis_&_658225	19614	0.00253714	167	0	0	0	0.000969209	0.00184373
Firmicutes: Staphylococcaceae: Staphylococcus caprae	Staphylococcus caprae_&_29380	19100.5	0.0102505	146	0	0	0	0.357923	0.00875983
Verrucomicrobia: Puniceicoccaceae: Pelagicoccus enzymogenes	Pelagicoccus enzymogenes_&_2773457	16765	0.987391	3	0	0	0	3.08573e-06	6.08551e-06
Firmicutes: : Gemella morbillorum	Gemella morbillorum_&_29391	17130.5	0.687838	142	0	0	0	0.000977831	0.000721243
Firmicutes: Staphylococcaceae: Staphylococcus durrellii	Staphylococcus durrellii_&_2781773	19342	0.00349212	132	0	0	0	0.000681467	0.00163385
Firmicutes: Staphylococcaceae: Staphylococcus saprophyticus	Staphylococcus saprophyticus_&_29385	18940	0.0270179	199	-0.0042344	0	0.000293937	0.00409185	0.00889706
Firmicutes: Staphylococcaceae: Staphylococcus warneri	Staphylococcus warneri_&_1292	18399	0.0923809	187	-0.00263253	0	0.00018264	0.00223162	0.00446255
Firmicutes: Streptococcaceae: Streptococcus dysgalactiae	Streptococcus dysgalactiae_&_1334	17734	0.238447	106	0	0	0	0.00278944	0.0043379
Firmicutes: Streptococcaceae: Streptococcus bovimastitidis	Streptococcus bovimastitidis_&_1856638	17323	0.228036	27	0	0	0	3.99226e-05	0.000116707
Firmicutes: Staphylococcaceae: Staphylococcus argensis	Staphylococcus argensis_&_1607738	20272.5	0.000574028	244	-0.0107777	0	0.000749853	0.00249879	0.00548602
Firmicutes: Staphylococcaceae: Staphylococcus pasteuri	Staphylococcus pasteuri_&_45972	19892	0.000886705	165	0	0	0	0.00075204	0.00265687
Bacteroidetes: Bacteroidaceae: Bacteroides uniformis	Bacteroides uniformis_&_820	20066	0.000545419	175	-0.00398919	0	0.000276892	0.778232	1.43398
Firmicutes: Peptostreptococcaceae: Terrisporobacter othiniensis	Terrisporobacter othiniensis_&_1577792	15772.5	0.0393849	30	0	0	0	0.00385134	0.0080382
Firmicutes: Staphylococcaceae: Staphylococcus aureus	Staphylococcus aureus_&_1280	15884.5	0.349602	168	0	0	0	0.13997	0.228101
Firmicutes: Veillonellaceae: Veillonella seminalis	Veillonella seminalis_&_1502943	16128	0.304392	53	0	0	0	0.00540882	0.328073
Bacteroidetes: Tannerellaceae: Parabacteroides goldsteinii	Parabacteroides goldsteinii_&_328812	19750	0.000889661	140	0	0	0	0.021642	0.26938
Actinobacteria: Coriobacteriaceae: Collinsella tanakaei	Collinsella tanakaei_&_626935	17836.5	0.0181342	26	0	0	0	4.73149e-05	0.000833986
Bacteroidetes: Bacteroidaceae: Bacteroides xylanisolvens	Bacteroides xylanisolvens_&_371601	20294.5	0.000179201	166	0	0	0	0.166794	0.509962
Bacteroidetes: Bacteroidaceae: Phocaeicola sartorii	Phocaeicola sartorii_&_671267	20036	0.000580272	172	-0.00672776	0	0.000467422	0.114037	0.159227
Bacteroidetes: Bacteroidaceae: Bacteroides stercoris	Bacteroides stercoris_&_46506	19871	0.000819605	157	0	0	0	0.122018	0.105615
Bacteroidetes: Bacteroidaceae: Bacteroides faecalis	Bacteroides faecalis_&_2447885	19557	0.00249862	154	0	0	0	0.00960464	0.0152837
Bacteroidetes: Tannerellaceae: Parabacteroides massiliensis	Parabacteroides massiliensis_&_1750560	19885.5	0.000758166	156	0	0	0	0.0177951	0.0418214
Bacteroidetes: Bacteroidaceae: Bacteroides acidifaciens	Bacteroides acidifaciens_&_85831	19923	0.000727322	161	0	0	0	0.0266235	0.0433471
Bacteroidetes: Bacteroidaceae: Bacteroides finegoldii	Bacteroides finegoldii_&_338188	19818	0.00121512	167	0	0	0	0.0852713	0.103497
Bacteroidetes: Bacteroidaceae: Bacteroides congonensis	Bacteroides congonensis_&_1871006	19433	0.00341701	147	0	0	0	0.0177583	0.0185764
Bacteroidetes: Bacteroidaceae: Bacteroides cellulosilyticus	Bacteroides cellulosilyticus_&_246787	19352	0.00390324	139	0	0	0	0.108318	0.0510363
Bacteroidetes: Tannerellaceae: Parabacteroides merdae	Parabacteroides merdae_&_46503	20808	1.56083e-05	162	0	0	0	0.0336078	0.401177
Bacteroidetes: Bacteroidaceae: Bacteroides fluxus	Bacteroides fluxus_&_626930	19410	0.00404502	152	0	0	0	0.0163511	0.0192551
Bacteroidetes: Tannerellaceae: Parabacteroides johnsonii	Parabacteroides johnsonii_&_387661	19890.5	0.000618323	148	0	0	0	0.0205534	0.0382136
Bacteroidetes: Bacteroidaceae: Bacteroides rodentium	Bacteroides rodentium_&_691816	20140	0.000325807	164	0	0	0	0.0964642	0.137856
Firmicutes: Streptococcaceae: Streptococcus equi	Streptococcus equi_&_1336	17258	0.251409	23	0	0	0	6.44804e-05	0.000132644
Bacteroidetes: Bacteroidaceae: Bacteroides faecichinchillae	Bacteroides faecichinchillae_&_871325	19391.5	0.00416708	150	0	0	0	0.0128415	0.0200131
Bacteroidetes: Bacteroidaceae: Bacteroides faecis	Bacteroides faecis_&_674529	19500	0.00300622	153	0	0	0	0.08911	0.478932
Bacteroidetes: Bacteroidaceae: Mediterranea massiliensis	Mediterranea massiliensis_&_1841865	20058	0.000238307	139	0	0	0	0.00960463	0.0243419
Bacteroidetes: Bacteroidaceae: Bacteroides stercorirosoris	Bacteroides stercorirosoris_&_871324	19246.5	0.0055357	138	0	0	0	0.0107657	0.0132349
Bacteroidetes: Bacteroidaceae: Bacteroides cutis	Bacteroides cutis_&_2024197	19880.5	0.000337832	126	0	0	0	0.00501239	0.035363
Bacteroidetes: Bacteroidaceae: Bacteroides helcogenes	Bacteroides helcogenes_&_290053	19062	0.00907638	131	0	0	0	0.00170713	0.00350023
Actinobacteria: Streptomycetaceae: Streptomyces sabulosicollis	Streptomyces sabulosicollis_&_2715963	17139	0.626703	87	0	0	0	0.000528835	0.00058083
Actinobacteria: Bifidobacteriaceae: Bifidobacterium castoris	Bifidobacterium castoris_&_2306972	17200	0.268472	19	0	0	0	4.30689e-05	8.18024e-05
Actinobacteria: Propionibacteriaceae: Cutibacterium acnes	Cutibacterium acnes_&_1747	18029	0.2174	252	-0.00117409	0.000335831	0.00041752	0.0010611	0.00195275
Actinobacteria: Bifidobacteriaceae: Parascardovia denticolens	Parascardovia denticolens_&_78258	16959.5	0.391397	6	0	0	0	3.82559e-05	0.0012742
Bacteroidetes: Bacteroidaceae: Bacteroides zoogleoformans	Bacteroides zoogleoformans_&_28119	19162	0.00304981	102	0	0	0	0.000382442	0.00114037
Actinobacteria: Microbacteriaceae: Leucobacter aridicollis	Leucobacter aridicollis_&_283878	17277	0.0898566	11	0	0	0	7.77783e-06	5.64628e-05
Proteobacteria: Morganellaceae: Xenorhabdus poinarii	Xenorhabdus poinarii_&_40577	16805	0.934452	25	0	0	0	0.000103382	0.000159154
Firmicutes: Clostridiaceae: Clostridium massiliamazoniense	Clostridium massiliamazoniense_&_1347366	14870	1.9062e-05	25	0	0	0	0.000393013	0.000120468
Bacteroidetes: Prevotellaceae: Paraprevotella xylaniphila	Paraprevotella xylaniphila_&_454155	18926	0.0134167	128	0	0	0	0.00439621	0.00822585
Bacteroidetes: Prevotellaceae: Marseilla massiliensis	Marseilla massiliensis_&_1841864	18934	0.00482665	89	0	0	0	0.00114125	0.00292105
Firmicutes: Peptostreptococcaceae: Asaccharospora irregularis	Asaccharospora irregularis_&_29359	16502	0.300929	8	0	0	0	5.48403e-05	2.98636e-05
Proteobacteria: Enterobacteriaceae: Buttiauxella warmboldiae	Buttiauxella warmboldiae_&_82993	14784	0.0178503	113	0	0	0	0.00315072	0.00209227
Proteobacteria: Enterobacteriaceae: Kosakonia cowanii	Kosakonia cowanii_&_208223	15621	0.072091	56	0	0	0	0.00621297	0.00147704
Firmicutes: Staphylococcaceae: Staphylococcus piscifermentans	Staphylococcus piscifermentans_&_70258	16830.5	0.733956	4	0	0	0	1.97738e-06	4.51119e-06
Proteobacteria: Yersiniaceae: Yersinia intermedia	Yersinia intermedia_&_631	16888	0.764872	20	0	0	0	0.000108615	0.000243008
Actinobacteria: Micrococcaceae: Arthrobacter nitrophenolicus	Arthrobacter nitrophenolicus_&_683150	18141	0.0562728	75	0	0	0	0.000283063	0.000746336
Proteobacteria: Enterobacteriaceae: Kosakonia oryzendophytica	Kosakonia oryzendophytica_&_1005665	15881	0.147752	51	0	0	0	0.000384202	0.000495076
Proteobacteria: Pasteurellaceae: Ursidibacter maritimus	Ursidibacter maritimus_&_1331689	17108	0.699329	131	0	0	0	0.0010917	0.00181503
Firmicutes: Peptostreptococcaceae: Terrisporobacter petrolearius	Terrisporobacter petrolearius_&_1460447	14737.5	0.0156504	114	0	0	0	0.00201722	0.00115296
Proteobacteria: Pasteurellaceae: Haemophilus paracuniculus	Haemophilus paracuniculus_&_734	16701	0.744068	5	0	0	0	2.81996e-06	9.00237e-06
Proteobacteria: Enterobacteriaceae: Citrobacter braakii	Citrobacter braakii_&_57706	16139	0.441317	105	0	0	0	0.0308406	0.00802639
Actinobacteria: Jiangellaceae: Jiangella anatolica	Jiangella anatolica_&_2670374	17478.5	0.304302	68	0	0	0	0.000536239	0.000838829
Firmicutes: Bacillaceae: Neobacillus bataviensis	Neobacillus bataviensis_&_220685	17456	0.24477	47	0	0	0	0.000134651	0.000453717
Firmicutes: Peptostreptococcaceae: Terrisporobacter mayombei	Terrisporobacter mayombei_&_1541	15557	0.179997	143	0	0	0	0.003744	0.00909383
Bacteroidetes: Bacteroidaceae: Bacteroides caccae	Bacteroides caccae_&_47678	19800	0.00143485	173	-0.00277453	0	0.000192501	0.171955	0.246588
Bacteroidetes: Bacteroidaceae: Bacteroides oleiciplenus	Bacteroides oleiciplenus_&_626931	19009.5	0.0147368	152	0	0	0	0.0208626	0.0161638
Bacteroidetes: Bacteroidaceae: Bacteroides salyersiae	Bacteroides salyersiae_&_291644	20003	0.000379766	147	0	0	0	0.00727855	0.249036
Firmicutes: Bacillaceae: Schinkia azotoformans	Schinkia azotoformans_&_1454	16367	0.200302	12	0	0	0	0.000152736	5.53163e-05
Bacteroidetes: Odoribacteraceae: Odoribacter splanchnicus	Odoribacter splanchnicus_&_28118	19649.5	0.00151577	146	0	0	0	0.016674	0.0258037
Bacteroidetes: Prevotellaceae: Prevotella lascolaii	Prevotella lascolaii_&_1776379	19218.5	0.0041407	120	0	0	0	0.00697639	0.0101155
Bacteroidetes: Bacteroidaceae: Bacteroides luhongzhouii	Bacteroides luhongzhouii_&_2650158	19943.5	0.000356667	136	0	0	0	0.0346181	0.0571469
Proteobacteria: Enterobacteriaceae: Leclercia adecarboxylata	Leclercia adecarboxylata_&_83655	15859	0.16921	61	0	0	0	0.0449267	0.0162004
Bacteroidetes: Bacteroidaceae: Bacteroides clarus	Bacteroides clarus_&_626929	19682	0.00110777	138	0	0	0	0.0348119	0.0292001
Bacteroidetes: Bacteroidaceae: Bacteroides intestinalis	Bacteroides intestinalis_&_329854	19444	0.00256655	135	0	0	0	0.0105063	0.176362
Bacteroidetes: Bacteroidaceae: Bacteroides bouchesdurhonensis	Bacteroides bouchesdurhonensis_&_1841855	19595	0.00174413	143	0	0	0	0.00519023	0.00802686
Bacteroidetes: Bacteroidaceae: Bacteroides ilei	Bacteroides ilei_&_1907658	18742.5	0.018052	112	0	0	0	0.0024437	0.00681385
Bacteroidetes: Bacteroidaceae: Phocaeicola coprocola	Phocaeicola coprocola_&_310298	19536.5	0.00221654	144	0	0	0	0.018341	0.0335691
Proteobacteria: Enterobacteriaceae: Enterobacter oligotrophicus	Enterobacter oligotrophicus_&_2478464	14977	0.0513524	152	0	0	0	0.00462852	0.155307
Bacteroidetes: Bacteroidaceae: Bacteroides pyogenes	Bacteroides pyogenes_&_310300	18416.5	0.0563882	124	0	0	0	0.00098459	0.00245525
Bacteroidetes: Bacteroidaceae: Bacteroides gallinarum	Bacteroides gallinarum_&_376806	19335.5	0.00471378	146	0	0	0	0.0137229	0.0152169
Bacteroidetes: Odoribacteraceae: Culturomica massiliensis	Culturomica massiliensis_&_1841857	18717.5	0.0115384	90	0	0	0	0.00471078	0.00416226
Firmicutes: Peptostreptococcaceae: [Clostridium] dakarense	[Clostridium] dakarense_&_1301100	16298	0.117333	11	0	0	0	0.000417047	0.000109194
Proteobacteria: Pasteurellaceae: Nicoletella semolina	Nicoletella semolina_&_271160	16567	0.46084	9	0	0	0	8.3783e-06	6.87061e-06
Proteobacteria: Neisseriaceae: Kingella oralis	Kingella oralis_&_505	16819	0.876544	13	0	0	0	5.19978e-05	0.000109938
Actinobacteria: Atopobiaceae: Atopobium deltae	Atopobium deltae_&_1393034	17081	0.297237	11	0	0	0	0.000167475	0.000188939
Proteobacteria: Pasteurellaceae: Pasteurella testudinis	Pasteurella testudinis_&_761	16569	0.209535	3	0	0	0	5.83926e-06	6.5709e-07
Firmicutes: Streptococcaceae: Lactococcus laudensis	Lactococcus laudensis_&_1494461	15735	0.0577796	39	0	0	0	0.000826669	0.000628768
Proteobacteria: Enterobacteriaceae: Citrobacter arsenatis	Citrobacter arsenatis_&_2546350	15255.5	0.0960053	146	0	0	0	0.00474706	0.00182752
Proteobacteria: Pectobacteriaceae: Brenneria nigrifluens	Brenneria nigrifluens_&_55210	16398	0.451091	31	0	0	0	0.000120016	0.000108127
Proteobacteria: Pectobacteriaceae: Pectobacterium punjabense	Pectobacterium punjabense_&_2108399	16417.5	0.402362	22	0	0	0	0.000989311	0.000604731
Proteobacteria: Erwiniaceae: Erwinia psidii	Erwinia psidii_&_69224	16772.5	0.994201	40	0	0	0	0.000156804	0.000340807
Firmicutes: Lachnospiraceae: Blautia faecis	Blautia faecis_&_871665	16885	0.834173	41	0	0	0	0.000631818	0.00117488
Proteobacteria: Pseudomonadaceae: Pseudomonas reidholzensis	Pseudomonas reidholzensis_&_1785162	16462	0.499107	26	0	0	0	0.00108611	0.000990394
Proteobacteria: Pasteurellaceae: Rodentibacter trehalosifermentans	Rodentibacter trehalosifermentans_&_1908263	15620	0.10084	70	0	0	0	0.00231479	0.00134183
Proteobacteria: Yersiniaceae: Rouxiella chamberiensis	Rouxiella chamberiensis_&_1513468	15801.5	0.214348	92	0	0	0	0.00103513	0.000951335
Firmicutes: Aerococcaceae: Facklamia lactis	Facklamia lactis_&_2749967	17267	0.563835	124	0	0	0	0.00897373	0.0112166
Firmicutes: Clostridiaceae: Clostridium septicum	Clostridium septicum_&_1504	13899	1.07401e-05	59	0	0	0	0.00388126	0.00063065
Proteobacteria: Enterobacteriaceae: Cronobacter condimenti	Cronobacter condimenti_&_1163710	14497	0.00540959	105	0	0	0	0.00328702	0.00133352
Proteobacteria: Yersiniaceae: Yersinia rohdei	Yersinia rohdei_&_29485	15172	0.00236899	36	0	0	0	0.00274334	0.000869359
Firmicutes: Clostridiaceae: Clostridium sardiniense	Clostridium sardiniense_&_29369	14461	5.89416e-05	44	0	0	0	0.00163044	0.000368843
Fusobacteria: Leptotrichiaceae: Streptobacillus ratti	Streptobacillus ratti_&_1720557	16923.5	0.846779	100	0	0	0	0.000693041	0.000847341
Proteobacteria: Enterobacteriaceae: Jejubacter calystegiae	Jejubacter calystegiae_&_2579935	16184	0.470137	102	0	0	0	0.00165504	0.00106847
Proteobacteria: Enterobacteriaceae: Citrobacter farmeri	Citrobacter farmeri_&_67824	14972	0.0502756	151	0	0	0	0.00260407	0.0030765
Proteobacteria: Enterobacteriaceae: Enterobacter cloacae	Enterobacter cloacae_&_550	14107	0.00271332	135	0	0	0	0.00531575	0.251995
Proteobacteria: Erwiniaceae: Mixta theicola	Mixta theicola_&_1458355	14487.5	0.00264465	86	0	0	0	0.00560047	0.00327086
Proteobacteria: Enterobacteriaceae: Salmonella bongori	Salmonella bongori_&_54736	14236	0.00541299	147	0	0	0	0.00303117	0.00153141
Actinobacteria: Streptomycetaceae: Streptomyces ruber	Streptomyces ruber_&_83378	17606	0.144677	44	0	0	0	0.000329309	0.00060104
Proteobacteria: Pasteurellaceae: Actinobacillus seminis	Actinobacillus seminis_&_722	15581	0.143321	103	0	0	0	0.00601474	0.0042213
Proteobacteria: Pasteurellaceae: Pasteurella multocida	Pasteurella multocida_&_747	15935.5	0.177915	52	0	0	0	0.000373616	0.000310946
Bacteroidetes: Bacteroidaceae: Phocaeicola abscessus	Phocaeicola abscessus_&_555313	16896	0.324189	2	0	0	0	0	1.68412e-05
Proteobacteria: Sulfurovaceae: Sulfurovum riftiae	Sulfurovum riftiae_&_1630136	16889	0.74454	17	0	0	0	1.78381e-05	3.70323e-05
Proteobacteria: Enterobacteriaceae: Enterobacter soli	Enterobacter soli_&_885040	14150	0.00250604	125	0	0	0	0.00274055	0.00113998
Firmicutes: Peptostreptococcaceae: Romboutsia timonensis	Romboutsia timonensis_&_1776391	15584	0.0100872	27	0	0	0	0.00287192	0.000687333
Firmicutes: Staphylococcaceae: Staphylococcus coagulans	Staphylococcus coagulans_&_74706	17694	0.228384	89	0	0	0	0.000875468	0.000950657
Firmicutes: Peptostreptococcaceae: Romboutsia weinsteinii	Romboutsia weinsteinii_&_2020949	15295	0.000560231	23	0	0	0	0.000562508	0.000103165
Proteobacteria: Enterobacteriaceae: Mangrovibacter phragmitis	Mangrovibacter phragmitis_&_1691903	15599	0.134664	93	0	0	0	0.00275072	0.000974214
Proteobacteria: Enterobacteriaceae: Citrobacter pasteurii	Citrobacter pasteurii_&_1563222	13238	7.49566e-05	137	0	0	0	0.0131017	0.00242786
Actinobacteria: Streptosporangiaceae: Nonomuraea aridisoli	Nonomuraea aridisoli_&_2070368	16864	0.903074	94	0	0	0	0.000620506	0.000535044
Proteobacteria: Enterobacteriaceae: Buttiauxella gaviniae	Buttiauxella gaviniae_&_82990	16110	0.29863	55	0	0	0	0.00106893	0.000230906
Proteobacteria: Yersiniaceae: Yersinia pseudotuberculosis	Yersinia pseudotuberculosis_&_633	16576	0.807817	95	0	0	0	0.000912842	0.000696094
Proteobacteria: Pasteurellaceae: Necropsobacter massiliensis	Necropsobacter massiliensis_&_1400001	16797	0.974135	131	0	0	0	0.00931708	0.00816831
Proteobacteria: Morganellaceae: Xenorhabdus doucetiae	Xenorhabdus doucetiae_&_351671	16506	0.0431728	2	0	0	0	1.60537e-05	0
Bacteroidetes: Barnesiellaceae: Barnesiella intestinihominis	Barnesiella intestinihominis_&_487174	18441.5	0.0130803	64	0	0	0	0.035955	0.00719183
Firmicutes: Streptococcaceae: Streptococcus pasteurianus	Streptococcus pasteurianus_&_197614	17166	0.493051	45	0	0	0	0.00446217	0.0301508
Proteobacteria: Aeromonadaceae: Aeromonas australiensis	Aeromonas australiensis_&_1114880	16154	0.1335	21	0	0	0	0.000177363	7.46625e-05
Firmicutes: Oscillospiraceae: Dysosmobacter welbionis	Dysosmobacter welbionis_&_2093857	17305	0.287638	33	0	0	0	0.000937705	0.000599791
Firmicutes: Lachnospiraceae: Blautia obeum	Blautia obeum_&_40520	17251	0.375261	39	0	0	0	0.00320957	0.00274966
Proteobacteria: Enterobacteriaceae: Franconibacter daqui	Franconibacter daqui_&_2047724	14632	0.001537	64	0	0	0	0.00189252	0.00141241
Proteobacteria: Enterobacteriaceae: Kosakonia pseudosacchari	Kosakonia pseudosacchari_&_1646340	16427	0.590396	55	0	0	0	0.000416735	0.000285853
Bacteroidetes: Tannerellaceae: Parabacteroides chinchillae	Parabacteroides chinchillae_&_871327	19389	0.00328094	137	0	0	0	0.00431272	0.00955762
Bacteroidetes: Bacteroidaceae: Bacteroides ovatus	Bacteroides ovatus_&_28116	19798	0.000550718	130	0	0	0	0.408182	0.500784
Actinobacteria: Microbacteriaceae: Microbacterium paludicola	Microbacterium paludicola_&_300019	16198	0.356448	52	0	0	0	0.000274007	0.000134915
Proteobacteria: Enterobacteriaceae: Intestinirhabdus alba	Intestinirhabdus alba_&_2899544	14644.5	0.0245192	168	0	0	0	0.00702265	0.00377447
Proteobacteria: Neisseriaceae: Morococcus cerebrosus	Morococcus cerebrosus_&_1056807	17776	0.09416	49	0	0	0	0.000566978	0.00084465
Bacteroidetes: Muribaculaceae: Muribaculum gordoncarteri	Muribaculum gordoncarteri_&_2530390	17587.5	0.136733	40	0	0	0	0.000230177	0.00109617
Actinobacteria: Propionibacteriaceae: Cutibacterium porci	Cutibacterium porci_&_2605781	16519.5	0.636595	36	0	0	0	0.000204146	0.000152078
Proteobacteria: Alcanivoracaceae: Alcanivorax profundi	Alcanivorax profundi_&_2338368	17192.5	0.40711	34	0	0	0	0.000169691	8.12445e-05
Actinobacteria: Bifidobacteriaceae: Bifidobacterium crudilactis	Bifidobacterium crudilactis_&_327277	17343.5	0.130271	18	0	0	0	9.29566e-06	4.58959e-05
Bacteroidetes: Prevotellaceae: Prevotella pectinovora	Prevotella pectinovora_&_1602169	17081	0.589965	45	0	0	0	0.00257615	0.000681228
Firmicutes: Enterococcaceae: Enterococcus cecorum	Enterococcus cecorum_&_44008	14608	0.00135907	64	0	0	0	0.0023064	0.000407361
Firmicutes: Staphylococcaceae: Staphylococcus canis	Staphylococcus canis_&_2724942	17596.5	0.321287	112	0	0	0	0.000380796	0.000585138
Firmicutes: Carnobacteriaceae: Atopobacter phocae	Atopobacter phocae_&_136492	16408.5	0.442857	28	0	0	0	0.000110913	0.000191974
Firmicutes: Listeriaceae: Listeria valentina	Listeria valentina_&_2705293	16529	0.55969	21	0	0	0	0.000541757	0.000263594
Firmicutes: Clostridiaceae: Clostridium tertium	Clostridium tertium_&_1559	14004	4.40596e-06	49	0	0	0	0.174984	0.0645844
Firmicutes: Carnobacteriaceae: Granulicatella balaenopterae	Granulicatella balaenopterae_&_137733	15370	0.000631107	21	0	0	0	0.000118547	2.53484e-05
Actinobacteria: Bifidobacteriaceae: Gardnerella swidsinskii	Gardnerella swidsinskii_&_2792979	16626	0.772895	31	0	0	0	0.000351187	0.00194601
Fusobacteria: Leptotrichiaceae: Pseudostreptobacillus hongkongensis	Pseudostreptobacillus hongkongensis_&_1162717	16902	0.863199	91	0	0	0	0.00136488	0.000986703
Actinobacteria: Geodermatophilaceae: Modestobacter excelsi	Modestobacter excelsi_&_2213161	17175	0.57182	75	0	0	0	0.00137767	0.00124637
Bacteroidetes: Prevotellaceae: Prevotella intermedia	Prevotella intermedia_&_28131	16894	0.537815	5	0	0	0	8.3275e-06	8.13928e-05
Firmicutes: Clostridiaceae: Clostridium mediterraneense	Clostridium mediterraneense_&_1805472	14608	2.41952e-05	34	0	0	0	0.000448195	4.93668e-05
Firmicutes: Lactobacillaceae: Lactobacillus crispatus	Lactobacillus crispatus_&_47770	17540	0.146583	37	0	0	0	0.000921661	0.00243214
Bacteroidetes: Muribaculaceae: Heminiphilus faecis	Heminiphilus faecis_&_2601703	17844.5	0.0454462	38	0	0	0	9.40387e-05	0.000319014
Firmicutes: Clostridiaceae: Clostridium fallax	Clostridium fallax_&_1533	14849	1.53976e-05	25	0	0	0	0.00190714	0.000156022
Proteobacteria: Enterobacteriaceae: Citrobacter freundii	Citrobacter freundii_&_546	13087.5	5.45268e-05	148	0	0	0	0.33321	0.0273637
Firmicutes: Lactobacillaceae: Lactobacillus amylovorus	Lactobacillus amylovorus_&_1604	16830.5	0.733956	4	0	0	0	1.92544e-06	1.64386e-05
Bacteroidetes: Weeksellaceae: Chryseobacterium mucoviscidosis	Chryseobacterium mucoviscidosis_&_1945581	17059	0.726232	110	0	0	0	0.00809912	0.00697874
Firmicutes: Planococcaceae: Tetzosporium hominis	Tetzosporium hominis_&_2020506	16945	0.829926	107	0	0	0	0.00206981	0.00148601
Firmicutes: Clostridiaceae: Clostridium hydrogeniformans	Clostridium hydrogeniformans_&_349933	16559.5	0.505968	12	0	0	0	3.05478e-05	3.25352e-05
Actinobacteria: Streptomycetaceae: Streptomyces caelestis	Streptomyces caelestis_&_36816	16805	0.925423	19	0	0	0	8.86367e-05	8.38749e-05
Bacteroidetes: Prevotellaceae: Prevotella multiformis	Prevotella multiformis_&_282402	16695.5	0.779073	8	0	0	0	0.000292428	7.8525e-05
Actinobacteria: Mycobacteriaceae: Mycobacterium hodleri	Mycobacterium hodleri_&_49897	17319.5	0.492144	100	0	0	0	0.00043767	0.000407648
Firmicutes: Lactobacillaceae: Lactobacillus gallinarum	Lactobacillus gallinarum_&_52242	16698	0.816674	11	0	0	0	2.29925e-05	0.000103697
Firmicutes: Lactobacillaceae: Lactobacillus gigeriorum	Lactobacillus gigeriorum_&_1203069	16830.5	0.733956	4	0	0	0	1.51284e-06	9.83995e-06
Firmicutes: Carnobacteriaceae: Jeotgalibaca arthritidis	Jeotgalibaca arthritidis_&_1868794	15558	0.00145944	18	0	0	0	0.000161951	1.61255e-05
Proteobacteria: Enterobacteriaceae: Citrobacter telavivensis	Citrobacter telavivensis_&_2653932	14521	0.0180028	172	0.00365675	0.000253788	0	0.0349749	0.00808062
Actinobacteria: Micromonosporaceae: Micromonospora craterilacus	Micromonospora craterilacus_&_1655439	16497.5	0.738224	102	0	0	0	0.000817626	0.000729867
Proteobacteria: Beijerinckiaceae: Methylocella tundrae	Methylocella tundrae_&_227605	17474	0.285716	61	0	0	0	0.000186191	0.000181566
Proteobacteria: Neisseriaceae: Neisseria iguanae	Neisseria iguanae_&_90242	17153	0.218874	12	0	0	0	4.4052e-06	2.81947e-05
Firmicutes: Lactobacillaceae: Liquorilactobacillus hordei	Liquorilactobacillus hordei_&_468911	16700.5	0.604407	2	0	0	0	4.88429e-05	1.2706e-06
Proteobacteria: Myxococcaceae: Corallococcus aberystwythensis	Corallococcus aberystwythensis_&_2316722	17161	0.635083	109	0	0	0	0.00240999	0.00136416
Proteobacteria: Halomonadaceae: Cobetia crustatorum	Cobetia crustatorum_&_553385	16831.5	0.937843	102	0	0	0	0.00371035	0.00317651
Proteobacteria: Yersiniaceae: Serratia plymuthica	Serratia plymuthica_&_82996	16313.5	0.177797	14	0	0	0	0.000147022	8.3704e-05
Bacteroidetes: Porphyromonadaceae: Porphyromonas levii	Porphyromonas levii_&_28114	16364	0.354065	24	0	0	0	0.000212725	0.000211322
Proteobacteria: Enterobacteriaceae: Buttiauxella agrestis	Buttiauxella agrestis_&_82977	16290	0.263219	23	0	0	0	6.90317e-05	4.01244e-05
Proteobacteria: Rhizobiaceae: Neorhizobium alkalisoli	Neorhizobium alkalisoli_&_528178	16664	0.827684	29	0	0	0	6.03429e-05	5.15081e-05
Proteobacteria: Alteromonadaceae: Agarivorans gilvus	Agarivorans gilvus_&_680279	16896	0.324189	2	0	0	0	0	0.000123557
Cyanobacteria: Spirulinaceae: Spirulina subsalsa	Spirulina subsalsa_&_54311	16637	0.154091	1	0	0	0	2.95457e-06	0
Spirochaetes: Spirochaetaceae: Bullifex porci	Bullifex porci_&_2606638	15560	0.00314502	21	0	0	0	0.000950527	0.000136648
Proteobacteria: Rhodocyclaceae: Aromatoleum anaerobium	Aromatoleum anaerobium_&_182180	17100	0.594448	53	0	0	0	6.52568e-05	0.00016609
Proteobacteria: Enterobacteriaceae: Buttiauxella izardii	Buttiauxella izardii_&_82991	16903	0.789798	33	0	0	0	8.46707e-05	8.64194e-05
Proteobacteria: Myxococcaceae: Pyxidicoccus fallax	Pyxidicoccus fallax_&_394095	15340	0.0138306	45	0	0	0	0.00106282	0.000231972
Proteobacteria: Enterobacteriaceae: Enterobacter hormaechei	Enterobacter hormaechei_&_158836	14598	0.0126846	127	0	0	0	1.35446	0.320818
Bacteroidetes: Rikenellaceae: Alistipes megaguti	Alistipes megaguti_&_2364787	17650	0.113177	41	0	0	0	0.0034502	0.000832004
Bacteroidetes: Prevotellaceae: Prevotella mizrahii	Prevotella mizrahii_&_2606637	16591	0.67281	22	0	0	0	0.000616843	0.000787532
Firmicutes: Peptoniphilaceae: Finegoldia magna	Finegoldia magna_&_1260	16008	0.250441	61	0	0	0	0.000440765	0.000953363
Proteobacteria: Yersiniaceae: Rahnella contaminans	Rahnella contaminans_&_2703882	15496	0.0141491	35	0	0	0	0.00156455	0.000758482
Firmicutes: Aerococcaceae: Abiotrophia defectiva	Abiotrophia defectiva_&_46125	17387	0.207152	31	0	0	0	4.29386e-05	0.000171142
Bacteroidetes: Bacteroidaceae: Bacteroides reticulotermitis	Bacteroides reticulotermitis_&_1133319	18103	0.0606276	73	0	0	0	0.000733693	0.00169973
Bacteroidetes: Rikenellaceae: Alistipes ihumii	Alistipes ihumii_&_1470347	17128	0.344162	18	0	0	0	3.37243e-05	5.5621e-05
Actinobacteria: Bifidobacteriaceae: Bifidobacterium phasiani	Bifidobacterium phasiani_&_2834431	18946	0.00173732	69	0	0	0	0.000456637	0.00181793
Actinobacteria: Atopobiaceae: Parolsenella massiliensis	Parolsenella massiliensis_&_1871022	18151	0.00480806	31	0	0	0	0.000231572	0.00031268
Firmicutes: Streptococcaceae: Streptococcus sanguinis	Streptococcus sanguinis_&_1305	14855	0.0519557	201	0.00708222	0.000492109	0	0.00133479	0.00205599
Actinobacteria: Propionibacteriaceae: Cutibacterium modestum	Cutibacterium modestum_&_2559073	17035	0.532346	23	0	0	0	0.000136506	7.66646e-05
Actinobacteria: Corynebacteriaceae: Corynebacterium simulans	Corynebacterium simulans_&_146827	16605	0.697426	22	0	0	0	0.00121927	0.000181559
Proteobacteria: Erwiniaceae: Tatumella citrea	Tatumella citrea_&_53336	16993	0.631314	28	0	0	0	0.000203283	0.000176843
Proteobacteria: Erwiniaceae: Tatumella saanichensis	Tatumella saanichensis_&_480813	15362.5	0.00362533	30	0	0	0	0.000479908	0.000254802
Firmicutes: Streptococcaceae: Streptococcus orisratti	Streptococcus orisratti_&_114652	16191	0.492464	114	0	0	0	0.00149627	0.00301591
Bacteroidetes: Prevotellaceae: Prevotella marseillensis	Prevotella marseillensis_&_2479840	18077.5	0.0282092	48	0	0	0	0.000969363	0.00391881
Firmicutes: Erysipelotrichaceae: Faecalibacillus intestinalis	Faecalibacillus intestinalis_&_1982626	16603	0.693889	22	0	0	0	0.00106911	0.000526655
Firmicutes: Streptococcaceae: Streptococcus entericus	Streptococcus entericus_&_155680	17211	0.366801	31	0	0	0	5.6258e-05	0.000124223
Bacteroidetes: Muribaculaceae: Duncaniella freteri	Duncaniella freteri_&_2530391	17865	0.0512453	42	0	0	0	0.000426218	0.000328567
Firmicutes: Enterococcaceae: Enterococcus villorum	Enterococcus villorum_&_112904	16698.5	0.878669	26	0	0	0	0.00035112	0.00252246
Firmicutes: Lactobacillaceae: Lactobacillus gasseri	Lactobacillus gasseri_&_1596	17400	0.177061	28	0	0	0	0.000617889	0.0127524
Firmicutes: Enterococcaceae: Enterococcus florum	Enterococcus florum_&_2480627	16637	0.154091	1	0	0	0	7.90207e-05	0
Firmicutes: Streptococcaceae: Streptococcus canis	Streptococcus canis_&_1329	17370	0.397742	73	0	0	0	0.00104957	0.00125972
Proteobacteria: Hafniaceae: Edwardsiella piscicida	Edwardsiella piscicida_&_1263550	15169	0.0128155	57	0	0	0	0.00081015	0.000336718
Firmicutes: Lactobacillaceae: Lactobacillus paragasseri	Lactobacillus paragasseri_&_2107999	17530	0.0978364	27	0	0	0	0.000109646	0.000960174
Firmicutes: Staphylococcaceae: Staphylococcus debuckii	Staphylococcus debuckii_&_2044912	17621	0.214638	67	0	0	0	0.000194288	0.000247368
Firmicutes: Staphylococcaceae: Staphylococcus ureilyticus	Staphylococcus ureilyticus_&_94138	18158	0.0775735	95	0	0	0	0.000948417	0.000530199
Proteobacteria: Burkholderiaceae: Ralstonia pickettii	Ralstonia pickettii_&_329	15931	0.346895	136	0	0	0	0.00143894	0.00122701
Firmicutes: Veillonellaceae: Veillonella atypica	Veillonella atypica_&_39777	13081.5	0.00023148	220	0.191071	0.0144376	0.00024227	0.907698	0.291766
Firmicutes: Veillonellaceae: Veillonella caviae	Veillonella caviae_&_248316	13458	0.000357882	157	0.00656956	0.000456406	0	0.0245169	0.0165727
Actinobacteria: Coriobacteriaceae: Collinsella aerofaciens	Collinsella aerofaciens_&_74426	18824	0.00347422	71	0	0	0	0.123922	0.23783
Firmicutes: Enterococcaceae: Vagococcus teuberi	Vagococcus teuberi_&_519472	16958.5	0.393882	6	0	0	0	5.87262e-06	2.86038e-05
Firmicutes: Streptococcaceae: Streptococcus pharyngis	Streptococcus pharyngis_&_1562651	16602	0.755484	37	0	0	0	0.000666083	0.000832154
Proteobacteria: Pasteurellaceae: Haemophilus influenzae	Haemophilus influenzae_&_727	17318	0.559295	166	0	0	0	0.0632529	0.0481085
Proteobacteria: Hyphomicrobiaceae: Limoniibacter endophyticus	Limoniibacter endophyticus_&_1565040	16215	0.213154	25	0	0	0	0.00599471	0.00435746
Actinobacteria: Bifidobacteriaceae: Bifidobacterium felsineum	Bifidobacterium felsineum_&_2045440	18703	0.0132631	93	0	0	0	0.000907343	0.000591819
Firmicutes: Peptoniphilaceae: Lagierella massiliensis	Lagierella massiliensis_&_1689303	16951	0.502056	9	0	0	0	6.43022e-05	6.54872e-05
Proteobacteria: Pasteurellaceae: Aggregatibacter segnis	Aggregatibacter segnis_&_739	17123	0.710891	177	0	0	0	0.0363426	0.0298151
Proteobacteria: Pasteurellaceae: Haemophilus parahaemolyticus	Haemophilus parahaemolyticus_&_735	16840	0.936878	143	0	0	0	0.010906	0.00942026
Proteobacteria: Pasteurellaceae: Aggregatibacter kilianii	Aggregatibacter kilianii_&_2025884	17041	0.765084	148	0	0	0	0.0218208	0.0147705
Firmicutes: Streptococcaceae: Streptococcus ovis	Streptococcus ovis_&_82806	17135	0.527383	45	0	0	0	0.000417001	0.000406588
Proteobacteria: Pasteurellaceae: Pasteurella bettyae	Pasteurella bettyae_&_752	16855	0.926417	163	0	0	0	0.0483097	0.0466641
Proteobacteria: Pasteurellaceae: Haemophilus paraphrohaemolyticus	Haemophilus paraphrohaemolyticus_&_736	16662	0.911151	169	0	0	0	0.0481502	0.0387656
Proteobacteria: Pasteurellaceae: Haemophilus aegyptius	Haemophilus aegyptius_&_197575	16826	0.950805	160	0	0	0	0.0550719	0.0376139
Firmicutes: Streptococcaceae: Streptococcus loxodontisalivarius	Streptococcus loxodontisalivarius_&_1349415	16976	0.765368	69	0	0	0	0.000129961	0.000307898
Proteobacteria: Neisseriaceae: Neisseria perflava	Neisseria perflava_&_33053	18633.5	0.0392599	144	0	0	0	0.0204122	0.0204598
Firmicutes: Veillonellaceae: Veillonella tobetsuensis	Veillonella tobetsuensis_&_1110546	13446	0.000700244	197	0.0745726	0.00530491	0	0.155979	0.0709901
Firmicutes: Veillonellaceae: Veillonella denticariosi	Veillonella denticariosi_&_419208	13693.5	0.000972551	160	0.022939	0.00160272	0	0.0938118	0.0787076
Firmicutes: Staphylococcaceae: Staphylococcus caeli	Staphylococcus caeli_&_2201815	17349	0.460909	95	0	0	0	0.000447663	0.00106021
Proteobacteria: Pasteurellaceae: Aggregatibacter aphrophilus	Aggregatibacter aphrophilus_&_732	16624	0.874964	148	0	0	0	0.0234873	0.026685
Proteobacteria: : Saezia sanguinis	Saezia sanguinis_&_1965230	16415	0.673786	113	0	0	0	0.00258494	0.00246397
Proteobacteria: Myxococcaceae: Corallococcus terminator	Corallococcus terminator_&_2316733	15489	0.101675	93	0	0	0	0.000869115	0.000654098
Firmicutes: Veillonellaceae: Colibacter massiliensis	Colibacter massiliensis_&_1852379	14489	0.00104889	69	0	0	0	0.000763403	0.000342907
Proteobacteria: Pasteurellaceae: Rodentibacter pneumotropicus	Rodentibacter pneumotropicus_&_758	16515.5	0.743972	90	0	0	0	0.0034721	0.00262571
Actinobacteria: Bifidobacteriaceae: Bifidobacterium colobi	Bifidobacterium colobi_&_2809026	18438	0.0374086	100	0	0	0	0.000718599	0.00156183
Proteobacteria: Erwiniaceae: Erwinia endophytica	Erwinia endophytica_&_1563158	16016	0.211835	49	0	0	0	0.000448657	0.000366343
Firmicutes: Staphylococcaceae: Staphylococcus schweitzeri	Staphylococcus schweitzeri_&_1654388	17025	0.778083	147	0	0	0	0.00290352	0.00829535
Firmicutes: Lachnospiraceae: Eisenbergiella porci	Eisenbergiella porci_&_2652274	17112	0.541402	42	0	0	0	0.000585646	0.00104979
Firmicutes: Veillonellaceae: Megasphaera massiliensis	Megasphaera massiliensis_&_1232428	17147	0.384674	24	0	0	0	0.000215774	0.0727011
Actinobacteria: Propionibacteriaceae: Cutibacterium avidum	Cutibacterium avidum_&_33010	16452	0.625809	58	0	0	0	0.0217417	0.0115336
Actinobacteria: Bifidobacteriaceae: Bifidobacterium animalis	Bifidobacterium animalis_&_28025	12259.5	2.88811e-13	52	0	0	0	0.599537	0.000216421
Firmicutes: Enterococcaceae: Enterococcus saigonensis	Enterococcus saigonensis_&_1805431	17044	0.562312	29	0	0	0	0.000518696	0.000309542
Firmicutes: Streptococcaceae: Streptococcus uberis	Streptococcus uberis_&_1349	17088.5	0.212476	8	0	0	0	1.97068e-06	6.45117e-05
Firmicutes: Staphylococcaceae: Staphylococcus auricularis	Staphylococcus auricularis_&_29379	18702.5	0.0386156	162	0	0	0	0.000772139	0.000891793
Proteobacteria: Yersiniaceae: Serratia marcescens	Serratia marcescens_&_615	15726	0.0048573	17	0	0	0	0.00321702	0.000508798
Firmicutes: : Gemella bergeri	Gemella bergeri_&_84136	16032	0.0592678	19	0	0	0	5.81241e-05	2.75202e-05
Actinobacteria: Lawsonellaceae: Lawsonella clevelandensis	Lawsonella clevelandensis_&_1528099	17664	0.00785979	14	0	0	0	0	4.5014e-05
Bacteroidetes: Prevotellaceae: Prevotella pallens	Prevotella pallens_&_60133	16635	0.467636	4	0	0	0	1.22085e-05	1.59495e-05
Cyanobacteria: Aphanizomenonaceae: Cuspidothrix issatschenkoi	Cuspidothrix issatschenkoi_&_230752	18284.5	0.123801	202	-0.00487659	0	0.000338591	0.00504508	0.00390317
Actinobacteria: Bifidobacteriaceae: Bifidobacterium hapali	Bifidobacterium hapali_&_1630172	18409	0.0100678	56	0	0	0	0.00104961	0.000278995
Actinobacteria: Bifidobacteriaceae: Bifidobacterium goeldii	Bifidobacterium goeldii_&_2306975	18151	0.0338844	59	0	0	0	0.000609714	0.000173875
Proteobacteria: Rhodanobacteraceae: Rhodanobacter fulvus	Rhodanobacter fulvus_&_219571	17780.5	0.157048	74	0	0	0	0.000831777	0.000970782
Actinobacteria: Bifidobacteriaceae: Bifidobacterium eulemuris	Bifidobacterium eulemuris_&_1765219	17918	0.0539815	48	0	0	0	8.31091e-05	9.45056e-05
Actinobacteria: Actinomycetaceae: Schaalia odontolytica	Schaalia odontolytica_&_1660	15084	0.0674434	153	0	0	0	0.0155436	0.0117991
Deinococcus-Thermus: Deinococcaceae: Deinococcus alpinitundrae	Deinococcus alpinitundrae_&_468913	16712	0.928975	53	0	0	0	0.000118333	0.00031634
Proteobacteria: Neisseriaceae: Neisseria polysaccharea	Neisseria polysaccharea_&_489	16853	0.89026	51	0	0	0	0.000362359	0.000795159
Proteobacteria: Neisseriaceae: Neisseria lactamica	Neisseria lactamica_&_486	17085	0.541391	35	0	0	0	0.000748301	0.000529956
Firmicutes: Streptococcaceae: Streptococcus lutetiensis	Streptococcus lutetiensis_&_150055	15667.5	0.249432	176	0	0	0	0.00973498	0.0121659
Firmicutes: Staphylococcaceae: Staphylococcus nepalensis	Staphylococcus nepalensis_&_214473	18790	0.0292416	157	0	0	0	0.000724639	0.000864856
Firmicutes: Streptococcaceae: Lactococcus piscium	Lactococcus piscium_&_1364	16814	0.907109	19	0	0	0	0.000361897	0.000257429
Firmicutes: Streptococcaceae: Streptococcus cristatus	Streptococcus cristatus_&_45634	16642	0.902003	247	0.00130677	0.0005503	0.000459265	0.00298121	0.00469001
Actinobacteria: Micrococcaceae: Rothia amarae	Rothia amarae_&_169480	17088	0.116757	5	0	0	0	0	1.0975e-05
Firmicutes: Streptococcaceae: Streptococcus suis	Streptococcus suis_&_1307	15475	0.0897483	87	0	0	0	0.00137647	0.000541502
Firmicutes: Enterococcaceae: Enterococcus massiliensis	Enterococcus massiliensis_&_1640685	14753.5	0.00397933	70	0	0	0	0.00294516	0.00165159
Firmicutes: Streptococcaceae: Streptococcus catagoni	Streptococcus catagoni_&_2654874	17084	0.292624	11	0	0	0	3.76616e-06	1.36298e-05
Firmicutes: Streptococcaceae: Streptococcus merionis	Streptococcus merionis_&_400065	16469	0.578914	38	0	0	0	0.000429558	0.000739752
Firmicutes: Vallitaleaceae: Vallitalea guaymasensis	Vallitalea guaymasensis_&_1185412	16700.5	0.604407	2	0	0	0	3.61467e-06	1.20099e-06
Firmicutes: Staphylococcaceae: Staphylococcus cornubiensis	Staphylococcus cornubiensis_&_1986155	18423	0.0391528	100	0	0	0	0.000513652	0.000755994
Firmicutes: Peptostreptococcaceae: Paeniclostridium sordellii	Paeniclostridium sordellii_&_1505	15719	0.0045786	17	0	0	0	0.00119775	0.00124029
Proteobacteria: Neisseriaceae: Neisseria cinerea	Neisseria cinerea_&_483	17473	0.433283	141	0	0	0	0.00860813	0.00698922
Actinobacteria: Corynebacteriaceae: Corynebacterium pseudodiphtheriticum	Corynebacterium pseudodiphtheriticum_&_37637	18296	0.00246641	33	0	0	0	6.7921e-05	0.000548229
Proteobacteria: Oceanospirillaceae: Marinobacterium nitratireducens	Marinobacterium nitratireducens_&_518897	20626.5	0.000185735	276	-0.0172949	0.00042202	0.00163311	0.0170714	0.0223454
Firmicutes: Streptococcaceae: Streptococcus anginosus	Streptococcus anginosus_&_1328	14790	0.0386734	177	0.00873961	0.000607622	0	0.00838788	0.033181
Firmicutes: Streptococcaceae: Streptococcus infantarius	Streptococcus infantarius_&_102684	15370	0.167569	236	0.00831348	0.00118133	0.000599954	0.0134427	0.0150572
Firmicutes: Streptococcaceae: Streptococcus alactolyticus	Streptococcus alactolyticus_&_29389	15694	0.266069	184	0.000539185	3.73805e-05	0	0.00331401	0.00283902
Firmicutes: Lachnospiraceae: Mediterraneibacter massiliensis	Mediterraneibacter massiliensis_&_1720300	16858	0.867843	38	0	0	0	0.000626468	0.00103712
Proteobacteria: Burkholderiaceae: Ralstonia mannitolilytica	Ralstonia mannitolilytica_&_105219	15375	0.0527779	75	0	0	0	0.000726522	0.000507165
Proteobacteria: Pasteurellaceae: Actinobacillus ureae	Actinobacillus ureae_&_723	16747.5	0.98025	102	0	0	0	0.00229352	0.00346332
Firmicutes: Streptococcaceae: Streptococcus agalactiae	Streptococcus agalactiae_&_1311	17743	0.210342	92	0	0	0	0.00572857	0.0319467
Proteobacteria: Neisseriaceae: Simonsiella muelleri	Simonsiella muelleri_&_72	17389	0.393074	77	0	0	0	0.000425005	0.000569484
Proteobacteria: Burkholderiaceae: Paraburkholderia ferrariae	Paraburkholderia ferrariae_&_386056	15155	0.0691643	135	0	0	0	0.000564896	0.000597059
Firmicutes: Streptococcaceae: Streptococcus urinalis	Streptococcus urinalis_&_149016	18680	0.0179789	102	0	0	0	0.00322886	0.092035
Proteobacteria: Pasteurellaceae: Pasteurella langaaensis	Pasteurella langaaensis_&_756	16019.5	0.315132	82	0	0	0	0.000795362	0.0010602
Proteobacteria: Burkholderiaceae: Ralstonia insidiosa	Ralstonia insidiosa_&_190721	15445	0.150088	152	0	0	0	0.00113055	0.000999784
Firmicutes: Streptococcaceae: Streptococcus ruminantium	Streptococcus ruminantium_&_1917441	17582	0.247451	71	0	0	0	0.00097225	0.000847405
Firmicutes: Streptococcaceae: Streptococcus constellatus	Streptococcus constellatus_&_76860	17822	0.166671	87	0	0	0	0.000834219	0.00269179
Firmicutes: Staphylococcaceae: Staphylococcus chromogenes	Staphylococcus chromogenes_&_46126	18743	0.0180228	112	0	0	0	0.000905596	0.000697364
Firmicutes: Streptococcaceae: Streptococcus periodonticum	Streptococcus periodonticum_&_2490633	18276	0.0592723	99	0	0	0	0.00301516	0.0113782
Firmicutes: Streptococcaceae: Streptococcus hyovaginalis	Streptococcus hyovaginalis_&_149015	17627	0.199929	63	0	0	0	0.00140662	0.000771782
Proteobacteria: Pasteurellaceae: Lonepinella koalarum	Lonepinella koalarum_&_53417	16229.5	0.348767	44	0	0	0	0.000111676	7.82146e-05
Proteobacteria: Pasteurellaceae: Actinobacillus vicugnae	Actinobacillus vicugnae_&_2573093	16043.5	0.0832302	22	0	0	0	3.78328e-05	2.86358e-05
Proteobacteria: Pasteurellaceae: Mannheimia bovis	Mannheimia bovis_&_2770636	15682	0.0109779	23	0	0	0	0.000135732	3.65334e-05
Proteobacteria: Neisseriaceae: Neisseria bergeri	Neisseria bergeri_&_1906581	17006	0.755209	87	0	0	0	0.00143907	0.00186135
Proteobacteria: Neisseriaceae: Neisseria mucosa	Neisseria mucosa_&_488	16476.5	0.730517	116	0	0	0	0.00167488	0.00156883
Proteobacteria: Pseudomonadaceae: Pseudomonas fulva	Pseudomonas fulva_&_47880	16960	0.226052	3	0	0	0	0	5.80518e-05
Proteobacteria: Neisseriaceae: Eikenella halliae	Eikenella halliae_&_1795832	16524.5	0.725153	68	0	0	0	0.00172487	0.00130409
Firmicutes: Enterococcaceae: Enterococcus pallens	Enterococcus pallens_&_160454	16827.5	0.746375	4	0	0	0	8.73546e-06	4.39641e-06
Firmicutes: Erysipelotrichaceae: Solobacterium moorei	Solobacterium moorei_&_102148	16884	0.79831	26	0	0	0	0.000132154	0.000505602
Proteobacteria: Pasteurellaceae: [Haemophilus] ducreyi	[Haemophilus] ducreyi_&_730	16442	0.31667	13	0	0	0	1.43841e-05	1.11586e-05
Firmicutes: Streptococcaceae: Streptococcus ferus	Streptococcus ferus_&_1345	16806	0.958835	77	0	0	0	0.0011437	0.000909464
Actinobacteria: Bifidobacteriaceae: Bifidobacterium canis	Bifidobacterium canis_&_2610880	17825.5	0.0336197	32	0	0	0	0.000202378	0.00156899
Bacteroidetes: Bacteroidaceae: Phocaeicola salanitronis	Phocaeicola salanitronis_&_376805	19593.5	0.00148981	136	0	0	0	0.00436642	0.0174639
Firmicutes: Oscillospiraceae: Vescimonas fastidiosa	Vescimonas fastidiosa_&_2714353	17279	0.304834	32	0	0	0	0.00021311	0.000621188
Bacteroidetes: Bacteroidaceae: Bacteroides togonis	Bacteroides togonis_&_1917883	19770	0.000493504	123	0	0	0	0.00515712	0.0130015
Proteobacteria: Pasteurellaceae: Muribacter muris	Muribacter muris_&_67855	16656	0.801628	25	0	0	0	2.67913e-05	0.000634285
Actinobacteria: Corynebacteriaceae: Corynebacterium heidelbergense	Corynebacterium heidelbergense_&_2055947	17028	0.534678	22	0	0	0	6.15075e-05	0.000107177
Proteobacteria: Morganellaceae: Photorhabdus thracensis	Photorhabdus thracensis_&_230089	16740	0.937064	15	0	0	0	0.000687178	0.000413949
Firmicutes: Staphylococcaceae: Staphylococcus simulans	Staphylococcus simulans_&_1286	16827	0.857183	13	0	0	0	1.30947e-05	2.38758e-05
Proteobacteria: Enterobacteriaceae: Citrobacter europaeus	Citrobacter europaeus_&_1914243	14805	0.021273	119	0	0	0	0.012104	0.00436053
Firmicutes: Clostridiaceae: Clostridium phoceensis	Clostridium phoceensis_&_1650661	17045.5	0.539982	26	0	0	0	0.000776543	0.000585869
Firmicutes: Staphylococcaceae: Staphylococcus cohnii	Staphylococcus cohnii_&_29382	18861	0.0288955	178	0	0	0	0.00113628	0.00249879
Firmicutes: Staphylococcaceae: Abyssicoccus albus	Abyssicoccus albus_&_1817405	19559.5	0.0042703	194	-0.00311955	0	0.000216465	0.00174165	0.00318343
Firmicutes: Streptococcaceae: Streptococcus porci	Streptococcus porci_&_502567	16459	0.62842	56	0	0	0	0.00249434	0.000847284
Firmicutes: Lachnospiraceae: Faecalicatena contorta	Faecalicatena contorta_&_39482	16896	0.619354	8	0	0	0	2.67645e-06	4.74849e-05
Firmicutes: Enterococcaceae: Enterococcus phoeniculicola	Enterococcus phoeniculicola_&_154621	16179.5	0.121805	18	0	0	0	2.77418e-05	9.15034e-05
Proteobacteria: Sphingomonadaceae: Sphingomonas pituitosa	Sphingomonas pituitosa_&_99597	16760	0.977992	9	0	0	0	5.34169e-06	5.64792e-06
Bacteroidetes: Porphyromonadaceae: Porphyromonas somerae	Porphyromonas somerae_&_322095	17210	0.174409	13	0	0	0	3.21086e-05	0.000187464
Proteobacteria: Morganellaceae: Photorhabdus noenieputensis	Photorhabdus noenieputensis_&_1208607	16633	0.575821	7	0	0	0	0.00013865	2.34065e-05
Proteobacteria: Pasteurellaceae: Rodentibacter heidelbergensis	Rodentibacter heidelbergensis_&_1908258	15773	0.086354	45	0	0	0	0.00042423	0.000277044
Proteobacteria: Pasteurellaceae: Rodentibacter rarus	Rodentibacter rarus_&_1908260	16235	0.399914	55	0	0	0	0.000879655	0.00095584
Firmicutes: Staphylococcaceae: Staphylococcus croceilyticus	Staphylococcus croceilyticus_&_319942	19127.5	0.0091209	144	0	0	0	0.000719792	0.000787688
Firmicutes: Clostridiaceae: Clostridium culturomicium	Clostridium culturomicium_&_1499683	15719	0.0045786	17	0	0	0	0.000125133	0.000244489
Proteobacteria: Pasteurellaceae: Mannheimia granulomatis	Mannheimia granulomatis_&_85402	16377	0.339552	21	0	0	0	3.48365e-05	4.00212e-05
Proteobacteria: Pasteurellaceae: Actinobacillus indolicus	Actinobacillus indolicus_&_51049	16536.5	0.632448	30	0	0	0	6.53835e-05	6.28212e-05
Proteobacteria: Pasteurellaceae: Otariodibacter oris	Otariodibacter oris_&_1032623	15937	0.0855149	30	0	0	0	7.69656e-05	3.71265e-05
Firmicutes: Carnobacteriaceae: Dolosigranulum pigrum	Dolosigranulum pigrum_&_29394	17336.5	0.239578	30	0	0	0	0.000304321	0.000174476
Firmicutes: Staphylococcaceae: Staphylococcus argenteus	Staphylococcus argenteus_&_985002	17787.5	0.303728	208	-0.00472835	0	0.000328282	0.00358248	0.00629501
Proteobacteria: Pasteurellaceae: Canicola haemoglobinophilus	Canicola haemoglobinophilus_&_733	16891.5	0.83664	48	0	0	0	0.000147572	0.0001372
Firmicutes: Staphylococcaceae: Staphylococcus devriesei	Staphylococcus devriesei_&_586733	19134	0.00851221	141	0	0	0	0.000832665	0.00223649
Firmicutes: Staphylococcaceae: Staphylococcus intermedius	Staphylococcus intermedius_&_1285	16618.5	0.851569	98	0	0	0	0.000510556	0.000736766
Proteobacteria: Pasteurellaceae: Cricetibacter osteomyelitidis	Cricetibacter osteomyelitidis_&_1521931	15606	0.0076381	24	0	0	0	6.9363e-05	5.27568e-05
Proteobacteria: Pasteurellaceae: Mannheimia haemolytica	Mannheimia haemolytica_&_75985	16310.5	0.252707	20	0	0	0	6.55413e-05	5.88967e-05
Proteobacteria: Pasteurellaceae: Avibacterium avium	Avibacterium avium_&_751	16421.5	0.335462	16	0	0	0	0.000100971	0.000190495
Firmicutes: Lachnospiraceae: Oribacterium sinus	Oribacterium sinus_&_237576	15088	0.0261198	85	0	0	0	0.0011166	0.00109656
Firmicutes: Streptococcaceae: Streptococcus phocae	Streptococcus phocae_&_119224	16825.5	0.842144	10	0	0	0	1.59231e-05	2.44477e-05
Firmicutes: Peptoniphilaceae: Peptoniphilus senegalensis	Peptoniphilus senegalensis_&_1465757	16223	0.244468	28	0	0	0	0.000524204	0.00213463
Actinobacteria: Nocardiaceae: Rhodococcus qingshengii	Rhodococcus qingshengii_&_334542	16357	0.534487	61	0	0	0	0.00725732	0.00852605
Firmicutes: Staphylococcaceae: Staphylococcus pseudintermedius	Staphylococcus pseudintermedius_&_283734	17178.5	0.456306	40	0	0	0	0.000177164	0.000154075
Proteobacteria: Neisseriaceae: Neisseria gonorrhoeae	Neisseria gonorrhoeae_&_485	17282	0.401769	51	0	0	0	0.0005468	0.000878077
Firmicutes: Eubacteriales Family XIII. Incertae Sedis: Mogibacterium pumilum	Mogibacterium pumilum_&_86332	16161.5	0.248298	36	0	0	0	0.000220473	0.000314162
Firmicutes: Lactobacillaceae: Limosilactobacillus pontis	Limosilactobacillus pontis_&_35787	16569	0.209535	3	0	0	0	2.86536e-05	3.08941e-06
Bacteroidetes: Prevotellaceae: Paraprevotella clara	Paraprevotella clara_&_454154	19688	0.000973952	134	0	0	0	0.00237608	0.004826
Bacteroidetes: Hymenobacteraceae: Hymenobacter wooponensis	Hymenobacter wooponensis_&_1525360	16950	0.657117	21	0	0	0	0.00789824	0.00277718
Firmicutes: Lachnospiraceae: Roseburia inulinivorans	Roseburia inulinivorans_&_360807	17166	0.508996	49	0	0	0	0.0116685	0.0011667
Bacteroidetes: Bacteroidaceae: Bacteroides caecimuris	Bacteroides caecimuris_&_1796613	19550	0.00288706	161	0	0	0	0.0401066	0.0587229
Proteobacteria: Enterobacteriaceae: Kosakonia arachidis	Kosakonia arachidis_&_551989	15703	0.0949376	56	0	0	0	0.000579468	0.000366496
Firmicutes: Peptostreptococcaceae: Clostridioides difficile	Clostridioides difficile_&_1496	14786	4.0838e-05	30	0	0	0	0.170297	0.074771
Bacteroidetes: Bacteroidaceae: Bacteroides zhangwenhongii	Bacteroides zhangwenhongii_&_2650157	19749	0.00110641	149	0	0	0	0.0422239	0.042525
Proteobacteria: Pasteurellaceae: Avibacterium paragallinarum	Avibacterium paragallinarum_&_728	16291.5	0.157694	14	0	0	0	0.000137597	2.54798e-05
Proteobacteria: Pectobacteriaceae: Lonsdalea britannica	Lonsdalea britannica_&_1082704	15939.5	0.149289	44	0	0	0	0.000492441	0.000330462
Bacteroidetes: Bacteroidaceae: Phocaeicola massiliensis	Phocaeicola massiliensis_&_204516	19509.5	0.00327106	160	0	0	0	0.0268785	0.123375
Firmicutes: : Gemella asaccharolytica	Gemella asaccharolytica_&_502393	16489	0.45139	17	0	0	0	0.000229749	9.11458e-05
Firmicutes: Streptococcaceae: Streptococcus criceti	Streptococcus criceti_&_1333	17288	0.303186	33	0	0	0	0.000207454	0.000201821
Firmicutes: Streptococcaceae: Streptococcus henryi	Streptococcus henryi_&_439219	16639	0.862344	81	0	0	0	0.00161113	0.00101974
Fusobacteria: Leptotrichiaceae: Caviibacter abscessus	Caviibacter abscessus_&_1766719	16822	0.823884	7	0	0	0	0.000203345	1.62224e-05
Bacteroidetes: Bacteroidaceae: Bacteroides thetaiotaomicron	Bacteroides thetaiotaomicron_&_818	19352	0.00628464	169	0	0	0	1.73386	0.991445
Firmicutes: Streptococcaceae: Streptococcus devriesei	Streptococcus devriesei_&_231233	16887	0.692644	11	0	0	0	1.40494e-05	2.34169e-05
Firmicutes: Peptostreptococcaceae: Peptacetobacter hiranonis	Peptacetobacter hiranonis_&_89152	16740	0.937064	15	0	0	0	0.000501775	4.61798e-05
Bacteroidetes: Bacteroidaceae: Bacteroides ndongoniae	Bacteroides ndongoniae_&_1903262	19478.5	0.0014262	118	0	0	0	0.00390553	0.00958447
Actinobacteria: Actinomycetaceae: Schaalia turicensis	Schaalia turicensis_&_131111	17247	0.33615	32	0	0	0	0.000424348	0.000674773
Proteobacteria: Pasteurellaceae: Spirabiliibacterium falconis	Spirabiliibacterium falconis_&_572023	16110	0.0104145	8	0	0	0	1.48797e-05	2.00214e-06
Firmicutes: Lachnospiraceae: Lachnoanaerobaculum gingivalis	Lachnoanaerobaculum gingivalis_&_2490855	16206	0.507527	117	0	0	0	0.00296468	0.00211907
Firmicutes: Staphylococcaceae: Staphylococcus edaphicus	Staphylococcus edaphicus_&_1955013	17934	0.0444491	45	0	0	0	6.52531e-05	0.00021905
Actinobacteria: Catenulisporaceae: Catenulispora pinistramenti	Catenulispora pinistramenti_&_2705254	17143	0.41557	27	0	0	0	5.3242e-05	0.000107469
Proteobacteria: Pasteurellaceae: Mannheimia varigena	Mannheimia varigena_&_85404	16812.5	0.902516	16	0	0	0	3.75938e-05	3.13844e-05
Candidatus Saccharibacteria: Candidatus Nanogingivalaceae: Candidatus Nanogingivalis gingivitcus	Candidatus Nanogingivalis gingivitcus_&_2171992	16557	0.545573	15	0	0	0	0.00043751	3.62427e-05
Firmicutes: Streptococcaceae: Streptococcus chenjunshii	Streptococcus chenjunshii_&_2173853	15977	0.0375172	18	0	0	0	0.000148926	5.19944e-05
Firmicutes: Bacillaceae: Oceanobacillus piezotolerans	Oceanobacillus piezotolerans_&_2448030	17280	0.0462714	8	0	0	0	0	4.11722e-05
Firmicutes: Oscillospiraceae: Angelakisella massiliensis	Angelakisella massiliensis_&_1871018	16661.5	0.831278	32	0	0	0	0.000434901	0.000523689
Proteobacteria: Pseudomonadaceae: Pseudomonas alloputida	Pseudomonas alloputida_&_1940621	17151	0.272087	15	0	0	0	0.000296392	0.0010246
Actinobacteria: Micrococcaceae: Rothia dentocariosa	Rothia dentocariosa_&_2047	15346.5	0.00325917	30	0	0	0	0.000130326	4.47708e-05
Proteobacteria: Enterobacteriaceae: Enterobacter quasihormaechei	Enterobacter quasihormaechei_&_2529382	13887	8.67579e-05	79	0	0	0	0.0294792	0.0116447
Firmicutes: Streptococcaceae: Streptococcus ursoris	Streptococcus ursoris_&_648567	17102.5	0.403184	20	0	0	0	4.43932e-05	0.00100443
Firmicutes: Lachnospiraceae: Shuttleworthia satelles	Shuttleworthia satelles_&_177972	16952.5	0.556275	12	0	0	0	4.73355e-05	7.43946e-05
Proteobacteria: Rhodobacteraceae: Thermohalobaculum xanthum	Thermohalobaculum xanthum_&_2753746	16473	0.569858	35	0	0	0	0.000142076	0.000156692
Firmicutes: Streptococcaceae: Streptococcus hillyeri	Streptococcus hillyeri_&_2282420	17810.5	0.0527101	38	0	0	0	0.00929689	0.00273181
Firmicutes: Clostridiaceae: Clostridium thermobutyricum	Clostridium thermobutyricum_&_29372	15425	0.00618067	31	0	0	0	0.000281653	0.00138433
Firmicutes: Streptococcaceae: Streptococcus gallolyticus	Streptococcus gallolyticus_&_315405	17009	0.6382	34	0	0	0	0.000314743	0.00306863
Spirochaetes: Treponemataceae: Treponema phagedenis	Treponema phagedenis_&_162	16897	0.702895	14	0	0	0	1.4798e-05	8.12269e-05
Proteobacteria: Chromatiaceae: Lamprocystis purpurea	Lamprocystis purpurea_&_61598	16626	0.621034	10	0	0	0	0.000170188	7.43046e-05
Firmicutes: Streptococcaceae: Streptococcus macacae	Streptococcus macacae_&_1339	16502	0.472791	17	0	0	0	4.11984e-05	2.97573e-05
Proteobacteria: Pasteurellaceae: Actinobacillus porcitonsillarum	Actinobacillus porcitonsillarum_&_189834	16145	0.175972	27	0	0	0	0.000505987	0.000390069
Firmicutes: Streptococcaceae: Streptococcus plurextorum	Streptococcus plurextorum_&_456876	17068	0.648138	60	0	0	0	0.000276571	0.000203819
Proteobacteria: Pasteurellaceae: Actinobacillus minor	Actinobacillus minor_&_51047	16870	0.799466	20	0	0	0	3.89641e-05	4.22192e-05
Firmicutes: Clostridiaceae: Paraclostridium dentum	Paraclostridium dentum_&_2662455	16041.5	0.0111947	10	0	0	0	8.15341e-05	1.51112e-05
Proteobacteria: Erwiniaceae: Pantoea brenneri	Pantoea brenneri_&_472694	15204.5	0.0271292	72	0	0	0	0.00308328	0.0295565
Firmicutes: Peptostreptococcaceae: Romboutsia lituseburensis	Romboutsia lituseburensis_&_1537	15786	0.000306103	9	0	0	0	0.000175843	1.95411e-05
Firmicutes: Streptococcaceae: Streptococcus zalophi	Streptococcus zalophi_&_640031	16958.5	0.393882	6	0	0	0	1.97738e-06	6.21067e-06
Firmicutes: Veillonellaceae: Veillonella rodentium	Veillonella rodentium_&_248315	13974	0.00303956	167	0.0139642	0.000972627	0	0.095357	0.0796008
Proteobacteria: Neisseriaceae: Neisseria macacae	Neisseria macacae_&_496	16970.5	0.803895	104	0	0	0	0.00201975	0.00165479
Proteobacteria: Pasteurellaceae: Rodentibacter ratti	Rodentibacter ratti_&_1906745	15718	0.102245	57	0	0	0	0.000560995	0.000446288
Firmicutes: Veillonellaceae: Megasphaera hutchinsoni	Megasphaera hutchinsoni_&_1588748	16758	0.972126	9	0	0	0	3.97658e-05	3.87612e-05
Proteobacteria: Cardiobacteriaceae: Suttonella ornithocola	Suttonella ornithocola_&_279832	16569	0.209535	3	0	0	0	3.65486e-06	5.6322e-07
Firmicutes: Streptococcaceae: Streptococcus himalayensis	Streptococcus himalayensis_&_1888195	16880	0.835775	38	0	0	0	0.000270468	0.000539149
Firmicutes: Peptostreptococcaceae: Clostridioides mangenotii	Clostridioides mangenotii_&_1540	16439.5	0.0721754	4	0	0	0	2.07586e-05	6.1645e-06
Firmicutes: Bacillaceae: Virgibacillus indicus	Virgibacillus indicus_&_2024554	16827.5	0.746375	4	0	0	0	2.29681e-05	1.03574e-05
Bacteroidetes: Barnesiellaceae: Barnesiella viscericola	Barnesiella viscericola_&_397865	18636	0.0185714	97	0	0	0	0.00236718	0.00257416
Firmicutes: Clostridiaceae: Clostridium acidisoli	Clostridium acidisoli_&_91624	16437.5	0.0704551	4	0	0	0	1.89561e-05	4.12654e-07
Proteobacteria: Moraxellaceae: Acinetobacter equi	Acinetobacter equi_&_1324350	16700.5	0.604407	2	0	0	0	5.93215e-06	2.22403e-06
Proteobacteria: Pseudoalteromonadaceae: Flocculibacter collagenilyticus	Flocculibacter collagenilyticus_&_2744479	16700.5	0.604407	2	0	0	0	2.52497e-05	9.62971e-06
Firmicutes: Lactobacillaceae: Companilactobacillus hulinensis	Companilactobacillus hulinensis_&_2486007	16700.5	0.604407	2	0	0	0	4.56319e-06	1.15021e-06
Cyanobacteria: Leptolyngbyaceae: Leptolyngbya valderiana	Leptolyngbya valderiana_&_322865	16701.5	0.609812	2	0	0	0	4.80351e-06	3.76973e-06
Firmicutes: Peptostreptococcaceae: Terrisporobacter glycolicus	Terrisporobacter glycolicus_&_36841	16106	0.00995639	8	0	0	0	0.000117475	2.13762e-06
Firmicutes: Peptoniphilaceae: Anaerococcus marasmi	Anaerococcus marasmi_&_2057797	16567.5	0.598699	18	0	0	0	0.000112255	0.00032456
Firmicutes: Lachnospiraceae: Dorea longicatena	Dorea longicatena_&_88431	16923.5	0.767772	36	0	0	0	0.000604858	0.000461593
Firmicutes: Enterococcaceae: Enterococcus dispar	Enterococcus dispar_&_44009	15946	0.156593	45	0	0	0	0.00147388	0.000392383
Bacteroidetes: Tannerellaceae: Parabacteroides timonensis	Parabacteroides timonensis_&_1871013	19003	0.0110207	131	0	0	0	0.00318239	0.0100887
Proteobacteria: Zoogloeaceae: Azoarcus taiwanensis	Azoarcus taiwanensis_&_666964	16613	0.691944	19	0	0	0	5.43938e-05	4.47273e-05
Cyanobacteria: Calotrichaceae: Calothrix elsteri	Calothrix elsteri_&_1247191	16891	0.547578	5	0	0	0	1.69167e-05	1.01298e-05
Bacteroidetes: Prevotellaceae: Prevotella stercorea	Prevotella stercorea_&_363265	17669	0.175918	62	0	0	0	0.00972159	0.00532129
Firmicutes: Veillonellaceae: Veillonella montpellierensis	Veillonella montpellierensis_&_187328	15333	0.0798552	106	0	0	0	0.00200351	0.00221052
Firmicutes: Bacillaceae: Salimicrobium flavidum	Salimicrobium flavidum_&_570947	16506	0.0431728	2	0	0	0	0.000132946	0
Proteobacteria: Erwiniaceae: Erwinia aphidicola	Erwinia aphidicola_&_68334	16701	0.824456	11	0	0	0	6.86088e-06	3.85457e-05
Proteobacteria: Yersiniaceae: Serratia proteamaculans	Serratia proteamaculans_&_28151	16506	0.0431728	2	0	0	0	6.39046e-05	0
Actinobacteria: Bifidobacteriaceae: Bifidobacterium tsurumiense	Bifidobacterium tsurumiense_&_356829	17596.5	0.0475829	22	0	0	0	7.95836e-06	4.23114e-05
Actinobacteria: Bifidobacteriaceae: Bifidobacterium simiiventris	Bifidobacterium simiiventris_&_2834434	17732.5	0.186795	78	0	0	0	0.000549395	0.00102416
Bacteroidetes: Bacteroidaceae: Bacteroides eggerthii	Bacteroides eggerthii_&_28111	18122	0.116137	123	0	0	0	0.0098172	0.193564
Bacteroidetes: Porphyromonadaceae: Sanguibacteroides justesenii	Sanguibacteroides justesenii_&_1547597	18079	0.065408	73	0	0	0	0.00647877	0.00331056
Proteobacteria: Pasteurellaceae: Rodentibacter heylii	Rodentibacter heylii_&_1906744	16248	0.460162	71	0	0	0	0.000974588	0.00103501
Bacteroidetes: Barnesiellaceae: Coprobacter secundus	Coprobacter secundus_&_1501392	19533.5	0.00144884	126	0	0	0	0.00266922	0.00640739
Proteobacteria: Pasteurellaceae: Actinobacillus porcinus	Actinobacillus porcinus_&_51048	16035.5	0.235907	52	0	0	0	0.000467372	0.000339163
Actinobacteria: Eggerthellaceae: Eggerthella guodeyinii	Eggerthella guodeyinii_&_2690837	17628	0.160488	51	0	0	0	0.000489478	0.000684058
Actinobacteria: Bifidobacteriaceae: Bifidobacterium simiarum	Bifidobacterium simiarum_&_2045441	17670	0.0975933	39	0	0	0	0.000573425	0.000383873
Bacteroidetes: Bacteroidaceae: Bacteroides caecicola	Bacteroides caecicola_&_1462569	19656	0.000480539	109	0	0	0	0.00362654	0.00387818
Proteobacteria: Pasteurellaceae: Bibersteinia trehalosi	Bibersteinia trehalosi_&_47735	16099	0.117268	23	0	0	0	5.08582e-05	4.90693e-05
Firmicutes: Peptostreptococcaceae: Romboutsia hominis	Romboutsia hominis_&_1507512	15083.5	0.00019476	26	0	0	0	0.0272271	0.000163208
Proteobacteria: Neisseriaceae: Kingella denitrificans	Kingella denitrificans_&_502	16363	0.567422	72	0	0	0	0.000700189	0.00048001
Proteobacteria: Pasteurellaceae: Rodentibacter myodis	Rodentibacter myodis_&_1907939	15888.5	0.2088	70	0	0	0	0.000424646	0.000335442
Proteobacteria: Pasteurellaceae: Rodentibacter haemolyticus	Rodentibacter haemolyticus_&_2778911	15908	0.224329	72	0	0	0	0.000462549	0.000382911
Firmicutes: Lactobacillaceae: Ligilactobacillus ruminis	Ligilactobacillus ruminis_&_1623	17014	0.391031	10	0	0	0	7.05529e-05	0.000603624
Bacteroidetes: Prevotellaceae: Prevotella salivae	Prevotella salivae_&_228604	16887	0.644296	8	0	0	0	7.06327e-05	3.81086e-05
Bacteroidetes: Porphyromonadaceae: Porphyromonas asaccharolytica	Porphyromonas asaccharolytica_&_28123	16955.5	0.401393	6	0	0	0	4.97349e-06	5.78451e-05
Firmicutes: Oscillospiraceae: Agathobaculum desmolans	Agathobaculum desmolans_&_39484	17009	0.537389	19	0	0	0	0.000215494	0.000295747
Firmicutes: : Ndongobacter massiliensis	Ndongobacter massiliensis_&_1871025	16960	0.226052	3	0	0	0	0	3.49214e-06
Firmicutes: Clostridiaceae: Clostridium nigeriense	Clostridium nigeriense_&_1805470	14651	1.58438e-05	31	0	0	0	0.00093181	0.00025236
Actinobacteria: Bifidobacteriaceae: Bifidobacterium thermacidophilum	Bifidobacterium thermacidophilum_&_246618	18773.5	0.000616466	46	0	0	0	4.28945e-05	0.00125245
Firmicutes: Peptostreptococcaceae: Romboutsia maritimum	Romboutsia maritimum_&_2020948	15115.5	0.000257262	26	0	0	0	0.00110147	0.000132666
Bacteroidetes: Porphyromonadaceae: Macellibacteroides fermentans	Macellibacteroides fermentans_&_879969	16765	0.987391	3	0	0	0	2.73274e-05	2.57699e-05
Bacteroidetes: Rikenellaceae: Alistipes indistinctus	Alistipes indistinctus_&_626932	18480	0.00960175	61	0	0	0	0.00138194	0.00360625
Firmicutes: Bacillaceae: Pontibacillus litoralis	Pontibacillus litoralis_&_516703	17343	0.291094	39	0	0	0	0.000540044	0.000650276
Firmicutes: Peptoniphilaceae: Parvimonas parva	Parvimonas parva_&_2769485	16811	0.923708	25	0	0	0	0.000236234	0.00117043
Bacteroidetes: Prevotellaceae: Alloprevotella tannerae	Alloprevotella tannerae_&_76122	18005	0.0262823	41	0	0	0	0.000849406	0.00145745
Firmicutes: Lactobacillaceae: Leuconostoc holzapfelii	Leuconostoc holzapfelii_&_434464	16461	0.604073	47	0	0	0	0.00105922	0.000624319
Firmicutes: Eubacteriales Family XIII. Incertae Sedis: Mogibacterium diversum	Mogibacterium diversum_&_114527	17007	0.463138	13	0	0	0	3.1891e-05	4.83624e-05
Proteobacteria: Vibrionaceae: Vibrio kanaloae	Vibrio kanaloae_&_170673	16832	0.487994	1	0	0	0	0	8.62106e-06
Proteobacteria: Enterobacteriaceae: Enterobacter huaxiensis	Enterobacter huaxiensis_&_2494702	14518	0.00165828	74	0	0	0	0.00605988	0.00177222
Bacteroidetes: Rikenellaceae: Alistipes onderdonkii	Alistipes onderdonkii_&_328813	17731.5	0.0868827	42	0	0	0	0.0101192	0.199649
Firmicutes: Streptococcaceae: Streptococcus downei	Streptococcus downei_&_1317	16412	0.613265	71	0	0	0	0.000897375	0.000512499
Actinobacteria: Coriobacteriaceae: Collinsella intestinalis	Collinsella intestinalis_&_147207	17863.5	0.0417678	38	0	0	0	0.000257455	0.0181
Firmicutes: Streptococcaceae: Streptococcus pseudoporcinus	Streptococcus pseudoporcinus_&_361101	17290.5	0.279787	30	0	0	0	0.00019692	0.00162542
Bacteroidetes: Tannerellaceae: Parabacteroides provencensis	Parabacteroides provencensis_&_1944636	17956	0.105648	79	0	0	0	0.000882268	0.00222235
Proteobacteria: Pectobacteriaceae: Dickeya aquatica	Dickeya aquatica_&_1401087	15866	0.0579644	29	0	0	0	0.000868324	0.000425725
Firmicutes: Staphylococcaceae: Staphylococcus equorum	Staphylococcus equorum_&_246432	16961	0.580453	15	0	0	0	2.48355e-05	0.00013557
Actinobacteria: Coriobacteriaceae: Senegalimassilia anaerobia	Senegalimassilia anaerobia_&_1473216	17869	0.0431427	39	0	0	0	0.00216636	0.00590865
Actinobacteria: Pseudonocardiaceae: Lentzea terrae	Lentzea terrae_&_2200761	16959.5	0.541354	12	0	0	0	1.44448e-05	0.000989507
Proteobacteria: Stappiaceae: Pseudovibrio stylochi	Pseudovibrio stylochi_&_1807766	15929	0.0825443	30	0	0	0	0.00156116	0.00024686
Firmicutes: Lachnospiraceae: Enterocloster citroniae	Enterocloster citroniae_&_358743	16958	0.680371	27	0	0	0	0.000750692	0.00919849
Firmicutes: Streptococcaceae: Lactococcus lactis	Lactococcus lactis_&_1358	14484.5	1.0608e-06	28	0	0	0	0.00672868	0.0030445
Bacteroidetes: Muribaculaceae: Duncaniella dubosii	Duncaniella dubosii_&_2518971	17667	0.142345	51	0	0	0	0.000474606	0.000706187
Proteobacteria: Pasteurellaceae: Actinobacillus pleuropneumoniae	Actinobacillus pleuropneumoniae_&_715	16296	0.11578	11	0	0	0	0.000119682	1.82879e-05
Bacteroidetes: Weeksellaceae: Chryseobacterium phosphatilyticum	Chryseobacterium phosphatilyticum_&_475075	17665	0.122115	45	0	0	0	0.000290565	0.000249097
Firmicutes: Selenomonadaceae: Anaerovibrio slackiae	Anaerovibrio slackiae_&_2652309	16634	0.578662	7	0	0	0	1.39907e-05	2.13485e-05
Firmicutes: Oscillospiraceae: Solibaculum mannosilyticum	Solibaculum mannosilyticum_&_2780922	16990	0.596139	22	0	0	0	0.00357685	0.0067778
Firmicutes: Eubacteriales Family XIII. Incertae Sedis: Hornefia porci	Hornefia porci_&_2652292	16225	0.130999	16	0	0	0	0.000760234	0.000280265
Proteobacteria: Enterobacteriaceae: Cronobacter sakazakii	Cronobacter sakazakii_&_28141	16578	0.711007	34	0	0	0	0.000748186	0.000334023
Proteobacteria: Erwiniaceae: Pantoea vagans	Pantoea vagans_&_470934	17042	0.606807	37	0	0	0	0.000263002	0.0131914
Proteobacteria: Erwiniaceae: Tatumella ptyseos	Tatumella ptyseos_&_82987	16958.5	0.543473	12	0	0	0	1.75367e-05	6.67322e-05
Firmicutes: Clostridiaceae: Hungatella hathewayi	Hungatella hathewayi_&_154046	17686	0.140606	53	0	0	0	0.00567002	0.333374
Proteobacteria: Yersiniaceae: Serratia ureilytica	Serratia ureilytica_&_300181	15203	0.00193022	33	0	0	0	0.0668681	0.00131156
Actinobacteria: Actinomycetaceae: Actinomyces bouchesdurhonensis	Actinomyces bouchesdurhonensis_&_1852361	16017.5	0.20023	46	0	0	0	0.00416045	0.00242424
Proteobacteria: Erwiniaceae: Kalamiella piersonii	Kalamiella piersonii_&_2364647	15549.5	0.0560422	56	0	0	0	0.00406783	0.00264265
Firmicutes: Enterococcaceae: Enterococcus canintestini	Enterococcus canintestini_&_317010	15654	0.0806763	56	0	0	0	0.00044744	0.00017808
Actinobacteria: Atopobiaceae: Atopobium massiliense	Atopobium massiliense_&_2094145	16955.5	0.401393	6	0	0	0	7.10869e-05	0.000107327
Firmicutes: Clostridiaceae: Clostridium butyricum	Clostridium butyricum_&_1492	15150.5	0.000346915	26	0	0	0	0.360719	0.195154
Firmicutes: Clostridiaceae: Hathewaya proteolytica	Hathewaya proteolytica_&_29365	15778.5	0.00156389	12	0	0	0	0.000191481	2.77216e-05
Firmicutes: Clostridiaceae: Clostridium sulfidigenes	Clostridium sulfidigenes_&_318464	15435	0.00439568	28	0	0	0	0.000928707	9.84969e-05
Proteobacteria: Enterobacteriaceae: Siccibacter turicensis	Siccibacter turicensis_&_357233	15352.5	0.00702366	36	0	0	0	0.000377398	6.51411e-05
Proteobacteria: Yersiniaceae: Rahnella aceris	Rahnella aceris_&_2703885	16657	0.791485	22	0	0	0	5.3514e-05	0.000328779
Firmicutes: Clostridiaceae: Clostridium aciditolerans	Clostridium aciditolerans_&_339861	15327	9.80795e-05	17	0	0	0	7.38644e-05	1.61739e-05
Proteobacteria: Pectobacteriaceae: Pectobacterium versatile	Pectobacterium versatile_&_2488639	16535.5	0.541547	18	0	0	0	0.00015562	0.000212061
Proteobacteria: Ectothiorhodospiraceae: Acidihalobacter aeolianus	Acidihalobacter aeolianus_&_2792603	16960	0.226052	3	0	0	0	0	0.000150616
Firmicutes: Eubacteriaceae: Eubacterium aggregans	Eubacterium aggregans_&_81409	16306	0.0234725	5	0	0	0	5.27057e-05	7.44866e-07
Firmicutes: Peptoniphilaceae: Peptoniphilus coxii	Peptoniphilus coxii_&_755172	17082.5	0.221175	8	0	0	0	1.17848e-05	3.28927e-05
Firmicutes: Enterococcaceae: Enterococcus asini	Enterococcus asini_&_57732	15357	0.00216723	27	0	0	0	0.000615928	0.000104272
Actinobacteria: Eggerthellaceae: Eggerthella lenta	Eggerthella lenta_&_84112	17790	0.172133	83	0	0	0	0.0217559	0.0333592
Firmicutes: Enterococcaceae: Enterococcus pseudoavium	Enterococcus pseudoavium_&_44007	16143.5	0.100596	18	0	0	0	0.00190362	8.48608e-05
Proteobacteria: Moraxellaceae: Acinetobacter septicus	Acinetobacter septicus_&_465797	16695	0.721896	5	0	0	0	9.9105e-05	1.30017e-05
Firmicutes: Peptoniphilaceae: Peptoniphilus pacaensis	Peptoniphilus pacaensis_&_1776390	16825.5	0.842144	10	0	0	0	0.000100308	0.000137993
Firmicutes: Gottschalkiaceae: Gottschalkia acidurici	Gottschalkia acidurici_&_1556	15331	2.00946e-05	14	0	0	0	8.96568e-05	1.46828e-05
Bacteroidetes: Bacteroidaceae: Bacteroides graminisolvens	Bacteroides graminisolvens_&_477666	17128	0.408987	24	0	0	0	7.25967e-05	0.000201995
Firmicutes: Peptoniphilaceae: Anaerococcus degeneri	Anaerococcus degeneri_&_361500	16826.5	0.871734	16	0	0	0	0.000108894	0.00147453
Firmicutes: Enterococcaceae: Enterococcus rotai	Enterococcus rotai_&_118060	16440	0.173087	7	0	0	0	9.16411e-06	6.2756e-06
Firmicutes: Paenibacillaceae: Paenibacillus albiflavus	Paenibacillus albiflavus_&_2545760	16571	0.214163	3	0	0	0	5.79376e-06	2.9134e-06
Bacteroidetes: Muribaculaceae: Paramuribaculum intestinale	Paramuribaculum intestinale_&_2094151	16817.5	0.906672	22	0	0	0	7.57853e-05	0.000265576
Firmicutes: Enterococcaceae: Enterococcus casseliflavus	Enterococcus casseliflavus_&_37734	16175.5	0.119289	18	0	0	0	0.000681072	0.000955753
Proteobacteria: Roseobacteraceae: Thalassococcus profundi	Thalassococcus profundi_&_2282382	17239	0.297901	26	0	0	0	0.00124268	0.00113272
Firmicutes: Enterococcaceae: Enterococcus silesiacus	Enterococcus silesiacus_&_332949	16619	0.722364	22	0	0	0	0.00011556	0.000113155
Firmicutes: Streptococcaceae: Streptococcus mutans	Streptococcus mutans_&_1309	16889	0.720591	14	0	0	0	1.91763e-05	2.90597e-05
Proteobacteria: Neisseriaceae: Neisseria meningitidis	Neisseria meningitidis_&_487	16825	0.908261	31	0	0	0	0.000200486	0.000304013
Bacteroidetes: Prevotellaceae: Prevotella fusca	Prevotella fusca_&_589436	17205	0.17934	13	0	0	0	8.41436e-05	0.000156504
Firmicutes: Streptococcaceae: Streptococcus parauberis	Streptococcus parauberis_&_1348	16488	0.648116	51	0	0	0	0.00061821	0.000418462
Bacteroidetes: Odoribacteraceae: Butyricimonas virosa	Butyricimonas virosa_&_544645	18994	0.00377386	89	0	0	0	0.0105526	0.00792491
Firmicutes: Enterococcaceae: Enterococcus lactis	Enterococcus lactis_&_357441	15622	0.0352896	39	0	0	0	0.149091	0.214876
Firmicutes: Aerococcaceae: Ignavigranum ruoffiae	Ignavigranum ruoffiae_&_89093	16759	0.969574	6	0	0	0	2.06013e-05	6.11409e-06
Firmicutes: Enterococcaceae: Enterococcus gilvus	Enterococcus gilvus_&_160453	16435	0.550167	41	0	0	0	0.00121541	0.000740133
Firmicutes: : Massilistercora timonensis	Massilistercora timonensis_&_2086584	16302.5	0.167519	14	0	0	0	0.000168282	7.93477e-05
Firmicutes: Enterococcaceae: Vagococcus vulneris	Vagococcus vulneris_&_1977869	16896	0.324189	2	0	0	0	0	8.92812e-06
Proteobacteria: Acetobacteraceae: Belnapia mucosa	Belnapia mucosa_&_2804532	17260	0.276858	26	0	0	0	4.25336e-05	4.55588e-05
Firmicutes: Streptococcaceae: Streptococcus ictaluri	Streptococcus ictaluri_&_380397	17255	0.281774	26	0	0	0	7.85413e-05	8.79427e-05
Bacteroidetes: Weeksellaceae: Candidatus Ornithobacterium hominis	Candidatus Ornithobacterium hominis_&_2497989	16766	0.992434	3	0	0	0	6.37167e-07	5.60068e-06
Proteobacteria: Rhodanobacteraceae: Rhodanobacter spathiphylli	Rhodanobacter spathiphylli_&_347483	18260	0.042124	79	0	0	0	0.00278333	0.00234045
Actinobacteria: Eggerthellaceae: Gordonibacter pamelaeae	Gordonibacter pamelaeae_&_471189	18279	0.00724318	42	0	0	0	0.00113826	0.000607766
Proteobacteria: Moraxellaceae: Moraxella nonliquefaciens	Moraxella nonliquefaciens_&_478	16300.5	0.1657	14	0	0	0	0.00108488	0.000275717
Firmicutes: Veillonellaceae: Megasphaera hexanoica	Megasphaera hexanoica_&_1675036	17280	0.0462714	8	0	0	0	0	0.000155863
Firmicutes: Lachnospiraceae: Bilifractor porci	Bilifractor porci_&_2606636	16600	0.705858	25	0	0	0	0.00109153	0.00109047
Bacteroidetes: Muribaculaceae: Sodaliphilus pleomorphus	Sodaliphilus pleomorphus_&_2606626	17774	0.0234712	25	0	0	0	0.000256882	0.000559615
Actinobacteria: Eggerthellaceae: Slackia piriformis	Slackia piriformis_&_626934	17344	0.0342802	9	0	0	0	0	0.000177716
Proteobacteria: Sutterellaceae: Duodenibacillus massiliensis	Duodenibacillus massiliensis_&_1852381	17084.5	0.218248	8	0	0	0	9.14572e-06	0.000319503
Proteobacteria: Erwiniaceae: Erwinia typographi	Erwinia typographi_&_371042	14729	0.00203779	61	0	0	0	0.0012134	0.000541576
Firmicutes: Erysipelotrichaceae: Massilicoli timonensis	Massilicoli timonensis_&_2015901	17140	0.286114	15	0	0	0	7.26063e-05	0.000153126
Firmicutes: Streptococcaceae: Streptococcus marimammalium	Streptococcus marimammalium_&_269666	16634	0.578662	7	0	0	0	1.8602e-05	3.20258e-05
Proteobacteria: Pasteurellaceae: Glaesserella australis	Glaesserella australis_&_2094024	15774.5	0.0397823	30	0	0	0	0.00054054	0.000407916
Proteobacteria: Chromobacteriaceae: Vogesella urethralis	Vogesella urethralis_&_2592656	15718	0.00862093	20	0	0	0	0.000151043	5.52708e-05
Bacteroidetes: Prevotellaceae: Prevotella ihumii	Prevotella ihumii_&_1917878	16938.5	0.654636	18	0	0	0	0.0016896	0.000247552
Proteobacteria: Pasteurellaceae: Frederiksenia canicola	Frederiksenia canicola_&_123824	16430.5	0.348185	16	0	0	0	2.04248e-05	1.81097e-05
Proteobacteria: Sutterellaceae: Sutterella wadsworthensis	Sutterella wadsworthensis_&_40545	18274	0.0036728	35	0	0	0	0.000715978	0.185497
Firmicutes: Peptoniphilaceae: Peptoniphilus lacydonensis	Peptoniphilus lacydonensis_&_1673725	16359	0.317759	21	0	0	0	0.000491378	0.000640167
Firmicutes: Lachnospiraceae: Kineothrix alysoides	Kineothrix alysoides_&_1469948	16571	0.214163	3	0	0	0	2.59392e-06	2.38568e-06
Firmicutes: Staphylococcaceae: Macrococcus bovicus	Macrococcus bovicus_&_69968	16884	0.700043	11	0	0	0	1.65589e-05	2.30741e-05
Proteobacteria: Erwiniaceae: Mixta calida	Mixta calida_&_665913	15248	0.0146721	53	0	0	0	0.0373523	0.000589588
Firmicutes: Bacillaceae: Bacillus benzoevorans	Bacillus benzoevorans_&_1456	16896	0.324189	2	0	0	0	0	1.25017e-05
Bacteroidetes: Prevotellaceae: Hallella seregens	Hallella seregens_&_52229	17534	0.0439774	18	0	0	0	3.88674e-05	0.00146479
Proteobacteria: Chromatiaceae: Candidatus Nitrosacidococcus tergens	Candidatus Nitrosacidococcus tergens_&_553981	16765	0.987391	3	0	0	0	1.82313e-06	1.63693e-06
Firmicutes: Clostridiaceae: Clostridium frigidicarnis	Clostridium frigidicarnis_&_84698	16032.5	0.0407524	16	0	0	0	0.000107066	2.37945e-05
Proteobacteria: Yersiniaceae: Gibbsiella quercinecans	Gibbsiella quercinecans_&_929813	15717	0.101919	57	0	0	0	0.000553908	0.000223654
Firmicutes: Enterococcaceae: Enterococcus mundtii	Enterococcus mundtii_&_53346	16074	0.197274	38	0	0	0	0.000627256	0.000364282
Firmicutes: Clostridiaceae: Clostridium aurantibutyricum	Clostridium aurantibutyricum_&_1551	16566.5	0.367078	6	0	0	0	0.000389523	0.00151388
Bacteroidetes: Bacteroidaceae: Bacteroides koreensis	Bacteroides koreensis_&_1912896	16496	0.290138	8	0	0	0	0.118013	0.0304009
Firmicutes: Lactobacillaceae: Dellaglioa algida	Dellaglioa algida_&_105612	16829	0.801296	7	0	0	0	1.03829e-05	8.19379e-05
Firmicutes: Streptococcaceae: Streptococcus panodentis	Streptococcus panodentis_&_1581472	16957	0.770788	58	0	0	0	0.000271955	0.000441817
Actinobacteria: Atopobiaceae: Parolsenella catena	Parolsenella catena_&_2003188	17835.5	0.0319765	32	0	0	0	0.000492258	0.00104758
Proteobacteria: Morganellaceae: Xenorhabdus budapestensis	Xenorhabdus budapestensis_&_290110	16827.5	0.746375	4	0	0	0	2.30128e-05	1.9406e-05
Proteobacteria: Erwiniaceae: Erwinia mallotivora	Erwinia mallotivora_&_69222	16299.5	0.164795	14	0	0	0	0.000274658	0.000405857
Proteobacteria: Pasteurellaceae: [Mannheimia] succiniciproducens	[Mannheimia] succiniciproducens_&_157673	16364	0.196951	12	0	0	0	5.05558e-05	2.12053e-05
Proteobacteria: Pectobacteriaceae: Brenneria rubrifaciens	Brenneria rubrifaciens_&_55213	17080	0.298786	11	0	0	0	0.000106569	0.000101488
Proteobacteria: Shewanellaceae: Shewanella fodinae	Shewanella fodinae_&_552357	16506	0.0431728	2	0	0	0	5.40595e-06	0
Bacteroidetes: Prevotellaceae: Prevotella disiens	Prevotella disiens_&_28130	17579.5	0.0523311	22	0	0	0	0.000396665	0.000556966
Firmicutes: Peptoniphilaceae: Helcococcus ovis	Helcococcus ovis_&_72026	16030.5	0.0402078	16	0	0	0	0.000320451	2.60019e-05
Proteobacteria: Morganellaceae: Xenorhabdus koppenhoeferi	Xenorhabdus koppenhoeferi_&_351659	16506	0.0431728	2	0	0	0	5.97112e-06	0
Proteobacteria: Pectobacteriaceae: Pectobacterium fontis	Pectobacterium fontis_&_2558042	16789.5	0.959927	22	0	0	0	0.000644519	0.000281908
Firmicutes: Streptococcaceae: Streptococcus castoreus	Streptococcus castoreus_&_254786	16806	0.956731	68	0	0	0	0.00267432	0.000541302
Firmicutes: Coprobacillaceae: Coprobacillus cateniformis	Coprobacillus cateniformis_&_100884	16711	0.917307	39	0	0	0	0.0130552	0.00696272
Proteobacteria: Enterobacteriaceae: Cedecea davisae	Cedecea davisae_&_158484	15925.5	0.172758	52	0	0	0	0.00263657	0.000417573
Proteobacteria: Pseudomonadaceae: Pseudomonas delhiensis	Pseudomonas delhiensis_&_366289	16700.5	0.604407	2	0	0	0	0.000189681	5.90166e-05
Firmicutes: Streptococcaceae: Streptococcus minor	Streptococcus minor_&_229549	17279	0.231643	23	0	0	0	2.02553e-05	9.39527e-05
Proteobacteria: Yersiniaceae: Chimaeribacter arupi	Chimaeribacter arupi_&_2060066	17149	0.161655	9	0	0	0	1.05105e-05	9.34916e-05
Firmicutes: Streptococcaceae: Streptococcus intermedius	Streptococcus intermedius_&_1338	16490	0.728437	99	0	0	0	0.000751468	0.0013459
Actinobacteria: Micromonosporaceae: Mangrovihabitans endophyticus	Mangrovihabitans endophyticus_&_1751298	17271	0.135823	14	0	0	0	5.72285e-05	0.000129301
Firmicutes: Streptococcaceae: Streptococcus pyogenes	Streptococcus pyogenes_&_1314	17333	0.427404	73	0	0	0	0.000984684	0.000941347
Firmicutes: Streptococcaceae: Streptococcus didelphis	Streptococcus didelphis_&_102886	17329	0.170431	21	0	0	0	4.98428e-05	8.91879e-05
[truncated: 1,905 more rows]

## Sheet: probiotics during pregnancy
Taxonomy	Taxon	W statistics	p-value	No of neonates	log2FC probiotics vs no probiotics	median probiotics	median no probiotics	mean probiotics	mean no probiotics
[truncated: 2,808 more rows]

[truncated: 2 more sheets: antibiotics during pregnancy, intrapartum antibiotics]
