# Supplementary material for: Metagenomics analysis of the neonatal intestinal resistome
Source: Front Pediatr. 2023 Jun 16;11:1169651. doi: 10.3389/fped.2023.1169651 (PMC10313230; doi:10.3389/fped.2023.1169651)
Supplement: Supplementary Table 6 — Bacteria and viruses identified with Bracken v2.6.2 [file Table6.xlsx]

## Sheet: Supplementary file 9
Species	TaxID	Taxonomy	P1	P2	P3	P4	P5	P6	P7	P8	P9	P10	P11	P12	P13	P14	P15	P16	P17	P18	P19	P20	P21	P22	P23	P24	P25	P26	P27	P28	P29	P30	P31	P32	P33	P34	P35	P36	P37	P38	P39	P40	P41	P42	P43	P44	P45	P46	P47
Streptococcus salivarius	1304	d__Bacteria|p__Firmicutes|c__Bacilli|o__Lactobacillales|f__Streptococcaceae|g__Streptococcus|s__Streptococcus salivarius	207	512224	121903	9671	630	75374	NA	175811	167499	105496	163833	13932	1335816	503362	160	92	52758	226	9356	171373	NA	1599015	54499	99	11460	770	20234	NA	3211	279	536	64	NA	45660	15983	1403	5396	8851	15733	NA	3986	9482	NA	233126	209998	3984658	NA
Staphylococcus epidermidis	1282	d__Bacteria|p__Firmicutes|c__Bacilli|o__Bacillales|f__Staphylococcaceae|g__Staphylococcus|s__Staphylococcus epidermidis	853923	1821	380758	25860	65684	419456	249	70626	44655	67258	11711	35097	1331313	20833	93	21490	510	28390	1195	8661	3130	1643332	299707	201	6019	NA	106515	30	NA	7027	144642	325	196	100862	64	154824	14	9561	167945	12	75379	21669	30240	34977	29247	15046	4853
Staphylococcus caledonicus	2741333	d__Bacteria|p__Firmicutes|c__Bacilli|o__Bacillales|f__Staphylococcaceae|g__Staphylococcus|s__Staphylococcus caledonicus	441	NA	53	NA	20	18	NA	17	22	NA	NA	NA	NA	NA	NA	NA	NA	NA	22	NA	NA	455	32	NA	NA	NA	32	NA	NA	NA	NA	NA	NA	19	NA	139	NA	NA	NA	NA	NA	14	NA	NA	NA	NA	NA
Streptococcus parasanguinis	1318	d__Bacteria|p__Firmicutes|c__Bacilli|o__Lactobacillales|f__Streptococcaceae|g__Streptococcus|s__Streptococcus parasanguinis	5008	21486	424	7434	55834	120	246	4818	2424	98588	26977	8893	8960	609371	671	13	8893	NA	95	1823	27	7947	403	79	707	605	68	NA	18	266	9973	NA	NA	36890	256	3441	745	1607	71	NA	14	4910	20	1080	1997	47531	NA
Streptococcus vestibularis	1343	d__Bacteria|p__Firmicutes|c__Bacilli|o__Lactobacillales|f__Streptococcaceae|g__Streptococcus|s__Streptococcus vestibularis	571	63871	24415	2428	744	5470	NA	3109070	32571	896344	32932	2056	238782	90119	2333	531	155868	38	1397	22787	NA	334252	900581	39	6685	8292	6041	NA	341	47	11673	16	NA	9023	3255	176	3677	639	3079	NA	1051	1874	NA	49697	39588	503882	NA
Streptococcus lactarius	684066	d__Bacteria|p__Firmicutes|c__Bacilli|o__Lactobacillales|f__Streptococcaceae|g__Streptococcus|s__Streptococcus lactarius	1009	3265	590	865	6020	94	26	677	1038	11639	4296	1063	4749	59240	84	13	1846	NA	31	406	NA	10501	991	22	118	90	71	NA	NA	66	1566	NA	NA	4226	65	364	94	292	58	NA	22	554	NA	1283	1422	19596	NA
Parabacteroides distasonis	823	d__Bacteria|p__Bacteroidetes|c__Bacteroidia|o__Bacteroidales|f__Tannerellaceae|g__Parabacteroides|s__Parabacteroides distasonis	NA	NA	NA	110895	NA	NA	20348	NA	NA	NA	NA	NA	NA	NA	1502	2058831	NA	NA	603	NA	3846883	3970	NA	NA	345	NA	2874	34648	NA	13751	NA	103446	NA	NA	NA	NA	NA	200097	NA	4636	2963535	3831	1027569	NA	NA	NA	NA
Haemophilus parainfluenzae	729	d__Bacteria|p__Proteobacteria|c__Gammaproteobacteria|o__Pasteurellales|f__Pasteurellaceae|g__Haemophilus|s__Haemophilus parainfluenzae	33943	3292	3165153	52978	198297	268	NA	164	111887	612260	2075	448	841175	312730	NA	1351	1242	68766	NA	698844	5624	845174	1260	95706	NA	NA	36	NA	50190	1530	35880	NA	198	234	186	4463830	NA	NA	64327	19	NA	NA	2755	2107	1129	63459	2897
Veillonella parvula	29466	d__Bacteria|p__Firmicutes|c__Negativicutes|o__Veillonellales|f__Veillonellaceae|g__Veillonella|s__Veillonella parvula	1989	2327	25243	55	356436	26581	27	NA	2194045	2939619	1518618	331	2668	1630	NA	NA	82296	64	NA	1934345	NA	23	2140034	1422	NA	48992	16	NA	426	NA	1520519	NA	NA	19311	NA	27746	NA	183	209442	36	NA	NA	1222	NA	32431	NA	29
Bacteroides fragilis	817	d__Bacteria|p__Bacteroidetes|c__Bacteroidia|o__Bacteroidales|f__Bacteroidaceae|g__Bacteroides|s__Bacteroides fragilis	NA	NA	NA	1839	NA	NA	169646	NA	23	NA	NA	NA	NA	NA	1234900	673240	NA	NA	324	NA	259	12	NA	NA	41	NA	1348	727	NA	12248	NA	NA	260	31	NA	361	NA	NA	11	26147	NA	NA	78	NA	NA	NA	NA
Escherichia coli	562	d__Bacteria|p__Proteobacteria|c__Gammaproteobacteria|o__Enterobacterales|f__Enterobacteriaceae|g__Escherichia|s__Escherichia coli	NA	NA	NA	NA	NA	NA	383342	NA	NA	NA	NA	2791529	NA	180	927699	1859729	137812	1656649	NA	NA	NA	NA	NA	47	1996800	52754	461543	922	NA	33912	NA	90442	NA	NA	NA	209	104243	272389	NA	5506	395641	9073	296250	414465	NA	NA	1522721
Bifidobacterium bifidum	1681	d__Bacteria|p__Actinobacteria|c__Actinomycetia|o__Bifidobacteriales|f__Bifidobacteriaceae|g__Bifidobacterium|s__Bifidobacterium bifidum	7512	NA	NA	4588	14	12908	42	NA	NA	NA	10	NA	NA	NA	778	NA	11458	NA	NA	NA	NA	NA	17	NA	462	NA	1228846	NA	NA	36	582	NA	NA	NA	NA	NA	NA	NA	NA	28	NA	472856	875	NA	5079	NA	NA
Bifidobacterium longum	216816	d__Bacteria|p__Actinobacteria|c__Actinomycetia|o__Bifidobacteriales|f__Bifidobacteriaceae|g__Bifidobacterium|s__Bifidobacterium longum	29817	NA	NA	555014	NA	2697269	66203	NA	NA	NA	NA	NA	NA	21	191336	NA	23433	12	NA	NA	NA	45	2370	NA	218054	NA	1742086	644	NA	2729	698208	NA	11970	NA	NA	NA	NA	NA	NA	2189	NA	2142801	8616	NA	1306	NA	13
Streptococcus shenyangsis	2589786	d__Bacteria|p__Firmicutes|c__Bacilli|o__Lactobacillales|f__Streptococcaceae|g__Streptococcus|s__Streptococcus shenyangsis	43314	28	2789	340	174	101	NA	5831	6325	793	2230	232	8043	2333	NA	1260	1589	41	71	1425	3312	1958	399	241	1055	30	546	NA	NA	50	5909	NA	NA	395	60	1460	NA	59	74	NA	175	472	31	1176	883	12036	435
Streptococcus pseudopneumoniae	257758	d__Bacteria|p__Firmicutes|c__Bacilli|o__Lactobacillales|f__Streptococcaceae|g__Streptococcus|s__Streptococcus pseudopneumoniae	9849	73	1171	158	142	79	NA	3967	2059	509	446	108	1631	674	NA	808	352	43	NA	953	769	2023	218	163	258	15	335	NA	NA	NA	3219	NA	NA	215	17	317	NA	45	25	NA	213	99	NA	227	359	5495	358
Streptococcus symci	2588991	d__Bacteria|p__Firmicutes|c__Bacilli|o__Lactobacillales|f__Streptococcaceae|g__Streptococcus|s__Streptococcus symci	8131	30	3203	85	75	190	NA	1817	1092	630	639	137	2674	3901	NA	579	464	NA	44	1126	696	2764	1034	380	216	NA	258	NA	NA	NA	1537	NA	NA	370	33	3008	NA	20	27	NA	109	496	NA	447	4015	18039	563
Streptococcus mitis	28037	d__Bacteria|p__Firmicutes|c__Bacilli|o__Lactobacillales|f__Streptococcaceae|g__Streptococcus|s__Streptococcus mitis	9934	38	2853	119	172	213	NA	3550	1865	602	866	187	3369	1349	NA	1016	368	44	32	2842	940	1275	710	755	322	17	470	NA	NA	NA	3134	NA	NA	726	35	579	NA	27	16	NA	293	153	29	223	1185	16201	2043
Streptococcus chosunense	2707003	d__Bacteria|p__Firmicutes|c__Bacilli|o__Lactobacillales|f__Streptococcaceae|g__Streptococcus|s__Streptococcus chosunense	7963	76	2264	158	355	122	NA	5495	1847	1615	413	151	1552	3123	NA	716	499	NA	30	876	726	803	1281	343	239	29	318	NA	NA	NA	1630	NA	NA	462	NA	710	NA	55	19	NA	140	175	NA	199	1391	10692	495
Streptococcus gwangjuense	1433513	d__Bacteria|p__Firmicutes|c__Bacilli|o__Lactobacillales|f__Streptococcaceae|g__Streptococcus|s__Streptococcus gwangjuense	8022	NA	3194	72	204	116	NA	3315	1119	417	554	138	1087	1654	NA	788	395	NA	25	1082	807	1679	1081	312	177	20	300	NA	NA	NA	2039	NA	NA	290	NA	970	NA	38	NA	NA	170	191	NA	189	1541	12764	493
Streptococcus pneumoniae	1313	d__Bacteria|p__Firmicutes|c__Bacilli|o__Lactobacillales|f__Streptococcaceae|g__Streptococcus|s__Streptococcus pneumoniae	7051	98	901	107	59	51	NA	1449	2920	91	396	54	1641	683	NA	523	188	NA	NA	613	665	1302	139	177	171	NA	179	NA	NA	NA	1633	NA	NA	187	NA	318	NA	NA	NA	NA	144	52	NA	299	307	5403	247
Shigella dysenteriae	622	d__Bacteria|p__Proteobacteria|c__Gammaproteobacteria|o__Enterobacterales|f__Enterobacteriaceae|g__Shigella|s__Shigella dysenteriae	NA	58	NA	NA	NA	NA	90669	NA	NA	NA	86	683356	NA	NA	317668	462145	52838	717195	NA	NA	691	NA	NA	NA	719116	3445	185571	359	NA	8364	NA	23147	NA	NA	520	126	29445	78253	2068	1487	217292	163	96439	103191	NA	NA	631709
Escherichia fergusonii	564	d__Bacteria|p__Proteobacteria|c__Gammaproteobacteria|o__Enterobacterales|f__Enterobacteriaceae|g__Escherichia|s__Escherichia fergusonii	NA	NA	NA	NA	50	NA	36814	NA	NA	NA	NA	368491	NA	NA	213019	166869	2390	300679	NA	NA	NA	NA	NA	NA	206170	248	103988	121	NA	5092	NA	18118	NA	NA	NA	NA	17898	86539	579	610	19400	71	38020	36675	NA	NA	267055
Staphylococcus lugdunensis	28035	d__Bacteria|p__Firmicutes|c__Bacilli|o__Bacillales|f__Staphylococcaceae|g__Staphylococcus|s__Staphylococcus lugdunensis	29	NA	40745	909	1355	12	NA	NA	NA	NA	50	46	10	NA	83	740	NA	NA	295	NA	NA	1079	386	NA	36	NA	51	NA	NA	71	NA	NA	NA	1916	NA	49780	11	49	42	NA	NA	NA	23	14	4485	10	NA
Rothia mucilaginosa	43675	d__Bacteria|p__Actinobacteria|c__Actinomycetia|o__Micrococcales|f__Micrococcaceae|g__Rothia|s__Rothia mucilaginosa	NA	357	NA	1390	74	NA	266	1783	32	178	2150	NA	100	3666	176	1182	720	NA	41	24	325	2047	28	3238	691	316	225	20	40	NA	35	NA	NA	3350	206	3680	173	25	148	17	NA	170	22	1002	1525	10	NA
Klebsiella michiganensis	1134687	d__Bacteria|p__Proteobacteria|c__Gammaproteobacteria|o__Enterobacterales|f__Enterobacteriaceae|g__Klebsiella|s__Klebsiella michiganensis	NA	2422	NA	NA	NA	NA	678	NA	19679	NA	8770	742	1440	NA	21611	2451	141	3860	1855726	3357	477	45	NA	NA	2666	13	1092	NA	5589	937	NA	NA	NA	9257	NA	NA	93	7861	576	30	2051	14	2266	195	NA	NA	4431
Klebsiella grimontii	2058152	d__Bacteria|p__Proteobacteria|c__Gammaproteobacteria|o__Enterobacterales|f__Enterobacteriaceae|g__Klebsiella|s__Klebsiella grimontii	NA	3195	NA	NA	NA	NA	180	NA	122	NA	2343168	NA	NA	NA	NA	NA	NA	NA	8631	541656	43757	129	NA	44	NA	NA	1776	NA	117	NA	NA	NA	NA	287	NA	NA	NA	NA	516	33	NA	NA	16	49	NA	NA	29
Citrobacter rodentium	67825	d__Bacteria|p__Proteobacteria|c__Gammaproteobacteria|o__Enterobacterales|f__Enterobacteriaceae|g__Citrobacter|s__Citrobacter rodentium	NA	NA	NA	NA	NA	NA	583	NA	NA	NA	NA	17450	NA	NA	2536	10407	223	15751	NA	NA	NA	NA	NA	NA	3906	121	361	15	NA	69	NA	349	NA	NA	NA	NA	480	670	NA	NA	5719	NA	1214	915	NA	NA	23556
Shigella boydii	621	d__Bacteria|p__Proteobacteria|c__Gammaproteobacteria|o__Enterobacterales|f__Enterobacteriaceae|g__Shigella|s__Shigella boydii	NA	NA	NA	NA	NA	NA	87324	NA	NA	NA	180	159133	NA	NA	95882	125890	7290	259485	NA	NA	617	NA	NA	NA	82429	5181	29612	NA	NA	3428	NA	21652	NA	NA	422	NA	13300	39463	5361	477	36842	165	20850	8873	NA	NA	150918
Atlantibacter subterranea	255519	d__Bacteria|p__Proteobacteria|c__Gammaproteobacteria|o__Enterobacterales|f__Enterobacteriaceae|g__Atlantibacter|s__Atlantibacter subterranea	NA	NA	NA	NA	13	NA	NA	NA	NA	NA	NA	10507	NA	NA	NA	21	NA	8283	NA	NA	41	NA	NA	NA	35	142	NA	NA	NA	NA	NA	NA	NA	NA	32	NA	NA	NA	NA	NA	296	NA	NA	NA	NA	NA	7139
Escherichia albertii	208962	d__Bacteria|p__Proteobacteria|c__Gammaproteobacteria|o__Enterobacterales|f__Enterobacteriaceae|g__Escherichia|s__Escherichia albertii	NA	153	NA	NA	NA	NA	5071	NA	NA	NA	NA	76734	NA	NA	39604	26680	1266	75038	200	NA	NA	NA	NA	NA	34489	986	22587	22	NA	387	NA	4225	NA	NA	NA	NA	4288	12356	1126	38	958	NA	4078	6264	NA	NA	55510
Shigella sonnei	624	d__Bacteria|p__Proteobacteria|c__Gammaproteobacteria|o__Enterobacterales|f__Enterobacteriaceae|g__Shigella|s__Shigella sonnei	NA	NA	NA	NA	NA	NA	153993	NA	NA	NA	NA	630888	NA	NA	232429	412811	226628	573934	NA	NA	NA	NA	NA	NA	696824	14837	179385	6609	NA	13261	NA	34034	NA	NA	NA	NA	35741	121308	NA	13864	1026154	578	98094	108026	NA	NA	442893
Streptococcus koreensis	2382163	d__Bacteria|p__Firmicutes|c__Bacilli|o__Lactobacillales|f__Streptococcaceae|g__Streptococcus|s__Streptococcus koreensis	1470	1755	821	359	1677	197	46	4872	778	3884	1807	305	15997	20705	NA	NA	398	NA	53	332	NA	11638	78	43	144	30	71	NA	NA	NA	462	NA	NA	1168	273	129	50	85	59	NA	NA	259	NA	3585	972	11400	NA
Streptococcus infantis	68892	d__Bacteria|p__Firmicutes|c__Bacilli|o__Lactobacillales|f__Streptococcaceae|g__Streptococcus|s__Streptococcus infantis	29168	345	240	59	297	21	NA	21832	572	415	726	47	5559	3328	NA	1133	246	NA	487	1250	1160	1598	75	500	32	94	251	NA	NA	NA	11499	NA	NA	171	17	2577	NA	NA	29	NA	14	441	23	225	245	9279	NA
Streptococcus peroris	68891	d__Bacteria|p__Firmicutes|c__Bacilli|o__Lactobacillales|f__Streptococcaceae|g__Streptococcus|s__Streptococcus peroris	17015	284	628	82	950	50	NA	1727	1509	663	7329	78	6172	5181	NA	129	296	NA	41	706	248	7344	192	41	35	36	128	NA	12	NA	1555	NA	NA	328	76	264	38	15	63	NA	14	296	NA	963	977	52701	NA
Streptococcus xiaochunlingii	2589788	d__Bacteria|p__Firmicutes|c__Bacilli|o__Lactobacillales|f__Streptococcaceae|g__Streptococcus|s__Streptococcus xiaochunlingii	1163	1458	1308	298	1894	160	40	589	358	4061	1677	342	1940	24171	27	75	501	NA	17	305	127	4451	290	313	40	37	70	NA	NA	NA	3425	NA	NA	1495	45	318	52	64	681	NA	19	202	NA	821	232	4923	NA
Streptococcus australis	113107	d__Bacteria|p__Firmicutes|c__Bacilli|o__Lactobacillales|f__Streptococcaceae|g__Streptococcus|s__Streptococcus australis	1089	4214	536	333	3576	80	30	331	1100	2443	1709	332	4851	19234	40	43	398	NA	NA	576	45	5355	410	106	33	27	82	NA	18	25	488	NA	NA	1402	81	141	41	70	126	NA	48	230	NA	754	1282	16648	NA
Streptococcus ilei	1156431	d__Bacteria|p__Firmicutes|c__Bacilli|o__Lactobacillales|f__Streptococcaceae|g__Streptococcus|s__Streptococcus ilei	1287	2052	1893	324	2190	58	NA	836	1790	2341	1749	435	2250	27750	37	76	548	NA	43	1964	112	28452	81	68	76	25	376	NA	NA	NA	918	NA	NA	1720	41	212	107	153	51	NA	NA	430	NA	269	919	2938	NA
Streptococcus timonensis	1852387	d__Bacteria|p__Firmicutes|c__Bacilli|o__Lactobacillales|f__Streptococcaceae|g__Streptococcus|s__Streptococcus timonensis	11861	864	2691	36	233	116	NA	4473	558	805	612	51	2915	7030	NA	299	229	NA	102	465	289	2461	130	850	NA	33	66	NA	42	NA	4323	NA	NA	172	17	2035	NA	NA	2407	NA	16	184	NA	563	534	8541	24
Streptococcus oralis	1303	d__Bacteria|p__Firmicutes|c__Bacilli|o__Lactobacillales|f__Streptococcaceae|g__Streptococcus|s__Streptococcus oralis	1656	393	202	NA	NA	NA	NA	672	197	153	64	15	623	129	NA	59	56	NA	NA	319	82	379	27	47	44	388	24	NA	NA	NA	231	NA	NA	128	NA	98	NA	NA	NA	NA	NA	16	NA	32	116	2057	35
Streptococcus halitosis	2172545	d__Bacteria|p__Firmicutes|c__Bacilli|o__Lactobacillales|f__Streptococcaceae|g__Streptococcus|s__Streptococcus halitosis	2521	18	424	18	128	22	NA	603	926	170	111	24	333	1167	NA	74	94	NA	NA	93	135	249	191	45	27	135	37	NA	NA	NA	340	NA	NA	61	NA	76	NA	NA	NA	NA	NA	24	NA	89	90	2728	47
Streptococcus rubneri	1234680	d__Bacteria|p__Firmicutes|c__Bacilli|o__Lactobacillales|f__Streptococcaceae|g__Streptococcus|s__Streptococcus rubneri	1083	2265	530	318	2151	100	15	406	978	4266	2301	292	5104	25092	30	35	580	NA	43	252	48	6492	354	47	54	22	52	NA	NA	26	468	NA	NA	1486	71	192	60	46	63	NA	NA	193	NA	575	924	9813	NA
Bifidobacterium breve	1685	d__Bacteria|p__Actinobacteria|c__Actinomycetia|o__Bifidobacteriales|f__Bifidobacteriaceae|g__Bifidobacterium|s__Bifidobacterium breve	1109527	NA	NA	166292	NA	120191	4907	NA	NA	NA	NA	NA	NA	NA	14700	NA	942675	NA	NA	NA	NA	NA	499	NA	21270	NA	89145	51	NA	344	70130	NA	1083	NA	NA	NA	NA	NA	NA	2358	NA	129429	3208	NA	5240	NA	NA
Bifidobacterium catenulatum	1686	d__Bacteria|p__Actinobacteria|c__Actinomycetia|o__Bifidobacteriales|f__Bifidobacteriaceae|g__Bifidobacterium|s__Bifidobacterium catenulatum	1639	NA	NA	16229	3904	7412	264	NA	NA	NA	NA	NA	NA	NA	1272	NA	1255	NA	NA	NA	NA	NA	16	NA	199	NA	9066	85	NA	1573	1528	NA	54	NA	NA	NA	NA	NA	NA	21	NA	2834	8188	NA	182308	NA	NA
Staphylococcus pragensis	1611836	d__Bacteria|p__Firmicutes|c__Bacilli|o__Bacillales|f__Staphylococcaceae|g__Staphylococcus|s__Staphylococcus pragensis	7556	10	2567	379	241	4462	25	175	192	259	90	121	5390	73	NA	120	NA	172	150	37	NA	1437	840	NA	75	NA	2745	NA	NA	53	1152	NA	NA	670	NA	1128	NA	21	824	NA	21	201	134	224	201	2866	28
Staphylococcus borealis	2742203	d__Bacteria|p__Firmicutes|c__Bacilli|o__Bacillales|f__Staphylococcaceae|g__Staphylococcus|s__Staphylococcus borealis	563	NA	364	NA	233	2414	NA	222	104	87	62	158	244	52	NA	53	NA	NA	169	13	18	2585	401	NA	37	NA	393	NA	NA	NA	532	NA	NA	69	NA	938	NA	26	468	NA	15	115	24	141	30	1861	NA
Bifidobacterium ruminantium	78346	d__Bacteria|p__Actinobacteria|c__Actinomycetia|o__Bifidobacteriales|f__Bifidobacteriaceae|g__Bifidobacterium|s__Bifidobacterium ruminantium	2920	NA	NA	732	62	10599	67	NA	NA	NA	NA	NA	NA	NA	130	NA	736	NA	NA	NA	NA	NA	NA	NA	190	NA	7904	231	NA	310	817	NA	NA	NA	NA	NA	NA	NA	NA	NA	NA	2278	925	NA	5346	NA	NA
Bifidobacterium moukalabense	1333651	d__Bacteria|p__Actinobacteria|c__Actinomycetia|o__Bifidobacteriales|f__Bifidobacteriaceae|g__Bifidobacterium|s__Bifidobacterium moukalabense	24	NA	NA	NA	2267	53	NA	NA	NA	NA	NA	NA	NA	NA	79	NA	107	NA	NA	NA	NA	NA	NA	NA	NA	NA	41	NA	NA	NA	NA	NA	NA	NA	NA	NA	NA	NA	NA	NA	NA	33	NA	NA	166	NA	NA
Staphylococcus massiliensis	555791	d__Bacteria|p__Firmicutes|c__Bacilli|o__Bacillales|f__Staphylococcaceae|g__Staphylococcus|s__Staphylococcus massiliensis	1301	10	336	137	25	1192	NA	NA	33	58	22	65	3742	NA	NA	86	NA	NA	NA	NA	NA	4044	301	NA	NA	NA	390	NA	NA	NA	542	NA	NA	859	NA	29	NA	57	332	NA	10	18	NA	19	47	NA	12
Gemella haemolysans	1379	d__Bacteria|p__Firmicutes|c__Bacilli|o__Bacillales|g__Gemella|s__Gemella haemolysans	53299	500	2265	8341	1049	355	NA	9979	743	2433	NA	176	1915	14	74	939	7352	117	399	2069	627	12454	878	239	315	NA	2195	NA	NA	20	NA	NA	NA	2293	12	831	111	306	559	16	NA	558	372	1005	5514	15026	484
Staphylococcus petrasii	1276936	d__Bacteria|p__Firmicutes|c__Bacilli|o__Bacillales|f__Staphylococcaceae|g__Staphylococcus|s__Staphylococcus petrasii	27	NA	604	35	80	148	14	NA	21	16	31	NA	23	18	NA	NA	NA	23	94	NA	NA	655	628	NA	61	NA	608	NA	NA	NA	351	NA	NA	23	NA	41	NA	NA	76	NA	17	70	47	NA	NA	1034	NA
Staphylococcus haemolyticus	1283	d__Bacteria|p__Firmicutes|c__Bacilli|o__Bacillales|f__Staphylococcaceae|g__Staphylococcus|s__Staphylococcus haemolyticus	2057	NA	876	21	81	1680	13	152	163	113	35	62	1098	31	NA	550	NA	105	1358	24	NA	3149	1080	NA	19	NA	531	NA	NA	16	523	13	NA	222	NA	324	NA	48	300	NA	16	94	115	166	51	1758	34
Bifidobacterium dentium	1689	d__Bacteria|p__Actinobacteria|c__Actinomycetia|o__Bifidobacteriales|f__Bifidobacteriaceae|g__Bifidobacterium|s__Bifidobacterium dentium	15	NA	NA	16	327128	106	NA	NA	NA	NA	NA	NA	NA	NA	4848	NA	NA	NA	NA	NA	NA	NA	NA	NA	NA	NA	144	NA	NA	NA	NA	NA	NA	NA	NA	NA	NA	NA	NA	NA	NA	154	11	NA	490	NA	NA
Sporolactobacillus pectinivorans	1591408	d__Bacteria|p__Firmicutes|c__Bacilli|o__Bacillales|f__Sporolactobacillaceae|g__Sporolactobacillus|s__Sporolactobacillus pectinivorans	512	NA	59	NA	12	326	NA	NA	21	NA	NA	NA	35	NA	NA	NA	NA	NA	NA	NA	NA	73	NA	NA	NA	NA	11	NA	NA	NA	42	NA	NA	51	NA	153	NA	NA	47	NA	38	11	NA	17	10	NA	NA
Escherichia marmotae	1499973	d__Bacteria|p__Proteobacteria|c__Gammaproteobacteria|o__Enterobacterales|f__Enterobacteriaceae|g__Escherichia|s__Escherichia marmotae	NA	NA	NA	NA	NA	NA	7842	NA	NA	NA	109	96763	NA	NA	31168	32254	1175	95133	NA	NA	NA	NA	NA	NA	51881	80	25801	2520	NA	710	NA	7050	NA	NA	NA	NA	4782	20713	NA	62	8330	51	8616	5138	NA	NA	56204
Clostridium neonatale	137838	d__Bacteria|p__Firmicutes|c__Clostridia|o__Eubacteriales|f__Clostridiaceae|g__Clostridium|s__Clostridium neonatale	NA	210	NA	NA	NA	NA	NA	NA	NA	NA	59	NA	NA	NA	NA	NA	NA	NA	NA	NA	NA	NA	NA	NA	NA	NA	NA	NA	NA	NA	NA	NA	NA	191	NA	NA	NA	NA	44	NA	NA	232	NA	NA	NA	NA	NA
Staphylococcus simiae	308354	d__Bacteria|p__Firmicutes|c__Bacilli|o__Bacillales|f__Staphylococcaceae|g__Staphylococcus|s__Staphylococcus simiae	26	NA	796	64	NA	NA	NA	54	NA	NA	NA	NA	153	NA	NA	12	NA	NA	NA	NA	NA	137	18	NA	NA	NA	371	NA	NA	NA	302	NA	NA	12	NA	NA	NA	21	23	NA	NA	NA	NA	NA	31	NA	NA
Acinetobacter modestus	1776740	d__Bacteria|p__Proteobacteria|c__Gammaproteobacteria|o__Moraxellales|f__Moraxellaceae|g__Acinetobacter|s__Acinetobacter modestus	NA	NA	247	NA	NA	NA	NA	NA	NA	NA	NA	NA	NA	NA	NA	NA	NA	NA	NA	NA	NA	555	NA	NA	NA	NA	17	NA	NA	NA	61	NA	NA	412	NA	NA	NA	NA	NA	NA	NA	NA	NA	NA	NA	NA	NA
Escherichia whittamii	2762229	d__Bacteria|p__Proteobacteria|c__Gammaproteobacteria|o__Enterobacterales|f__Enterobacteriaceae|g__Escherichia|s__Escherichia whittamii	NA	NA	NA	NA	NA	NA	14740	NA	NA	NA	NA	183995	NA	NA	66381	79809	1224	150904	NA	NA	NA	NA	NA	NA	93006	116	57736	26	NA	1270	NA	9447	NA	NA	NA	NA	8701	26242	NA	40	3201	41	11216	17050	NA	NA	130984
Shigella flexneri	623	d__Bacteria|p__Proteobacteria|c__Gammaproteobacteria|o__Enterobacterales|f__Enterobacteriaceae|g__Shigella|s__Shigella flexneri	NA	118	NA	NA	NA	NA	17758	NA	NA	NA	NA	219951	NA	NA	168241	355460	24957	266767	264	NA	3042	NA	NA	NA	236583	2921	62266	230	NA	1318	NA	11267	NA	NA	2090	NA	30009	26186	NA	493	85943	232	52752	51421	NA	NA	372826
Streptomyces tendae	1932	d__Bacteria|p__Actinobacteria|c__Actinomycetia|o__Streptomycetales|f__Streptomycetaceae|g__Streptomyces|s__Streptomyces tendae	NA	NA	NA	879	NA	5502	150	NA	NA	NA	NA	NA	NA	NA	166	NA	NA	NA	NA	NA	NA	NA	NA	NA	NA	NA	2506	NA	NA	NA	NA	NA	NA	NA	NA	NA	NA	NA	NA	NA	NA	5091	NA	NA	NA	NA	NA
Citrobacter koseri	545	d__Bacteria|p__Proteobacteria|c__Gammaproteobacteria|o__Enterobacterales|f__Enterobacteriaceae|g__Citrobacter|s__Citrobacter koseri	NA	NA	NA	NA	NA	NA	NA	NA	11	NA	64	26431	NA	NA	11946	1196	NA	75127	NA	NA	NA	NA	NA	595	222	76	96	NA	NA	NA	NA	2890	NA	NA	NA	NA	3153	7745	NA	NA	NA	57	3990	562	NA	NA	66603
Citrobacter portucalensis	1639133	d__Bacteria|p__Proteobacteria|c__Gammaproteobacteria|o__Enterobacterales|f__Enterobacteriaceae|g__Citrobacter|s__Citrobacter portucalensis	NA	NA	NA	NA	35	NA	NA	NA	NA	NA	NA	22	NA	NA	3725	13	NA	7720	NA	NA	NA	NA	NA	NA	19	115	32	NA	NA	NA	NA	NA	NA	NA	NA	NA	46	NA	1349	NA	NA	NA	NA	NA	NA	NA	20
Escherichia virus WGPS2	2844234	d__Viruses|k__Heunggongvirae|p__Uroviricota|c__Caudoviricetes|o__Caudovirales|f__Siphoviridae|g__Sawaravirus|s__Escherichia virus WGPS2	NA	NA	NA	NA	NA	NA	358	NA	NA	NA	NA	10235	NA	NA	2515	2330	NA	5843	2961	NA	NA	NA	NA	NA	134	77	183	NA	NA	NA	NA	NA	NA	NA	NA	NA	144	1080	295	NA	NA	NA	1015	147	NA	NA	10519
Paenibacillus tengchongensis	2608684	d__Bacteria|p__Firmicutes|c__Bacilli|o__Bacillales|f__Paenibacillaceae|g__Paenibacillus|s__Paenibacillus tengchongensis	NA	NA	NA	NA	NA	NA	157	NA	NA	NA	NA	3962	NA	NA	527	4021	11	1922	NA	NA	NA	NA	NA	NA	2755	NA	713	NA	NA	21	NA	96	NA	NA	NA	NA	459	213	NA	NA	NA	NA	244	612	NA	NA	2795
Streptococcus thermophilus	1308	d__Bacteria|p__Firmicutes|c__Bacilli|o__Lactobacillales|f__Streptococcaceae|g__Streptococcus|s__Streptococcus thermophilus	54	17149	7292	543	80	1627	140	96330	11339	28008	10853	446	67393	24531	65	16	15689	14	384	5394	NA	92476	22005	NA	515	309	1273	NA	108	23	216	NA	NA	2330	974	25	352	207	1031	NA	330	450	NA	13524	14001	237149	NA
Bifidobacterium lemurum	1603886	d__Bacteria|p__Actinobacteria|c__Actinomycetia|o__Bifidobacteriales|f__Bifidobacteriaceae|g__Bifidobacterium|s__Bifidobacterium lemurum	156	NA	NA	79	NA	68	NA	NA	NA	NA	NA	NA	NA	NA	NA	NA	NA	NA	NA	NA	NA	NA	NA	NA	NA	NA	251	NA	NA	NA	NA	NA	NA	NA	NA	NA	NA	NA	NA	NA	NA	NA	NA	NA	NA	NA	NA
Corynebacterium kefirresidentii	1979527	d__Bacteria|p__Actinobacteria|c__Actinomycetia|o__Corynebacteriales|f__Corynebacteriaceae|g__Corynebacterium|s__Corynebacterium kefirresidentii	3228	NA	NA	60	NA	231	NA	42	16	NA	25	10	59	NA	15	NA	NA	NA	NA	NA	NA	NA	118	NA	NA	NA	121	NA	NA	NA	78	NA	NA	85	NA	83	NA	NA	44	NA	NA	26	41	147	132	NA	NA
Bifidobacterium tissieri	1630162	d__Bacteria|p__Actinobacteria|c__Actinomycetia|o__Bifidobacteriales|f__Bifidobacteriaceae|g__Bifidobacterium|s__Bifidobacterium tissieri	NA	NA	NA	16	NA	235	NA	NA	NA	NA	NA	NA	NA	NA	NA	NA	NA	NA	NA	NA	NA	NA	NA	NA	NA	NA	190	NA	NA	NA	NA	NA	NA	NA	NA	NA	NA	NA	NA	NA	NA	22	NA	NA	NA	NA	NA
Granulicatella adiacens	46124	d__Bacteria|p__Firmicutes|c__Bacilli|o__Lactobacillales|f__Carnobacteriaceae|g__Granulicatella|s__Granulicatella adiacens	115	91	26	NA	17	NA	NA	NA	NA	10	16	NA	32	335	NA	NA	15	NA	NA	26	31	226	NA	20	NA	NA	NA	NA	NA	NA	21	NA	NA	NA	NA	417	NA	NA	NA	NA	NA	NA	NA	NA	11	26	NA
Bifidobacterium platyrrhinorum	2661628	d__Bacteria|p__Actinobacteria|c__Actinomycetia|o__Bifidobacteriales|f__Bifidobacteriaceae|g__Bifidobacterium|s__Bifidobacterium platyrrhinorum	218	NA	NA	65	NA	802	NA	NA	NA	NA	NA	NA	NA	NA	16	NA	89	NA	NA	NA	NA	NA	NA	NA	NA	NA	247	NA	NA	NA	25	NA	NA	NA	NA	NA	NA	NA	NA	NA	NA	691	NA	NA	NA	NA	NA
Bifidobacterium callitrichidarum	2052941	d__Bacteria|p__Actinobacteria|c__Actinomycetia|o__Bifidobacteriales|f__Bifidobacteriaceae|g__Bifidobacterium|s__Bifidobacterium callitrichidarum	21	NA	NA	45	NA	160	19	NA	NA	NA	NA	NA	NA	NA	NA	NA	24	NA	NA	NA	NA	NA	NA	NA	43	NA	72	NA	NA	NA	801	NA	NA	NA	NA	NA	NA	NA	NA	NA	NA	113	NA	NA	118	NA	NA
Bifidobacterium stellenboschense	762211	d__Bacteria|p__Actinobacteria|c__Actinomycetia|o__Bifidobacteriales|f__Bifidobacteriaceae|g__Bifidobacterium|s__Bifidobacterium stellenboschense	NA	NA	NA	NA	NA	NA	NA	NA	NA	NA	NA	NA	NA	NA	NA	NA	NA	NA	NA	NA	NA	NA	NA	NA	NA	NA	1588	NA	NA	NA	72	NA	NA	NA	NA	NA	NA	NA	NA	NA	NA	179	NA	NA	NA	NA	NA
Bifidobacterium myosotis	1630166	d__Bacteria|p__Actinobacteria|c__Actinomycetia|o__Bifidobacteriales|f__Bifidobacteriaceae|g__Bifidobacterium|s__Bifidobacterium myosotis	251	NA	NA	185	NA	231	NA	NA	NA	NA	NA	NA	NA	NA	NA	NA	206	NA	NA	NA	NA	NA	NA	NA	36	NA	40	NA	NA	NA	961	NA	NA	NA	NA	NA	NA	NA	NA	NA	NA	82	NA	NA	24	NA	NA
Clostridium baratii	1561	d__Bacteria|p__Firmicutes|c__Clostridia|o__Eubacteriales|f__Clostridiaceae|g__Clostridium|s__Clostridium baratii	NA	NA	NA	NA	NA	NA	NA	28	NA	NA	NA	255	12	NA	NA	NA	NA	NA	NA	NA	NA	119	244	NA	NA	15	NA	NA	NA	NA	19091	NA	NA	2629	NA	NA	NA	NA	464	NA	NA	NA	NA	12	NA	NA	NA
Staphylococcus saccharolyticus	33028	d__Bacteria|p__Firmicutes|c__Bacilli|o__Bacillales|f__Staphylococcaceae|g__Staphylococcus|s__Staphylococcus saccharolyticus	286	NA	138	NA	33	509	NA	81	32	NA	23	54	915	NA	NA	NA	NA	NA	NA	NA	NA	1667	265	NA	11	NA	28	NA	NA	NA	176	NA	NA	31	NA	203	NA	NA	243	NA	80	25	16	NA	NA	45	NA
Streptococcus gordonii	1302	d__Bacteria|p__Firmicutes|c__Bacilli|o__Lactobacillales|f__Streptococcaceae|g__Streptococcus|s__Streptococcus gordonii	79	96	46	21	54	37	NA	26	443	260	56	10	371	1302	NA	NA	17	NA	NA	78	NA	832	36	NA	NA	NA	NA	NA	NA	NA	20	NA	NA	85	NA	NA	NA	NA	NA	NA	NA	NA	NA	166	55	1589	NA
Granulicatella elegans	137732	d__Bacteria|p__Firmicutes|c__Bacilli|o__Lactobacillales|f__Carnobacteriaceae|g__Granulicatella|s__Granulicatella elegans	59	NA	27	16	NA	14	NA	2072	24	334	NA	NA	NA	13	NA	NA	595	NA	NA	112	NA	29	597	15	NA	NA	10	NA	NA	NA	27	NA	NA	12	NA	16	NA	NA	NA	NA	NA	NA	NA	NA	140	72	16
Streptococcus sinensis	176090	d__Bacteria|p__Firmicutes|c__Bacilli|o__Lactobacillales|f__Streptococcaceae|g__Streptococcus|s__Streptococcus sinensis	42	296	NA	NA	NA	NA	NA	1639	73	596	30	NA	51	827	NA	NA	141	NA	NA	33	NA	267	18	NA	NA	NA	NA	NA	NA	NA	21	NA	NA	NA	NA	NA	NA	NA	NA	NA	NA	NA	NA	83	90	411	NA
Streptococcus vaginalis	2748301	d__Bacteria|p__Firmicutes|c__Bacilli|o__Lactobacillales|f__Streptococcaceae|g__Streptococcus|s__Streptococcus vaginalis	263	NA	42	NA	NA	NA	NA	26	1508791	NA	30	511	NA	NA	NA	NA	NA	NA	NA	297	NA	NA	25	NA	NA	NA	NA	NA	NA	NA	2451	NA	NA	NA	NA	67	NA	NA	147	NA	NA	NA	NA	NA	NA	96	NA
Gemella sanguinis	84135	d__Bacteria|p__Firmicutes|c__Bacilli|o__Bacillales|g__Gemella|s__Gemella sanguinis	682	12	29	366	NA	NA	NA	436	12	117	270	15	51	294	NA	12	171	13	34	236	NA	2653	10	NA	NA	NA	38	NA	NA	NA	13	NA	17	15	NA	85	15	NA	117	NA	NA	46	31	361	24	670	NA
Bifidobacterium pseudocatenulatum	28026	d__Bacteria|p__Actinobacteria|c__Actinomycetia|o__Bifidobacteriales|f__Bifidobacteriaceae|g__Bifidobacterium|s__Bifidobacterium pseudocatenulatum	4202	NA	NA	114072	NA	2773	393	NA	NA	NA	NA	NA	NA	NA	1625	NA	3762	NA	NA	NA	NA	NA	19	NA	65	NA	33459	45	NA	52097	1342	NA	NA	NA	NA	NA	NA	NA	NA	51	NA	5323	155557	NA	2178147	NA	NA
Bifidobacterium adolescentis	1680	d__Bacteria|p__Actinobacteria|c__Actinomycetia|o__Bifidobacteriales|f__Bifidobacteriaceae|g__Bifidobacterium|s__Bifidobacterium adolescentis	93	NA	NA	6226	107	164043	63	NA	NA	NA	NA	NA	NA	NA	3567	NA	654	NA	NA	NA	NA	NA	NA	NA	4980	NA	74669	3325	NA	278	347	NA	16	NA	NA	NA	NA	NA	NA	78	NA	6746	1528	NA	32936	NA	NA
Heliobacterium chlorum	2698	d__Bacteria|p__Firmicutes|c__Clostridia|o__Eubacteriales|f__Heliobacteriaceae|g__Heliobacterium|s__Heliobacterium chlorum	574	NA	43	65	91	797	NA	NA	83	31	12	32	1949	NA	NA	20	NA	NA	NA	NA	NA	227	78	NA	NA	NA	173	NA	NA	NA	183	NA	NA	119	NA	399	NA	NA	79	NA	10	11	69	18	35	NA	16
Corynebacterium tuberculostearicum	38304	d__Bacteria|p__Actinobacteria|c__Actinomycetia|o__Corynebacteriales|f__Corynebacteriaceae|g__Corynebacterium|s__Corynebacterium tuberculostearicum	104	NA	NA	16	NA	24	NA	NA	NA	NA	NA	NA	NA	NA	NA	NA	NA	NA	NA	NA	NA	NA	15	NA	NA	NA	NA	NA	NA	NA	NA	NA	NA	NA	NA	NA	NA	NA	55	NA	NA	NA	NA	NA	NA	NA	NA
Bifidobacterium pullorum	78448	d__Bacteria|p__Actinobacteria|c__Actinomycetia|o__Bifidobacteriales|f__Bifidobacteriaceae|g__Bifidobacterium|s__Bifidobacterium pullorum	1512	NA	NA	270	NA	268	NA	NA	NA	NA	NA	NA	NA	NA	NA	NA	32	NA	NA	NA	NA	NA	NA	NA	NA	NA	244	NA	NA	NA	23	NA	NA	NA	NA	NA	NA	NA	NA	NA	NA	319	24	NA	4665	NA	NA
Megasphaera micronuciformis	187326	d__Bacteria|p__Firmicutes|c__Negativicutes|o__Veillonellales|f__Veillonellaceae|g__Megasphaera|s__Megasphaera micronuciformis	NA	94	2817	NA	430	25	NA	NA	59	34	NA	NA	NA	16	NA	NA	NA	NA	NA	41	NA	534	30	NA	NA	NA	NA	NA	13	NA	NA	NA	NA	12	NA	NA	NA	NA	NA	NA	NA	NA	NA	NA	NA	NA	NA
Bifidobacterium reuteri	983706	d__Bacteria|p__Actinobacteria|c__Actinomycetia|o__Bifidobacteriales|f__Bifidobacteriaceae|g__Bifidobacterium|s__Bifidobacterium reuteri	5706	NA	NA	2276	NA	4509	81	NA	NA	NA	NA	NA	NA	NA	387	NA	4200	NA	NA	NA	NA	NA	39	NA	429	NA	2923	NA	NA	43	7423	NA	24	NA	NA	NA	NA	NA	NA	11	NA	6433	1395	NA	8178	NA	NA
Streptomyces djakartensis	68193	d__Bacteria|p__Actinobacteria|c__Actinomycetia|o__Streptomycetales|f__Streptomycetaceae|g__Streptomyces|s__Streptomyces djakartensis	NA	NA	70	982	NA	6165	149	NA	NA	NA	21	NA	NA	NA	165	NA	NA	NA	NA	NA	NA	18	NA	NA	42	NA	2548	NA	NA	NA	196	NA	17	NA	NA	11	NA	NA	NA	NA	NA	5317	NA	NA	NA	NA	NA
Bifidobacterium miconis	2834435	d__Bacteria|p__Actinobacteria|c__Actinomycetia|o__Bifidobacteriales|f__Bifidobacteriaceae|g__Bifidobacterium|s__Bifidobacterium miconis	91	NA	NA	142	NA	602	NA	NA	NA	NA	NA	NA	NA	NA	NA	NA	24	NA	NA	NA	NA	NA	NA	NA	48	NA	498	NA	NA	NA	48	NA	NA	NA	NA	NA	NA	NA	NA	NA	NA	NA	NA	NA	NA	NA	NA
Bifidobacterium angulatum	1683	d__Bacteria|p__Actinobacteria|c__Actinomycetia|o__Bifidobacteriales|f__Bifidobacteriaceae|g__Bifidobacterium|s__Bifidobacterium angulatum	45	NA	NA	1910	NA	678	NA	NA	NA	NA	NA	NA	NA	NA	49	NA	2978	NA	NA	NA	NA	NA	NA	NA	1376	NA	622	22	NA	51	530	NA	NA	NA	NA	NA	NA	NA	NA	NA	NA	8318	422	NA	667	NA	NA
Bifidobacterium pongonis	2834432	d__Bacteria|p__Actinobacteria|c__Actinomycetia|o__Bifidobacteriales|f__Bifidobacteriaceae|g__Bifidobacterium|s__Bifidobacterium pongonis	273	NA	NA	986	239	147	50	NA	NA	NA	NA	NA	NA	NA	172	NA	367	NA	NA	NA	NA	NA	NA	NA	358	NA	3026	NA	NA	228	2806	NA	NA	NA	NA	NA	NA	NA	NA	NA	NA	3533	262	NA	1032	NA	NA
Bifidobacterium scardovii	158787	d__Bacteria|p__Actinobacteria|c__Actinomycetia|o__Bifidobacteriales|f__Bifidobacteriaceae|g__Bifidobacterium|s__Bifidobacterium scardovii	1354	NA	NA	850	NA	7110	68	NA	NA	NA	NA	NA	NA	NA	483	NA	6393	NA	NA	NA	NA	NA	18	NA	685	NA	4352	NA	NA	NA	4599	NA	NA	NA	NA	NA	NA	NA	NA	NA	NA	2096	NA	NA	NA	NA	NA
Bifidobacterium scaligerum	2052656	d__Bacteria|p__Actinobacteria|c__Actinomycetia|o__Bifidobacteriales|f__Bifidobacteriaceae|g__Bifidobacterium|s__Bifidobacterium scaligerum	148	NA	NA	116	NA	274	19	NA	NA	NA	NA	NA	NA	NA	13	NA	132	NA	NA	NA	NA	NA	NA	NA	13	NA	183	NA	NA	NA	502	NA	NA	NA	NA	NA	NA	NA	NA	NA	NA	183	NA	NA	NA	NA	NA
Tetragenococcus halophilus	51669	d__Bacteria|p__Firmicutes|c__Bacilli|o__Lactobacillales|f__Enterococcaceae|g__Tetragenococcus|s__Tetragenococcus halophilus	NA	NA	78	NA	NA	NA	NA	NA	NA	NA	NA	NA	NA	NA	NA	NA	NA	NA	NA	NA	NA	41	NA	NA	NA	NA	NA	NA	NA	NA	NA	NA	NA	227	NA	NA	NA	NA	NA	NA	NA	NA	NA	NA	NA	NA	NA
Flavobacterium luteum	2026654	d__Bacteria|p__Bacteroidetes|c__Flavobacteriia|o__Flavobacteriales|f__Flavobacteriaceae|g__Flavobacterium|s__Flavobacterium luteum	NA	NA	NA	165	NA	NA	NA	NA	NA	NA	NA	NA	NA	NA	NA	NA	NA	NA	NA	NA	NA	NA	NA	NA	NA	NA	45	NA	NA	67	NA	NA	NA	NA	NA	NA	NA	NA	NA	NA	NA	NA	358	NA	4987	NA	NA
Clostridium taeniosporum	394958	d__Bacteria|p__Firmicutes|c__Clostridia|o__Eubacteriales|f__Clostridiaceae|g__Clostridium|s__Clostridium taeniosporum	NA	NA	NA	NA	NA	NA	NA	NA	NA	NA	NA	NA	NA	NA	NA	NA	NA	NA	NA	NA	NA	NA	NA	NA	NA	NA	NA	NA	NA	NA	NA	NA	NA	NA	NA	NA	NA	NA	NA	NA	NA	13	NA	NA	NA	NA	NA
Bifidobacterium aesculapii	1329411	d__Bacteria|p__Actinobacteria|c__Actinomycetia|o__Bifidobacteriales|f__Bifidobacteriaceae|g__Bifidobacterium|s__Bifidobacterium aesculapii	55	NA	NA	NA	NA	86	54	NA	NA	NA	NA	NA	NA	NA	NA	NA	21	NA	NA	NA	NA	NA	14	NA	NA	NA	1136	NA	NA	NA	2119	NA	NA	NA	NA	NA	NA	NA	NA	NA	NA	2336	20	NA	NA	NA	NA
Bifidobacterium biavatii	762212	d__Bacteria|p__Actinobacteria|c__Actinomycetia|o__Bifidobacteriales|f__Bifidobacteriaceae|g__Bifidobacterium|s__Bifidobacterium biavatii	NA	NA	NA	18	NA	88	NA	NA	NA	NA	NA	NA	NA	NA	NA	NA	NA	NA	NA	NA	NA	NA	NA	NA	NA	NA	13	NA	NA	NA	NA	NA	NA	NA	NA	NA	NA	NA	NA	NA	NA	291	NA	NA	NA	NA	NA
Bifidobacterium minimum	1693	d__Bacteria|p__Actinobacteria|c__Actinomycetia|o__Bifidobacteriales|f__Bifidobacteriaceae|g__Bifidobacterium|s__Bifidobacterium minimum	NA	NA	NA	92	NA	13	NA	NA	NA	NA	NA	NA	NA	NA	NA	NA	NA	NA	NA	NA	NA	NA	NA	NA	51	NA	564	NA	NA	NA	NA	NA	NA	NA	NA	NA	NA	NA	NA	NA	NA	208	NA	NA	869	NA	NA
Bifidobacterium callitrichos	762209	d__Bacteria|p__Actinobacteria|c__Actinomycetia|o__Bifidobacteriales|f__Bifidobacteriaceae|g__Bifidobacterium|s__Bifidobacterium callitrichos	26	NA	NA	50	NA	153	NA	NA	NA	NA	NA	NA	NA	NA	NA	NA	61	NA	NA	NA	NA	NA	NA	NA	14	NA	130	NA	NA	NA	63	NA	NA	NA	NA	NA	NA	NA	NA	NA	NA	23	NA	NA	NA	NA	NA
Bifidobacterium jacchi	2490545	d__Bacteria|p__Actinobacteria|c__Actinomycetia|o__Bifidobacteriales|f__Bifidobacteriaceae|g__Bifidobacterium|s__Bifidobacterium jacchi	52	NA	NA	368	NA	1847	NA	NA	NA	NA	NA	NA	NA	NA	11	NA	NA	NA	NA	NA	NA	NA	NA	NA	31	NA	20	NA	NA	NA	435	NA	NA	NA	NA	NA	NA	NA	NA	NA	NA	104	NA	NA	NA	NA	NA
Bifidobacterium cebidarum	2650773	d__Bacteria|p__Actinobacteria|c__Actinomycetia|o__Bifidobacteriales|f__Bifidobacteriaceae|g__Bifidobacterium|s__Bifidobacterium cebidarum	171	NA	NA	26	NA	3327	12	NA	NA	NA	NA	NA	NA	NA	NA	NA	161	NA	NA	NA	NA	NA	NA	NA	12	NA	69	NA	NA	NA	144	NA	NA	NA	NA	NA	NA	NA	NA	NA	NA	33	NA	NA	49	NA	NA
Bifidobacterium avesanii	1798157	d__Bacteria|p__Actinobacteria|c__Actinomycetia|o__Bifidobacteriales|f__Bifidobacteriaceae|g__Bifidobacterium|s__Bifidobacterium avesanii	NA	NA	NA	NA	NA	NA	NA	NA	NA	NA	NA	NA	NA	NA	NA	NA	46	NA	NA	NA	NA	NA	NA	NA	NA	NA	NA	NA	NA	NA	102	NA	NA	NA	NA	NA	NA	NA	NA	NA	NA	NA	NA	NA	NA	NA	NA
Bifidobacterium subtile	77635	d__Bacteria|p__Actinobacteria|c__Actinomycetia|o__Bifidobacteriales|f__Bifidobacteriaceae|g__Bifidobacterium|s__Bifidobacterium subtile	NA	NA	NA	NA	NA	44	NA	NA	NA	NA	NA	NA	NA	NA	NA	NA	NA	NA	NA	NA	NA	NA	NA	NA	NA	NA	NA	NA	NA	19	NA	NA	NA	NA	NA	NA	NA	NA	NA	NA	NA	NA	NA	NA	NA	NA	NA
Bifidobacterium mongoliense	518643	d__Bacteria|p__Actinobacteria|c__Actinomycetia|o__Bifidobacteriales|f__Bifidobacteriaceae|g__Bifidobacterium|s__Bifidobacterium mongoliense	NA	NA	NA	NA	22	NA	NA	NA	NA	NA	NA	NA	NA	NA	NA	NA	NA	NA	NA	NA	NA	NA	NA	41	NA	NA	152	NA	NA	NA	NA	NA	NA	NA	NA	NA	NA	NA	NA	NA	NA	103	NA	NA	NA	NA	NA
Bifidobacterium boum	78343	d__Bacteria|p__Actinobacteria|c__Actinomycetia|o__Bifidobacteriales|f__Bifidobacteriaceae|g__Bifidobacterium|s__Bifidobacterium boum	NA	NA	NA	NA	NA	137	NA	NA	NA	NA	NA	NA	NA	NA	NA	NA	NA	NA	NA	NA	NA	NA	NA	NA	NA	NA	149	NA	NA	NA	NA	NA	NA	NA	NA	NA	NA	NA	NA	NA	NA	109	NA	NA	4218	NA	NA
Bifidobacterium merycicum	78345	d__Bacteria|p__Actinobacteria|c__Actinomycetia|o__Bifidobacteriales|f__Bifidobacteriaceae|g__Bifidobacterium|s__Bifidobacterium merycicum	213	NA	NA	166	35	431	NA	NA	NA	NA	NA	NA	NA	NA	NA	NA	50	NA	NA	NA	NA	NA	NA	NA	NA	NA	858	16	NA	151	518	NA	NA	NA	NA	NA	NA	NA	NA	NA	NA	138	1817	NA	24131	NA	NA
Confluentibacter sediminis	2219045	d__Bacteria|p__Bacteroidetes|c__Flavobacteriia|o__Flavobacteriales|f__Flavobacteriaceae|g__Confluentibacter|s__Confluentibacter sediminis	19	NA	NA	208	NA	2962	23	NA	NA	NA	NA	NA	NA	NA	158	NA	67	NA	NA	NA	NA	NA	NA	NA	55	NA	1852	NA	NA	NA	295	NA	NA	NA	NA	NA	NA	NA	NA	NA	NA	1182	NA	NA	NA	NA	NA
Holdemanella porci	2652276	d__Bacteria|p__Firmicutes|c__Erysipelotrichia|o__Erysipelotrichales|f__Erysipelotrichaceae|g__Holdemanella|s__Holdemanella porci	NA	NA	NA	2234	NA	1707	29	NA	NA	NA	23	NA	NA	NA	682	NA	NA	NA	NA	NA	NA	NA	NA	NA	214	45	160	NA	NA	NA	375	NA	113	NA	NA	NA	NA	45	NA	NA	NA	1957	267	NA	NA	NA	NA
Bifidobacterium porcinum	212365	d__Bacteria|p__Actinobacteria|c__Actinomycetia|o__Bifidobacteriales|f__Bifidobacteriaceae|g__Bifidobacterium|s__Bifidobacterium porcinum	NA	NA	NA	910	NA	3544	126	NA	NA	NA	NA	NA	NA	NA	261	NA	NA	NA	NA	NA	NA	NA	NA	NA	220	NA	2049	NA	NA	NA	1230	NA	NA	NA	NA	NA	NA	NA	NA	NA	NA	3662	NA	NA	NA	NA	NA
Bifidobacterium saguini	762210	d__Bacteria|p__Actinobacteria|c__Actinomycetia|o__Bifidobacteriales|f__Bifidobacteriaceae|g__Bifidobacterium|s__Bifidobacterium saguini	59	NA	NA	468	NA	4657	30	NA	NA	NA	NA	NA	NA	NA	27	NA	173	NA	NA	NA	NA	NA	NA	NA	172	NA	5969	NA	NA	NA	1026	NA	NA	NA	NA	NA	NA	NA	NA	NA	NA	1418	22	NA	31	NA	NA
Bifidobacterium imperatoris	2020965	d__Bacteria|p__Actinobacteria|c__Actinomycetia|o__Bifidobacteriales|f__Bifidobacteriaceae|g__Bifidobacterium|s__Bifidobacterium imperatoris	548	NA	NA	1626	NA	4745	240	NA	NA	NA	NA	NA	NA	NA	1105	NA	NA	NA	NA	NA	NA	NA	NA	NA	472	NA	3614	NA	NA	18	228	NA	NA	NA	NA	NA	NA	NA	NA	NA	NA	3547	13	NA	NA	NA	NA
Clostridium puniceum	29367	d__Bacteria|p__Firmicutes|c__Clostridia|o__Eubacteriales|f__Clostridiaceae|g__Clostridium|s__Clostridium puniceum	NA	NA	NA	NA	NA	NA	NA	NA	NA	NA	NA	NA	NA	NA	NA	NA	NA	NA	NA	NA	NA	NA	NA	NA	NA	NA	NA	NA	NA	NA	NA	NA	NA	NA	NA	NA	NA	NA	NA	NA	NA	1283	NA	NA	NA	NA	NA
Bifidobacterium margollesii	2020964	d__Bacteria|p__Actinobacteria|c__Actinomycetia|o__Bifidobacteriales|f__Bifidobacteriaceae|g__Bifidobacterium|s__Bifidobacterium margollesii	NA	NA	NA	NA	NA	67	NA	NA	NA	NA	NA	NA	NA	NA	NA	NA	17	NA	NA	NA	NA	NA	NA	NA	17	NA	32	NA	NA	NA	86	NA	NA	NA	NA	NA	NA	NA	NA	NA	NA	138	NA	NA	11	NA	NA
Bifidobacterium parmae	361854	d__Bacteria|p__Actinobacteria|c__Actinomycetia|o__Bifidobacteriales|f__Bifidobacteriaceae|g__Bifidobacterium|s__Bifidobacterium parmae	NA	NA	NA	13	NA	42	27	NA	NA	NA	NA	NA	NA	NA	NA	NA	NA	NA	NA	NA	NA	NA	NA	NA	NA	NA	128	NA	NA	NA	113	NA	NA	NA	NA	NA	NA	NA	NA	NA	NA	1246	NA	NA	NA	NA	NA
Bifidobacterium aerophilum	1798155	d__Bacteria|p__Actinobacteria|c__Actinomycetia|o__Bifidobacteriales|f__Bifidobacteriaceae|g__Bifidobacterium|s__Bifidobacterium aerophilum	23	NA	NA	71	NA	507	NA	NA	NA	NA	NA	NA	NA	NA	27	NA	49	NA	NA	NA	NA	NA	NA	NA	16	NA	90	NA	NA	NA	405	NA	NA	NA	NA	NA	NA	NA	NA	NA	NA	258	NA	NA	16	NA	NA
[Ruminococcus] gnavus	33038	d__Bacteria|p__Firmicutes|c__Clostridia|o__Eubacteriales|f__Lachnospiraceae|g__Mediterraneibacter|s__[Ruminococcus] gnavus	NA	NA	NA	NA	NA	NA	NA	NA	NA	NA	NA	NA	NA	NA	NA	NA	NA	NA	NA	NA	NA	NA	NA	NA	NA	121490	389	NA	NA	NA	NA	NA	13999	NA	NA	NA	NA	NA	72	3687	NA	NA	NA	NA	28	50	NA
Scardovia inopinata	78259	d__Bacteria|p__Actinobacteria|c__Actinomycetia|o__Bifidobacteriales|f__Bifidobacteriaceae|g__Scardovia|s__Scardovia inopinata	43	NA	NA	24	NA	16	NA	NA	NA	NA	NA	NA	NA	NA	NA	NA	11	NA	NA	NA	NA	NA	NA	NA	NA	NA	NA	NA	NA	NA	51	NA	NA	NA	NA	NA	NA	NA	NA	NA	NA	NA	NA	NA	NA	NA	NA
Blautia hydrogenotrophica	53443	d__Bacteria|p__Firmicutes|c__Clostridia|o__Eubacteriales|f__Lachnospiraceae|g__Blautia|s__Blautia hydrogenotrophica	NA	NA	NA	NA	NA	NA	NA	NA	NA	NA	NA	NA	NA	NA	NA	NA	NA	NA	NA	NA	NA	NA	NA	NA	NA	NA	NA	NA	NA	NA	NA	NA	NA	NA	NA	NA	NA	NA	NA	NA	NA	NA	NA	NA	NA	NA	NA
Blautia marasmi	1917868	d__Bacteria|p__Firmicutes|c__Clostridia|o__Eubacteriales|f__Lachnospiraceae|g__Blautia|s__Blautia marasmi	NA	NA	NA	NA	NA	NA	NA	NA	NA	NA	73	NA	NA	NA	NA	NA	NA	NA	NA	NA	NA	NA	NA	NA	NA	NA	NA	NA	NA	NA	NA	NA	NA	NA	NA	NA	NA	NA	13	NA	NA	NA	NA	NA	NA	NA	NA
Bifidobacterium rousetti	2045439	d__Bacteria|p__Actinobacteria|c__Actinomycetia|o__Bifidobacteriales|f__Bifidobacteriaceae|g__Bifidobacterium|s__Bifidobacterium rousetti	57	NA	NA	NA	NA	29	NA	NA	NA	NA	NA	NA	NA	NA	NA	NA	62	NA	NA	NA	NA	NA	NA	NA	NA	NA	NA	NA	NA	NA	241	NA	NA	NA	NA	NA	NA	NA	NA	NA	NA	NA	NA	NA	NA	NA	NA
Bifidobacterium leontopitheci	2650774	d__Bacteria|p__Actinobacteria|c__Actinomycetia|o__Bifidobacteriales|f__Bifidobacteriaceae|g__Bifidobacterium|s__Bifidobacterium leontopitheci	170	NA	NA	NA	NA	NA	NA	NA	NA	NA	NA	NA	NA	NA	22	NA	33	NA	NA	NA	NA	NA	NA	NA	31	NA	11	NA	NA	NA	236	NA	NA	NA	NA	NA	NA	NA	NA	NA	NA	NA	NA	NA	NA	NA	NA
Coprococcus phoceensis	1870993	d__Bacteria|p__Firmicutes|c__Clostridia|o__Eubacteriales|f__Lachnospiraceae|g__Coprococcus|s__Coprococcus phoceensis	NA	729	NA	142	NA	NA	NA	NA	NA	NA	649	NA	NA	NA	NA	NA	60	NA	NA	NA	NA	NA	NA	NA	NA	570	NA	NA	NA	NA	NA	NA	34	NA	NA	NA	NA	NA	1034	53	NA	NA	NA	NA	782	NA	NA
Bifidobacterium ramosum	1798158	d__Bacteria|p__Actinobacteria|c__Actinomycetia|o__Bifidobacteriales|f__Bifidobacteriaceae|g__Bifidobacterium|s__Bifidobacterium ramosum	NA	NA	NA	1371	NA	6888	NA	NA	NA	NA	NA	NA	NA	NA	NA	NA	NA	NA	NA	NA	NA	NA	NA	NA	558	NA	5096	NA	NA	NA	NA	NA	24	NA	NA	NA	NA	NA	NA	NA	NA	12	NA	NA	NA	NA	NA
Lactobacillus iners	147802	d__Bacteria|p__Firmicutes|c__Bacilli|o__Lactobacillales|f__Lactobacillaceae|g__Lactobacillus|s__Lactobacillus iners	NA	NA	NA	NA	NA	NA	NA	NA	NA	NA	NA	NA	NA	NA	NA	NA	NA	NA	NA	NA	NA	NA	NA	NA	NA	NA	NA	NA	NA	NA	NA	NA	NA	NA	NA	NA	NA	NA	NA	NA	NA	NA	NA	NA	NA	NA	NA
Clostridium chromiireducens	225345	d__Bacteria|p__Firmicutes|c__Clostridia|o__Eubacteriales|f__Clostridiaceae|g__Clostridium|s__Clostridium chromiireducens	NA	NA	NA	NA	NA	NA	NA	NA	NA	NA	NA	NA	NA	NA	NA	NA	NA	NA	NA	NA	NA	NA	44	NA	NA	NA	NA	NA	NA	NA	NA	NA	NA	NA	NA	NA	NA	NA	NA	NA	NA	236	NA	NA	NA	NA	NA
Streptomyces viridodiastaticus	67382	d__Bacteria|p__Actinobacteria|c__Actinomycetia|o__Streptomycetales|f__Streptomycetaceae|g__Streptomyces|s__Streptomyces viridodiastaticus	NA	NA	NA	209	NA	1300	24	NA	NA	NA	18	NA	NA	NA	67	NA	NA	NA	NA	NA	NA	NA	NA	NA	36	NA	580	NA	NA	NA	105	NA	NA	NA	NA	NA	NA	NA	NA	NA	NA	687	NA	NA	NA	NA	NA
Blautia faecicola	2509240	d__Bacteria|p__Firmicutes|c__Clostridia|o__Eubacteriales|f__Lachnospiraceae|g__Blautia|s__Blautia faecicola	NA	NA	NA	49	NA	252	NA	NA	NA	NA	22	NA	NA	NA	12	NA	NA	NA	NA	NA	NA	NA	NA	NA	159	22	113	NA	NA	NA	88	NA	NA	NA	NA	NA	NA	NA	45	NA	NA	185	NA	NA	NA	NA	NA
Coprococcus catus	116085	d__Bacteria|p__Firmicutes|c__Clostridia|o__Eubacteriales|f__Lachnospiraceae|g__Coprococcus|s__Coprococcus catus	NA	NA	NA	NA	NA	NA	NA	NA	NA	NA	NA	NA	NA	NA	NA	142	NA	NA	NA	NA	NA	NA	NA	NA	NA	33	NA	NA	NA	NA	NA	NA	NA	NA	NA	NA	NA	NA	42	18	NA	NA	NA	NA	NA	NA	NA
Clostridium bornimense	1216932	d__Bacteria|p__Firmicutes|c__Clostridia|o__Eubacteriales|f__Clostridiaceae|g__Clostridium|s__Clostridium bornimense	NA	NA	NA	NA	NA	NA	NA	NA	NA	NA	74	NA	NA	NA	NA	NA	NA	NA	NA	NA	NA	NA	NA	NA	NA	NA	NA	NA	NA	NA	NA	NA	NA	NA	NA	NA	NA	NA	NA	NA	NA	NA	NA	NA	NA	NA	NA
Bifidobacterium thermophilum	33905	d__Bacteria|p__Actinobacteria|c__Actinomycetia|o__Bifidobacteriales|f__Bifidobacteriaceae|g__Bifidobacterium|s__Bifidobacterium thermophilum	NA	NA	NA	NA	NA	20	NA	NA	NA	NA	NA	NA	NA	NA	425	NA	NA	NA	NA	NA	NA	NA	NA	NA	48	NA	410	NA	NA	NA	NA	NA	NA	NA	NA	NA	NA	NA	NA	NA	NA	296	NA	NA	NA	NA	NA
Bifidobacterium apri	1769423	d__Bacteria|p__Actinobacteria|c__Actinomycetia|o__Bifidobacteriales|f__Bifidobacteriaceae|g__Bifidobacterium|s__Bifidobacterium apri	NA	NA	NA	NA	NA	NA	NA	NA	NA	NA	NA	NA	NA	NA	NA	NA	22	NA	NA	NA	NA	NA	NA	NA	NA	NA	NA	NA	NA	NA	19	NA	NA	NA	NA	NA	NA	NA	NA	NA	NA	NA	68	NA	NA	NA	NA
Bifidobacterium saguinibicoloris	2834433	d__Bacteria|p__Actinobacteria|c__Actinomycetia|o__Bifidobacteriales|f__Bifidobacteriaceae|g__Bifidobacterium|s__Bifidobacterium saguinibicoloris	NA	NA	NA	49	NA	240	NA	NA	NA	NA	NA	NA	NA	NA	11	NA	NA	NA	NA	NA	NA	NA	NA	NA	10	NA	195	NA	NA	NA	40	NA	NA	NA	NA	NA	NA	NA	NA	NA	NA	148	NA	NA	NA	NA	NA
Blautia coccoides	1532	d__Bacteria|p__Firmicutes|c__Clostridia|o__Eubacteriales|f__Lachnospiraceae|g__Blautia|s__Blautia coccoides	NA	NA	NA	NA	NA	NA	NA	NA	NA	NA	69	NA	NA	NA	NA	NA	35	NA	NA	NA	NA	NA	NA	NA	NA	NA	NA	NA	NA	NA	NA	NA	NA	NA	NA	NA	NA	NA	109	NA	NA	NA	NA	NA	NA	NA	NA
Sporofaciens musculi	2681861	d__Bacteria|p__Firmicutes|c__Clostridia|o__Eubacteriales|f__Lachnospiraceae|g__Sporofaciens|s__Sporofaciens musculi	NA	NA	NA	NA	NA	NA	NA	NA	NA	NA	NA	NA	NA	NA	NA	NA	NA	NA	NA	NA	NA	NA	NA	NA	NA	NA	NA	NA	NA	NA	NA	NA	NA	NA	NA	NA	NA	1350	28	NA	NA	NA	NA	NA	NA	NA	NA
Intestinimonas butyriciproducens	1297617	d__Bacteria|p__Firmicutes|c__Clostridia|o__Eubacteriales|g__Intestinimonas|s__Intestinimonas butyriciproducens	NA	NA	NA	33	NA	NA	NA	NA	NA	NA	NA	NA	NA	NA	NA	40	NA	NA	NA	NA	NA	NA	NA	NA	NA	NA	NA	NA	NA	NA	NA	NA	NA	NA	NA	NA	NA	NA	NA	NA	NA	NA	NA	NA	NA	NA	NA
Galliscardovia ingluviei	1769422	d__Bacteria|p__Actinobacteria|c__Actinomycetia|o__Bifidobacteriales|f__Bifidobacteriaceae|g__Galliscardovia|s__Galliscardovia ingluviei	NA	NA	NA	NA	NA	NA	NA	NA	NA	NA	NA	NA	NA	NA	NA	NA	NA	NA	NA	NA	NA	NA	NA	NA	NA	NA	NA	NA	NA	NA	NA	NA	NA	NA	NA	NA	NA	NA	NA	NA	NA	NA	NA	NA	NA	NA	NA
Anaerotruncus massiliensis	1673720	d__Bacteria|p__Firmicutes|c__Clostridia|o__Eubacteriales|f__Oscillospiraceae|g__Anaerotruncus|s__Anaerotruncus massiliensis	NA	NA	NA	17	NA	NA	NA	NA	NA	NA	NA	NA	NA	NA	NA	NA	NA	NA	NA	NA	NA	NA	NA	NA	NA	NA	NA	NA	NA	NA	NA	NA	NA	NA	NA	NA	NA	NA	NA	NA	NA	NA	NA	NA	NA	NA	NA
Rhizobium cauense	1166683	d__Bacteria|p__Proteobacteria|c__Alphaproteobacteria|o__Hyphomicrobiales|f__Rhizobiaceae|g__Rhizobium|s__Rhizobium cauense	NA	NA	NA	NA	NA	NA	NA	NA	NA	NA	NA	114	NA	NA	75	11	NA	55	NA	NA	NA	NA	NA	NA	NA	NA	29	NA	NA	NA	NA	NA	NA	NA	NA	NA	NA	NA	NA	NA	NA	NA	NA	121	NA	NA	78
Mesorhizobium waimense	1300307	d__Bacteria|p__Proteobacteria|c__Alphaproteobacteria|o__Hyphomicrobiales|f__Phyllobacteriaceae|g__Mesorhizobium|s__Mesorhizobium waimense	NA	NA	NA	NA	NA	NA	NA	NA	NA	NA	NA	NA	NA	NA	NA	NA	NA	NA	NA	NA	NA	NA	NA	NA	NA	NA	NA	NA	NA	NA	NA	NA	NA	NA	NA	NA	NA	NA	NA	NA	NA	14	1073	NA	NA	NA	NA
Parabacteroides gordonii	574930	d__Bacteria|p__Bacteroidetes|c__Bacteroidia|o__Bacteroidales|f__Tannerellaceae|g__Parabacteroides|s__Parabacteroides gordonii	NA	NA	NA	55	NA	NA	NA	NA	NA	NA	NA	NA	NA	NA	68	473	NA	NA	4574	NA	11	NA	NA	NA	NA	NA	NA	32	NA	107	NA	55	NA	NA	NA	NA	NA	152	NA	NA	752	NA	115	NA	NA	NA	NA
Cutibacterium granulosum	33011	d__Bacteria|p__Actinobacteria|c__Actinomycetia|o__Propionibacteriales|f__Propionibacteriaceae|g__Cutibacterium|s__Cutibacterium granulosum	368	NA	NA	NA	NA	NA	NA	68	NA	NA	NA	NA	NA	NA	NA	NA	NA	NA	NA	NA	NA	NA	NA	NA	NA	NA	NA	NA	NA	NA	NA	NA	19	NA	NA	13	NA	NA	NA	NA	NA	NA	NA	NA	NA	NA	NA
Pectobacterium polaris	2042057	d__Bacteria|p__Proteobacteria|c__Gammaproteobacteria|o__Enterobacterales|f__Pectobacteriaceae|g__Pectobacterium|s__Pectobacterium polaris	NA	NA	NA	NA	NA	NA	NA	NA	NA	NA	NA	NA	NA	NA	388	23	69	19	NA	NA	NA	NA	NA	NA	NA	NA	NA	NA	NA	NA	NA	NA	NA	NA	NA	NA	NA	NA	NA	NA	NA	NA	NA	NA	NA	NA	28
Bifidobacterium samirii	2306974	d__Bacteria|p__Actinobacteria|c__Actinomycetia|o__Bifidobacteriales|f__Bifidobacteriaceae|g__Bifidobacterium|s__Bifidobacterium samirii	28	NA	NA	39	NA	139	NA	NA	NA	NA	NA	NA	NA	NA	NA	NA	35	NA	NA	NA	NA	NA	NA	NA	NA	NA	72	NA	NA	NA	24	NA	NA	NA	NA	NA	NA	NA	NA	NA	NA	19	NA	NA	244	NA	NA
Alistipes communis	2585118	d__Bacteria|p__Bacteroidetes|c__Bacteroidia|o__Bacteroidales|f__Rikenellaceae|g__Alistipes|s__Alistipes communis	NA	NA	NA	NA	NA	NA	NA	NA	NA	NA	NA	NA	NA	NA	NA	14	NA	NA	NA	NA	NA	NA	NA	NA	NA	NA	NA	NA	NA	NA	NA	NA	NA	NA	NA	NA	NA	NA	NA	NA	NA	NA	23	NA	NA	NA	NA
Alistipes putredinis	28117	d__Bacteria|p__Bacteroidetes|c__Bacteroidia|o__Bacteroidales|f__Rikenellaceae|g__Alistipes|s__Alistipes putredinis	NA	NA	NA	257	NA	NA	37	NA	NA	NA	NA	NA	NA	NA	167	82	NA	NA	7457	NA	124	NA	NA	NA	NA	NA	NA	NA	NA	NA	NA	NA	402	NA	NA	NA	NA	NA	NA	NA	48	NA	12	NA	NA	NA	NA
Veillonella nakazawae	2682456	d__Bacteria|p__Firmicutes|c__Negativicutes|o__Veillonellales|f__Veillonellaceae|g__Veillonella|s__Veillonella nakazawae	3235	135730	2041877	575	1275670	956	NA	NA	61743	1153997	129393	24634	57	93186	NA	NA	1666	NA	NA	111593	NA	NA	77128	10609	NA	1486	NA	NA	23366	NA	1282455	NA	70	810	NA	1828368	NA	16352	348312	NA	NA	NA	NA	NA	567	130	NA
Haemophilus pittmaniae	249188	d__Bacteria|p__Proteobacteria|c__Gammaproteobacteria|o__Pasteurellales|f__Pasteurellaceae|g__Haemophilus|s__Haemophilus pittmaniae	1159	137	54019	1571	5478	18	NA	NA	3617	18644	42	11	17801	9972	NA	22	48	2397	NA	19339	157	30513	55	3521	NA	NA	NA	NA	1363	43	1138	NA	NA	NA	NA	162035	NA	NA	1651	NA	NA	NA	114	52	32	1754	81
Veillonella infantium	1911679	d__Bacteria|p__Firmicutes|c__Negativicutes|o__Veillonellales|f__Veillonellaceae|g__Veillonella|s__Veillonella infantium	1419	38700	568145	167	451745	613	NA	NA	51688	541361	44245	8050	50	27788	NA	NA	1273	NA	NA	44664	NA	NA	44543	5627	NA	1298	NA	NA	8839	NA	334146	NA	40	506	NA	621571	NA	3744	179155	NA	NA	NA	NA	NA	645	43	NA
Parabacteroides acidifaciens	2290935	d__Bacteria|p__Bacteroidetes|c__Bacteroidia|o__Bacteroidales|f__Tannerellaceae|g__Parabacteroides|s__Parabacteroides acidifaciens	NA	NA	NA	141	NA	NA	NA	NA	NA	NA	NA	NA	NA	NA	34	1190	NA	NA	1357	NA	84	NA	NA	NA	12	NA	NA	16	NA	NA	NA	65	NA	NA	33	NA	NA	NA	NA	NA	228	NA	17	NA	NA	NA	NA
Enterococcus faecalis	1351	d__Bacteria|p__Firmicutes|c__Bacilli|o__Lactobacillales|f__Enterococcaceae|g__Enterococcus|s__Enterococcus faecalis	20	3830660	NA	NA	14875	NA	33997	435114	4195	120094	NA	9132	NA	1047193	7476	NA	3129	25283	63068	NA	NA	917108	406451	222648	3997	NA	93	NA	13507	27	17	NA	182	35880	NA	195330	5499	6091	NA	NA	NA	NA	266	NA	15041	NA	NA
Klebsiella pneumoniae	573	d__Bacteria|p__Proteobacteria|c__Gammaproteobacteria|o__Enterobacterales|f__Enterobacteriaceae|g__Klebsiella|s__Klebsiella pneumoniae	NA	3068	NA	NA	NA	NA	NA	NA	724	NA	1163	3596	NA	NA	130	1750	174	262	23667	6840	3173	129	NA	5705	2273	5415	35	NA	43	NA	NA	2290	NA	150	1996	NA	NA	15	1026871	NA	NA	66	3690	123644	NA	NA	303
Anaerococcus tetradius	33036	d__Bacteria|p__Firmicutes|c__Tissierellia|o__Tissierellales|f__Peptoniphilaceae|g__Anaerococcus|s__Anaerococcus tetradius	NA	NA	NA	NA	NA	NA	NA	NA	2525	NA	NA	NA	NA	NA	NA	NA	NA	NA	NA	NA	NA	NA	NA	NA	NA	NA	NA	NA	NA	NA	NA	NA	NA	NA	NA	NA	NA	NA	NA	NA	NA	NA	NA	NA	NA	NA	NA
Kluyvera georgiana	73098	d__Bacteria|p__Proteobacteria|c__Gammaproteobacteria|o__Enterobacterales|f__Enterobacteriaceae|g__Kluyvera|s__Kluyvera georgiana	NA	23	NA	NA	NA	NA	NA	NA	NA	NA	NA	1111	NA	NA	NA	NA	NA	1050	611	72	NA	NA	NA	NA	NA	546	2463	NA	NA	NA	NA	210	NA	NA	NA	NA	231	598	408	NA	NA	NA	243	256	NA	NA	NA
Allobacillus halotolerans	570278	d__Bacteria|p__Firmicutes|c__Bacilli|o__Bacillales|f__Bacillaceae|g__Allobacillus|s__Allobacillus halotolerans	NA	NA	NA	2655	NA	NA	NA	NA	NA	NA	NA	NA	NA	NA	NA	269	NA	NA	NA	NA	NA	NA	NA	NA	NA	NA	NA	NA	NA	NA	NA	NA	NA	NA	NA	NA	NA	NA	NA	NA	NA	NA	190	NA	NA	79	NA
Escherichia virus HK106	2169920	d__Viruses|k__Heunggongvirae|p__Uroviricota|c__Caudoviricetes|o__Caudovirales|f__Siphoviridae|g__Wanchaivirus|s__Escherichia virus HK106	NA	NA	NA	NA	NA	NA	NA	NA	NA	NA	NA	NA	NA	NA	NA	NA	NA	750	NA	NA	NA	NA	NA	NA	NA	NA	NA	NA	NA	NA	NA	NA	NA	NA	NA	NA	NA	NA	NA	NA	NA	NA	NA	NA	NA	NA	NA
Odoribacter laneus	626933	d__Bacteria|p__Bacteroidetes|c__Bacteroidia|o__Bacteroidales|f__Odoribacteraceae|g__Odoribacter|s__Odoribacter laneus	NA	NA	NA	38	NA	NA	NA	NA	NA	NA	NA	NA	NA	NA	NA	762	NA	NA	233	NA	NA	NA	NA	NA	10	NA	NA	NA	NA	NA	NA	22	NA	NA	NA	NA	NA	NA	NA	NA	NA	NA	733	NA	NA	NA	NA
Prevotellamassilia timonensis	1852370	d__Bacteria|p__Bacteroidetes|c__Bacteroidia|o__Bacteroidales|f__Prevotellaceae|g__Prevotellamassilia|s__Prevotellamassilia timonensis	NA	NA	NA	NA	NA	NA	NA	NA	NA	NA	NA	NA	NA	NA	NA	50	NA	NA	1334	NA	NA	NA	NA	NA	NA	NA	NA	NA	NA	NA	NA	NA	NA	NA	NA	NA	NA	NA	NA	NA	NA	NA	NA	NA	NA	NA	NA
Shigella virus Sf6	10761	d__Viruses|k__Heunggongvirae|p__Uroviricota|c__Caudoviricetes|o__Caudovirales|f__Podoviridae|g__Lederbergvirus|s__Shigella virus Sf6	NA	NA	NA	NA	NA	NA	NA	NA	NA	NA	NA	NA	NA	NA	NA	NA	NA	2005	NA	NA	NA	NA	NA	NA	3965	NA	NA	NA	NA	NA	NA	NA	NA	NA	NA	NA	NA	NA	NA	NA	NA	NA	NA	NA	NA	NA	NA
Escherichia virus 86	2844180	d__Viruses|k__Heunggongvirae|p__Uroviricota|c__Caudoviricetes|o__Caudovirales|f__Podoviridae|g__Traversvirus|s__Escherichia virus 86	NA	NA	NA	NA	NA	NA	NA	NA	NA	NA	NA	1026	NA	NA	299	649	22	1199	NA	NA	NA	NA	NA	NA	233	NA	NA	NA	NA	NA	NA	NA	NA	NA	NA	NA	NA	264	NA	NA	NA	NA	507	NA	NA	NA	5485
Escherichia virus JLK2012	2844207	d__Viruses|k__Heunggongvirae|p__Uroviricota|c__Caudoviricetes|o__Caudovirales|f__Siphoviridae|g__Marienburgvirus|s__Escherichia virus JLK2012	NA	NA	NA	NA	NA	NA	66	NA	NA	NA	NA	3384	NA	NA	NA	319	NA	245	NA	NA	NA	NA	NA	NA	NA	NA	NA	NA	NA	NA	NA	NA	NA	NA	NA	NA	111	NA	NA	NA	NA	NA	60	NA	NA	NA	2081
Enterobacteria virus BP4795	2844125	d__Viruses|k__Heunggongvirae|p__Uroviricota|c__Caudoviricetes|o__Caudovirales|f__Siphoviridae|g__Marienburgvirus|s__Enterobacteria virus BP4795	NA	NA	NA	NA	NA	NA	NA	NA	NA	NA	NA	742	NA	NA	116	NA	NA	NA	NA	NA	NA	NA	NA	NA	NA	NA	NA	NA	NA	NA	NA	NA	NA	NA	NA	NA	NA	165	NA	NA	NA	NA	117	154	NA	NA	426
Escherichia virus mEpX1	2169927	d__Viruses|k__Heunggongvirae|p__Uroviricota|c__Caudoviricetes|o__Caudovirales|f__Siphoviridae|g__Cuauhtlivirus|s__Escherichia virus mEpX1	NA	NA	NA	NA	NA	NA	64	NA	NA	NA	NA	NA	NA	NA	NA	NA	NA	78	NA	NA	NA	NA	NA	NA	NA	NA	NA	NA	NA	NA	NA	NA	NA	NA	NA	NA	NA	NA	NA	NA	NA	NA	NA	NA	NA	NA	NA
Enterococcus songbeiensis	2559927	d__Bacteria|p__Firmicutes|c__Bacilli|o__Lactobacillales|f__Enterococcaceae|g__Enterococcus|s__Enterococcus songbeiensis	NA	NA	NA	NA	NA	NA	NA	872	NA	NA	NA	NA	NA	2524	NA	NA	NA	NA	NA	NA	NA	2617	NA	NA	NA	NA	NA	NA	NA	NA	NA	NA	NA	NA	NA	NA	NA	NA	NA	NA	NA	NA	NA	NA	48	NA	NA
Enterobacter quasimori	2838947	d__Bacteria|p__Proteobacteria|c__Gammaproteobacteria|o__Enterobacterales|f__Enterobacteriaceae|g__Enterobacter|s__Enterobacter quasimori	NA	NA	NA	NA	782	NA	NA	NA	NA	NA	80	42	NA	NA	NA	NA	NA	55	NA	NA	1193	NA	NA	2274	NA	13818	92	NA	NA	NA	NA	NA	NA	NA	1245	NA	NA	NA	179	NA	NA	NA	NA	1242	NA	NA	32
Bacteroides gallinaceum	1462571	d__Bacteria|p__Bacteroidetes|c__Bacteroidia|o__Bacteroidales|f__Bacteroidaceae|g__Bacteroides|s__Bacteroides gallinaceum	NA	NA	NA	1021	NA	NA	NA	NA	NA	NA	NA	NA	NA	NA	NA	161	NA	NA	NA	NA	NA	NA	NA	NA	NA	NA	NA	NA	NA	NA	NA	NA	NA	NA	NA	NA	NA	208	NA	NA	NA	NA	NA	NA	NA	NA	NA
Lelliottia amnigena	61646	d__Bacteria|p__Proteobacteria|c__Gammaproteobacteria|o__Enterobacterales|f__Enterobacteriaceae|g__Lelliottia|s__Lelliottia amnigena	NA	23	NA	NA	75	NA	NA	NA	NA	NA	29	NA	NA	NA	NA	25	NA	17	NA	NA	134	NA	NA	362	NA	713	18	NA	NA	NA	NA	NA	NA	NA	105	NA	NA	NA	NA	NA	NA	NA	NA	476	NA	NA	28
Shimwellia blattae	563	d__Bacteria|p__Proteobacteria|c__Gammaproteobacteria|o__Enterobacterales|f__Enterobacteriaceae|g__Shimwellia|s__Shimwellia blattae	NA	21	NA	NA	11	NA	NA	NA	NA	NA	NA	157	NA	NA	NA	61	NA	110	53	125	NA	NA	NA	NA	867	69	NA	NA	NA	NA	NA	15	NA	NA	NA	NA	NA	NA	NA	NA	NA	NA	NA	85	NA	NA	91
Shigella virus 7502Stx	1981165	d__Viruses|k__Heunggongvirae|p__Uroviricota|c__Caudoviricetes|o__Caudovirales|f__Podoviridae|g__Diegovirus|s__Shigella virus 7502Stx	NA	NA	NA	NA	NA	NA	NA	NA	NA	NA	NA	NA	NA	NA	NA	NA	NA	50	NA	NA	NA	NA	NA	NA	NA	NA	NA	NA	NA	NA	NA	NA	NA	NA	NA	NA	NA	NA	NA	NA	NA	NA	NA	NA	NA	NA	137
Streptobacillus notomytis	1712031	d__Bacteria|p__Fusobacteria|c__Fusobacteriia|o__Fusobacteriales|f__Leptotrichiaceae|g__Streptobacillus|s__Streptobacillus notomytis	NA	NA	NA	NA	NA	NA	NA	NA	NA	NA	NA	108	NA	NA	32	NA	NA	40	NA	NA	NA	14	NA	NA	NA	NA	26	NA	NA	NA	NA	NA	NA	NA	NA	NA	NA	NA	16	NA	NA	NA	NA	NA	NA	NA	77
Enterobacter chuandaensis	2497875	d__Bacteria|p__Proteobacteria|c__Gammaproteobacteria|o__Enterobacterales|f__Enterobacteriaceae|g__Enterobacter|s__Enterobacter chuandaensis	NA	81	NA	NA	413	NA	NA	NA	NA	NA	197	96	14	NA	NA	9319	36	13	NA	176	1348	NA	NA	3032	NA	28116	NA	NA	NA	NA	NA	NA	NA	NA	1317	NA	NA	NA	65	NA	NA	NA	NA	2083	NA	NA	NA
Klebsiella africana	2489010	d__Bacteria|p__Proteobacteria|c__Gammaproteobacteria|o__Enterobacterales|f__Enterobacteriaceae|g__Klebsiella|s__Klebsiella africana	NA	131	NA	NA	NA	NA	NA	NA	15	NA	90	NA	NA	NA	NA	NA	NA	NA	1520	NA	35	NA	NA	NA	31	804	NA	NA	NA	NA	NA	NA	NA	NA	NA	NA	NA	NA	17249	NA	NA	NA	NA	16082	NA	NA	NA
Superficieibacter electus	2022662	d__Bacteria|p__Proteobacteria|c__Gammaproteobacteria|o__Enterobacterales|f__Enterobacteriaceae|g__Superficieibacter|s__Superficieibacter electus	NA	NA	NA	NA	43	NA	NA	NA	NA	NA	2804	129	NA	NA	73	51	NA	229	22	55	43	NA	NA	149	14	92	46	NA	NA	NA	NA	NA	NA	NA	30	NA	NA	19	15	NA	65	NA	NA	NA	NA	NA	96
Citrobacter gillenii	67828	d__Bacteria|p__Proteobacteria|c__Gammaproteobacteria|o__Enterobacterales|f__Enterobacteriaceae|g__Citrobacter|s__Citrobacter gillenii	NA	18	NA	NA	NA	NA	NA	NA	NA	NA	96	165	NA	NA	20	32	26	60	NA	NA	132	NA	NA	NA	NA	57	22	NA	NA	NA	NA	NA	NA	NA	80	NA	NA	NA	NA	NA	NA	NA	NA	NA	NA	NA	100
Enterobacter kobei	208224	d__Bacteria|p__Proteobacteria|c__Gammaproteobacteria|o__Enterobacterales|f__Enterobacteriaceae|g__Enterobacter|s__Enterobacter kobei	NA	161	NA	NA	1140	NA	49	NA	NA	NA	2012	46	NA	NA	NA	NA	NA	37	598	141	1333	NA	NA	12072	NA	7202	57	NA	NA	NA	105	NA	NA	NA	1322	NA	NA	NA	54	NA	NA	NA	NA	1843	NA	NA	32
Pluralibacter gergoviae	61647	d__Bacteria|p__Proteobacteria|c__Gammaproteobacteria|o__Enterobacterales|f__Enterobacteriaceae|g__Pluralibacter|s__Pluralibacter gergoviae	NA	1167	NA	NA	1902	NA	68	NA	NA	NA	1504	NA	NA	NA	NA	354	NA	NA	1287	181	809	NA	NA	6249	303	3398	NA	NA	NA	NA	NA	NA	NA	13	630	NA	59	NA	62	NA	NA	NA	54	140	NA	NA	NA
Trabulsiella guamensis	158852	d__Bacteria|p__Proteobacteria|c__Gammaproteobacteria|o__Enterobacterales|f__Enterobacteriaceae|g__Trabulsiella|s__Trabulsiella guamensis	NA	29	NA	NA	924	NA	NA	NA	NA	NA	28	13	NA	NA	264	14	NA	464	64	35	17	NA	NA	7732	184	4189	NA	NA	NA	NA	NA	NA	NA	NA	NA	NA	NA	NA	NA	NA	NA	NA	61	NA	NA	NA	606
Kluyvera intermedia	61648	d__Bacteria|p__Proteobacteria|c__Gammaproteobacteria|o__Enterobacterales|f__Enterobacteriaceae|g__Kluyvera|s__Kluyvera intermedia	NA	NA	NA	NA	NA	NA	NA	NA	NA	NA	1051	25	NA	NA	NA	21	NA	28	NA	27	NA	NA	NA	NA	25	NA	NA	NA	NA	NA	NA	NA	NA	NA	NA	NA	NA	NA	NA	NA	NA	NA	NA	NA	NA	NA	1724
Klebsiella quasivariicola	2026240	d__Bacteria|p__Proteobacteria|c__Gammaproteobacteria|o__Enterobacterales|f__Enterobacteriaceae|g__Klebsiella|s__Klebsiella quasivariicola	NA	1919	NA	NA	NA	NA	104	NA	290	NA	6092	968	NA	NA	NA	471	33	23	22182	3392	639	NA	NA	NA	48	4029	NA	NA	130	NA	NA	NA	NA	194	344	NA	NA	NA	17487	NA	1212	NA	NA	48388	NA	NA	569
Raoultella electrica	1259973	d__Bacteria|p__Proteobacteria|c__Gammaproteobacteria|o__Enterobacterales|f__Enterobacteriaceae|g__Raoultella|s__Raoultella electrica	NA	1423	NA	NA	19	NA	31	NA	406	NA	2629	1167	28	NA	219	NA	16	NA	32295	5450	1187	NA	NA	NA	78	897	108	NA	16	NA	NA	NA	NA	45	574	NA	776	NA	1129	NA	29	NA	102	6469	NA	NA	34
Kluyvera cryocrescens	580	d__Bacteria|p__Proteobacteria|c__Gammaproteobacteria|o__Enterobacterales|f__Enterobacteriaceae|g__Kluyvera|s__Kluyvera cryocrescens	NA	396	NA	NA	60	NA	30	NA	31	NA	1596	35	NA	NA	NA	1845	18	NA	3180	61	959	NA	NA	126	158	174	NA	NA	NA	NA	NA	NA	NA	19	800	NA	14	NA	974	NA	98	NA	27	2333	NA	NA	33
Kosakonia oryziphila	1005667	d__Bacteria|p__Proteobacteria|c__Gammaproteobacteria|o__Enterobacterales|f__Enterobacteriaceae|g__Kosakonia|s__Kosakonia oryziphila	NA	12	NA	NA	197	NA	NA	NA	NA	NA	NA	250	NA	NA	NA	10	37	185	60	20	116	NA	NA	12	NA	729	NA	NA	NA	NA	NA	NA	NA	NA	88	NA	NA	19	NA	NA	NA	NA	NA	27	NA	NA	148
Scandinavium goeteborgense	1851514	d__Bacteria|p__Proteobacteria|c__Gammaproteobacteria|o__Enterobacterales|f__Enterobacteriaceae|g__Scandinavium|s__Scandinavium goeteborgense	NA	NA	NA	NA	15	NA	NA	NA	NA	NA	17	NA	NA	NA	NA	NA	42	16	NA	NA	NA	NA	NA	NA	NA	457	NA	NA	NA	NA	NA	NA	NA	NA	NA	NA	NA	NA	NA	NA	NA	NA	NA	NA	NA	NA	11
Hafnia paralvei	546367	d__Bacteria|p__Proteobacteria|c__Gammaproteobacteria|o__Enterobacterales|f__Hafniaceae|g__Hafnia|s__Hafnia paralvei	NA	366	NA	NA	16	NA	17	NA	NA	NA	752	410	NA	NA	90	82	NA	407	NA	17	127	NA	NA	1980	114	1188	89	NA	NA	NA	NA	17	NA	NA	91	NA	13	44	NA	NA	NA	NA	NA	52	NA	NA	306
Lactobacillus kitasatonis	237446	d__Bacteria|p__Firmicutes|c__Bacilli|o__Lactobacillales|f__Lactobacillaceae|g__Lactobacillus|s__Lactobacillus kitasatonis	NA	NA	NA	NA	50	NA	NA	NA	NA	NA	NA	NA	NA	NA	NA	NA	NA	NA	NA	NA	NA	NA	NA	NA	NA	NA	NA	NA	NA	NA	NA	NA	NA	NA	NA	NA	NA	NA	NA	NA	NA	NA	NA	NA	NA	NA	NA
Lactobacillus xujianguonis	2495899	d__Bacteria|p__Firmicutes|c__Bacilli|o__Lactobacillales|f__Lactobacillaceae|g__Lactobacillus|s__Lactobacillus xujianguonis	NA	NA	NA	NA	NA	NA	NA	NA	NA	NA	NA	NA	NA	NA	NA	NA	NA	NA	NA	NA	NA	NA	NA	NA	NA	NA	NA	NA	NA	NA	NA	NA	NA	NA	NA	NA	NA	NA	NA	NA	NA	NA	NA	NA	NA	NA	NA
Klebsiella spallanzanii	2587528	d__Bacteria|p__Proteobacteria|c__Gammaproteobacteria|o__Enterobacterales|f__Enterobacteriaceae|g__Klebsiella|s__Klebsiella spallanzanii	NA	1738	NA	NA	NA	NA	NA	NA	26	NA	12912	NA	NA	NA	NA	41	NA	NA	4324	3097	56	NA	NA	NA	46	44	NA	NA	12	NA	NA	NA	NA	25	NA	NA	24	33	295	NA	NA	NA	NA	156	NA	NA	NA
Citrobacter amalonaticus	35703	d__Bacteria|p__Proteobacteria|c__Gammaproteobacteria|o__Enterobacterales|f__Enterobacteriaceae|g__Citrobacter|s__Citrobacter amalonaticus	NA	91	NA	NA	863	NA	NA	NA	NA	NA	69	265	NA	NA	380	251	24	572	377	27	21	NA	NA	1839	54	236	187	NA	NA	NA	NA	25	NA	NA	17	NA	NA	68	NA	NA	532	NA	NA	3698	NA	NA	2869
Citrobacter murliniae	67829	d__Bacteria|p__Proteobacteria|c__Gammaproteobacteria|o__Enterobacterales|f__Enterobacteriaceae|g__Citrobacter|s__Citrobacter murliniae	NA	16	NA	NA	64	NA	60	NA	NA	NA	399	84	NA	NA	128	148	22	306	NA	12	562	NA	NA	NA	195	104	64	NA	NA	NA	NA	23	NA	NA	923	NA	NA	36	NA	NA	23	NA	30	7070	NA	NA	58
Salmonella enterica	28901	d__Bacteria|p__Proteobacteria|c__Gammaproteobacteria|o__Enterobacterales|f__Enterobacteriaceae|g__Salmonella|s__Salmonella enterica	NA	16	NA	NA	NA	NA	45	NA	NA	NA	21	410	NA	NA	288	3165	27	401	NA	NA	35	NA	NA	NA	226	183	108	NA	NA	NA	NA	NA	NA	NA	22	NA	133	144	108	NA	532	NA	40	768	NA	NA	307
Pseudocitrobacter faecalis	1398493	d__Bacteria|p__Proteobacteria|c__Gammaproteobacteria|o__Enterobacterales|f__Enterobacteriaceae|g__Pseudocitrobacter|s__Pseudocitrobacter faecalis	NA	NA	NA	NA	NA	NA	231	NA	NA	NA	15	1899	NA	NA	295	1344	22	991	42	NA	12	NA	NA	2543	2024	61	311	NA	NA	15	NA	85	NA	NA	NA	NA	33	220	18	NA	269	NA	176	479	NA	NA	1283
Myxococcus llanfairpwllgwyngyllgogerychwyrndrobwllllantysiliogogogochensis	2590453	d__Bacteria|p__Proteobacteria|c__Deltaproteobacteria|o__Myxococcales|f__Myxococcaceae|g__Myxococcus|s__Myxococcus llanfairpwllgwyngyllgogerychwyrndrobwllllantysiliogogogochensis	NA	NA	NA	NA	NA	NA	NA	NA	NA	NA	NA	NA	NA	NA	NA	NA	NA	NA	24	NA	NA	NA	NA	NA	NA	NA	NA	NA	NA	NA	NA	NA	NA	NA	NA	NA	331	NA	804	NA	NA	17	NA	139	NA	NA	NA
Cronobacter malonaticus	413503	d__Bacteria|p__Proteobacteria|c__Gammaproteobacteria|o__Enterobacterales|f__Enterobacteriaceae|g__Cronobacter|s__Cronobacter malonaticus	NA	NA	NA	NA	NA	NA	50	NA	NA	NA	294	45	21	NA	NA	NA	61	33	414	54	NA	NA	NA	NA	245	639	NA	NA	NA	NA	NA	NA	NA	NA	NA	NA	NA	NA	191	NA	NA	NA	33	79	NA	NA	20
Raoultella planticola	575	d__Bacteria|p__Proteobacteria|c__Gammaproteobacteria|o__Enterobacterales|f__Enterobacteriaceae|g__Raoultella|s__Raoultella planticola	NA	75508	NA	NA	51	NA	NA	NA	34	NA	11015	1334	238	NA	NA	1737	NA	393	884	4279	67	NA	NA	NA	NA	285	NA	NA	45	NA	NA	14	NA	33	NA	NA	23	48	1676	NA	26	NA	NA	5746	NA	NA	1412
Trabulsiella odontotermitis	379893	d__Bacteria|p__Proteobacteria|c__Gammaproteobacteria|o__Enterobacterales|f__Enterobacteriaceae|g__Trabulsiella|s__Trabulsiella odontotermitis	NA	NA	NA	NA	NA	NA	NA	NA	NA	NA	133	42	NA	NA	NA	672	NA	14	14	38	15	NA	NA	719	10	27	NA	NA	NA	NA	NA	NA	NA	NA	NA	NA	34	NA	61	NA	NA	NA	NA	NA	NA	NA	34
Klebsiella pasteurii	2587529	d__Bacteria|p__Proteobacteria|c__Gammaproteobacteria|o__Enterobacterales|f__Enterobacteriaceae|g__Klebsiella|s__Klebsiella pasteurii	NA	1972	NA	NA	NA	NA	NA	NA	222	NA	33790	NA	57	NA	NA	NA	58	NA	18616	11061	714	NA	NA	NA	NA	249	39	NA	813	NA	NA	NA	NA	1087	NA	NA	NA	NA	4325	NA	NA	NA	NA	3295	NA	NA	NA
Klebsiella indica	2582917	d__Bacteria|p__Proteobacteria|c__Gammaproteobacteria|o__Enterobacterales|f__Enterobacteriaceae|g__Klebsiella|s__Klebsiella indica	NA	NA	NA	NA	NA	NA	NA	NA	NA	NA	208	203	77	NA	154	11	10	343	215	196	NA	NA	NA	14	14	44	43	NA	NA	NA	NA	NA	NA	NA	NA	NA	30	24	995	NA	NA	NA	NA	420	NA	NA	134
Atlantibacter hermannii	565	d__Bacteria|p__Proteobacteria|c__Gammaproteobacteria|o__Enterobacterales|f__Enterobacteriaceae|g__Atlantibacter|s__Atlantibacter hermannii	NA	NA	NA	NA	NA	NA	NA	NA	NA	NA	72	837	NA	NA	14	NA	NA	403	NA	NA	NA	NA	NA	NA	NA	NA	NA	NA	NA	NA	NA	NA	NA	NA	NA	NA	NA	NA	NA	NA	NA	NA	91	NA	NA	NA	259
Kluyvera ascorbata	51288	d__Bacteria|p__Proteobacteria|c__Gammaproteobacteria|o__Enterobacterales|f__Enterobacteriaceae|g__Kluyvera|s__Kluyvera ascorbata	NA	1366	NA	NA	NA	NA	NA	NA	NA	NA	5277	196	59	NA	40	82	NA	47	1072	96	2155	NA	NA	789	NA	1070	175	NA	NA	NA	NA	NA	NA	NA	1876	NA	NA	NA	2642	NA	NA	NA	NA	1317	NA	NA	107
Phytobacter diazotrophicus	395631	d__Bacteria|p__Proteobacteria|c__Gammaproteobacteria|o__Enterobacterales|f__Enterobacteriaceae|g__Phytobacter|s__Phytobacter diazotrophicus	NA	65	NA	NA	NA	NA	NA	NA	NA	NA	143	NA	20	NA	NA	NA	80066	188	239	NA	202	NA	NA	131	NA	35	NA	NA	NA	NA	NA	61	NA	NA	182	NA	NA	174	NA	NA	NA	NA	NA	NA	NA	NA	NA
Coprobacter fastidiosus	1099853	d__Bacteria|p__Bacteroidetes|c__Bacteroidia|o__Bacteroidales|f__Barnesiellaceae|g__Coprobacter|s__Coprobacter fastidiosus	NA	NA	NA	89	NA	NA	NA	NA	NA	NA	NA	NA	NA	NA	NA	66	NA	NA	178	NA	NA	NA	NA	NA	27	NA	NA	NA	NA	NA	NA	NA	NA	NA	NA	NA	NA	216	NA	NA	NA	NA	752	NA	NA	NA	NA
Kosakonia radicincitans	283686	d__Bacteria|p__Proteobacteria|c__Gammaproteobacteria|o__Enterobacterales|f__Enterobacteriaceae|g__Kosakonia|s__Kosakonia radicincitans	NA	41	NA	NA	17	NA	NA	NA	NA	NA	652	536	NA	NA	173	285	112	388	592	70	66	NA	NA	312	44	539	57	NA	NA	NA	NA	21	NA	NA	43	NA	27	57	143	NA	NA	NA	63	362	NA	NA	530
Klebsiella aerogenes	548	d__Bacteria|p__Proteobacteria|c__Gammaproteobacteria|o__Enterobacterales|f__Enterobacteriaceae|g__Klebsiella|s__Klebsiella aerogenes	NA	29	NA	NA	NA	NA	NA	NA	NA	NA	NA	47	NA	NA	36	NA	NA	49	699	97	NA	NA	NA	NA	43	237	3373	NA	NA	NA	NA	NA	NA	NA	NA	NA	NA	NA	2816	NA	NA	NA	NA	3774	NA	NA	36
Cedecea lapagei	158823	d__Bacteria|p__Proteobacteria|c__Gammaproteobacteria|o__Enterobacterales|f__Enterobacteriaceae|g__Cedecea|s__Cedecea lapagei	NA	NA	NA	NA	NA	NA	NA	NA	NA	NA	87	21	NA	NA	NA	NA	NA	20	141	NA	NA	NA	NA	NA	NA	73	NA	NA	NA	NA	NA	NA	NA	NA	NA	NA	NA	NA	NA	NA	51	NA	NA	NA	NA	NA	10
Chania multitudinisentens	1639108	d__Bacteria|p__Proteobacteria|c__Gammaproteobacteria|o__Enterobacterales|f__Yersiniaceae|g__Chania|s__Chania multitudinisentens	NA	NA	NA	NA	NA	NA	NA	NA	NA	NA	NA	NA	NA	NA	335	19	NA	859	NA	NA	NA	NA	NA	NA	NA	NA	NA	NA	NA	NA	NA	NA	NA	NA	NA	NA	NA	NA	NA	27	24	NA	NA	NA	NA	NA	NA
Flavobacterium soyangense	2023265	d__Bacteria|p__Bacteroidetes|c__Flavobacteriia|o__Flavobacteriales|f__Flavobacteriaceae|g__Flavobacterium|s__Flavobacterium soyangense	139	NA	NA	NA	NA	940	NA	NA	NA	NA	NA	NA	NA	NA	NA	NA	NA	NA	21	NA	NA	24	24	NA	NA	NA	NA	NA	NA	NA	NA	NA	NA	56	NA	NA	NA	NA	NA	NA	NA	NA	NA	NA	NA	24	NA
Citrobacter sedlakii	67826	d__Bacteria|p__Proteobacteria|c__Gammaproteobacteria|o__Enterobacterales|f__Enterobacteriaceae|g__Citrobacter|s__Citrobacter sedlakii	NA	51	NA	NA	28	NA	NA	NA	NA	NA	232	395	NA	NA	176	35	NA	61	1943	51	390	NA	NA	3687	43	35	100	NA	NA	NA	NA	25	NA	NA	379	NA	NA	74	703	NA	NA	NA	NA	1256	NA	NA	22
Enterobacteria phage IME10	1090133	d__Viruses|k__Heunggongvirae|p__Uroviricota|c__Caudoviricetes|o__Caudovirales|f__Podoviridae|g__Lederbergvirus|s__Enterobacteria phage IME10	NA	NA	NA	NA	NA	NA	NA	NA	NA	NA	NA	NA	NA	NA	NA	NA	NA	490	NA	NA	NA	NA	NA	NA	879	NA	NA	NA	NA	NA	NA	NA	NA	NA	NA	NA	NA	NA	NA	NA	NA	NA	NA	NA	NA	NA	NA
Photorhabdus heterorhabditis	880156	d__Bacteria|p__Proteobacteria|c__Gammaproteobacteria|o__Enterobacterales|f__Morganellaceae|g__Photorhabdus|s__Photorhabdus heterorhabditis	NA	NA	NA	NA	NA	NA	NA	NA	NA	NA	NA	22	NA	NA	NA	NA	NA	53	NA	NA	NA	NA	NA	NA	NA	NA	NA	NA	NA	NA	NA	NA	NA	NA	NA	NA	NA	NA	NA	NA	NA	NA	NA	NA	NA	NA	39
Affinibrenneria salicis	2590031	d__Bacteria|p__Proteobacteria|c__Gammaproteobacteria|o__Enterobacterales|f__Pectobacteriaceae|g__Affinibrenneria|s__Affinibrenneria salicis	NA	NA	NA	NA	NA	NA	NA	NA	NA	NA	NA	NA	NA	NA	NA	NA	NA	199	NA	NA	NA	NA	NA	NA	NA	NA	NA	NA	NA	NA	NA	12	NA	NA	NA	NA	NA	22	NA	NA	NA	NA	NA	NA	NA	NA	173
Klebsiella huaxiensis	2153354	d__Bacteria|p__Proteobacteria|c__Gammaproteobacteria|o__Enterobacterales|f__Enterobacteriaceae|g__Klebsiella|s__Klebsiella huaxiensis	NA	265	NA	NA	25	NA	55	NA	NA	NA	2502	501	NA	NA	NA	919	154	432	1534	365	109	NA	NA	18	NA	141	26	NA	NA	NA	NA	NA	NA	49	42	NA	33	NA	698	NA	NA	NA	NA	174	NA	NA	295
Klebsiella oxytoca	571	d__Bacteria|p__Proteobacteria|c__Gammaproteobacteria|o__Enterobacterales|f__Enterobacteriaceae|g__Klebsiella|s__Klebsiella oxytoca	NA	334339	NA	NA	NA	NA	NA	NA	209	NA	10919	18	64	NA	14	NA	NA	17	15419	3824	341	NA	NA	NA	NA	1056	18	NA	104	NA	NA	NA	NA	143	30	NA	NA	NA	2015	NA	NA	NA	NA	702	NA	NA	12
Pectobacterium odoriferum	78398	d__Bacteria|p__Proteobacteria|c__Gammaproteobacteria|o__Enterobacterales|f__Pectobacteriaceae|g__Pectobacterium|s__Pectobacterium odoriferum	NA	18	NA	NA	NA	NA	NA	NA	NA	NA	71	NA	NA	NA	NA	NA	NA	NA	NA	NA	NA	NA	NA	NA	NA	NA	NA	NA	NA	NA	NA	NA	NA	NA	NA	NA	NA	NA	NA	NA	NA	NA	NA	NA	NA	NA	NA
Streptococcus parasuis	1501662	d__Bacteria|p__Firmicutes|c__Bacilli|o__Lactobacillales|f__Streptococcaceae|g__Streptococcus|s__Streptococcus parasuis	NA	NA	NA	NA	NA	NA	NA	568	988	62	216	NA	NA	103	NA	NA	14	NA	NA	17	NA	60	103	NA	NA	NA	NA	NA	NA	NA	NA	NA	NA	NA	NA	NA	NA	335	NA	NA	NA	NA	40	NA	NA	518	NA
Escherichia virus SH2026Stx1	2844230	d__Viruses|k__Heunggongvirae|p__Uroviricota|c__Caudoviricetes|o__Caudovirales|f__Podoviridae|g__Traversvirus|s__Escherichia virus SH2026Stx1	NA	NA	NA	NA	NA	NA	NA	NA	NA	NA	NA	NA	NA	NA	778	7982	NA	2240	NA	NA	NA	NA	NA	NA	NA	NA	NA	NA	NA	NA	NA	NA	NA	NA	NA	NA	NA	645	NA	NA	NA	NA	645	1187	NA	NA	2094
Brevibacillus migulae	1644114	d__Bacteria|p__Firmicutes|c__Bacilli|o__Bacillales|f__Paenibacillaceae|g__Brevibacillus|s__Brevibacillus migulae	NA	NA	NA	NA	NA	NA	17	NA	NA	NA	NA	257	NA	NA	74	21	NA	73	NA	NA	NA	NA	NA	NA	38	NA	54	NA	NA	NA	NA	10	NA	NA	NA	NA	NA	28	NA	NA	NA	NA	12	NA	NA	NA	155
Rikenella microfusus	28139	d__Bacteria|p__Bacteroidetes|c__Bacteroidia|o__Bacteroidales|f__Rikenellaceae|g__Rikenella|s__Rikenella microfusus	NA	NA	NA	NA	NA	NA	NA	NA	NA	NA	NA	NA	NA	NA	57	89	NA	NA	978	NA	NA	NA	NA	NA	NA	NA	NA	17	NA	NA	NA	NA	NA	NA	NA	NA	NA	NA	NA	NA	NA	NA	130	NA	NA	NA	NA
Gallalistipes aquisgranensis	2779358	d__Bacteria|p__Bacteroidetes|c__Bacteroidia|o__Bacteroidales|f__Rikenellaceae|g__Gallalistipes|s__Gallalistipes aquisgranensis	NA	NA	NA	NA	NA	NA	NA	NA	NA	NA	NA	NA	NA	NA	NA	NA	NA	NA	171	NA	NA	NA	NA	NA	12	NA	NA	NA	NA	NA	NA	NA	21	NA	NA	NA	NA	NA	NA	NA	NA	NA	NA	NA	NA	NA	NA
Aromatoleum buckelii	200254	d__Bacteria|p__Proteobacteria|c__Betaproteobacteria|o__Rhodocyclales|f__Rhodocyclaceae|g__Aromatoleum|s__Aromatoleum buckelii	NA	NA	NA	NA	NA	NA	30	34	NA	NA	NA	10	NA	NA	54	331	NA	186	NA	NA	NA	NA	NA	NA	60	NA	71	NA	NA	NA	NA	NA	NA	NA	NA	NA	11	NA	NA	NA	NA	NA	36	54	NA	NA	14
Trinickia symbiotica	863227	d__Bacteria|p__Proteobacteria|c__Betaproteobacteria|o__Burkholderiales|f__Burkholderiaceae|g__Trinickia|s__Trinickia symbiotica	NA	NA	NA	NA	NA	NA	NA	NA	NA	NA	NA	151	NA	NA	NA	51	NA	77	NA	NA	NA	NA	NA	NA	NA	NA	NA	NA	NA	NA	NA	NA	NA	NA	NA	NA	372	40	NA	NA	NA	NA	NA	NA	NA	NA	NA
Citrobacter tructae	2562449	d__Bacteria|p__Proteobacteria|c__Gammaproteobacteria|o__Enterobacterales|f__Enterobacteriaceae|g__Citrobacter|s__Citrobacter tructae	NA	NA	NA	NA	NA	NA	NA	NA	NA	NA	NA	20	NA	NA	NA	1010	NA	38	NA	NA	NA	NA	NA	NA	NA	NA	36	NA	NA	NA	NA	NA	NA	NA	NA	NA	NA	NA	NA	NA	12	NA	NA	222	NA	NA	13
Erwinia tasmaniensis	338565	d__Bacteria|p__Proteobacteria|c__Gammaproteobacteria|o__Enterobacterales|f__Erwiniaceae|g__Erwinia|s__Erwinia tasmaniensis	NA	NA	NA	NA	NA	NA	NA	NA	NA	NA	NA	46	NA	NA	NA	NA	NA	131	335	NA	NA	NA	NA	NA	30	NA	18	NA	NA	NA	NA	NA	NA	NA	NA	NA	NA	NA	NA	NA	NA	NA	NA	157	NA	NA	26
Prevotella illustrans	2800387	d__Bacteria|p__Bacteroidetes|c__Bacteroidia|o__Bacteroidales|f__Prevotellaceae|g__Prevotella|s__Prevotella illustrans	NA	NA	NA	NA	NA	NA	NA	NA	NA	NA	NA	NA	NA	NA	47	278	NA	NA	NA	NA	NA	NA	NA	NA	NA	NA	NA	NA	NA	NA	NA	19	NA	NA	NA	NA	NA	NA	NA	NA	NA	NA	NA	NA	NA	NA	NA
Haemophilus haemolyticus	726	d__Bacteria|p__Proteobacteria|c__Gammaproteobacteria|o__Pasteurellales|f__Pasteurellaceae|g__Haemophilus|s__Haemophilus haemolyticus	6738	46	37594	1071	6236	NA	NA	NA	13255	15006	22	NA	77285	26263	NA	138	89	5403	NA	82504	199	12694	287	3150	NA	NA	NA	NA	1543	85	828	NA	NA	NA	NA	77015	NA	52	1977	NA	NA	NA	153	105	112	5525	529
Haemophilus sputorum	1078480	d__Bacteria|p__Proteobacteria|c__Gammaproteobacteria|o__Pasteurellales|f__Pasteurellaceae|g__Haemophilus|s__Haemophilus sputorum	735	53	41090	751	3224	NA	NA	NA	2020	9698	32	NA	6734	5536	NA	NA	27	1678	NA	10551	67	13224	34	3169	NA	NA	NA	NA	645	19	568	NA	NA	NA	NA	62444	NA	NA	1010	NA	NA	NA	70	47	20	670	51
Clostridium saudiense	1414720	d__Bacteria|p__Firmicutes|c__Clostridia|o__Eubacteriales|f__Clostridiaceae|g__Clostridium|s__Clostridium saudiense	NA	278169	NA	NA	NA	NA	NA	NA	NA	NA	34	NA	NA	53	NA	NA	NA	NA	NA	NA	NA	NA	NA	NA	NA	229	NA	NA	NA	NA	NA	NA	NA	115	NA	458	NA	NA	258	NA	NA	NA	NA	NA	120	NA	NA
Klebsiella variicola	244366	d__Bacteria|p__Proteobacteria|c__Gammaproteobacteria|o__Enterobacterales|f__Enterobacteriaceae|g__Klebsiella|s__Klebsiella variicola	NA	4369	NA	NA	67	NA	NA	NA	21	NA	26	NA	NA	NA	NA	NA	431	NA	412	NA	13	NA	NA	NA	49	80612	NA	NA	NA	NA	NA	NA	NA	27	NA	NA	NA	NA	24399	NA	618	NA	77	1285775	NA	NA	NA
Enterobacter chengduensis	2494701	d__Bacteria|p__Proteobacteria|c__Gammaproteobacteria|o__Enterobacterales|f__Enterobacteriaceae|g__Enterobacter|s__Enterobacter chengduensis	NA	462	NA	NA	2339	NA	73	NA	70	NA	1973	NA	NA	NA	NA	2031	325	NA	7278	1803	5546	NA	NA	5049	530	27652	NA	NA	NA	NA	NA	NA	NA	NA	5009	NA	NA	NA	273	NA	NA	NA	70	10817	NA	NA	NA
Streptomyces phyllanthi	1803180	d__Bacteria|p__Actinobacteria|c__Actinomycetia|o__Streptomycetales|f__Streptomycetaceae|g__Streptomyces|s__Streptomyces phyllanthi	NA	NA	NA	NA	NA	NA	NA	NA	NA	NA	NA	NA	NA	NA	NA	NA	NA	NA	NA	NA	NA	NA	NA	NA	NA	NA	NA	NA	NA	NA	NA	NA	NA	NA	NA	NA	NA	NA	NA	NA	NA	NA	NA	NA	NA	NA	NA
Clostridium sartagoforme	84031	d__Bacteria|p__Firmicutes|c__Clostridia|o__Eubacteriales|f__Clostridiaceae|g__Clostridium|s__Clostridium sartagoforme	NA	NA	NA	NA	NA	NA	NA	NA	NA	NA	NA	NA	NA	NA	NA	NA	NA	NA	NA	NA	NA	NA	NA	NA	NA	40	NA	NA	NA	NA	11	NA	NA	13	NA	87	NA	NA	93921	NA	NA	NA	NA	NA	NA	NA	NA
Enterobacter asburiae	61645	d__Bacteria|p__Proteobacteria|c__Gammaproteobacteria|o__Enterobacterales|f__Enterobacteriaceae|g__Enterobacter|s__Enterobacter asburiae	NA	NA	NA	NA	293	NA	NA	NA	NA	NA	37170	36	NA	NA	NA	NA	NA	NA	NA	NA	148355	253	NA	3203	NA	962100	912	NA	NA	NA	NA	NA	NA	NA	140424	NA	115	NA	NA	NA	NA	NA	NA	1071610	NA	NA	25
Enterococcus phage vB_EfaS_IME197	1747326	d__Viruses|k__Heunggongvirae|p__Uroviricota|c__Caudoviricetes|o__Caudovirales|f__Siphoviridae|s__Enterococcus phage vB_EfaS_IME197	NA	218	NA	NA	NA	NA	NA	481	NA	175	NA	NA	NA	247	26	NA	25	22	NA	NA	NA	562	NA	907	45	NA	NA	NA	NA	NA	NA	NA	NA	65	NA	496	NA	19	NA	NA	NA	NA	NA	NA	NA	NA	NA
Intestinibacter bartlettii	261299	d__Bacteria|p__Firmicutes|c__Clostridia|o__Eubacteriales|f__Peptostreptococcaceae|g__Intestinibacter|s__Intestinibacter bartlettii	NA	NA	NA	NA	NA	NA	NA	NA	NA	NA	1091	NA	NA	NA	NA	NA	2395	NA	12	NA	NA	NA	NA	NA	NA	NA	NA	NA	NA	NA	NA	NA	NA	182	NA	309	NA	NA	NA	NA	NA	NA	NA	NA	NA	NA	NA
Pantoea septica	472695	d__Bacteria|p__Proteobacteria|c__Gammaproteobacteria|o__Enterobacterales|f__Erwiniaceae|g__Pantoea|s__Pantoea septica	NA	NA	NA	NA	15754	NA	NA	NA	NA	27	728	NA	4141	NA	NA	NA	64	NA	109	NA	NA	NA	NA	NA	NA	NA	76	NA	NA	NA	NA	NA	NA	NA	NA	NA	NA	NA	NA	NA	NA	NA	NA	NA	NA	NA	NA
Enterobacter sichuanensis	2071710	d__Bacteria|p__Proteobacteria|c__Gammaproteobacteria|o__Enterobacterales|f__Enterobacteriaceae|g__Enterobacter|s__Enterobacter sichuanensis	NA	NA	NA	NA	110	NA	NA	NA	NA	NA	159	NA	NA	NA	NA	NA	NA	NA	NA	NA	1154	NA	NA	1382	NA	6174	NA	NA	NA	NA	NA	NA	NA	NA	1146	NA	NA	NA	NA	NA	NA	NA	NA	1054	NA	NA	NA
Clostridium ihumii	1470356	d__Bacteria|p__Firmicutes|c__Clostridia|o__Eubacteriales|f__Clostridiaceae|g__Clostridium|s__Clostridium ihumii	NA	7009	NA	NA	41	NA	70	266	NA	101	NA	10	NA	1622	NA	NA	NA	17	NA	NA	NA	1405	507	451	NA	NA	NA	NA	NA	NA	NA	NA	NA	NA	NA	1130	NA	NA	NA	NA	NA	32	NA	NA	24	NA	NA
Clostridium disporicum	84024	d__Bacteria|p__Firmicutes|c__Clostridia|o__Eubacteriales|f__Clostridiaceae|g__Clostridium|s__Clostridium disporicum	NA	183	NA	NA	NA	NA	NA	NA	NA	NA	NA	19	NA	NA	NA	NA	NA	NA	NA	NA	NA	NA	NA	NA	NA	NA	NA	NA	NA	NA	NA	NA	NA	180	NA	NA	NA	35	25	NA	NA	NA	NA	NA	NA	NA	NA
Clostridium celatum	36834	d__Bacteria|p__Firmicutes|c__Clostridia|o__Eubacteriales|f__Clostridiaceae|g__Clostridium|s__Clostridium celatum	NA	2087	NA	NA	NA	NA	NA	NA	NA	NA	NA	NA	NA	NA	NA	NA	NA	NA	NA	NA	NA	NA	NA	NA	NA	65	NA	NA	NA	NA	NA	NA	NA	140	NA	NA	NA	NA	26	NA	NA	NA	NA	NA	NA	NA	NA
Clostridium cuniculi	2548455	d__Bacteria|p__Firmicutes|c__Clostridia|o__Eubacteriales|f__Clostridiaceae|g__Clostridium|s__Clostridium cuniculi	NA	2775	20	NA	NA	NA	NA	NA	NA	NA	NA	NA	NA	166	NA	NA	NA	NA	NA	NA	NA	NA	NA	NA	NA	4985	NA	NA	NA	NA	NA	NA	NA	22	NA	NA	42	NA	21	NA	NA	NA	NA	NA	315	NA	NA
Enterobacter dykesii	2797506	d__Bacteria|p__Proteobacteria|c__Gammaproteobacteria|o__Enterobacterales|f__Enterobacteriaceae|g__Enterobacter|s__Enterobacter dykesii	NA	NA	NA	NA	259	NA	NA	NA	NA	NA	4188	463	166	NA	NA	NA	NA	NA	NA	NA	63625	124	NA	1603	NA	431541	243	NA	13	NA	NA	NA	NA	NA	60503	NA	NA	NA	539	NA	NA	NA	NA	66934	NA	NA	19
Klebsiella quasipneumoniae	1463165	d__Bacteria|p__Proteobacteria|c__Gammaproteobacteria|o__Enterobacterales|f__Enterobacteriaceae|g__Klebsiella|s__Klebsiella quasipneumoniae	NA	245	NA	NA	NA	NA	NA	NA	363	NA	4487	17	NA	NA	NA	NA	NA	NA	24997	2017	398	NA	NA	NA	30	1231	NA	NA	NA	NA	NA	NA	NA	26	205	NA	146	NA	12834	NA	NA	NA	NA	17061	NA	NA	NA
Enterobacter timonensis	1755099	d__Bacteria|p__Proteobacteria|c__Gammaproteobacteria|o__Enterobacterales|f__Enterobacteriaceae|g__Enterobacter|s__Enterobacter timonensis	NA	22	NA	NA	389	NA	NA	NA	NA	NA	120	NA	57	NA	NA	NA	NA	NA	59	31	53	NA	NA	2424	1077	406	NA	NA	NA	NA	NA	NA	NA	NA	87	NA	NA	NA	148	NA	NA	NA	NA	81	NA	NA	10
Enterococcus faecium	1352	d__Bacteria|p__Firmicutes|c__Bacilli|o__Lactobacillales|f__Enterococcaceae|g__Enterococcus|s__Enterococcus faecium	NA	25777	NA	407	78	NA	227	82454	43	529	NA	30	NA	10128	31	NA	31	123	56	NA	NA	9359	1996	1090	NA	5480	NA	NA	31	NA	NA	NA	NA	NA	NA	860	NA	36	NA	NA	NA	NA	NA	NA	120	NA	NA
Enterococcus mediterraneensis	2364791	d__Bacteria|p__Firmicutes|c__Bacilli|o__Lactobacillales|f__Enterococcaceae|g__Enterococcus|s__Enterococcus mediterraneensis	NA	11543	NA	NA	50	NA	91	9450	16	348	NA	27	NA	2945	23	NA	NA	75	NA	NA	NA	2816	1121	688	NA	16	NA	NA	NA	NA	NA	NA	NA	NA	NA	556	NA	13	NA	NA	NA	NA	NA	NA	26	NA	NA
Enterococcus phage phiEf11	663241	d__Viruses|k__Heunggongvirae|p__Uroviricota|c__Caudoviricetes|o__Caudovirales|f__Siphoviridae|s__Enterococcus phage phiEf11	NA	2512	NA	NA	NA	NA	56	1163	NA	385	NA	NA	NA	1679	28	NA	23	36	NA	NA	NA	926	606	1039	NA	NA	NA	NA	NA	NA	NA	NA	NA	65	NA	671	NA	49	NA	NA	NA	NA	NA	NA	267	NA	NA
Carnobacterium viridans	174587	d__Bacteria|p__Firmicutes|c__Bacilli|o__Lactobacillales|f__Carnobacteriaceae|g__Carnobacterium|s__Carnobacterium viridans	NA	1449	NA	NA	NA	NA	12	234	NA	67	NA	NA	NA	420	NA	NA	NA	NA	13	NA	NA	437	139	94	NA	NA	NA	NA	NA	NA	NA	NA	NA	11	NA	90	NA	NA	NA	NA	NA	NA	NA	NA	NA	NA	NA
Aequorivita lutea	2610884	d__Bacteria|p__Bacteroidetes|c__Flavobacteriia|o__Flavobacteriales|f__Flavobacteriaceae|g__Aequorivita|s__Aequorivita lutea	NA	9514	NA	NA	50	286	107	1105	NA	358	25	16	NA	2547	19	NA	NA	59	121	NA	NA	2729	1091	574	NA	NA	NA	NA	37	NA	NA	NA	NA	75	NA	462	NA	36	NA	NA	NA	NA	NA	NA	24	NA	NA
Raoultella ornithinolytica	54291	d__Bacteria|p__Proteobacteria|c__Gammaproteobacteria|o__Enterobacterales|f__Enterobacteriaceae|g__Raoultella|s__Raoultella ornithinolytica	NA	1013	NA	NA	NA	NA	27	NA	NA	NA	2713	NA	NA	NA	NA	NA	NA	NA	NA	94	1374	NA	NA	NA	31	224	320	NA	NA	NA	NA	NA	NA	NA	1315	NA	NA	NA	407	NA	NA	NA	11	207	NA	NA	NA
Enterococcus viikkiensis	930854	d__Bacteria|p__Firmicutes|c__Bacilli|o__Lactobacillales|f__Enterococcaceae|g__Enterococcus|s__Enterococcus viikkiensis	NA	NA	NA	NA	NA	NA	21	308	NA	93	NA	NA	NA	887	NA	NA	NA	13	NA	NA	NA	534	187	151	NA	NA	NA	NA	NA	NA	NA	NA	NA	NA	NA	129	NA	NA	NA	NA	NA	NA	NA	NA	NA	NA	NA
Enterococcus gallinarum	1353	d__Bacteria|p__Firmicutes|c__Bacilli|o__Lactobacillales|f__Enterococcaceae|g__Enterococcus|s__Enterococcus gallinarum	NA	14934	NA	NA	66	NA	158	3090	11	601	NA	29	NA	4947	38	NA	24	106	NA	NA	NA	4419	1797	1178	NA	NA	NA	NA	68	NA	NA	NA	NA	NA	NA	966	NA	30	NA	NA	NA	NA	NA	NA	56	NA	NA
Enterococcus phage phiFL4A	673839	d__Viruses|k__Heunggongvirae|p__Uroviricota|c__Caudoviricetes|o__Caudovirales|f__Siphoviridae|s__Enterococcus phage phiFL4A	NA	358	NA	NA	NA	NA	NA	21	NA	49	NA	NA	NA	274	NA	NA	NA	NA	NA	NA	NA	5075	NA	NA	NA	NA	NA	NA	NA	NA	NA	NA	NA	NA	NA	NA	NA	NA	NA	NA	NA	NA	NA	NA	NA	NA	NA
Enterococcus durans	53345	d__Bacteria|p__Firmicutes|c__Bacilli|o__Lactobacillales|f__Enterococcaceae|g__Enterococcus|s__Enterococcus durans	NA	6578	NA	NA	35	NA	65	13035	NA	217	NA	16	NA	2008	NA	NA	NA	57	NA	NA	NA	1610	702	457	NA	18	NA	NA	NA	NA	NA	NA	NA	NA	NA	372	NA	13	NA	NA	NA	NA	NA	NA	23	NA	NA
Enterococcus avium	33945	d__Bacteria|p__Firmicutes|c__Bacilli|o__Lactobacillales|f__Enterococcaceae|g__Enterococcus|s__Enterococcus avium	NA	4967	NA	NA	30	NA	326	2892	NA	1003	NA	70	NA	9958	71	NA	26	208	NA	NA	NA	7063	2210	1974	NA	NA	NA	NA	11	NA	NA	NA	NA	NA	NA	1750	NA	54	NA	NA	NA	NA	NA	NA	123	NA	NA
Enterococcus phage EFC-1	1486428	d__Viruses|k__Heunggongvirae|p__Uroviricota|c__Caudoviricetes|o__Caudovirales|f__Siphoviridae|s__Enterococcus phage EFC-1	NA	816	NA	NA	NA	NA	16	428	NA	146	NA	NA	NA	51	152	NA	NA	35	NA	NA	NA	45	188	1203	NA	NA	NA	NA	NA	NA	NA	NA	NA	NA	NA	3071	NA	92	NA	NA	NA	NA	NA	NA	NA	NA	NA
Serratia quinivorans	137545	d__Bacteria|p__Proteobacteria|c__Gammaproteobacteria|o__Enterobacterales|f__Yersiniaceae|g__Serratia|s__Serratia quinivorans	NA	NA	NA	NA	NA	NA	NA	NA	NA	NA	26	NA	NA	NA	NA	NA	NA	NA	NA	NA	NA	NA	NA	NA	NA	16	NA	NA	NA	NA	NA	NA	NA	NA	NA	NA	NA	NA	NA	NA	NA	NA	NA	NA	NA	NA	NA
Streptococcus phage PH10	644007	d__Viruses|k__Heunggongvirae|p__Uroviricota|c__Caudoviricetes|o__Caudovirales|f__Siphoviridae|s__Streptococcus phage PH10	NA	NA	107	NA	NA	NA	NA	NA	NA	NA	NA	NA	NA	NA	NA	NA	NA	NA	NA	NA	26	NA	NA	NA	NA	NA	NA	NA	NA	NA	21	NA	NA	NA	NA	NA	NA	NA	NA	NA	NA	NA	NA	NA	54	24	NA
Enterobacter cancerogenus	69218	d__Bacteria|p__Proteobacteria|c__Gammaproteobacteria|o__Enterobacterales|f__Enterobacteriaceae|g__Enterobacter|s__Enterobacter cancerogenus	NA	NA	NA	NA	207	NA	NA	NA	NA	NA	27	15	NA	NA	NA	15	NA	NA	NA	160	47	NA	NA	1090	19	1993	NA	NA	NA	NA	NA	NA	NA	NA	60	NA	NA	NA	NA	NA	NA	NA	NA	81	NA	NA	13
Rahnella inusitata	58169	d__Bacteria|p__Proteobacteria|c__Gammaproteobacteria|o__Enterobacterales|f__Yersiniaceae|g__Rahnella|s__Rahnella inusitata	NA	NA	NA	NA	NA	NA	NA	NA	NA	NA	695	NA	NA	NA	NA	NA	NA	NA	16	NA	NA	NA	NA	NA	NA	NA	NA	NA	NA	NA	NA	NA	NA	NA	NA	NA	NA	NA	NA	NA	NA	NA	NA	NA	NA	NA	NA
Kosakonia quasisacchari	2529380	d__Bacteria|p__Proteobacteria|c__Gammaproteobacteria|o__Enterobacterales|f__Enterobacteriaceae|g__Kosakonia|s__Kosakonia quasisacchari	NA	NA	NA	NA	NA	NA	NA	NA	NA	NA	353	NA	29	NA	NA	1381	NA	NA	NA	NA	NA	NA	NA	NA	NA	NA	NA	NA	NA	NA	NA	NA	NA	NA	NA	NA	NA	NA	135	NA	NA	10	NA	NA	NA	NA	NA
Siccibacter colletis	1505757	d__Bacteria|p__Proteobacteria|c__Gammaproteobacteria|o__Enterobacterales|f__Enterobacteriaceae|g__Siccibacter|s__Siccibacter colletis	NA	NA	NA	NA	NA	NA	NA	NA	NA	NA	139	NA	NA	NA	NA	NA	NA	NA	NA	24	NA	NA	NA	58	NA	544	NA	NA	NA	NA	NA	NA	NA	NA	NA	NA	NA	NA	NA	NA	NA	NA	NA	31	NA	NA	NA
Clostridium paraputrificum	29363	d__Bacteria|p__Firmicutes|c__Clostridia|o__Eubacteriales|f__Clostridiaceae|g__Clostridium|s__Clostridium paraputrificum	NA	326	NA	NA	NA	NA	NA	28	11	NA	NA	NA	92	10	NA	NA	317	NA	NA	NA	NA	NA	162	NA	NA	6108	NA	363	NA	NA	NA	NA	NA	16	NA	NA	NA	NA	170	NA	NA	86	NA	NA	1158	NA	NA
Enterococcus virus FL2	1633150	d__Viruses|k__Heunggongvirae|p__Uroviricota|c__Caudoviricetes|o__Caudovirales|f__Siphoviridae|g__Phifelvirus|s__Enterococcus virus FL2	NA	NA	NA	NA	NA	NA	33	48	NA	201	NA	NA	NA	374	NA	NA	NA	NA	NA	NA	NA	1172	191	NA	NA	NA	NA	NA	NA	NA	NA	NA	NA	NA	NA	142	NA	NA	NA	NA	NA	NA	NA	NA	NA	NA	NA
Cedecea colo	2552946	d__Bacteria|p__Proteobacteria|c__Gammaproteobacteria|o__Enterobacterales|f__Enterobacteriaceae|g__Cedecea|s__Cedecea colo	NA	23	NA	NA	20	NA	NA	NA	NA	NA	NA	NA	NA	NA	NA	NA	NA	NA	NA	NA	235	NA	NA	298	15	15	NA	NA	NA	NA	NA	NA	NA	NA	175	NA	NA	NA	67	NA	NA	NA	NA	NA	NA	NA	NA
Pectobacterium parmentieri	1905730	d__Bacteria|p__Proteobacteria|c__Gammaproteobacteria|o__Enterobacterales|f__Pectobacteriaceae|g__Pectobacterium|s__Pectobacterium parmentieri	NA	NA	NA	NA	NA	NA	NA	NA	NA	NA	NA	NA	NA	NA	NA	NA	NA	NA	NA	NA	NA	NA	NA	NA	NA	17	NA	NA	NA	NA	NA	NA	NA	NA	NA	NA	NA	NA	NA	NA	NA	NA	NA	NA	NA	NA	NA
Mixta mediterraneensis	2758443	d__Bacteria|p__Proteobacteria|c__Gammaproteobacteria|o__Enterobacterales|f__Erwiniaceae|g__Mixta|s__Mixta mediterraneensis	NA	NA	NA	NA	14	NA	NA	NA	NA	NA	NA	118	NA	NA	NA	NA	NA	297	NA	11	NA	NA	NA	NA	NA	223	17	NA	NA	NA	NA	NA	NA	NA	NA	NA	NA	NA	135	NA	NA	NA	NA	1303	NA	NA	54
Histophilus somni	731	d__Bacteria|p__Proteobacteria|c__Gammaproteobacteria|o__Pasteurellales|f__Pasteurellaceae|g__Histophilus|s__Histophilus somni	NA	NA	626	NA	63	NA	NA	NA	NA	NA	NA	NA	35	30	NA	NA	NA	NA	59	15	NA	NA	NA	NA	NA	NA	NA	NA	NA	NA	NA	NA	NA	NA	NA	NA	NA	NA	NA	NA	NA	NA	NA	NA	NA	NA	NA
Rothia aeria	172042	d__Bacteria|p__Actinobacteria|c__Actinomycetia|o__Micrococcales|f__Micrococcaceae|g__Rothia|s__Rothia aeria	NA	NA	58	NA	NA	NA	NA	NA	NA	NA	NA	NA	NA	430	NA	NA	NA	NA	NA	NA	NA	26	NA	14	NA	NA	NA	NA	NA	NA	NA	NA	NA	NA	NA	22	NA	NA	64	NA	NA	NA	NA	NA	NA	NA	NA
Enterobacter wuhouensis	2529381	d__Bacteria|p__Proteobacteria|c__Gammaproteobacteria|o__Enterobacterales|f__Enterobacteriaceae|g__Enterobacter|s__Enterobacter wuhouensis	NA	NA	NA	NA	1853	NA	NA	NA	NA	NA	190	NA	NA	NA	NA	27	NA	13	NA	200	827	NA	NA	3210	NA	5611	NA	NA	NA	NA	NA	NA	NA	NA	728	NA	NA	NA	274	NA	NA	NA	68	796	NA	NA	NA
Dickeya undicola	1577887	d__Bacteria|p__Proteobacteria|c__Gammaproteobacteria|o__Enterobacterales|f__Pectobacteriaceae|g__Dickeya|s__Dickeya undicola	NA	26	NA	NA	NA	NA	NA	NA	NA	NA	640	NA	NA	NA	NA	NA	NA	NA	85	NA	NA	NA	NA	NA	NA	32	NA	NA	NA	NA	NA	NA	NA	NA	NA	NA	NA	NA	NA	NA	NA	NA	NA	NA	NA	NA	NA
Rouxiella badensis	1646377	d__Bacteria|p__Proteobacteria|c__Gammaproteobacteria|o__Enterobacterales|f__Yersiniaceae|g__Rouxiella|s__Rouxiella badensis	NA	NA	NA	NA	NA	NA	NA	NA	NA	NA	NA	NA	NA	NA	NA	NA	NA	NA	NA	NA	NA	NA	NA	NA	NA	NA	NA	NA	NA	NA	NA	NA	NA	NA	NA	NA	NA	NA	NA	NA	NA	NA	NA	NA	NA	NA	NA
Phytobacter ursingii	1972431	d__Bacteria|p__Proteobacteria|c__Gammaproteobacteria|o__Enterobacterales|f__Enterobacteriaceae|g__Phytobacter|s__Phytobacter ursingii	NA	64	NA	NA	65	NA	NA	NA	72	NA	71	908	19	NA	129	427	4298	255	6086	1763	330	NA	NA	277	NA	1653	NA	NA	NA	NA	NA	NA	NA	NA	139	NA	19	45	60	NA	NA	NA	NA	4877	NA	NA	NA
[Enterobacter] lignolyticus	1334193	d__Bacteria|p__Proteobacteria|c__Gammaproteobacteria|o__Enterobacterales|f__Enterobacteriaceae|g__Pluralibacter|s__[Enterobacter] lignolyticus	NA	NA	NA	NA	NA	NA	NA	NA	NA	NA	19	12	NA	NA	NA	NA	NA	NA	NA	NA	27	NA	NA	1122	17	NA	NA	NA	NA	NA	NA	NA	NA	NA	18	NA	NA	NA	NA	NA	NA	NA	NA	NA	NA	NA	NA
Raoultella terrigena	577	d__Bacteria|p__Proteobacteria|c__Gammaproteobacteria|o__Enterobacterales|f__Enterobacteriaceae|g__Raoultella|s__Raoultella terrigena	NA	116	NA	NA	NA	NA	NA	NA	16	NA	236	NA	NA	NA	NA	NA	NA	NA	14	NA	NA	NA	NA	NA	NA	NA	NA	NA	19	NA	NA	NA	NA	NA	NA	NA	NA	NA	503	NA	NA	NA	NA	450	NA	NA	NA
Escherichia virus 500465-1	2844176	d__Viruses|k__Heunggongvirae|p__Uroviricota|c__Caudoviricetes|o__Caudovirales|f__Myoviridae|g__Felsduovirus|s__Escherichia virus 500465-1	NA	NA	NA	NA	NA	NA	NA	NA	NA	NA	NA	NA	NA	NA	NA	NA	46	110	NA	NA	NA	NA	NA	NA	NA	254	NA	NA	NA	NA	NA	314	NA	NA	NA	NA	NA	1045	NA	61	161	NA	NA	NA	NA	NA	NA
Brenneria roseae	1509241	d__Bacteria|p__Proteobacteria|c__Gammaproteobacteria|o__Enterobacterales|f__Pectobacteriaceae|g__Brenneria|s__Brenneria roseae	NA	NA	NA	NA	NA	NA	NA	NA	NA	NA	NA	NA	NA	NA	NA	NA	NA	NA	NA	NA	NA	NA	NA	NA	NA	NA	NA	NA	NA	NA	NA	NA	NA	NA	NA	NA	NA	NA	NA	NA	NA	NA	NA	NA	NA	NA	NA
Lelliottia nimipressuralis	69220	d__Bacteria|p__Proteobacteria|c__Gammaproteobacteria|o__Enterobacterales|f__Enterobacteriaceae|g__Lelliottia|s__Lelliottia nimipressuralis	NA	15	NA	NA	NA	NA	NA	NA	NA	NA	NA	NA	NA	NA	NA	22	NA	NA	NA	58	11	NA	NA	130	30	304	NA	NA	NA	NA	NA	NA	NA	NA	12	NA	NA	NA	NA	NA	NA	NA	NA	52	NA	NA	NA
Enterococcus virus FL3	1633151	d__Viruses|k__Heunggongvirae|p__Uroviricota|c__Caudoviricetes|o__Caudovirales|f__Siphoviridae|g__Phifelvirus|s__Enterococcus virus FL3	NA	NA	NA	NA	NA	NA	108	771	NA	2261	NA	21	NA	9639	23	NA	37	76	33	NA	NA	NA	868	830	NA	NA	NA	NA	NA	NA	NA	NA	NA	NA	NA	354	NA	40	NA	NA	NA	NA	NA	NA	NA	NA	NA
Kluyvera sichuanensis	2725494	d__Bacteria|p__Proteobacteria|c__Gammaproteobacteria|o__Enterobacterales|f__Enterobacteriaceae|g__Kluyvera|s__Kluyvera sichuanensis	NA	109	NA	NA	107	NA	130	NA	NA	NA	3237	NA	33	NA	NA	444	59	NA	NA	66	612	NA	NA	NA	1229	1936	NA	NA	NA	NA	NA	NA	NA	NA	525	NA	NA	NA	2632	NA	NA	NA	69	NA	NA	NA	NA
Pectobacterium zantedeschiae	2034769	d__Bacteria|p__Proteobacteria|c__Gammaproteobacteria|o__Enterobacterales|f__Pectobacteriaceae|g__Pectobacterium|s__Pectobacterium zantedeschiae	NA	34	NA	NA	NA	NA	NA	NA	NA	NA	41	NA	NA	NA	NA	NA	NA	NA	NA	NA	NA	NA	NA	NA	NA	NA	NA	NA	20	NA	NA	NA	NA	NA	NA	NA	NA	NA	NA	NA	NA	NA	NA	NA	NA	NA	NA
Kosakonia oryzae	497725	d__Bacteria|p__Proteobacteria|c__Gammaproteobacteria|o__Enterobacterales|f__Enterobacteriaceae|g__Kosakonia|s__Kosakonia oryzae	NA	NA	NA	NA	NA	NA	NA	NA	NA	NA	NA	NA	28	NA	NA	NA	23	NA	NA	NA	NA	NA	NA	NA	NA	NA	NA	NA	NA	NA	NA	NA	NA	NA	NA	NA	NA	NA	261	NA	NA	NA	NA	NA	NA	NA	NA
Candidatus Erwinia dacicola	252393	d__Bacteria|p__Proteobacteria|c__Gammaproteobacteria|o__Enterobacterales|f__Erwiniaceae|g__Erwinia|s__Candidatus Erwinia dacicola	NA	NA	NA	NA	64	NA	NA	NA	NA	NA	595	NA	NA	NA	861	NA	NA	NA	94	NA	NA	NA	NA	123	NA	35	NA	NA	NA	NA	NA	NA	NA	NA	NA	NA	NA	NA	12	NA	NA	NA	359	64	NA	NA	NA
Yokenella regensburgei	158877	d__Bacteria|p__Proteobacteria|c__Gammaproteobacteria|o__Enterobacterales|f__Enterobacteriaceae|g__Yokenella|s__Yokenella regensburgei	NA	NA	NA	NA	NA	NA	NA	NA	NA	NA	21	NA	NA	NA	NA	NA	NA	NA	63	54	NA	NA	NA	712	NA	NA	NA	NA	NA	NA	NA	NA	NA	NA	NA	NA	NA	NA	NA	NA	NA	NA	NA	NA	NA	NA	NA
Enterobacter vonholyi	2797505	d__Bacteria|p__Proteobacteria|c__Gammaproteobacteria|o__Enterobacterales|f__Enterobacteriaceae|g__Enterobacter|s__Enterobacter vonholyi	NA	204	NA	NA	46	NA	NA	NA	NA	NA	3574	NA	NA	NA	NA	NA	NA	NA	249	957	9746	NA	NA	240	19	82841	NA	NA	NA	NA	NA	NA	NA	NA	8895	NA	NA	NA	NA	14	NA	NA	NA	7134	NA	NA	NA
Enterobacter mori	539813	d__Bacteria|p__Proteobacteria|c__Gammaproteobacteria|o__Enterobacterales|f__Enterobacteriaceae|g__Enterobacter|s__Enterobacter mori	NA	NA	NA	NA	517	NA	NA	NA	14	NA	282	NA	NA	NA	NA	120	NA	NA	937	25	2048	NA	NA	23085	NA	20301	NA	NA	NA	NA	NA	NA	NA	NA	2013	NA	NA	NA	45	NA	NA	NA	NA	2434	NA	NA	NA
Cedecea neteri	158822	d__Bacteria|p__Proteobacteria|c__Gammaproteobacteria|o__Enterobacterales|f__Enterobacteriaceae|g__Cedecea|s__Cedecea neteri	NA	22	NA	NA	NA	NA	NA	NA	NA	NA	622	15	NA	NA	NA	NA	123	12	18	NA	36	NA	NA	NA	15	147	28	NA	NA	NA	NA	NA	NA	NA	27	NA	11	NA	NA	NA	NA	NA	NA	NA	NA	NA	20
Flammeovirga aprica	29528	d__Bacteria|p__Bacteroidetes|c__Cytophagia|o__Cytophagales|f__Flammeovirgaceae|g__Flammeovirga|s__Flammeovirga aprica	NA	50	NA	NA	NA	NA	NA	NA	NA	NA	666	NA	NA	NA	NA	NA	NA	NA	NA	NA	20	NA	NA	NA	NA	166	NA	NA	NA	NA	NA	NA	NA	NA	NA	NA	NA	NA	1320	NA	NA	NA	NA	528	NA	NA	NA
Nissabacter archeti	1917880	d__Bacteria|p__Proteobacteria|c__Gammaproteobacteria|o__Enterobacterales|f__Yersiniaceae|g__Nissabacter|s__Nissabacter archeti	NA	46	NA	NA	1406	NA	NA	NA	NA	NA	1321	NA	50	NA	NA	NA	27	NA	461	113	NA	NA	NA	NA	NA	495	NA	NA	49	NA	NA	278	NA	NA	NA	NA	NA	1272	173	NA	NA	NA	NA	327	NA	NA	NA
Tatumella morbirosei	642227	d__Bacteria|p__Proteobacteria|c__Gammaproteobacteria|o__Enterobacterales|f__Erwiniaceae|g__Tatumella|s__Tatumella morbirosei	NA	NA	NA	NA	NA	NA	NA	NA	NA	NA	NA	3191	NA	NA	NA	NA	NA	NA	NA	NA	NA	NA	NA	NA	NA	NA	NA	NA	NA	NA	NA	NA	NA	NA	NA	NA	NA	NA	NA	NA	NA	NA	NA	23	NA	NA	2211
Rouxiella aceris	2703884	d__Bacteria|p__Proteobacteria|c__Gammaproteobacteria|o__Enterobacterales|f__Yersiniaceae|g__Rouxiella|s__Rouxiella aceris	NA	NA	NA	NA	NA	NA	NA	NA	NA	NA	NA	NA	NA	NA	NA	NA	NA	NA	374	NA	NA	NA	NA	NA	NA	NA	NA	NA	NA	NA	NA	NA	NA	NA	NA	NA	NA	14	NA	NA	NA	NA	NA	NA	NA	NA	NA
Pantoea coffeiphila	1465635	d__Bacteria|p__Proteobacteria|c__Gammaproteobacteria|o__Enterobacterales|f__Erwiniaceae|g__Pantoea|s__Pantoea coffeiphila	NA	NA	NA	NA	NA	NA	NA	NA	NA	NA	NA	NA	NA	NA	NA	NA	NA	NA	56	NA	NA	NA	NA	NA	NA	NA	NA	NA	NA	186	NA	NA	NA	NA	NA	NA	NA	NA	31	NA	NA	NA	NA	NA	NA	NA	NA
Sporosarcina beigongshangi	2782538	d__Bacteria|p__Firmicutes|c__Bacilli|o__Bacillales|f__Planococcaceae|g__Sporosarcina|s__Sporosarcina beigongshangi	NA	NA	NA	NA	NA	NA	NA	NA	NA	NA	NA	NA	NA	NA	NA	NA	NA	NA	NA	NA	NA	NA	NA	NA	NA	14	NA	NA	NA	NA	NA	NA	NA	NA	NA	NA	NA	NA	NA	NA	NA	NA	NA	304	NA	NA	NA
Enterococcus devriesei	319970	d__Bacteria|p__Firmicutes|c__Bacilli|o__Lactobacillales|f__Enterococcaceae|g__Enterococcus|s__Enterococcus devriesei	NA	NA	NA	NA	NA	NA	NA	127	NA	27	NA	NA	NA	208	NA	NA	NA	NA	NA	NA	NA	167	90	44	NA	NA	NA	NA	NA	NA	NA	NA	NA	NA	NA	34	NA	NA	NA	NA	NA	NA	NA	NA	NA	NA	NA
Rosenbergiella nectarea	988801	d__Bacteria|p__Proteobacteria|c__Gammaproteobacteria|o__Enterobacterales|f__Erwiniaceae|g__Rosenbergiella|s__Rosenbergiella nectarea	NA	NA	NA	NA	NA	NA	NA	NA	NA	NA	NA	NA	37	NA	NA	NA	NA	NA	NA	NA	NA	NA	NA	NA	NA	NA	NA	NA	NA	NA	NA	NA	NA	NA	NA	NA	NA	NA	NA	NA	NA	NA	NA	NA	NA	NA	NA
Enterococcus italicus	246144	d__Bacteria|p__Firmicutes|c__Bacilli|o__Lactobacillales|f__Enterococcaceae|g__Enterococcus|s__Enterococcus italicus	NA	1565	NA	NA	48	NA	NA	679	NA	NA	NA	NA	NA	110	NA	NA	NA	NA	NA	NA	NA	129	14	272	NA	NA	NA	NA	NA	NA	NA	NA	NA	NA	NA	15	NA	NA	NA	NA	NA	NA	NA	NA	15	NA	NA
Enterococcus virus FL1	1633149	d__Viruses|k__Heunggongvirae|p__Uroviricota|c__Caudoviricetes|o__Caudovirales|f__Siphoviridae|g__Phifelvirus|s__Enterococcus virus FL1	NA	NA	NA	NA	NA	NA	153	1589	NA	424	NA	NA	NA	471	26	NA	NA	95	57	NA	NA	587	1274	904	NA	NA	NA	NA	NA	NA	NA	NA	NA	NA	NA	565	NA	NA	NA	NA	NA	NA	NA	NA	NA	NA	NA
Calidifontimicrobium sediminis	2259674	d__Bacteria|p__Proteobacteria|c__Betaproteobacteria|o__Burkholderiales|f__Comamonadaceae|g__Calidifontimicrobium|s__Calidifontimicrobium sediminis	NA	NA	NA	NA	NA	NA	NA	NA	NA	771	NA	NA	NA	NA	NA	NA	104	NA	NA	NA	NA	21	2841	NA	NA	NA	NA	NA	NA	NA	NA	NA	NA	NA	NA	NA	NA	103	NA	NA	NA	NA	NA	NA	335	NA	NA
Erwinia tracheiphila	65700	d__Bacteria|p__Proteobacteria|c__Gammaproteobacteria|o__Enterobacterales|f__Erwiniaceae|g__Erwinia|s__Erwinia tracheiphila	NA	89	NA	NA	NA	NA	NA	NA	NA	NA	652	42	NA	NA	22	71	NA	NA	80	134	NA	NA	NA	1072	NA	18	NA	NA	NA	NA	NA	106	NA	NA	NA	NA	NA	341	919	NA	51	NA	NA	NA	NA	NA	61
Erwinia iniecta	1560201	d__Bacteria|p__Proteobacteria|c__Gammaproteobacteria|o__Enterobacterales|f__Erwiniaceae|g__Erwinia|s__Erwinia iniecta	NA	NA	NA	NA	NA	NA	NA	NA	NA	NA	11	NA	19	NA	NA	NA	NA	NA	NA	NA	NA	NA	NA	NA	NA	NA	NA	NA	NA	NA	NA	NA	NA	NA	NA	NA	NA	NA	NA	NA	NA	NA	NA	NA	NA	NA	NA
Citrobacter cronae	1748967	d__Bacteria|p__Proteobacteria|c__Gammaproteobacteria|o__Enterobacterales|f__Enterobacteriaceae|g__Citrobacter|s__Citrobacter cronae	NA	NA	NA	NA	NA	NA	NA	NA	NA	NA	NA	NA	NA	NA	NA	39	92	NA	NA	NA	NA	NA	NA	NA	100	NA	NA	NA	NA	NA	NA	NA	NA	NA	NA	NA	NA	NA	69	NA	NA	NA	NA	NA	NA	NA	NA
Pantoea stewartii	66269	d__Bacteria|p__Proteobacteria|c__Gammaproteobacteria|o__Enterobacterales|f__Erwiniaceae|g__Pantoea|s__Pantoea stewartii	NA	NA	NA	NA	NA	NA	NA	NA	73	NA	NA	NA	NA	NA	NA	NA	NA	NA	NA	NA	NA	NA	NA	NA	NA	NA	NA	NA	NA	NA	NA	NA	NA	NA	NA	NA	NA	NA	3896	NA	NA	NA	NA	NA	NA	NA	NA
Escherichia virus 500465-2	2844177	d__Viruses|k__Heunggongvirae|p__Uroviricota|c__Caudoviricetes|o__Caudovirales|f__Myoviridae|g__Xuanwuvirus|s__Escherichia virus 500465-2	NA	NA	NA	NA	NA	NA	NA	NA	NA	NA	NA	NA	NA	NA	NA	3637	NA	293	NA	NA	NA	NA	NA	NA	NA	NA	NA	NA	NA	NA	NA	NA	NA	NA	NA	NA	NA	NA	NA	NA	NA	NA	69	NA	NA	NA	2010
Pantoea pleuroti	1592631	d__Bacteria|p__Proteobacteria|c__Gammaproteobacteria|o__Enterobacterales|f__Erwiniaceae|g__Pantoea|s__Pantoea pleuroti	NA	NA	NA	NA	NA	NA	NA	NA	NA	NA	NA	NA	960	NA	NA	NA	NA	NA	NA	NA	NA	NA	NA	NA	NA	NA	NA	NA	NA	NA	NA	NA	NA	NA	NA	NA	NA	NA	NA	NA	NA	NA	NA	NA	NA	NA	NA
Citrobacter werkmanii	67827	d__Bacteria|p__Proteobacteria|c__Gammaproteobacteria|o__Enterobacterales|f__Enterobacteriaceae|g__Citrobacter|s__Citrobacter werkmanii	NA	NA	NA	NA	NA	NA	NA	NA	NA	NA	827	321	NA	NA	NA	2416	NA	NA	NA	213	NA	NA	NA	NA	NA	2045	NA	NA	NA	NA	NA	NA	NA	NA	NA	NA	NA	NA	155	NA	946	NA	NA	537	NA	NA	NA
Pseudescherichia vulneris	566	d__Bacteria|p__Proteobacteria|c__Gammaproteobacteria|o__Enterobacterales|f__Enterobacteriaceae|g__Pseudescherichia|s__Pseudescherichia vulneris	NA	NA	NA	NA	NA	NA	NA	NA	NA	NA	320	27	NA	NA	NA	NA	NA	10	NA	NA	NA	NA	NA	10	NA	NA	NA	NA	NA	NA	NA	NA	NA	NA	NA	NA	NA	NA	19	NA	NA	NA	NA	NA	NA	NA	18
Salmonella virus RE2010	2734063	d__Viruses|k__Heunggongvirae|p__Uroviricota|c__Caudoviricetes|o__Caudovirales|f__Myoviridae|g__Felsduovirus|s__Salmonella virus RE2010	NA	NA	NA	NA	NA	NA	NA	NA	NA	NA	NA	NA	NA	NA	NA	NA	NA	NA	NA	NA	NA	NA	NA	NA	NA	NA	NA	NA	NA	NA	NA	NA	NA	NA	NA	NA	NA	56	NA	25	NA	NA	NA	NA	NA	NA	NA
Rahnella aquatilis	34038	d__Bacteria|p__Proteobacteria|c__Gammaproteobacteria|o__Enterobacterales|f__Yersiniaceae|g__Rahnella|s__Rahnella aquatilis	NA	NA	NA	NA	NA	NA	NA	NA	NA	NA	297	NA	NA	NA	NA	NA	NA	NA	NA	NA	NA	NA	NA	NA	NA	NA	NA	NA	NA	NA	NA	NA	NA	NA	NA	NA	NA	NA	NA	NA	NA	NA	NA	NA	NA	NA	NA
Buttiauxella ferragutiae	82989	d__Bacteria|p__Proteobacteria|c__Gammaproteobacteria|o__Enterobacterales|f__Enterobacteriaceae|g__Buttiauxella|s__Buttiauxella ferragutiae	NA	NA	NA	NA	NA	NA	NA	NA	NA	NA	NA	NA	NA	NA	NA	NA	NA	26	NA	NA	NA	NA	NA	3119	NA	13	NA	NA	NA	NA	NA	NA	NA	NA	NA	NA	NA	NA	NA	NA	NA	NA	NA	NA	NA	NA	NA
Phytobacter massiliensis	1485952	d__Bacteria|p__Proteobacteria|c__Gammaproteobacteria|o__Enterobacterales|f__Enterobacteriaceae|g__Phytobacter|s__Phytobacter massiliensis	NA	762	NA	NA	NA	NA	NA	NA	NA	NA	32	663	NA	NA	NA	NA	37	12	35	53	NA	NA	NA	488	NA	31	25	NA	NA	NA	NA	NA	NA	NA	NA	NA	90	NA	118	NA	NA	NA	NA	571	NA	NA	NA
[Pantoea] beijingensis	1324864	d__Bacteria|p__Proteobacteria|c__Gammaproteobacteria|o__Enterobacterales|f__Erwiniaceae|g__Erwinia|s__[Pantoea] beijingensis	NA	NA	NA	NA	NA	NA	NA	NA	NA	NA	NA	NA	NA	NA	NA	NA	NA	NA	NA	NA	NA	NA	NA	NA	NA	NA	NA	NA	NA	NA	NA	NA	NA	NA	NA	NA	NA	NA	NA	NA	NA	NA	NA	12	NA	NA	NA
Rahnella variigena	574964	d__Bacteria|p__Proteobacteria|c__Gammaproteobacteria|o__Enterobacterales|f__Yersiniaceae|g__Rahnella|s__Rahnella variigena	NA	NA	NA	NA	NA	NA	NA	NA	NA	NA	NA	NA	NA	NA	NA	186	NA	NA	443	NA	NA	NA	NA	NA	NA	NA	NA	NA	NA	NA	NA	NA	NA	NA	NA	NA	NA	NA	NA	NA	NA	NA	NA	279	NA	NA	NA
Pantoea anthophila	470931	d__Bacteria|p__Proteobacteria|c__Gammaproteobacteria|o__Enterobacterales|f__Erwiniaceae|g__Pantoea|s__Pantoea anthophila	NA	549	NA	NA	14	NA	NA	NA	NA	NA	4664	NA	653	NA	NA	NA	NA	NA	NA	NA	NA	NA	NA	NA	NA	NA	NA	NA	NA	NA	NA	NA	NA	NA	NA	NA	NA	NA	10	NA	NA	NA	NA	NA	NA	NA	NA
Labilibacter sediminis	2570926	d__Bacteria|p__Bacteroidetes|c__Bacteroidia|o__Marinilabiliales|f__Marinilabiliaceae|g__Labilibacter|s__Labilibacter sediminis	NA	111	NA	NA	NA	NA	NA	NA	NA	NA	NA	NA	NA	NA	NA	NA	NA	NA	NA	NA	NA	NA	120	NA	NA	NA	NA	NA	NA	NA	NA	NA	NA	NA	NA	NA	NA	NA	NA	NA	NA	NA	NA	NA	47	NA	NA
Lelliottia aquatilis	2080838	d__Bacteria|p__Proteobacteria|c__Gammaproteobacteria|o__Enterobacterales|f__Enterobacteriaceae|g__Lelliottia|s__Lelliottia aquatilis	NA	NA	NA	NA	19	NA	NA	NA	NA	NA	45	NA	NA	NA	250	10	13	518	NA	NA	NA	NA	NA	NA	484	35	NA	NA	NA	NA	NA	NA	NA	NA	NA	NA	NA	14	NA	17	NA	NA	NA	10	NA	NA	NA
Serratia liquefaciens	614	d__Bacteria|p__Proteobacteria|c__Gammaproteobacteria|o__Enterobacterales|f__Yersiniaceae|g__Serratia|s__Serratia liquefaciens	NA	NA	NA	NA	NA	NA	NA	NA	NA	NA	1733	NA	NA	NA	NA	NA	NA	NA	NA	NA	NA	NA	NA	NA	NA	NA	NA	NA	NA	NA	NA	NA	NA	NA	NA	NA	NA	NA	NA	NA	NA	NA	NA	NA	NA	NA	NA
Pantoea dispersa	59814	d__Bacteria|p__Proteobacteria|c__Gammaproteobacteria|o__Enterobacterales|f__Erwiniaceae|g__Pantoea|s__Pantoea dispersa	NA	27	NA	NA	34	NA	NA	NA	NA	NA	289	NA	18	NA	NA	NA	NA	137	652	52	NA	NA	NA	NA	NA	31	NA	NA	NA	NA	NA	NA	NA	NA	NA	NA	NA	NA	NA	NA	NA	NA	NA	1479	NA	NA	NA
Enterobacter roggenkampii	1812935	d__Bacteria|p__Proteobacteria|c__Gammaproteobacteria|o__Enterobacterales|f__Enterobacteriaceae|g__Enterobacter|s__Enterobacter roggenkampii	NA	31	NA	NA	73	NA	325	NA	NA	NA	2043	NA	NA	NA	364	6446	NA	382	634	369	4242	NA	NA	1064	569	34147	183	NA	NA	28	NA	NA	NA	NA	4170	NA	29	NA	2070	1723	NA	NA	263	3971	NA	NA	641
Citrobacter youngae	133448	d__Bacteria|p__Proteobacteria|c__Gammaproteobacteria|o__Enterobacterales|f__Enterobacteriaceae|g__Citrobacter|s__Citrobacter youngae	NA	NA	NA	NA	NA	NA	NA	NA	NA	NA	265	1003	NA	NA	NA	30	NA	957	116	NA	355	NA	NA	88	55	1938	197	NA	NA	NA	NA	46	NA	NA	259	NA	65	95	NA	NA	NA	NA	NA	22	NA	NA	NA
Yersinia artesiana	2890315	d__Bacteria|p__Proteobacteria|c__Gammaproteobacteria|o__Enterobacterales|f__Yersiniaceae|g__Yersinia|s__Yersinia artesiana	NA	25	NA	NA	141	NA	NA	NA	NA	NA	NA	NA	NA	NA	NA	NA	NA	NA	NA	NA	NA	NA	NA	906	NA	615	NA	NA	NA	NA	NA	NA	NA	NA	NA	NA	NA	NA	NA	NA	NA	NA	NA	NA	NA	NA	NA
Erwinia pyrifoliae	79967	d__Bacteria|p__Proteobacteria|c__Gammaproteobacteria|o__Enterobacterales|f__Erwiniaceae|g__Erwinia|s__Erwinia pyrifoliae	NA	NA	NA	NA	NA	NA	NA	NA	NA	NA	NA	NA	NA	NA	NA	NA	NA	NA	NA	227	NA	NA	NA	NA	NA	NA	NA	NA	NA	NA	NA	NA	NA	NA	NA	NA	NA	NA	NA	NA	NA	NA	NA	85	NA	NA	NA
Pectobacterium aquaticum	2204145	d__Bacteria|p__Proteobacteria|c__Gammaproteobacteria|o__Enterobacterales|f__Pectobacteriaceae|g__Pectobacterium|s__Pectobacterium aquaticum	NA	NA	NA	NA	NA	NA	NA	NA	NA	NA	NA	NA	67	NA	NA	NA	NA	NA	NA	NA	88	NA	NA	NA	NA	NA	NA	NA	NA	NA	NA	NA	NA	NA	56	NA	NA	NA	1069	NA	NA	NA	NA	NA	NA	NA	NA
Mixta intestinalis	1615494	d__Bacteria|p__Proteobacteria|c__Gammaproteobacteria|o__Enterobacterales|f__Erwiniaceae|g__Mixta|s__Mixta intestinalis	NA	NA	NA	NA	NA	NA	27	NA	NA	NA	76	NA	NA	NA	157	191	21	NA	95	16	NA	NA	NA	180	NA	NA	NA	NA	NA	NA	NA	62	NA	NA	NA	NA	NA	57	NA	NA	NA	NA	170	25	NA	NA	NA
Yersinia canariae	2607663	d__Bacteria|p__Proteobacteria|c__Gammaproteobacteria|o__Enterobacterales|f__Yersiniaceae|g__Yersinia|s__Yersinia canariae	NA	NA	NA	NA	NA	NA	NA	NA	NA	NA	NA	NA	NA	NA	NA	NA	NA	NA	NA	NA	NA	NA	NA	NA	NA	29	NA	NA	NA	NA	NA	NA	NA	NA	NA	NA	NA	NA	NA	NA	NA	NA	NA	NA	NA	NA	NA
Halopseudomonas xiamenensis	157792	d__Bacteria|p__Proteobacteria|c__Gammaproteobacteria|o__Pseudomonadales|f__Pseudomonadaceae|g__Halopseudomonas|s__Halopseudomonas xiamenensis	NA	33	NA	NA	NA	NA	NA	NA	NA	NA	40	NA	NA	NA	NA	NA	NA	NA	NA	NA	NA	NA	NA	NA	NA	NA	NA	NA	NA	NA	NA	NA	NA	NA	NA	NA	NA	NA	NA	NA	NA	NA	NA	NA	NA	NA	NA
Klebsiella virus ST13OXA48phi12-1	2845096	d__Viruses|k__Heunggongvirae|p__Uroviricota|c__Caudoviricetes|o__Caudovirales|f__Myoviridae|g__Felsduovirus|s__Klebsiella virus ST13OXA48phi12-1	NA	NA	NA	NA	NA	NA	NA	NA	NA	NA	623	NA	NA	NA	NA	NA	NA	NA	NA	NA	NA	NA	NA	NA	NA	1807	NA	NA	NA	NA	NA	NA	NA	NA	NA	NA	NA	NA	1010	NA	NA	NA	NA	55	NA	NA	NA
Klebsiella virus 4LV2017	2734062	d__Viruses|k__Heunggongvirae|p__Uroviricota|c__Caudoviricetes|o__Caudovirales|f__Myoviridae|g__Felsduovirus|s__Klebsiella virus 4LV2017	NA	NA	NA	NA	NA	NA	NA	NA	NA	NA	NA	NA	NA	NA	NA	NA	NA	NA	NA	NA	NA	NA	NA	NA	NA	39	NA	NA	NA	NA	NA	209	NA	NA	NA	NA	NA	630	NA	NA	NA	NA	NA	NA	NA	NA	NA
Cronobacter dublinensis	413497	d__Bacteria|p__Proteobacteria|c__Gammaproteobacteria|o__Enterobacterales|f__Enterobacteriaceae|g__Cronobacter|s__Cronobacter dublinensis	NA	15	NA	NA	59	NA	NA	NA	NA	NA	NA	NA	NA	NA	NA	NA	NA	NA	NA	44	NA	NA	NA	NA	NA	NA	NA	NA	NA	NA	NA	NA	NA	NA	NA	NA	NA	NA	NA	NA	NA	NA	NA	NA	NA	NA	NA
Zymobacter palmae	33074	d__Bacteria|p__Proteobacteria|c__Gammaproteobacteria|o__Oceanospirillales|f__Halomonadaceae|g__Zymobacter|s__Zymobacter palmae	NA	NA	NA	NA	NA	NA	NA	NA	NA	NA	NA	NA	NA	NA	NA	NA	NA	NA	NA	NA	19	NA	NA	NA	NA	NA	NA	NA	NA	NA	NA	NA	NA	NA	NA	NA	NA	NA	NA	NA	NA	NA	NA	NA	NA	NA	NA
Izhakiella australiensis	1926881	d__Bacteria|p__Proteobacteria|c__Gammaproteobacteria|o__Enterobacterales|f__Erwiniaceae|g__Izhakiella|s__Izhakiella australiensis	NA	NA	NA	NA	NA	NA	NA	NA	NA	NA	58	NA	NA	NA	NA	NA	NA	NA	137	NA	NA	NA	NA	NA	NA	20	NA	NA	NA	NA	NA	NA	NA	NA	NA	NA	NA	NA	NA	NA	820	NA	NA	178	NA	NA	NA
Dickeya fangzhongdai	1778540	d__Bacteria|p__Proteobacteria|c__Gammaproteobacteria|o__Enterobacterales|f__Pectobacteriaceae|g__Dickeya|s__Dickeya fangzhongdai	NA	NA	NA	NA	50	NA	NA	NA	NA	NA	NA	NA	NA	NA	NA	NA	NA	NA	247	NA	NA	NA	NA	NA	NA	NA	NA	NA	NA	NA	NA	NA	NA	NA	NA	NA	NA	NA	42	NA	NA	NA	NA	NA	NA	NA	NA
Vogesella perlucida	450366	d__Bacteria|p__Proteobacteria|c__Betaproteobacteria|o__Neisseriales|f__Chromobacteriaceae|g__Vogesella|s__Vogesella perlucida	NA	NA	NA	NA	22	NA	NA	NA	NA	NA	NA	NA	21	NA	NA	NA	NA	NA	NA	NA	NA	NA	NA	NA	NA	NA	NA	NA	NA	NA	NA	NA	NA	NA	NA	NA	NA	NA	NA	NA	NA	NA	NA	NA	NA	NA	NA
Dickeya zeae	204042	d__Bacteria|p__Proteobacteria|c__Gammaproteobacteria|o__Enterobacterales|f__Pectobacteriaceae|g__Dickeya|s__Dickeya zeae	NA	NA	NA	NA	NA	NA	36	NA	NA	NA	NA	NA	NA	NA	NA	115	NA	NA	NA	NA	NA	NA	NA	NA	NA	NA	NA	NA	NA	NA	NA	12	NA	NA	NA	NA	NA	50	NA	NA	447	NA	24	30	NA	NA	NA
Klebsiella virus ST15OXA48phi14-1	2845098	d__Viruses|k__Heunggongvirae|p__Uroviricota|c__Caudoviricetes|o__Caudovirales|f__Myoviridae|g__Felsduovirus|s__Klebsiella virus ST15OXA48phi14-1	NA	NA	NA	NA	NA	NA	NA	NA	NA	NA	230	NA	NA	NA	NA	NA	NA	NA	NA	NA	NA	NA	NA	NA	NA	NA	NA	NA	NA	NA	NA	NA	NA	NA	NA	NA	NA	NA	2696	NA	NA	NA	NA	NA	NA	NA	NA
Serratia odorifera	618	d__Bacteria|p__Proteobacteria|c__Gammaproteobacteria|o__Enterobacterales|f__Yersiniaceae|g__Serratia|s__Serratia odorifera	NA	NA	NA	NA	NA	NA	NA	NA	NA	NA	42	11	NA	NA	308	NA	NA	648	1649	NA	NA	NA	NA	NA	NA	77	NA	NA	NA	NA	NA	NA	NA	NA	NA	NA	NA	NA	56	NA	NA	NA	NA	NA	NA	NA	NA
Klebsiella virus ST437OXA245phi4-1	2845100	d__Viruses|k__Heunggongvirae|p__Uroviricota|c__Caudoviricetes|o__Caudovirales|f__Myoviridae|g__Felsduovirus|s__Klebsiella virus ST437OXA245phi4-1	NA	NA	NA	NA	NA	NA	NA	NA	NA	NA	3374	NA	NA	NA	NA	NA	NA	NA	NA	NA	NA	NA	NA	NA	NA	NA	NA	NA	NA	NA	NA	NA	NA	NA	NA	NA	NA	NA	1423	NA	NA	NA	NA	34	NA	NA	NA
Acerihabitans arboris	2691583	d__Bacteria|p__Proteobacteria|c__Gammaproteobacteria|o__Enterobacterales|f__Pectobacteriaceae|g__Acerihabitans|s__Acerihabitans arboris	NA	NA	NA	NA	NA	NA	NA	NA	NA	NA	NA	NA	NA	NA	NA	NA	NA	NA	NA	NA	NA	NA	NA	NA	NA	NA	NA	NA	NA	NA	NA	NA	NA	NA	NA	NA	NA	NA	NA	NA	NA	NA	NA	NA	NA	NA	NA
Dickeya dianthicola	204039	d__Bacteria|p__Proteobacteria|c__Gammaproteobacteria|o__Enterobacterales|f__Pectobacteriaceae|g__Dickeya|s__Dickeya dianthicola	NA	NA	NA	NA	NA	NA	NA	NA	NA	NA	10	NA	NA	NA	NA	267	NA	NA	NA	NA	NA	NA	NA	NA	NA	NA	NA	NA	NA	NA	NA	NA	NA	NA	NA	NA	NA	NA	NA	NA	NA	NA	NA	NA	NA	NA	NA
Rahnella victoriana	1510570	d__Bacteria|p__Proteobacteria|c__Gammaproteobacteria|o__Enterobacterales|f__Yersiniaceae|g__Rahnella|s__Rahnella victoriana	NA	NA	NA	NA	NA	NA	84	NA	NA	NA	NA	NA	NA	NA	NA	NA	NA	NA	NA	NA	NA	NA	NA	NA	121	NA	168	NA	NA	NA	NA	NA	NA	NA	NA	NA	NA	31	NA	NA	156	NA	19	19	NA	NA	NA
Serratia nevei	2703794	d__Bacteria|p__Proteobacteria|c__Gammaproteobacteria|o__Enterobacterales|f__Yersiniaceae|g__Serratia|s__Serratia nevei	NA	NA	NA	NA	NA	NA	NA	NA	NA	NA	1722	NA	NA	NA	NA	NA	NA	NA	NA	NA	NA	NA	NA	NA	NA	3468	NA	NA	NA	37	NA	NA	NA	NA	NA	NA	NA	NA	52	NA	NA	NA	NA	580	NA	NA	NA
Staphylococcus condimenti	70255	d__Bacteria|p__Firmicutes|c__Bacilli|o__Bacillales|f__Staphylococcaceae|g__Staphylococcus|s__Staphylococcus condimenti	NA	NA	NA	NA	NA	15	NA	NA	NA	NA	NA	NA	107	NA	NA	NA	NA	NA	NA	NA	NA	21	16	NA	NA	NA	NA	NA	NA	NA	NA	NA	NA	NA	NA	NA	NA	NA	36	NA	14	NA	NA	16	NA	NA	NA
Streptococcus varani	1608583	d__Bacteria|p__Firmicutes|c__Bacilli|o__Lactobacillales|f__Streptococcaceae|g__Streptococcus|s__Streptococcus varani	NA	NA	NA	NA	NA	NA	NA	NA	610	26	NA	NA	NA	NA	NA	NA	NA	NA	NA	NA	NA	17	NA	NA	NA	NA	NA	NA	NA	NA	NA	NA	NA	NA	NA	NA	NA	NA	NA	NA	NA	NA	NA	NA	NA	NA	NA
Staphylococcus virus St134	2732592	d__Viruses|k__Heunggongvirae|p__Uroviricota|c__Caudoviricetes|o__Caudovirales|f__Rountreeviridae|g__Andhravirus|s__Staphylococcus virus St134	NA	NA	NA	NA	NA	NA	NA	NA	59	NA	132	20	NA	NA	NA	NA	NA	154	NA	257	NA	NA	104	NA	NA	NA	533	NA	NA	NA	NA	NA	NA	NA	NA	NA	NA	NA	NA	NA	NA	NA	NA	13	NA	NA	NA
Neisseria flavescens	484	d__Bacteria|p__Proteobacteria|c__Betaproteobacteria|o__Neisseriales|f__Neisseriaceae|g__Neisseria|s__Neisseria flavescens	NA	NA	330	376	21	NA	NA	331	28	76	NA	NA	595	154	NA	NA	NA	NA	NA	379	509	60	223	NA	NA	NA	NA	NA	NA	NA	15	NA	NA	NA	NA	597	NA	NA	117	NA	NA	NA	NA	NA	40	62	NA
Neisseria subflava	28449	d__Bacteria|p__Proteobacteria|c__Betaproteobacteria|o__Neisseriales|f__Neisseriaceae|g__Neisseria|s__Neisseria subflava	82	NA	1046	371	NA	NA	NA	403	352	94	NA	NA	38	766	NA	NA	NA	NA	22	188	594	79	NA	208	NA	NA	NA	NA	NA	NA	928	NA	NA	NA	NA	417	NA	NA	83	NA	NA	NA	NA	NA	32	72	NA
Clostridium perfringens	1502	d__Bacteria|p__Firmicutes|c__Clostridia|o__Eubacteriales|f__Clostridiaceae|g__Clostridium|s__Clostridium perfringens	27	NA	77579	NA	NA	NA	NA	204222	7061	101	848022	251707	13249	862550	NA	NA	6100	58	NA	NA	NA	126149	541671	NA	NA	22194	NA	NA	NA	25	11237	4723	NA	2898135	NA	NA	NA	18236	567170	96	NA	NA	1800	93661	43	NA	NA
Neisseria sicca	490	d__Bacteria|p__Proteobacteria|c__Betaproteobacteria|o__Neisseriales|f__Neisseriaceae|g__Neisseria|s__Neisseria sicca	NA	NA	4654	77	293	60	NA	NA	284	314	NA	NA	48	841	NA	NA	NA	41	NA	316	43	NA	NA	320	NA	NA	NA	NA	52	NA	1347	NA	NA	82	NA	952	NA	NA	1122	NA	NA	NA	NA	NA	NA	24	NA
Phocaeicola dorei	357276	d__Bacteria|p__Bacteroidetes|c__Bacteroidia|o__Bacteroidales|f__Bacteroidaceae|g__Phocaeicola|s__Phocaeicola dorei	NA	NA	NA	2695761	NA	NA	286	NA	NA	NA	NA	NA	NA	NA	5283	28453	NA	NA	4110	NA	51075	58	NA	NA	363084	NA	3993	330	NA	3454	NA	235	31735	NA	1412	NA	NA	7125	NA	5241	2457	NA	22406	NA	NA	NA	NA
Neisseria elongata	495	d__Bacteria|p__Proteobacteria|c__Betaproteobacteria|o__Neisseriales|f__Neisseriaceae|g__Neisseria|s__Neisseria elongata	NA	NA	669	NA	NA	NA	NA	NA	NA	20	NA	NA	301	64	NA	NA	NA	NA	NA	24	15	NA	NA	NA	NA	NA	NA	NA	NA	NA	NA	NA	NA	NA	NA	NA	NA	NA	23	NA	NA	NA	NA	NA	NA	NA	NA
Marinobacter santoriniensis	523742	d__Bacteria|p__Proteobacteria|c__Gammaproteobacteria|o__Pseudomonadales|f__Marinobacteraceae|g__Marinobacter|s__Marinobacter santoriniensis	NA	NA	NA	NA	NA	NA	NA	NA	17	NA	NA	NA	NA	NA	NA	NA	NA	NA	NA	NA	NA	NA	NA	NA	NA	NA	NA	NA	NA	NA	NA	NA	NA	NA	NA	106	NA	NA	NA	NA	NA	NA	NA	NA	NA	NA	NA
Streptococcus ovuberis	1936207	d__Bacteria|p__Firmicutes|c__Bacilli|o__Lactobacillales|f__Streptococcaceae|g__Streptococcus|s__Streptococcus ovuberis	NA	51	NA	NA	NA	NA	NA	NA	NA	120	NA	NA	NA	NA	NA	NA	36	NA	NA	NA	NA	NA	NA	NA	NA	17	NA	NA	NA	NA	16	NA	NA	NA	NA	NA	NA	NA	NA	NA	NA	NA	NA	72	NA	1395	NA
Veillonella rogosae	423477	d__Bacteria|p__Firmicutes|c__Negativicutes|o__Veillonellales|f__Veillonellaceae|g__Veillonella|s__Veillonella rogosae	19467	17661	263121	59	233397	699	NA	NA	296325	203384	28759	2994	92	35808	NA	NA	1413	NA	NA	41525	NA	NA	45105	129216	NA	1004	NA	NA	3566	NA	138766	NA	NA	426	NA	651038	NA	1751	56875	NA	NA	NA	36	NA	498	17	NA
Streptococcus penaeicida	1765960	d__Bacteria|p__Firmicutes|c__Bacilli|o__Lactobacillales|f__Streptococcaceae|g__Streptococcus|s__Streptococcus penaeicida	NA	NA	NA	NA	NA	NA	NA	NA	NA	NA	NA	NA	NA	NA	NA	NA	NA	NA	NA	NA	NA	NA	NA	NA	NA	NA	NA	NA	NA	NA	NA	NA	NA	NA	NA	NA	NA	NA	NA	NA	NA	NA	NA	NA	NA	NA	NA
Haemophilus seminalis	2582921	d__Bacteria|p__Proteobacteria|c__Gammaproteobacteria|o__Pasteurellales|f__Pasteurellaceae|g__Haemophilus|s__Haemophilus seminalis	13523	95	39051	720	4289	NA	NA	NA	7517	13277	19	NA	71593	17919	NA	102	67	6635	NA	61030	271	12780	175	1794	NA	NA	NA	NA	1311	75	702	NA	NA	NA	NA	58598	NA	50	2445	NA	NA	NA	190	213	205	3041	737
Pasteurella canis	753	d__Bacteria|p__Proteobacteria|c__Gammaproteobacteria|o__Pasteurellales|f__Pasteurellaceae|g__Pasteurella|s__Pasteurella canis	NA	NA	NA	NA	NA	NA	NA	NA	NA	NA	NA	NA	20	15	NA	NA	NA	NA	NA	NA	NA	43	NA	NA	NA	NA	NA	NA	NA	NA	NA	NA	NA	NA	NA	60	NA	NA	NA	NA	NA	NA	NA	NA	NA	NA	NA
Veillonella dispar	39778	d__Bacteria|p__Firmicutes|c__Negativicutes|o__Veillonellales|f__Veillonellaceae|g__Veillonella|s__Veillonella dispar	1325	38360	560865	145	955457	919	NA	128	80504	368259	67383	7411	101	24238	NA	NA	2904	NA	NA	87919	NA	22	76219	5114	NA	1737	NA	NA	7787	NA	310638	NA	15	623	16	563037	NA	3444	100649	NA	NA	NA	74	NA	985	275	NA
Phocaeicola coprophilus	387090	d__Bacteria|p__Bacteroidetes|c__Bacteroidia|o__Bacteroidales|f__Bacteroidaceae|g__Phocaeicola|s__Phocaeicola coprophilus	NA	NA	NA	4200	NA	NA	54	NA	NA	NA	NA	NA	NA	NA	17	973	NA	NA	1066	NA	11	NA	NA	NA	699	NA	NA	11	NA	19	NA	NA	NA	NA	NA	NA	NA	77	NA	NA	3555	NA	737	NA	NA	NA	NA
Streptococcus thoraltensis	55085	d__Bacteria|p__Firmicutes|c__Bacilli|o__Lactobacillales|f__Streptococcaceae|g__Streptococcus|s__Streptococcus thoraltensis	NA	NA	NA	NA	NA	NA	NA	NA	NA	NA	NA	NA	NA	19	NA	NA	NA	NA	NA	NA	NA	NA	NA	NA	NA	NA	NA	NA	NA	NA	NA	NA	NA	NA	NA	NA	NA	NA	NA	NA	NA	NA	NA	NA	NA	28	NA
Parasutterella excrementihominis	487175	d__Bacteria|p__Proteobacteria|c__Betaproteobacteria|o__Burkholderiales|f__Sutterellaceae|g__Parasutterella|s__Parasutterella excrementihominis	NA	NA	NA	NA	NA	NA	NA	NA	NA	NA	NA	NA	NA	NA	NA	NA	NA	NA	NA	NA	NA	NA	NA	NA	NA	NA	NA	NA	NA	NA	NA	NA	NA	NA	NA	NA	NA	NA	NA	NA	NA	NA	NA	NA	NA	NA	NA
Jeotgalicoccus psychrophilus	157228	d__Bacteria|p__Firmicutes|c__Bacilli|o__Bacillales|f__Staphylococcaceae|g__Jeotgalicoccus|s__Jeotgalicoccus psychrophilus	NA	NA	NA	NA	NA	NA	NA	NA	NA	NA	NA	NA	NA	NA	NA	NA	NA	NA	NA	NA	NA	NA	NA	NA	NA	NA	NA	NA	NA	NA	NA	NA	NA	NA	NA	NA	NA	NA	NA	NA	NA	NA	NA	NA	NA	NA	NA
Phocaeicola vulgatus	821	d__Bacteria|p__Bacteroidetes|c__Bacteroidia|o__Bacteroidales|f__Bacteroidaceae|g__Phocaeicola|s__Phocaeicola vulgatus	NA	NA	NA	123736	NA	NA	109	NA	NA	NA	NA	NA	NA	NA	17359	272628	NA	NA	953	NA	9457	NA	NA	NA	13008	NA	234	4063	NA	3229	NA	NA	1302	NA	11946	NA	NA	126943	NA	309	NA	NA	158097	NA	NA	62	NA
Haemophilus virus HP2	157239	d__Viruses|k__Heunggongvirae|p__Uroviricota|c__Caudoviricetes|o__Caudovirales|f__Myoviridae|g__Hpunavirus|s__Haemophilus virus HP2	NA	NA	NA	NA	NA	NA	NA	NA	NA	NA	NA	NA	NA	NA	NA	NA	NA	89	NA	NA	NA	NA	NA	NA	NA	NA	NA	NA	NA	NA	NA	NA	NA	NA	NA	NA	NA	NA	NA	NA	NA	NA	NA	NA	NA	89	NA
Pantoea ananatis	553	d__Bacteria|p__Proteobacteria|c__Gammaproteobacteria|o__Enterobacterales|f__Erwiniaceae|g__Pantoea|s__Pantoea ananatis	NA	NA	NA	NA	NA	NA	NA	NA	NA	NA	NA	NA	25	NA	NA	NA	NA	NA	NA	68	NA	NA	NA	NA	NA	NA	NA	NA	NA	NA	NA	NA	NA	NA	NA	NA	NA	NA	222	NA	NA	NA	NA	NA	NA	NA	NA
Streptomyces flaveus	66370	d__Bacteria|p__Actinobacteria|c__Actinomycetia|o__Streptomycetales|f__Streptomycetaceae|g__Streptomyces|s__Streptomyces flaveus	46	NA	44	NA	24	313	NA	67	NA	NA	NA	15	NA	NA	NA	NA	NA	16	NA	NA	NA	31	74	NA	NA	NA	169	NA	NA	NA	30	NA	NA	39	NA	104	NA	NA	56	NA	NA	NA	NA	NA	NA	NA	NA
Staphylococcus hominis	1290	d__Bacteria|p__Firmicutes|c__Bacilli|o__Bacillales|f__Staphylococcaceae|g__Staphylococcus|s__Staphylococcus hominis	1037	NA	645	39	84	163770	2445	145	65	156	33	40	503	309	33	16	NA	NA	5416	NA	NA	230	687	NA	4232	NA	86253	NA	NA	869	103720	717	94	119	NA	31	NA	1391	35198	NA	32	13336	42	68	56	242583	15
Staphylococcus capitis	29388	d__Bacteria|p__Firmicutes|c__Bacilli|o__Bacillales|f__Staphylococcaceae|g__Staphylococcus|s__Staphylococcus capitis	5925	NA	163	152	278	499	NA	12	550	28	185	18	766	16	NA	13	NA	639	3391	60	NA	100	141	NA	NA	NA	545	NA	NA	NA	75	NA	NA	767	NA	3597	NA	911	652	NA	27	70	22	15	137	160	NA
Prevotella dentalis	52227	d__Bacteria|p__Bacteroidetes|c__Bacteroidia|o__Bacteroidales|f__Prevotellaceae|g__Prevotella|s__Prevotella dentalis	126	NA	52	NA	NA	22	NA	NA	72	NA	NA	NA	47	NA	NA	NA	NA	110	NA	17	NA	NA	NA	NA	NA	NA	15	NA	NA	NA	27	NA	NA	27	NA	62	NA	NA	56	NA	NA	NA	NA	NA	NA	NA	NA
Enterobacteria virus YYZ2008	2844135	d__Viruses|k__Heunggongvirae|p__Uroviricota|c__Caudoviricetes|o__Caudovirales|f__Siphoviridae|g__Pankowvirus|s__Enterobacteria virus YYZ2008	NA	NA	NA	NA	NA	NA	NA	NA	NA	NA	NA	6995	NA	NA	NA	NA	NA	NA	NA	NA	NA	NA	NA	NA	NA	NA	NA	NA	NA	NA	NA	NA	NA	NA	NA	NA	NA	NA	NA	NA	NA	NA	NA	NA	NA	NA	4902
Veillonella criceti	103891	d__Bacteria|p__Firmicutes|c__Negativicutes|o__Veillonellales|f__Veillonellaceae|g__Veillonella|s__Veillonella criceti	NA	27	NA	NA	14	NA	NA	NA	200	24	NA	NA	NA	NA	NA	NA	NA	NA	NA	16	NA	NA	130	NA	NA	NA	NA	NA	NA	NA	NA	NA	NA	NA	NA	NA	NA	NA	58	NA	NA	191	NA	NA	NA	NA	NA
Conservatibacter flavescens	28161	d__Bacteria|p__Proteobacteria|c__Gammaproteobacteria|o__Pasteurellales|f__Pasteurellaceae|g__Conservatibacter|s__Conservatibacter flavescens	NA	NA	32	NA	NA	NA	NA	NA	21	NA	NA	NA	15	20	NA	NA	NA	NA	NA	17	NA	64	NA	NA	NA	NA	NA	NA	NA	NA	NA	NA	NA	NA	NA	13	NA	NA	NA	NA	NA	NA	NA	NA	NA	NA	NA
Erwinia billingiae	182337	d__Bacteria|p__Proteobacteria|c__Gammaproteobacteria|o__Enterobacterales|f__Erwiniaceae|g__Erwinia|s__Erwinia billingiae	NA	NA	NA	NA	NA	NA	NA	NA	NA	NA	NA	NA	NA	NA	NA	NA	NA	NA	149	NA	NA	NA	NA	NA	NA	NA	NA	NA	NA	NA	NA	NA	NA	NA	NA	NA	NA	NA	NA	NA	NA	NA	NA	NA	NA	NA	NA
Pasteurella dagmatis	754	d__Bacteria|p__Proteobacteria|c__Gammaproteobacteria|o__Pasteurellales|f__Pasteurellaceae|g__Pasteurella|s__Pasteurella dagmatis	NA	NA	97	NA	NA	NA	NA	NA	23	NA	NA	NA	53	56	NA	NA	NA	NA	NA	70	NA	201	NA	NA	NA	NA	NA	NA	NA	NA	NA	NA	NA	NA	NA	290	NA	NA	NA	NA	NA	NA	NA	NA	NA	19	NA
Staphylococcus arlettae	29378	d__Bacteria|p__Firmicutes|c__Bacilli|o__Bacillales|f__Staphylococcaceae|g__Staphylococcus|s__Staphylococcus arlettae	158	NA	48	NA	NA	17	NA	12	23	NA	NA	NA	72	NA	NA	NA	NA	NA	NA	NA	NA	27	55	NA	NA	NA	47	NA	NA	NA	16	NA	NA	NA	NA	73	NA	NA	10	NA	NA	NA	25	NA	NA	81	NA
Staphylococcus singaporensis	2742142	d__Bacteria|p__Firmicutes|c__Bacilli|o__Bacillales|f__Staphylococcaceae|g__Staphylococcus|s__Staphylococcus singaporensis	114	NA	51	NA	77	587	NA	NA	50	24	492	98	12	198	NA	NA	NA	NA	27	NA	NA	141	7663	37	21	NA	58	NA	NA	NA	80	NA	NA	96	NA	413	NA	NA	247	NA	NA	69	49	30	16	13	87
Sphingomonas glacialis	658225	d__Bacteria|p__Proteobacteria|c__Alphaproteobacteria|o__Sphingomonadales|f__Sphingomonadaceae|g__Sphingomonas|s__Sphingomonas glacialis	1436	NA	29	13	41	326	NA	NA	NA	NA	NA	NA	39	NA	NA	NA	46	NA	NA	NA	NA	81	124	NA	NA	NA	51	NA	NA	NA	69	NA	NA	75	NA	273	NA	NA	76	NA	NA	NA	26	NA	18	10	NA
Staphylococcus caprae	29380	d__Bacteria|p__Firmicutes|c__Bacilli|o__Bacillales|f__Staphylococcaceae|g__Staphylococcus|s__Staphylococcus caprae	126	NA	75	NA	28194	26	NA	26	NA	35	NA	NA	34	NA	NA	NA	NA	NA	NA	NA	NA	583	68	NA	NA	NA	NA	NA	NA	NA	NA	NA	NA	NA	NA	89142	NA	70	31	NA	61	11	16	NA	NA	10	NA
Pelagicoccus enzymogenes	2773457	d__Bacteria|p__Verrucomicrobia|c__Opitutae|o__Puniceicoccales|f__Puniceicoccaceae|g__Pelagicoccus|s__Pelagicoccus enzymogenes	NA	NA	NA	NA	NA	NA	NA	NA	NA	NA	NA	NA	NA	NA	NA	NA	NA	NA	NA	NA	NA	NA	NA	NA	NA	NA	NA	NA	NA	NA	NA	NA	NA	NA	NA	NA	NA	NA	NA	NA	NA	NA	NA	NA	NA	NA	NA
Staphylococcus virus IPLA5	1197952	d__Viruses|k__Heunggongvirae|p__Uroviricota|c__Caudoviricetes|o__Caudovirales|f__Siphoviridae|g__Rockefellervirus|s__Staphylococcus virus IPLA5	41	NA	810	90	126	NA	NA	NA	134	336	NA	133	6941	NA	NA	166	NA	549	NA	NA	NA	729	377	NA	NA	NA	250	NA	NA	54	815	NA	NA	351	NA	104	NA	338	790	NA	33	NA	NA	NA	76	NA	NA
Staphylococcus phage SPbeta-like	1732063	d__Viruses|k__Heunggongvirae|p__Uroviricota|c__Caudoviricetes|o__Caudovirales|f__Siphoviridae|s__Staphylococcus phage SPbeta-like	75	NA	93	NA	18	1122	NA	NA	NA	11	NA	NA	148	23	NA	NA	NA	NA	NA	NA	NA	548	82	NA	NA	NA	14	NA	NA	NA	27	NA	NA	NA	NA	NA	NA	NA	46	NA	NA	NA	NA	NA	NA	NA	NA
Gemella morbillorum	29391	d__Bacteria|p__Firmicutes|c__Bacilli|o__Bacillales|g__Gemella|s__Gemella morbillorum	354	NA	11	52	NA	NA	NA	99	169	37	NA	NA	NA	NA	NA	NA	22	NA	NA	NA	NA	57	NA	NA	NA	NA	11	NA	NA	NA	22	NA	NA	NA	NA	14	NA	NA	NA	NA	NA	NA	NA	NA	40	59	NA
Staphylococcus virus IPLA7	1197953	d__Viruses|k__Heunggongvirae|p__Uroviricota|c__Caudoviricetes|o__Caudovirales|f__Siphoviridae|g__Rockefellervirus|s__Staphylococcus virus IPLA7	24	NA	317	169	67	NA	NA	NA	72	144	NA	50	9255	NA	NA	78	NA	269	NA	NA	NA	86	347	NA	NA	NA	278	NA	NA	NA	218	NA	NA	357	NA	56	NA	114	889	NA	NA	NA	NA	NA	NA	NA	NA
Staphylococcus virus IME1348-01	2846259	d__Viruses|k__Heunggongvirae|p__Uroviricota|c__Caudoviricetes|o__Caudovirales|f__Siphoviridae|g__Rockefellervirus|s__Staphylococcus virus IME1348-01	33	NA	246	66	36	NA	NA	NA	27	217	NA	77	3004	NA	NA	99	NA	227	NA	NA	NA	195	160	NA	NA	NA	140	NA	NA	NA	236	NA	NA	175	NA	42	NA	162	502	NA	NA	NA	NA	NA	31	NA	NA
Staphylococcus phage StB20	1147043	d__Viruses|k__Heunggongvirae|p__Uroviricota|c__Caudoviricetes|o__Caudovirales|f__Siphoviridae|s__Staphylococcus phage StB20	48	NA	68	NA	15	140	NA	NA	157	27	NA	NA	782	NA	NA	NA	NA	16	NA	NA	NA	34	85	NA	NA	NA	30	NA	NA	NA	NA	NA	NA	69	NA	14	NA	32	47	NA	NA	95	NA	NA	NA	NA	NA
Staphylococcus durrellii	2781773	d__Bacteria|p__Firmicutes|c__Bacilli|o__Bacillales|f__Staphylococcaceae|g__Staphylococcus|s__Staphylococcus durrellii	994	NA	43	NA	23	13	NA	NA	28	NA	NA	10	14	NA	NA	NA	NA	14	NA	NA	NA	NA	37	NA	NA	NA	18	NA	NA	NA	44	NA	NA	61	NA	13	NA	NA	13	NA	NA	NA	NA	NA	NA	NA	NA
Staphylococcus saprophyticus	29385	d__Bacteria|p__Firmicutes|c__Bacilli|o__Bacillales|f__Staphylococcaceae|g__Staphylococcus|s__Staphylococcus saprophyticus	873	NA	111	59	47	26	NA	25	13	31	NA	NA	606	NA	NA	13	NA	46	NA	NA	NA	44	33	NA	NA	NA	47	NA	NA	NA	58	NA	NA	71	NA	115	NA	1898	710	NA	NA	42	NA	NA	NA	30	NA
Staphylococcus warneri	1292	d__Bacteria|p__Firmicutes|c__Bacilli|o__Bacillales|f__Staphylococcaceae|g__Staphylococcus|s__Staphylococcus warneri	NA	NA	40	NA	15	11	NA	35	NA	20	NA	23	240	97	NA	NA	NA	NA	NA	NA	NA	652	12	NA	NA	NA	102	NA	NA	19	186	NA	NA	68	NA	120	NA	NA	28	NA	70	14	14	90	NA	217	NA
Staphylococcus phage StB20-like	1732064	d__Viruses|k__Heunggongvirae|p__Uroviricota|c__Caudoviricetes|o__Caudovirales|f__Siphoviridae|s__Staphylococcus phage StB20-like	49	NA	NA	NA	NA	107	NA	NA	89	NA	NA	NA	55	NA	NA	NA	NA	25	NA	NA	NA	NA	7545	NA	NA	NA	41	NA	NA	69	58	NA	NA	NA	NA	NA	NA	56	65	NA	NA	112	NA	NA	NA	92	NA
Streptococcus dysgalactiae	1334	d__Bacteria|p__Firmicutes|c__Bacilli|o__Lactobacillales|f__Streptococcaceae|g__Streptococcus|s__Streptococcus dysgalactiae	NA	20	137	NA	NA	141	NA	NA	1459	NA	50	NA	NA	608	NA	NA	53	NA	NA	NA	NA	1248	87	NA	NA	NA	NA	NA	NA	NA	NA	NA	NA	NA	NA	NA	NA	13	NA	NA	NA	NA	NA	NA	1073	15800	NA
Streptococcus bovimastitidis	1856638	d__Bacteria|p__Firmicutes|c__Bacilli|o__Lactobacillales|f__Streptococcaceae|g__Streptococcus|s__Streptococcus bovimastitidis	NA	NA	NA	NA	NA	NA	NA	NA	11	NA	NA	NA	NA	NA	NA	NA	NA	NA	NA	NA	NA	NA	419	NA	NA	NA	NA	NA	NA	NA	NA	NA	NA	NA	NA	NA	NA	NA	NA	NA	NA	NA	NA	NA	NA	NA	NA
Staphylococcus argensis	1607738	d__Bacteria|p__Firmicutes|c__Bacilli|o__Bacillales|f__Staphylococcaceae|g__Staphylococcus|s__Staphylococcus argensis	860	NA	183	42	30	242	NA	46	43	90	NA	26	1590	45	NA	13	NA	10	NA	NA	NA	1208	135	NA	14	NA	248	NA	NA	NA	169	NA	NA	133	NA	40	NA	NA	191	NA	13	35	32	24	40	213	NA
Staphylococcus pasteuri	45972	d__Bacteria|p__Firmicutes|c__Bacilli|o__Bacillales|f__Staphylococcaceae|g__Staphylococcus|s__Staphylococcus pasteuri	398	NA	591	NA	25	21	NA	NA	124	NA	10	NA	168	NA	NA	NA	NA	NA	NA	20	NA	2111	17	NA	NA	NA	37	NA	NA	NA	26	NA	NA	288	NA	725	NA	NA	NA	NA	NA	21	NA	NA	NA	NA	NA
Bacteroides uniformis	820	d__Bacteria|p__Bacteroidetes|c__Bacteroidia|o__Bacteroidales|f__Bacteroidaceae|g__Bacteroides|s__Bacteroides uniformis	NA	NA	NA	2827	NA	NA	NA	NA	NA	NA	NA	NA	NA	NA	424	79774	NA	NA	4591351	NA	385272	452	NA	NA	929	NA	244	132	NA	407	NA	692	7520	NA	NA	NA	NA	164687	NA	278	291	NA	3032	NA	NA	NA	NA
Terrisporobacter othiniensis	1577792	d__Bacteria|p__Firmicutes|c__Clostridia|o__Eubacteriales|f__Peptostreptococcaceae|g__Terrisporobacter|s__Terrisporobacter othiniensis	NA	NA	NA	NA	NA	NA	NA	NA	NA	NA	NA	NA	NA	NA	NA	NA	NA	NA	NA	NA	NA	NA	NA	NA	NA	5628	NA	NA	NA	NA	NA	NA	NA	NA	NA	9024	NA	41	NA	NA	NA	NA	NA	NA	NA	NA	NA
Staphylococcus aureus	1280	d__Bacteria|p__Firmicutes|c__Bacilli|o__Bacillales|f__Staphylococcaceae|g__Staphylococcus|s__Staphylococcus aureus	NA	NA	NA	NA	182	15	NA	NA	NA	NA	27049	3385	NA	NA	NA	NA	NA	74	364	NA	NA	NA	150500	2887	6687	97	NA	NA	NA	NA	NA	NA	NA	NA	NA	NA	NA	94	6042	NA	NA	4891	NA	365	NA	NA	1664
Veillonella seminalis	1502943	d__Bacteria|p__Firmicutes|c__Negativicutes|o__Veillonellales|f__Veillonellaceae|g__Veillonella|s__Veillonella seminalis	NA	NA	NA	NA	NA	NA	NA	NA	NA	12	20	NA	NA	NA	NA	NA	NA	NA	NA	NA	NA	NA	76	NA	NA	NA	NA	NA	NA	NA	NA	NA	NA	NA	NA	NA	NA	NA	NA	NA	NA	380891	NA	NA	NA	NA	NA
Parabacteroides goldsteinii	328812	d__Bacteria|p__Bacteroidetes|c__Bacteroidia|o__Bacteroidales|f__Tannerellaceae|g__Parabacteroides|s__Parabacteroides goldsteinii	NA	NA	NA	22726	NA	NA	864	NA	NA	NA	NA	NA	NA	NA	5683	628	NA	NA	3950	NA	3114	NA	NA	NA	NA	NA	NA	63	NA	NA	NA	NA	26	NA	NA	NA	NA	531	NA	11	2755	NA	464	NA	NA	NA	NA
Collinsella tanakaei	626935	d__Bacteria|p__Actinobacteria|c__Coriobacteriia|o__Coriobacteriales|f__Coriobacteriaceae|g__Collinsella|s__Collinsella tanakaei	NA	NA	NA	NA	NA	NA	NA	NA	NA	NA	NA	NA	NA	NA	NA	NA	NA	NA	NA	NA	NA	NA	NA	NA	NA	NA	NA	NA	NA	NA	NA	NA	NA	NA	NA	NA	NA	NA	NA	NA	NA	NA	NA	NA	NA	NA	NA
Bacteroides xylanisolvens	371601	d__Bacteria|p__Bacteroidetes|c__Bacteroidia|o__Bacteroidales|f__Bacteroidaceae|g__Bacteroides|s__Bacteroides xylanisolvens	NA	NA	NA	17547	NA	NA	35	NA	NA	NA	NA	NA	NA	NA	1353	15052	NA	NA	8276	NA	1962	NA	NA	NA	200	NA	61	125	NA	332	NA	NA	331	NA	144	NA	NA	2848	NA	35	NA	NA	4523	NA	NA	NA	NA
Phocaeicola sartorii	671267	d__Bacteria|p__Bacteroidetes|c__Bacteroidia|o__Bacteroidales|f__Bacteroidaceae|g__Phocaeicola|s__Phocaeicola sartorii	NA	NA	NA	23490	NA	NA	43	NA	NA	NA	NA	NA	NA	NA	802	7306	NA	NA	1081	NA	2399	NA	NA	NA	2861	NA	64	160	NA	159	NA	78	186	NA	542	NA	NA	3169	NA	75	11784	NA	3356	NA	NA	NA	NA
Bacteroides stercoris	46506	d__Bacteria|p__Bacteroidetes|c__Bacteroidia|o__Bacteroidales|f__Bacteroidaceae|g__Bacteroides|s__Bacteroides stercoris	NA	NA	NA	80216	NA	NA	NA	NA	NA	NA	NA	NA	NA	NA	497	5111	NA	NA	5107	NA	246	NA	NA	NA	420	NA	NA	1162	NA	32	NA	NA	50	NA	83	NA	NA	298	NA	NA	229	NA	1936	NA	NA	NA	NA
Bacteroides faecalis	2447885	d__Bacteria|p__Bacteroidetes|c__Bacteroidia|o__Bacteroidales|f__Bacteroidaceae|g__Bacteroides|s__Bacteroides faecalis	NA	NA	NA	185	NA	NA	NA	NA	NA	NA	NA	NA	NA	NA	490	1190	NA	NA	4975	NA	6905	NA	NA	NA	238	NA	NA	25	NA	NA	NA	53	69	NA	NA	NA	NA	1963	NA	NA	523	NA	20	NA	NA	NA	NA
Parabacteroides massiliensis	1750560	d__Bacteria|p__Bacteroidetes|c__Bacteroidia|o__Bacteroidales|f__Tannerellaceae|g__Parabacteroides|s__Parabacteroides massiliensis	NA	NA	NA	9339	NA	NA	469	NA	NA	NA	NA	NA	NA	NA	340	4388	NA	NA	21310	NA	16018	12	NA	NA	97	NA	NA	91	NA	344	NA	NA	35	NA	NA	NA	NA	3972	NA	105	22754	NA	12663	NA	NA	NA	NA
Bacteroides acidifaciens	85831	d__Bacteria|p__Bacteroidetes|c__Bacteroidia|o__Bacteroidales|f__Bacteroidaceae|g__Bacteroides|s__Bacteroides acidifaciens	NA	NA	NA	2644	NA	NA	NA	NA	NA	NA	NA	NA	NA	NA	128	1514	NA	NA	36760	NA	273	NA	NA	NA	218	NA	NA	30	NA	34	NA	167	56	NA	376	NA	NA	1851	NA	154	181	NA	3756	NA	NA	NA	NA
Bacteroides finegoldii	338188	d__Bacteria|p__Bacteroidetes|c__Bacteroidia|o__Bacteroidales|f__Bacteroidaceae|g__Bacteroides|s__Bacteroides finegoldii	NA	NA	NA	33881	NA	NA	85	NA	NA	NA	NA	NA	NA	NA	453	25733	NA	NA	15715	NA	4318	NA	NA	NA	5141	NA	NA	385	NA	342	NA	44	87	NA	218	NA	NA	27296	NA	15	130	NA	4007	NA	NA	NA	NA
Bacteroides congonensis	1871006	d__Bacteria|p__Bacteroidetes|c__Bacteroidia|o__Bacteroidales|f__Bacteroidaceae|g__Bacteroides|s__Bacteroides congonensis	NA	NA	NA	2112	NA	NA	NA	NA	NA	NA	NA	NA	NA	NA	65	761	NA	NA	16177	NA	156	NA	NA	NA	60	NA	NA	13	NA	NA	NA	NA	90	NA	21	NA	NA	179	NA	NA	233	NA	368	NA	NA	NA	NA
Bacteroides cellulosilyticus	246787	d__Bacteria|p__Bacteroidetes|c__Bacteroidia|o__Bacteroidales|f__Bacteroidaceae|g__Bacteroides|s__Bacteroides cellulosilyticus	NA	NA	NA	49	NA	NA	NA	NA	NA	NA	NA	NA	NA	NA	62	58	NA	NA	2866	NA	281	NA	NA	NA	40	NA	NA	65	NA	67	NA	NA	17	NA	NA	NA	NA	316	NA	25	2935	NA	49	NA	NA	NA	NA
Parabacteroides merdae	46503	d__Bacteria|p__Bacteroidetes|c__Bacteroidia|o__Bacteroidales|f__Tannerellaceae|g__Parabacteroides|s__Parabacteroides merdae	NA	NA	NA	2087	NA	NA	70	NA	NA	NA	NA	NA	NA	NA	5331	16879	NA	NA	2433728	NA	42271	81	NA	NA	39	NA	173	251	NA	1539	NA	344	661	NA	183	NA	NA	781	NA	5339	4893	22	11190	NA	NA	NA	NA
Bacteroides fluxus	626930	d__Bacteria|p__Bacteroidetes|c__Bacteroidia|o__Bacteroidales|f__Bacteroidaceae|g__Bacteroides|s__Bacteroides fluxus	NA	NA	NA	218	NA	NA	37	NA	NA	NA	NA	NA	NA	NA	102	2019	NA	NA	20156	NA	1367	NA	NA	NA	119	NA	NA	20	NA	50	NA	NA	14	NA	26	NA	NA	14325	NA	10	1995	NA	582	NA	NA	NA	NA
Parabacteroides johnsonii	387661	d__Bacteria|p__Bacteroidetes|c__Bacteroidia|o__Bacteroidales|f__Tannerellaceae|g__Parabacteroides|s__Parabacteroides johnsonii	NA	NA	NA	809	NA	NA	99	NA	NA	NA	NA	NA	NA	NA	910	3474	NA	NA	39842	NA	524	NA	NA	NA	51	NA	16	88	NA	79	NA	161	28	NA	NA	NA	NA	147	NA	184	NA	NA	109	NA	NA	NA	NA
Bacteroides rodentium	691816	d__Bacteria|p__Bacteroidetes|c__Bacteroidia|o__Bacteroidales|f__Bacteroidaceae|g__Bacteroides|s__Bacteroides rodentium	NA	NA	NA	13084	NA	NA	178	NA	NA	NA	NA	NA	NA	NA	888	11653	NA	NA	381438	NA	26978	44	NA	NA	229	NA	35	158	NA	104	NA	51	632	NA	NA	NA	NA	16942	NA	60	1865	NA	1761	NA	NA	NA	NA
Streptococcus equi	1336	d__Bacteria|p__Firmicutes|c__Bacilli|o__Lactobacillales|f__Streptococcaceae|g__Streptococcus|s__Streptococcus equi	NA	NA	NA	NA	NA	NA	NA	NA	NA	NA	NA	NA	NA	NA	NA	NA	NA	NA	NA	NA	NA	NA	NA	NA	NA	NA	NA	NA	NA	NA	NA	NA	NA	NA	NA	NA	NA	NA	NA	NA	NA	NA	NA	NA	NA	NA	NA
Bacteroides faecichinchillae	871325	d__Bacteria|p__Bacteroidetes|c__Bacteroidia|o__Bacteroidales|f__Bacteroidaceae|g__Bacteroides|s__Bacteroides faecichinchillae	NA	NA	NA	1793	NA	NA	271	NA	NA	NA	NA	NA	NA	NA	32	912	NA	NA	6494	NA	792	NA	NA	NA	NA	NA	NA	24	NA	36	NA	NA	29	NA	NA	NA	NA	10005	NA	137	2882	NA	31	NA	NA	NA	NA
Bacteroides faecis	674529	d__Bacteria|p__Bacteroidetes|c__Bacteroidia|o__Bacteroidales|f__Bacteroidaceae|g__Bacteroides|s__Bacteroides faecis	NA	NA	NA	7175	NA	NA	13	NA	NA	NA	NA	NA	NA	NA	28	12397	NA	NA	9998	NA	1176	NA	NA	NA	3648	NA	NA	388	NA	26	NA	NA	888	NA	NA	NA	NA	101616	NA	NA	1820	NA	9918	NA	NA	NA	NA
Mediterranea massiliensis	1841865	d__Bacteria|p__Bacteroidetes|c__Bacteroidia|o__Bacteroidales|f__Bacteroidaceae|g__Mediterranea|s__Mediterranea massiliensis	NA	NA	NA	5012	NA	NA	NA	NA	NA	NA	NA	NA	NA	NA	39	8465	NA	NA	33367	NA	393	NA	NA	NA	153	NA	NA	NA	NA	110	NA	NA	93	NA	NA	NA	NA	154	NA	NA	3545	NA	4675	NA	NA	NA	NA
Bacteroides stercorirosoris	871324	d__Bacteria|p__Bacteroidetes|c__Bacteroidia|o__Bacteroidales|f__Bacteroidaceae|g__Bacteroides|s__Bacteroides stercorirosoris	NA	NA	NA	393	NA	NA	60	NA	NA	NA	NA	NA	NA	NA	12	768	NA	NA	15129	NA	2060	NA	NA	NA	24	NA	NA	34	NA	11	NA	35	NA	NA	NA	NA	NA	1097	NA	NA	1654	NA	359	NA	NA	NA	NA
Bacteroides cutis	2024197	d__Bacteria|p__Bacteroidetes|c__Bacteroidia|o__Bacteroidales|f__Bacteroidaceae|g__Bacteroides|s__Bacteroides cutis	NA	NA	NA	1372	NA	NA	NA	NA	NA	NA	NA	NA	NA	NA	45	827	NA	NA	2635	NA	NA	NA	NA	NA	NA	NA	NA	NA	NA	NA	NA	NA	NA	NA	NA	NA	NA	NA	NA	NA	1038	NA	48	NA	NA	NA	NA
Bacteroides helcogenes	290053	d__Bacteria|p__Bacteroidetes|c__Bacteroidia|o__Bacteroidales|f__Bacteroidaceae|g__Bacteroides|s__Bacteroides helcogenes	NA	NA	NA	193	NA	NA	70	NA	NA	NA	NA	NA	NA	NA	147	135	NA	NA	5207	NA	1295	NA	NA	NA	NA	NA	NA	44	NA	NA	NA	NA	10	NA	NA	NA	NA	327	NA	NA	261	NA	169	NA	NA	NA	NA
Streptomyces sabulosicollis	2715963	d__Bacteria|p__Actinobacteria|c__Actinomycetia|o__Streptomycetales|f__Streptomycetaceae|g__Streptomyces|s__Streptomyces sabulosicollis	NA	NA	NA	NA	NA	NA	NA	NA	NA	NA	NA	403	NA	NA	23	58	NA	312	NA	NA	NA	NA	NA	NA	27	NA	99	NA	NA	NA	NA	10	NA	NA	NA	NA	13	18	NA	NA	NA	NA	NA	NA	NA	NA	268
Bifidobacterium castoris	2306972	d__Bacteria|p__Actinobacteria|c__Actinomycetia|o__Bifidobacteriales|f__Bifidobacteriaceae|g__Bifidobacterium|s__Bifidobacterium castoris	81	NA	NA	NA	NA	NA	NA	NA	NA	NA	NA	NA	NA	NA	NA	NA	NA	NA	NA	NA	NA	NA	NA	NA	NA	NA	NA	NA	NA	NA	NA	NA	NA	NA	NA	NA	NA	NA	NA	NA	NA	NA	NA	NA	NA	NA	NA
Cutibacterium acnes	1747	d__Bacteria|p__Actinobacteria|c__Actinomycetia|o__Propionibacteriales|f__Propionibacteriaceae|g__Cutibacterium|s__Cutibacterium acnes	852	11	226	28	NA	82	NA	195	NA	NA	36	10	215	260	NA	NA	22	NA	NA	229	NA	130	13	13	18	NA	184	NA	NA	NA	38	NA	NA	26	NA	62	NA	23	15	NA	105	NA	22	NA	NA	17	NA
Parascardovia denticolens	78258	d__Bacteria|p__Actinobacteria|c__Actinomycetia|o__Bifidobacteriales|f__Bifidobacteriaceae|g__Parascardovia|s__Parascardovia denticolens	NA	NA	NA	NA	NA	NA	NA	NA	NA	NA	NA	NA	NA	NA	NA	NA	NA	NA	NA	NA	NA	NA	NA	NA	NA	NA	NA	NA	NA	NA	NA	NA	NA	NA	NA	NA	NA	NA	NA	NA	NA	NA	NA	NA	NA	NA	NA
Bacteroides zoogleoformans	28119	d__Bacteria|p__Bacteroidetes|c__Bacteroidia|o__Bacteroidales|f__Bacteroidaceae|g__Bacteroides|s__Bacteroides zoogleoformans	NA	NA	NA	524	NA	NA	NA	NA	NA	NA	NA	NA	NA	NA	337	34	NA	NA	1175	NA	443	NA	NA	NA	69	NA	NA	NA	NA	NA	NA	NA	15	NA	NA	NA	NA	25	NA	NA	NA	NA	NA	NA	NA	NA	NA
Leucobacter aridicollis	283878	d__Bacteria|p__Actinobacteria|c__Actinomycetia|o__Micrococcales|f__Microbacteriaceae|g__Leucobacter|s__Leucobacter aridicollis	NA	NA	NA	NA	NA	NA	NA	NA	NA	NA	NA	NA	NA	NA	NA	NA	NA	NA	NA	NA	NA	44	15	NA	NA	NA	NA	NA	NA	NA	NA	NA	NA	NA	NA	NA	NA	NA	32	NA	NA	NA	NA	NA	NA	NA	NA
Xenorhabdus poinarii	40577	d__Bacteria|p__Proteobacteria|c__Gammaproteobacteria|o__Enterobacterales|f__Morganellaceae|g__Xenorhabdus|s__Xenorhabdus poinarii	NA	NA	NA	NA	NA	NA	NA	NA	NA	NA	NA	54	NA	NA	NA	NA	NA	NA	NA	NA	NA	NA	NA	NA	NA	NA	NA	NA	NA	NA	NA	NA	NA	NA	NA	NA	NA	NA	NA	NA	NA	NA	NA	NA	NA	NA	NA
Clostridium massiliamazoniense	1347366	d__Bacteria|p__Firmicutes|c__Clostridia|o__Eubacteriales|f__Clostridiaceae|g__Clostridium|s__Clostridium massiliamazoniense	NA	NA	NA	NA	NA	NA	NA	NA	NA	NA	NA	NA	NA	17	NA	NA	NA	NA	NA	NA	NA	NA	NA	NA	NA	NA	NA	NA	NA	NA	NA	NA	NA	NA	NA	NA	NA	NA	NA	NA	NA	NA	NA	NA	NA	NA	NA
Paraprevotella xylaniphila	454155	d__Bacteria|p__Bacteroidetes|c__Bacteroidia|o__Bacteroidales|f__Prevotellaceae|g__Paraprevotella|s__Paraprevotella xylaniphila	NA	NA	NA	50	NA	NA	NA	NA	NA	NA	NA	NA	NA	NA	28	302	NA	NA	9778	NA	918	NA	NA	NA	NA	NA	NA	12	NA	NA	NA	NA	NA	NA	NA	NA	NA	248	NA	13	892	NA	278	NA	NA	NA	NA
Marseilla massiliensis	1841864	d__Bacteria|p__Bacteroidetes|c__Bacteroidia|o__Bacteroidales|f__Prevotellaceae|g__Marseilla|s__Marseilla massiliensis	NA	NA	NA	11	NA	NA	NA	NA	NA	NA	NA	NA	NA	NA	NA	33	NA	NA	2193	NA	286	NA	NA	NA	52	NA	NA	NA	NA	NA	NA	34	NA	NA	NA	NA	NA	NA	NA	NA	NA	NA	39	NA	NA	NA	NA
Asaccharospora irregularis	29359	d__Bacteria|p__Firmicutes|c__Clostridia|o__Eubacteriales|f__Peptostreptococcaceae|g__Asaccharospora|s__Asaccharospora irregularis	NA	NA	NA	NA	NA	NA	NA	NA	NA	NA	NA	NA	NA	NA	NA	NA	NA	NA	NA	NA	NA	NA	NA	NA	NA	NA	NA	NA	NA	NA	NA	NA	NA	NA	NA	490	NA	NA	NA	NA	NA	NA	NA	NA	NA	NA	NA
Buttiauxella warmboldiae	82993	d__Bacteria|p__Proteobacteria|c__Gammaproteobacteria|o__Enterobacterales|f__Enterobacteriaceae|g__Buttiauxella|s__Buttiauxella warmboldiae	NA	NA	NA	NA	NA	NA	21	NA	NA	NA	NA	205	18	NA	98	NA	NA	295	500	300	NA	NA	NA	374	NA	20	NA	NA	NA	NA	NA	NA	NA	NA	NA	NA	NA	NA	173	NA	NA	NA	NA	425	NA	NA	109
Kosakonia cowanii	208223	d__Bacteria|p__Proteobacteria|c__Gammaproteobacteria|o__Enterobacterales|f__Enterobacteriaceae|g__Kosakonia|s__Kosakonia cowanii	NA	NA	NA	NA	NA	NA	NA	NA	NA	NA	NA	NA	NA	NA	NA	NA	NA	41	NA	NA	NA	NA	NA	653	12	NA	NA	NA	NA	NA	NA	NA	NA	NA	NA	NA	NA	NA	690	NA	NA	NA	NA	NA	NA	NA	NA
Staphylococcus piscifermentans	70258	d__Bacteria|p__Firmicutes|c__Bacilli|o__Bacillales|f__Staphylococcaceae|g__Staphylococcus|s__Staphylococcus piscifermentans	NA	NA	NA	NA	NA	NA	NA	NA	NA	NA	NA	NA	NA	NA	NA	NA	NA	NA	NA	NA	NA	27	NA	NA	NA	NA	NA	NA	NA	NA	NA	NA	NA	NA	NA	NA	NA	NA	NA	NA	NA	NA	NA	NA	NA	NA	NA
Yersinia intermedia	631	d__Bacteria|p__Proteobacteria|c__Gammaproteobacteria|o__Enterobacterales|f__Yersiniaceae|g__Yersinia|s__Yersinia intermedia	NA	NA	NA	NA	19	NA	NA	NA	NA	NA	NA	NA	NA	NA	NA	NA	NA	29	NA	NA	53	NA	NA	NA	NA	NA	NA	NA	NA	NA	NA	NA	NA	NA	NA	NA	NA	NA	NA	NA	89	NA	NA	NA	NA	NA	NA
Arthrobacter nitrophenolicus	683150	d__Bacteria|p__Actinobacteria|c__Actinomycetia|o__Micrococcales|f__Micrococcaceae|g__Arthrobacter|s__Arthrobacter nitrophenolicus	751	NA	NA	NA	NA	94	NA	NA	NA	NA	19	10	NA	NA	NA	NA	NA	NA	NA	NA	NA	41	NA	NA	NA	NA	180	NA	NA	NA	62	NA	NA	NA	NA	23	NA	NA	44	NA	120	18	NA	NA	NA	NA	NA
Kosakonia oryzendophytica	1005665	d__Bacteria|p__Proteobacteria|c__Gammaproteobacteria|o__Enterobacterales|f__Enterobacteriaceae|g__Kosakonia|s__Kosakonia oryzendophytica	NA	NA	NA	NA	NA	NA	NA	NA	NA	NA	49	16	NA	NA	NA	NA	NA	18	NA	NA	NA	NA	NA	NA	NA	NA	788	NA	NA	NA	NA	NA	NA	NA	NA	NA	NA	NA	NA	NA	NA	NA	NA	NA	NA	NA	11
Ursidibacter maritimus	1331689	d__Bacteria|p__Proteobacteria|c__Gammaproteobacteria|o__Pasteurellales|f__Pasteurellaceae|g__Ursidibacter|s__Ursidibacter maritimus	NA	NA	23	NA	NA	NA	13	NA	NA	NA	NA	683	NA	NA	92	422	NA	660	NA	26	NA	69	NA	NA	63	NA	159	NA	NA	NA	NA	46	NA	NA	NA	163	12	92	NA	NA	NA	11	NA	57	NA	NA	523
Terrisporobacter petrolearius	1460447	d__Bacteria|p__Firmicutes|c__Clostridia|o__Eubacteriales|f__Peptostreptococcaceae|g__Terrisporobacter|s__Terrisporobacter petrolearius	NA	NA	NA	NA	NA	NA	NA	NA	NA	NA	NA	NA	NA	NA	195	872	39	131	NA	NA	NA	NA	NA	NA	404	174	NA	NA	NA	NA	NA	20	NA	NA	NA	210	51	26	32	NA	509	NA	105	105	NA	NA	313
Haemophilus paracuniculus	734	d__Bacteria|p__Proteobacteria|c__Gammaproteobacteria|o__Pasteurellales|f__Pasteurellaceae|g__Haemophilus|s__Haemophilus paracuniculus	NA	NA	NA	NA	NA	NA	NA	NA	NA	NA	NA	NA	NA	NA	NA	NA	NA	NA	NA	NA	NA	NA	NA	NA	NA	NA	NA	NA	NA	NA	NA	NA	NA	NA	NA	60	NA	NA	NA	NA	NA	NA	NA	NA	NA	NA	NA
Citrobacter braakii	57706	d__Bacteria|p__Proteobacteria|c__Gammaproteobacteria|o__Enterobacterales|f__Enterobacteriaceae|g__Citrobacter|s__Citrobacter braakii	NA	NA	NA	NA	NA	NA	NA	NA	NA	NA	18	6748	NA	NA	3028	3770	193	5755	NA	NA	NA	NA	NA	NA	73	73	NA	NA	NA	NA	NA	NA	NA	NA	NA	NA	NA	NA	NA	NA	10	11	269	916	NA	NA	4222
Jiangella anatolica	2670374	d__Bacteria|p__Actinobacteria|c__Actinomycetia|o__Jiangellales|f__Jiangellaceae|g__Jiangella|s__Jiangella anatolica	NA	NA	NA	NA	NA	NA	43	NA	NA	NA	NA	17	NA	NA	NA	NA	NA	27	NA	NA	NA	NA	15	NA	157	NA	NA	NA	NA	NA	NA	62	NA	NA	NA	NA	NA	NA	NA	NA	NA	NA	23	NA	NA	NA	20
Neobacillus bataviensis	220685	d__Bacteria|p__Firmicutes|c__Bacilli|o__Bacillales|f__Bacillaceae|g__Neobacillus|s__Neobacillus bataviensis	NA	NA	NA	NA	NA	NA	NA	241	NA	98	NA	NA	24	NA	NA	NA	NA	NA	NA	25	NA	168	NA	70	NA	NA	NA	NA	NA	NA	NA	NA	NA	NA	NA	NA	NA	NA	NA	NA	NA	NA	NA	NA	NA	214	NA
Terrisporobacter mayombei	1541	d__Bacteria|p__Firmicutes|c__Clostridia|o__Eubacteriales|f__Peptostreptococcaceae|g__Terrisporobacter|s__Terrisporobacter mayombei	NA	NA	NA	NA	NA	NA	27	NA	NA	NA	NA	433	NA	15	145	452	59	565	NA	NA	NA	NA	NA	NA	NA	218	257	NA	NA	NA	NA	1277	NA	NA	NA	419	56	148	68	NA	751	NA	418	114	NA	NA	342
Bacteroides caccae	47678	d__Bacteria|p__Bacteroidetes|c__Bacteroidia|o__Bacteroidales|f__Bacteroidaceae|g__Bacteroides|s__Bacteroides caccae	NA	NA	NA	2036	NA	NA	434	NA	NA	NA	NA	NA	NA	NA	119772	4077	NA	NA	81711	NA	471	NA	NA	NA	183	NA	NA	1273	NA	422	NA	21	2528	NA	38	NA	NA	16610	NA	794	48	44	2723	NA	NA	NA	NA
Bacteroides oleiciplenus	626931	d__Bacteria|p__Bacteroidetes|c__Bacteroidia|o__Bacteroidales|f__Bacteroidaceae|g__Bacteroides|s__Bacteroides oleiciplenus	NA	NA	NA	71	NA	NA	NA	NA	NA	NA	NA	NA	NA	NA	1249	15385	NA	NA	1455	NA	1615	NA	NA	NA	NA	NA	NA	16	NA	15	NA	537	NA	NA	14	NA	NA	6921	NA	21	31314	53	74	NA	NA	NA	NA
Bacteroides salyersiae	291644	d__Bacteria|p__Bacteroidetes|c__Bacteroidia|o__Bacteroidales|f__Bacteroidaceae|g__Bacteroides|s__Bacteroides salyersiae	NA	NA	NA	2035	NA	NA	98	NA	NA	NA	NA	NA	NA	NA	1633	734	NA	NA	5554	NA	1255	NA	NA	NA	31	NA	10	NA	NA	18	NA	40	23	NA	NA	NA	NA	543	NA	NA	91	NA	74	NA	NA	NA	NA
Schinkia azotoformans	1454	d__Bacteria|p__Firmicutes|c__Bacilli|o__Bacillales|f__Bacillaceae|g__Schinkia|s__Schinkia azotoformans	NA	NA	NA	NA	NA	NA	NA	NA	NA	NA	NA	NA	70	NA	NA	NA	NA	NA	NA	NA	NA	NA	NA	NA	NA	NA	NA	NA	NA	NA	NA	NA	NA	NA	NA	NA	NA	NA	NA	NA	NA	NA	NA	NA	NA	NA	NA
Odoribacter splanchnicus	28118	d__Bacteria|p__Bacteroidetes|c__Bacteroidia|o__Bacteroidales|f__Odoribacteraceae|g__Odoribacter|s__Odoribacter splanchnicus	NA	NA	NA	825	NA	NA	11	NA	NA	NA	NA	NA	NA	NA	169	5253	NA	NA	187	NA	5212	NA	NA	NA	NA	NA	NA	48	NA	NA	NA	208	11	NA	NA	NA	NA	116	NA	11	547	NA	508	NA	NA	NA	NA
Prevotella lascolaii	1776379	d__Bacteria|p__Bacteroidetes|c__Bacteroidia|o__Bacteroidales|f__Prevotellaceae|g__Prevotella|s__Prevotella lascolaii	NA	NA	NA	77	NA	NA	24	NA	NA	NA	NA	NA	NA	NA	NA	275	NA	NA	19722	NA	1127	NA	NA	NA	58	NA	NA	NA	NA	NA	NA	NA	45	NA	NA	NA	NA	127	NA	33	637	NA	30	NA	NA	NA	NA
Bacteroides luhongzhouii	2650158	d__Bacteria|p__Bacteroidetes|c__Bacteroidia|o__Bacteroidales|f__Bacteroidaceae|g__Bacteroides|s__Bacteroides luhongzhouii	NA	NA	NA	5470	NA	NA	NA	NA	NA	NA	NA	NA	NA	NA	53	2206	NA	NA	899	NA	213	NA	NA	NA	15	NA	NA	24	NA	30	NA	18	56	NA	NA	NA	NA	605	NA	NA	NA	NA	190	NA	NA	NA	NA
Leclercia adecarboxylata	83655	d__Bacteria|p__Proteobacteria|c__Gammaproteobacteria|o__Enterobacterales|f__Enterobacteriaceae|g__Leclercia|s__Leclercia adecarboxylata	NA	NA	NA	NA	NA	NA	NA	NA	NA	NA	NA	NA	NA	NA	NA	NA	NA	18	NA	NA	NA	NA	NA	588	NA	24	NA	NA	NA	NA	NA	NA	NA	NA	NA	NA	NA	NA	NA	NA	NA	NA	NA	12	NA	NA	NA
Bacteroides clarus	626929	d__Bacteria|p__Bacteroidetes|c__Bacteroidia|o__Bacteroidales|f__Bacteroidaceae|g__Bacteroides|s__Bacteroides clarus	NA	NA	NA	2796	NA	NA	28	NA	NA	NA	NA	NA	NA	NA	61	20108	NA	NA	52	NA	2215	NA	NA	NA	26	NA	NA	27	NA	50	NA	NA	34	NA	NA	NA	NA	87	NA	NA	142	NA	4095	NA	NA	NA	NA
Bacteroides intestinalis	329854	d__Bacteria|p__Bacteroidetes|c__Bacteroidia|o__Bacteroidales|f__Bacteroidaceae|g__Bacteroides|s__Bacteroides intestinalis	NA	NA	NA	1374	NA	NA	NA	NA	NA	NA	NA	NA	NA	NA	256	455	NA	NA	3302	NA	620	NA	NA	NA	12	NA	NA	97	NA	NA	NA	NA	13	NA	NA	NA	NA	279	NA	55	64	NA	109	NA	NA	NA	NA
Bacteroides bouchesdurhonensis	1841855	d__Bacteria|p__Bacteroidetes|c__Bacteroidia|o__Bacteroidales|f__Bacteroidaceae|g__Bacteroides|s__Bacteroides bouchesdurhonensis	NA	NA	NA	991	NA	NA	NA	NA	NA	NA	NA	NA	NA	NA	32	1827	NA	NA	1865	NA	3188	NA	NA	NA	NA	NA	NA	56	NA	22	NA	34	18	NA	NA	NA	NA	265	NA	NA	874	NA	857	NA	NA	NA	NA
Bacteroides ilei	1907658	d__Bacteria|p__Bacteroidetes|c__Bacteroidia|o__Bacteroidales|f__Bacteroidaceae|g__Bacteroides|s__Bacteroides ilei	NA	NA	NA	95	NA	NA	NA	NA	NA	NA	NA	NA	NA	NA	NA	502	NA	NA	1439	NA	38	NA	NA	NA	51	NA	NA	13	NA	NA	NA	NA	40	NA	NA	NA	NA	46	NA	NA	584	NA	49	NA	NA	NA	NA
Phocaeicola coprocola	310298	d__Bacteria|p__Bacteroidetes|c__Bacteroidia|o__Bacteroidales|f__Bacteroidaceae|g__Phocaeicola|s__Phocaeicola coprocola	NA	NA	NA	376	NA	NA	149	NA	NA	NA	NA	NA	NA	NA	14	1671	NA	NA	216	NA	25008	24	NA	NA	34	NA	NA	21	NA	NA	NA	NA	NA	NA	NA	NA	NA	224	NA	15	17022	75	1058	NA	NA	NA	NA
Enterobacteria phage Sf101	1524881	d__Viruses|k__Heunggongvirae|p__Uroviricota|c__Caudoviricetes|o__Caudovirales|f__Podoviridae|g__Lederbergvirus|s__Enterobacteria phage Sf101	NA	NA	NA	NA	NA	NA	NA	NA	NA	NA	NA	NA	NA	NA	NA	NA	NA	3495	NA	NA	NA	NA	NA	NA	1936	90	NA	NA	NA	NA	NA	NA	NA	NA	NA	NA	NA	NA	NA	NA	NA	NA	32	NA	NA	NA	NA
Candida albicans	5476	d__Eukaryota|k__Fungi|p__Ascomycota|c__Saccharomycetes|o__Saccharomycetales|f__Debaryomycetaceae|g__Candida|s__Candida albicans	NA	NA	NA	NA	20	NA	NA	NA	NA	NA	NA	NA	NA	NA	NA	NA	NA	NA	NA	NA	NA	NA	NA	NA	NA	NA	NA	NA	NA	NA	NA	NA	NA	NA	NA	51	NA	NA	NA	NA	NA	NA	NA	NA	NA	NA	NA
Enterobacter oligotrophicus	2478464	d__Bacteria|p__Proteobacteria|c__Gammaproteobacteria|o__Enterobacterales|f__Enterobacteriaceae|g__Enterobacter|s__Enterobacter oligotrophicus	NA	41	NA	NA	33	NA	28	NA	NA	NA	NA	103	NA	NA	18	2117	NA	18	NA	133	117	NA	NA	664	135	844	474	NA	NA	NA	NA	86	NA	NA	94	NA	57	1052	NA	NA	1552	NA	39	441	NA	NA	64
Bacteroides pyogenes	310300	d__Bacteria|p__Bacteroidetes|c__Bacteroidia|o__Bacteroidales|f__Bacteroidaceae|g__Bacteroides|s__Bacteroides pyogenes	NA	NA	NA	14	NA	NA	NA	NA	NA	NA	NA	NA	NA	NA	16	898	NA	31	33	NA	NA	NA	NA	NA	86	NA	NA	NA	NA	NA	NA	NA	NA	NA	NA	NA	NA	360	NA	NA	NA	NA	NA	NA	NA	NA	NA
Bacteroides gallinarum	376806	d__Bacteria|p__Bacteroidetes|c__Bacteroidia|o__Bacteroidales|f__Bacteroidaceae|g__Bacteroides|s__Bacteroides gallinarum	NA	NA	NA	5766	NA	NA	NA	NA	NA	NA	NA	NA	NA	NA	433	1002	NA	NA	21255	NA	13	NA	NA	NA	83	NA	NA	22	NA	45	NA	189	56	NA	NA	NA	NA	1014	NA	NA	NA	NA	3332	NA	NA	NA	NA
Culturomica massiliensis	1841857	d__Bacteria|p__Bacteroidetes|c__Bacteroidia|o__Bacteroidales|f__Odoribacteraceae|g__Culturomica|s__Culturomica massiliensis	NA	NA	NA	4049	NA	NA	NA	NA	NA	NA	NA	NA	NA	NA	11	43	NA	NA	NA	NA	10	NA	NA	NA	57	NA	NA	25	NA	NA	NA	237	NA	NA	NA	NA	NA	274	NA	NA	NA	NA	2536	NA	NA	NA	NA
[Clostridium] dakarense	1301100	d__Bacteria|p__Firmicutes|c__Clostridia|o__Eubacteriales|f__Peptostreptococcaceae|g__Romboutsia|s__[Clostridium] dakarense	NA	NA	NA	NA	NA	NA	NA	NA	NA	NA	NA	NA	NA	NA	NA	NA	NA	NA	NA	NA	NA	NA	NA	NA	NA	NA	NA	NA	NA	NA	NA	NA	NA	NA	NA	2238	NA	NA	NA	NA	NA	NA	NA	NA	NA	NA	NA
Escherichia virus HK544	2169923	d__Viruses|k__Heunggongvirae|p__Uroviricota|c__Caudoviricetes|o__Caudovirales|f__Siphoviridae|g__Kwaitsingvirus|s__Escherichia virus HK544	NA	NA	NA	NA	NA	NA	87	NA	NA	NA	NA	NA	NA	NA	NA	NA	NA	NA	NA	NA	NA	NA	NA	102	1755	NA	NA	NA	NA	NA	NA	NA	NA	NA	NA	NA	NA	NA	NA	NA	NA	NA	NA	NA	NA	NA	1281
Eschericia virus Lyz12581Vzw	2844268	d__Viruses|k__Heunggongvirae|p__Uroviricota|c__Caudoviricetes|o__Caudovirales|f__Podoviridae|g__Oslovirus|s__Eschericia virus Lyz12581Vzw	NA	NA	NA	NA	NA	NA	NA	NA	NA	NA	NA	24	NA	NA	NA	396	NA	373	NA	NA	NA	NA	NA	NA	NA	NA	NA	NA	NA	NA	NA	NA	NA	NA	NA	NA	NA	124	NA	NA	NA	NA	51	NA	NA	NA	6931
Nicoletella semolina	271160	d__Bacteria|p__Proteobacteria|c__Gammaproteobacteria|o__Pasteurellales|f__Pasteurellaceae|g__Nicoletella|s__Nicoletella semolina	NA	NA	NA	NA	NA	NA	NA	NA	NA	NA	NA	NA	NA	NA	NA	NA	NA	NA	NA	NA	NA	NA	NA	NA	NA	NA	NA	NA	NA	NA	NA	NA	NA	NA	NA	NA	NA	NA	NA	NA	NA	NA	NA	NA	NA	NA	NA
Kingella oralis	505	d__Bacteria|p__Proteobacteria|c__Betaproteobacteria|o__Neisseriales|f__Neisseriaceae|g__Kingella|s__Kingella oralis	NA	NA	1102	NA	15	NA	NA	NA	NA	NA	NA	NA	NA	NA	NA	NA	NA	NA	NA	141	NA	NA	NA	NA	NA	NA	NA	NA	NA	NA	NA	NA	NA	NA	NA	NA	NA	NA	NA	NA	NA	NA	NA	NA	NA	NA	NA
Atopobium deltae	1393034	d__Bacteria|p__Actinobacteria|c__Coriobacteriia|o__Coriobacteriales|f__Atopobiaceae|g__Atopobium|s__Atopobium deltae	NA	NA	NA	NA	NA	NA	NA	NA	193	NA	NA	NA	NA	NA	NA	NA	NA	NA	NA	NA	NA	NA	NA	NA	NA	NA	NA	NA	NA	NA	NA	NA	NA	NA	NA	NA	NA	NA	NA	NA	NA	NA	NA	NA	NA	NA	NA
Pasteurella testudinis	761	d__Bacteria|p__Proteobacteria|c__Gammaproteobacteria|o__Pasteurellales|f__Pasteurellaceae|g__Pasteurella|s__Pasteurella testudinis	NA	NA	NA	NA	NA	NA	NA	NA	NA	NA	NA	NA	NA	NA	NA	NA	NA	NA	NA	NA	NA	NA	NA	NA	NA	NA	NA	NA	NA	NA	NA	NA	NA	NA	NA	NA	NA	NA	NA	NA	NA	NA	NA	NA	NA	NA	NA
Lactococcus laudensis	1494461	d__Bacteria|p__Firmicutes|c__Bacilli|o__Lactobacillales|f__Streptococcaceae|g__Lactococcus|s__Lactococcus laudensis	NA	176	NA	NA	NA	NA	NA	NA	NA	NA	NA	NA	NA	1448	NA	NA	NA	NA	NA	NA	NA	1221	NA	171	NA	NA	NA	NA	NA	NA	NA	NA	NA	NA	NA	NA	NA	NA	NA	NA	NA	NA	NA	NA	46	NA	NA
Citrobacter arsenatis	2546350	d__Bacteria|p__Proteobacteria|c__Gammaproteobacteria|o__Enterobacterales|f__Enterobacteriaceae|g__Citrobacter|s__Citrobacter arsenatis	NA	32	NA	NA	NA	NA	73	NA	NA	NA	450	52	NA	NA	115	2272	NA	317	NA	119	NA	NA	NA	105	174	331	NA	NA	NA	NA	NA	NA	NA	NA	NA	NA	NA	NA	20	NA	NA	NA	NA	18	NA	NA	43
Brenneria nigrifluens	55210	d__Bacteria|p__Proteobacteria|c__Gammaproteobacteria|o__Enterobacterales|f__Pectobacteriaceae|g__Brenneria|s__Brenneria nigrifluens	NA	NA	NA	NA	NA	NA	NA	NA	NA	NA	NA	NA	NA	NA	14	13	NA	NA	NA	NA	NA	NA	NA	NA	NA	NA	NA	NA	NA	NA	NA	NA	NA	NA	NA	NA	NA	NA	NA	NA	NA	NA	NA	NA	NA	NA	NA
Pectobacterium punjabense	2108399	d__Bacteria|p__Proteobacteria|c__Gammaproteobacteria|o__Enterobacterales|f__Pectobacteriaceae|g__Pectobacterium|s__Pectobacterium punjabense	NA	NA	NA	NA	NA	NA	NA	NA	NA	NA	NA	NA	NA	NA	NA	NA	NA	1507	NA	NA	13	NA	NA	NA	NA	NA	NA	NA	NA	NA	NA	NA	NA	NA	13	NA	NA	NA	NA	NA	NA	NA	NA	NA	NA	NA	NA
Erwinia psidii	69224	d__Bacteria|p__Proteobacteria|c__Gammaproteobacteria|o__Enterobacterales|f__Erwiniaceae|g__Erwinia|s__Erwinia psidii	NA	NA	NA	NA	NA	NA	NA	NA	NA	NA	NA	NA	NA	NA	NA	NA	NA	NA	NA	NA	NA	NA	NA	NA	NA	49	NA	NA	NA	NA	NA	115	NA	NA	NA	NA	NA	273	NA	NA	NA	NA	NA	48	NA	NA	14
Blautia faecis	871665	d__Bacteria|p__Firmicutes|c__Clostridia|o__Eubacteriales|f__Lachnospiraceae|g__Blautia|s__Blautia faecis	NA	NA	NA	NA	NA	NA	NA	NA	NA	NA	15	NA	NA	NA	NA	38	NA	NA	NA	NA	NA	NA	NA	NA	NA	NA	NA	NA	NA	NA	NA	NA	11	NA	NA	NA	NA	NA	NA	NA	NA	NA	NA	NA	NA	NA	NA
Enterobacteria phage cdtI	414970	d__Viruses|k__Heunggongvirae|p__Uroviricota|c__Caudoviricetes|o__Caudovirales|f__Siphoviridae|s__Enterobacteria phage cdtI	NA	NA	NA	NA	NA	NA	689	NA	NA	NA	NA	911	NA	NA	37	4596	283	410	NA	NA	NA	NA	NA	NA	5331	54	NA	NA	NA	72	NA	338	NA	NA	NA	NA	326	6879	NA	33	2890	NA	81	392	NA	NA	917
Pseudomonas reidholzensis	1785162	d__Bacteria|p__Proteobacteria|c__Gammaproteobacteria|o__Pseudomonadales|f__Pseudomonadaceae|g__Pseudomonas|s__Pseudomonas reidholzensis	NA	NA	NA	NA	NA	NA	NA	NA	NA	NA	NA	NA	NA	NA	NA	NA	348	NA	NA	NA	34	NA	NA	NA	NA	NA	NA	NA	NA	NA	NA	NA	NA	NA	35	NA	NA	NA	NA	NA	NA	NA	NA	NA	NA	NA	NA
Rodentibacter trehalosifermentans	1908263	d__Bacteria|p__Proteobacteria|c__Gammaproteobacteria|o__Pasteurellales|f__Pasteurellaceae|g__Rodentibacter|s__Rodentibacter trehalosifermentans	NA	NA	2010	NA	29	NA	NA	NA	NA	135	NA	NA	92	168	NA	NA	NA	NA	NA	166	NA	289	NA	NA	NA	NA	NA	NA	NA	NA	NA	NA	NA	NA	NA	1276	NA	NA	NA	NA	NA	NA	NA	NA	NA	42	NA
Rouxiella chamberiensis	1513468	d__Bacteria|p__Proteobacteria|c__Gammaproteobacteria|o__Enterobacterales|f__Yersiniaceae|g__Rouxiella|s__Rouxiella chamberiensis	NA	NA	282	16	30	NA	NA	NA	27	96	NA	NA	169	55	NA	NA	NA	NA	NA	134	NA	258	NA	12	NA	NA	NA	NA	NA	NA	NA	NA	NA	NA	NA	1516	NA	NA	11	NA	NA	NA	NA	NA	NA	26	NA
Facklamia lactis	2749967	d__Bacteria|p__Firmicutes|c__Bacilli|o__Lactobacillales|f__Aerococcaceae|g__Facklamia|s__Facklamia lactis	NA	NA	NA	NA	NA	NA	11	NA	NA	NA	NA	2485	NA	NA	1799	1198	164	1717	NA	NA	NA	NA	NA	NA	1143	NA	579	NA	NA	NA	NA	123	NA	NA	NA	NA	66	282	NA	NA	607	57	2078	209	NA	NA	1693
Clostridium septicum	1504	d__Bacteria|p__Firmicutes|c__Clostridia|o__Eubacteriales|f__Clostridiaceae|g__Clostridium|s__Clostridium septicum	NA	393	NA	NA	NA	NA	NA	10	NA	NA	NA	NA	NA	13	NA	NA	NA	NA	NA	NA	NA	65	NA	NA	NA	34	NA	NA	NA	NA	19	NA	NA	320	NA	NA	NA	NA	603	NA	NA	358	NA	NA	NA	NA	NA
Cronobacter condimenti	1163710	d__Bacteria|p__Proteobacteria|c__Gammaproteobacteria|o__Enterobacterales|f__Enterobacteriaceae|g__Cronobacter|s__Cronobacter condimenti	NA	218	NA	NA	NA	NA	NA	NA	NA	NA	217	NA	NA	NA	136	13	NA	263	473	147	NA	NA	NA	NA	NA	1376	NA	NA	NA	NA	NA	14	NA	NA	NA	NA	38	41	1070	NA	NA	NA	NA	NA	NA	NA	235
Yersinia rohdei	29485	d__Bacteria|p__Proteobacteria|c__Gammaproteobacteria|o__Enterobacterales|f__Yersiniaceae|g__Yersinia|s__Yersinia rohdei	NA	NA	NA	NA	NA	NA	NA	NA	NA	NA	12	NA	NA	NA	NA	NA	NA	NA	NA	NA	NA	NA	NA	NA	NA	298	NA	NA	NA	NA	NA	NA	NA	NA	NA	NA	246	NA	NA	NA	NA	NA	NA	114	NA	NA	NA
Clostridium sardiniense	29369	d__Bacteria|p__Firmicutes|c__Clostridia|o__Eubacteriales|f__Clostridiaceae|g__Clostridium|s__Clostridium sardiniense	NA	NA	18	NA	NA	NA	NA	NA	NA	NA	NA	33	NA	38	NA	NA	NA	NA	NA	NA	NA	10	258	NA	NA	NA	NA	NA	NA	NA	24	NA	NA	333	NA	NA	NA	NA	122	NA	NA	NA	NA	NA	NA	NA	NA
Streptobacillus ratti	1720557	d__Bacteria|p__Fusobacteria|c__Fusobacteriia|o__Fusobacteriales|f__Leptotrichiaceae|g__Streptobacillus|s__Streptobacillus ratti	NA	NA	NA	NA	NA	NA	NA	NA	NA	NA	NA	350	NA	NA	95	NA	31	460	NA	NA	NA	NA	NA	NA	23	NA	68	NA	NA	NA	NA	21	NA	NA	NA	NA	NA	50	NA	NA	NA	NA	19	NA	NA	NA	337
Jejubacter calystegiae	2579935	d__Bacteria|p__Proteobacteria|c__Gammaproteobacteria|o__Enterobacterales|f__Enterobacteriaceae|g__Jejubacter|s__Jejubacter calystegiae	NA	NA	NA	NA	NA	NA	NA	NA	NA	NA	NA	42	NA	NA	177	NA	NA	543	NA	NA	NA	NA	NA	NA	NA	NA	NA	NA	NA	40	NA	23	NA	NA	NA	NA	50	64	NA	NA	NA	NA	NA	NA	NA	NA	347
Citrobacter farmeri	67824	d__Bacteria|p__Proteobacteria|c__Gammaproteobacteria|o__Enterobacterales|f__Enterobacteriaceae|g__Citrobacter|s__Citrobacter farmeri	NA	29	NA	NA	NA	NA	NA	NA	NA	NA	420	317	NA	NA	542	177	11	1194	NA	28	NA	NA	NA	NA	3947	NA	NA	NA	NA	NA	NA	NA	NA	NA	NA	NA	14	NA	19	NA	NA	NA	21	33	NA	NA	171
Enterobacter cloacae	550	d__Bacteria|p__Proteobacteria|c__Gammaproteobacteria|o__Enterobacterales|f__Enterobacteriaceae|g__Enterobacter|s__Enterobacter cloacae	NA	NA	NA	NA	95	NA	NA	NA	NA	NA	2805	51	NA	NA	18	21	419	39	135	NA	211	NA	NA	751	NA	2099	36	NA	NA	NA	NA	NA	NA	NA	251	NA	NA	NA	97	NA	NA	NA	NA	789	NA	NA	20
Mixta theicola	1458355	d__Bacteria|p__Proteobacteria|c__Gammaproteobacteria|o__Enterobacterales|f__Erwiniaceae|g__Mixta|s__Mixta theicola	NA	396	NA	NA	NA	NA	NA	NA	NA	NA	19	50	NA	NA	NA	NA	NA	337	NA	1271	NA	NA	NA	NA	NA	52	NA	NA	NA	NA	NA	NA	NA	NA	NA	NA	NA	NA	52	NA	NA	NA	NA	1912	NA	NA	68
Salmonella bongori	54736	d__Bacteria|p__Proteobacteria|c__Gammaproteobacteria|o__Enterobacterales|f__Enterobacteriaceae|g__Salmonella|s__Salmonella bongori	NA	NA	NA	NA	NA	NA	NA	NA	NA	NA	31	84	NA	NA	162	189	NA	276	75	NA	NA	NA	NA	316	204	1061	134	NA	NA	NA	NA	27	NA	NA	NA	NA	19	32	NA	NA	799	NA	NA	49	NA	NA	41
Streptomyces ruber	83378	d__Bacteria|p__Actinobacteria|c__Actinomycetia|o__Streptomycetales|f__Streptomycetaceae|g__Streptomyces|s__Streptomyces ruber	NA	NA	NA	NA	NA	NA	NA	NA	NA	NA	NA	NA	NA	NA	NA	62	NA	NA	NA	NA	999	NA	NA	NA	NA	NA	NA	NA	NA	NA	NA	NA	NA	NA	NA	NA	NA	NA	NA	NA	NA	NA	NA	NA	NA	NA	NA
Actinobacillus seminis	722	d__Bacteria|p__Proteobacteria|c__Gammaproteobacteria|o__Pasteurellales|f__Pasteurellaceae|g__Actinobacillus|s__Actinobacillus seminis	36	NA	1687	NA	426	NA	NA	NA	37	120	NA	NA	97	395	NA	NA	NA	19	NA	1191	NA	126	NA	18	NA	NA	NA	NA	19	NA	NA	NA	NA	NA	NA	504	NA	NA	NA	NA	NA	NA	NA	NA	NA	141	NA
Pasteurella multocida	747	d__Bacteria|p__Proteobacteria|c__Gammaproteobacteria|o__Pasteurellales|f__Pasteurellaceae|g__Pasteurella|s__Pasteurella multocida	27	NA	73	NA	NA	NA	NA	NA	NA	22	NA	NA	NA	17	NA	NA	NA	NA	NA	55	NA	93	NA	NA	NA	NA	NA	NA	NA	NA	NA	NA	NA	NA	NA	121	NA	NA	NA	NA	NA	NA	NA	NA	NA	NA	NA
Phocaeicola abscessus	555313	d__Bacteria|p__Bacteroidetes|c__Bacteroidia|o__Bacteroidales|f__Bacteroidaceae|g__Phocaeicola|s__Phocaeicola abscessus	NA	NA	NA	NA	NA	NA	NA	NA	NA	NA	NA	NA	NA	NA	NA	NA	NA	NA	NA	NA	NA	NA	NA	NA	NA	NA	NA	NA	NA	NA	NA	NA	NA	NA	NA	NA	NA	NA	NA	NA	NA	NA	NA	NA	NA	NA	NA
Sulfurovum riftiae	1630136	d__Bacteria|p__Proteobacteria|c__Epsilonproteobacteria|o__Campylobacterales|f__Sulfurovaceae|g__Sulfurovum|s__Sulfurovum riftiae	NA	NA	NA	NA	NA	NA	NA	NA	NA	NA	16	NA	NA	NA	NA	NA	NA	NA	NA	NA	NA	NA	39	NA	NA	NA	NA	NA	NA	NA	NA	NA	NA	NA	NA	NA	NA	NA	NA	NA	NA	NA	NA	NA	NA	NA	NA
Enterobacter soli	885040	d__Bacteria|p__Proteobacteria|c__Gammaproteobacteria|o__Enterobacterales|f__Enterobacteriaceae|g__Enterobacter|s__Enterobacter soli	NA	NA	NA	NA	149	NA	NA	NA	NA	NA	27	39	NA	NA	15	NA	NA	41	NA	36	73	NA	NA	3977	NA	398	31	NA	NA	NA	NA	NA	NA	NA	97	NA	NA	NA	NA	NA	NA	NA	NA	38	NA	NA	31
Romboutsia timonensis	1776391	d__Bacteria|p__Firmicutes|c__Clostridia|o__Eubacteriales|f__Peptostreptococcaceae|g__Romboutsia|s__Romboutsia timonensis	NA	NA	NA	NA	NA	NA	NA	NA	NA	NA	NA	NA	NA	NA	NA	NA	NA	NA	NA	NA	NA	NA	NA	NA	NA	NA	NA	NA	NA	NA	NA	NA	NA	NA	NA	12735	NA	NA	NA	NA	NA	NA	NA	NA	NA	NA	NA
Staphylococcus coagulans	74706	d__Bacteria|p__Firmicutes|c__Bacilli|o__Bacillales|f__Staphylococcaceae|g__Staphylococcus|s__Staphylococcus coagulans	NA	NA	NA	NA	NA	NA	NA	NA	NA	NA	NA	529	NA	NA	NA	NA	NA	496	NA	NA	NA	NA	NA	NA	NA	NA	132	NA	NA	NA	NA	21	NA	NA	NA	NA	32	74	NA	NA	NA	NA	NA	NA	NA	NA	387
Romboutsia weinsteinii	2020949	d__Bacteria|p__Firmicutes|c__Clostridia|o__Eubacteriales|f__Peptostreptococcaceae|g__Romboutsia|s__Romboutsia weinsteinii	NA	NA	NA	NA	NA	NA	NA	NA	NA	NA	NA	12	NA	154	NA	NA	NA	NA	NA	NA	NA	NA	NA	NA	NA	30	NA	NA	NA	NA	NA	NA	NA	28	NA	1961	NA	NA	27	NA	NA	NA	NA	NA	NA	NA	NA
Enterobacteria virus HK140	2844127	d__Viruses|k__Heunggongvirae|p__Uroviricota|c__Caudoviricetes|o__Caudovirales|f__Siphoviridae|g__Yautsimvirus|s__Enterobacteria virus HK140	NA	NA	NA	NA	NA	NA	NA	NA	NA	NA	NA	NA	NA	NA	NA	122	NA	1405	NA	NA	NA	NA	NA	1218	NA	NA	NA	NA	NA	NA	NA	NA	NA	NA	NA	NA	77	NA	NA	NA	NA	NA	186	NA	NA	NA	NA
Mangrovibacter phragmitis	1691903	d__Bacteria|p__Proteobacteria|c__Gammaproteobacteria|o__Enterobacterales|f__Enterobacteriaceae|g__Mangrovibacter|s__Mangrovibacter phragmitis	NA	NA	NA	NA	NA	NA	22	NA	NA	NA	NA	NA	NA	NA	NA	245	NA	680	NA	NA	48	NA	NA	NA	512	231	NA	NA	NA	NA	NA	NA	NA	NA	18	NA	NA	NA	NA	NA	NA	NA	61	405	NA	NA	NA
Citrobacter pasteurii	1563222	d__Bacteria|p__Proteobacteria|c__Gammaproteobacteria|o__Enterobacterales|f__Enterobacteriaceae|g__Citrobacter|s__Citrobacter pasteurii	NA	500	NA	NA	NA	NA	NA	NA	NA	NA	1409	38	NA	NA	66	15	NA	81	NA	42	NA	NA	NA	95	NA	1033	51	NA	NA	NA	NA	NA	NA	NA	NA	NA	NA	NA	NA	NA	738	NA	NA	251	NA	NA	41
Nonomuraea aridisoli	2070368	d__Bacteria|p__Actinobacteria|c__Actinomycetia|o__Streptosporangiales|f__Streptosporangiaceae|g__Nonomuraea|s__Nonomuraea aridisoli	NA	NA	NA	NA	NA	NA	56	NA	NA	NA	NA	157	NA	NA	74	319	NA	244	NA	NA	NA	NA	NA	NA	276	NA	96	NA	NA	NA	NA	14	NA	NA	NA	NA	10	46	NA	NA	NA	NA	74	NA	NA	NA	112
Buttiauxella gaviniae	82990	d__Bacteria|p__Proteobacteria|c__Gammaproteobacteria|o__Enterobacterales|f__Enterobacteriaceae|g__Buttiauxella|s__Buttiauxella gaviniae	NA	NA	NA	NA	NA	NA	NA	NA	NA	NA	129	23	NA	NA	NA	NA	NA	76	NA	NA	NA	NA	NA	NA	NA	NA	NA	NA	NA	NA	NA	NA	NA	NA	NA	NA	NA	NA	NA	NA	NA	NA	NA	NA	NA	NA	NA
Yersinia pseudotuberculosis	633	d__Bacteria|p__Proteobacteria|c__Gammaproteobacteria|o__Enterobacterales|f__Yersiniaceae|g__Yersinia|s__Yersinia pseudotuberculosis	NA	NA	NA	NA	NA	NA	NA	NA	NA	NA	NA	318	NA	NA	130	194	NA	286	NA	NA	NA	NA	NA	NA	NA	NA	69	NA	NA	NA	NA	15	NA	NA	NA	NA	34	35	NA	NA	NA	NA	41	38	NA	NA	206
Necropsobacter massiliensis	1400001	d__Bacteria|p__Proteobacteria|c__Gammaproteobacteria|o__Pasteurellales|f__Pasteurellaceae|g__Necropsobacter|s__Necropsobacter massiliensis	NA	NA	3319	NA	3078	NA	NA	NA	4201	102	143	NA	1613	770	NA	NA	47	1597	NA	52	NA	2291	44	118	NA	NA	NA	NA	95	NA	2096	NA	NA	NA	NA	4639	NA	NA	NA	NA	NA	NA	NA	NA	NA	1460	NA
Xenorhabdus doucetiae	351671	d__Bacteria|p__Proteobacteria|c__Gammaproteobacteria|o__Enterobacterales|f__Morganellaceae|g__Xenorhabdus|s__Xenorhabdus doucetiae	NA	NA	NA	NA	NA	NA	NA	NA	NA	NA	NA	NA	NA	NA	NA	NA	NA	NA	NA	NA	NA	NA	NA	NA	NA	NA	NA	NA	NA	NA	NA	NA	NA	NA	NA	NA	NA	NA	NA	NA	94	NA	NA	NA	NA	NA	NA
Barnesiella intestinihominis	487174	d__Bacteria|p__Bacteroidetes|c__Bacteroidia|o__Bacteroidales|f__Barnesiellaceae|g__Barnesiella|s__Barnesiella intestinihominis	NA	NA	NA	NA	NA	NA	47934	NA	NA	NA	NA	NA	NA	NA	108	124	NA	NA	NA	NA	NA	NA	NA	NA	NA	NA	NA	NA	NA	NA	NA	NA	18	NA	NA	NA	NA	18	NA	16	NA	NA	NA	NA	NA	NA	NA
Streptococcus pasteurianus	197614	d__Bacteria|p__Firmicutes|c__Bacilli|o__Lactobacillales|f__Streptococcaceae|g__Streptococcus|s__Streptococcus pasteurianus	NA	NA	NA	NA	NA	NA	NA	NA	222	NA	NA	NA	NA	NA	NA	NA	NA	NA	NA	NA	NA	1741	NA	NA	NA	NA	NA	NA	NA	NA	NA	NA	NA	NA	NA	NA	NA	NA	175	NA	NA	NA	NA	NA	1213	NA	NA
Aeromonas australiensis	1114880	d__Bacteria|p__Proteobacteria|c__Gammaproteobacteria|o__Aeromonadales|f__Aeromonadaceae|g__Aeromonas|s__Aeromonas australiensis	NA	NA	NA	NA	NA	NA	NA	NA	NA	NA	NA	NA	NA	NA	NA	NA	NA	NA	86	NA	NA	NA	NA	NA	NA	NA	NA	NA	NA	NA	NA	NA	NA	NA	NA	NA	NA	NA	NA	NA	NA	NA	NA	198	NA	NA	NA
Dysosmobacter welbionis	2093857	d__Bacteria|p__Firmicutes|c__Clostridia|o__Eubacteriales|f__Oscillospiraceae|g__Dysosmobacter|s__Dysosmobacter welbionis	NA	NA	NA	502	NA	NA	NA	NA	NA	NA	NA	NA	NA	NA	NA	570	NA	NA	NA	NA	NA	NA	NA	NA	NA	NA	NA	NA	NA	NA	NA	NA	NA	NA	NA	NA	NA	NA	NA	NA	NA	NA	NA	NA	NA	NA	NA
Blautia obeum	40520	d__Bacteria|p__Firmicutes|c__Clostridia|o__Eubacteriales|f__Lachnospiraceae|g__Blautia|s__Blautia obeum	NA	NA	NA	NA	NA	NA	NA	NA	NA	23	146	NA	NA	NA	NA	NA	NA	NA	NA	NA	NA	NA	NA	NA	NA	1682	NA	NA	NA	NA	NA	NA	NA	NA	NA	NA	NA	NA	NA	128	NA	NA	NA	NA	NA	NA	NA
Clostridium phage PhiS63	1187894	d__Viruses|k__Heunggongvirae|p__Uroviricota|c__Caudoviricetes|o__Caudovirales|f__Siphoviridae|s__Clostridium phage PhiS63	NA	NA	NA	NA	NA	NA	NA	NA	NA	NA	NA	NA	NA	148	NA	NA	NA	NA	NA	NA	NA	NA	69	NA	NA	NA	NA	NA	NA	NA	NA	NA	NA	NA	NA	NA	NA	NA	76	NA	NA	NA	NA	NA	NA	NA	NA
Franconibacter daqui	2047724	d__Bacteria|p__Proteobacteria|c__Gammaproteobacteria|o__Enterobacterales|f__Enterobacteriaceae|g__Franconibacter|s__Franconibacter daqui	NA	NA	NA	NA	NA	NA	NA	NA	NA	NA	39	NA	NA	NA	NA	1008	19	NA	NA	NA	NA	NA	NA	2570	10	NA	NA	NA	NA	70	NA	NA	NA	NA	NA	NA	NA	15	NA	NA	NA	NA	NA	262	NA	NA	NA
Kosakonia pseudosacchari	1646340	d__Bacteria|p__Proteobacteria|c__Gammaproteobacteria|o__Enterobacterales|f__Enterobacteriaceae|g__Kosakonia|s__Kosakonia pseudosacchari	NA	NA	NA	NA	NA	NA	NA	NA	NA	NA	NA	NA	NA	NA	NA	17	NA	21	71	NA	19	NA	NA	20	NA	19	NA	NA	NA	NA	NA	NA	NA	NA	NA	NA	NA	NA	NA	NA	NA	NA	NA	NA	NA	NA	NA
Parabacteroides chinchillae	871327	d__Bacteria|p__Bacteroidetes|c__Bacteroidia|o__Bacteroidales|f__Tannerellaceae|g__Parabacteroides|s__Parabacteroides chinchillae	NA	NA	NA	2828	NA	NA	NA	NA	NA	NA	NA	NA	NA	NA	34	488	NA	NA	1610	NA	1348	NA	NA	NA	NA	NA	NA	NA	NA	NA	NA	29	NA	NA	NA	NA	NA	446	NA	17	428	NA	813	NA	NA	NA	NA
Bacteroides ovatus	28116	d__Bacteria|p__Bacteroidetes|c__Bacteroidia|o__Bacteroidales|f__Bacteroidaceae|g__Bacteroides|s__Bacteroides ovatus	NA	NA	NA	77171	NA	NA	NA	NA	NA	NA	NA	NA	NA	NA	171	23906	NA	NA	61918	NA	2184	NA	NA	NA	92	NA	151	122	NA	62	NA	NA	210	NA	NA	NA	NA	825	NA	NA	NA	NA	6756	NA	NA	NA	NA
Escherichia virus HK446	2169921	d__Viruses|k__Heunggongvirae|p__Uroviricota|c__Caudoviricetes|o__Caudovirales|f__Siphoviridae|g__Kwaitsingvirus|s__Escherichia virus HK446	NA	NA	NA	NA	NA	NA	513	NA	NA	NA	NA	NA	NA	NA	NA	NA	NA	447	NA	NA	NA	NA	NA	NA	NA	1745	NA	NA	NA	NA	NA	NA	NA	NA	NA	NA	NA	NA	NA	NA	NA	NA	NA	NA	NA	NA	NA
Microbacterium paludicola	300019	d__Bacteria|p__Actinobacteria|c__Actinomycetia|o__Micrococcales|f__Microbacteriaceae|g__Microbacterium|s__Microbacterium paludicola	NA	169	NA	NA	NA	NA	NA	33	NA	13	NA	NA	NA	147	NA	NA	NA	NA	NA	NA	NA	123	25	21	NA	NA	NA	NA	NA	NA	NA	NA	NA	NA	NA	NA	NA	NA	NA	NA	NA	NA	NA	NA	NA	NA	NA
Intestinirhabdus alba	2899544	d__Bacteria|p__Proteobacteria|c__Gammaproteobacteria|o__Enterobacterales|f__Enterobacteriaceae|g__Intestinirhabdus|s__Intestinirhabdus alba	NA	NA	NA	NA	NA	NA	71	NA	NA	NA	700	76	NA	NA	20	500	15	549	515	163	109	NA	NA	2132	33	105	33	NA	NA	NA	NA	NA	NA	NA	79	NA	48	NA	167	NA	NA	21	NA	416	NA	NA	71
Enterobacteria phage mEp237	1147151	d__Viruses|k__Heunggongvirae|p__Uroviricota|c__Caudoviricetes|o__Caudovirales|f__Siphoviridae|s__Enterobacteria phage mEp237	NA	NA	NA	NA	NA	NA	NA	NA	NA	NA	23	NA	NA	NA	NA	56	NA	NA	NA	NA	NA	NA	NA	135	NA	256	NA	NA	NA	NA	NA	NA	NA	NA	NA	NA	NA	NA	NA	NA	NA	NA	NA	NA	NA	NA	NA
Clostridium phage vB_CpeS-CP51	1305708	d__Viruses|k__Heunggongvirae|p__Uroviricota|c__Caudoviricetes|o__Caudovirales|f__Siphoviridae|s__Clostridium phage vB_CpeS-CP51	NA	NA	340	NA	NA	NA	NA	NA	41	NA	31	NA	NA	NA	NA	NA	NA	NA	NA	NA	NA	NA	1331	NA	NA	NA	NA	NA	NA	NA	NA	16	NA	2701	NA	NA	NA	NA	715	NA	NA	NA	NA	NA	NA	NA	NA
Morococcus cerebrosus	1056807	d__Bacteria|p__Proteobacteria|c__Betaproteobacteria|o__Neisseriales|f__Neisseriaceae|g__Morococcus|s__Morococcus cerebrosus	NA	NA	NA	72	NA	NA	NA	NA	NA	NA	NA	NA	NA	NA	NA	NA	NA	NA	NA	NA	32	NA	NA	NA	NA	NA	NA	NA	NA	NA	56	NA	NA	NA	NA	7879	NA	NA	NA	NA	NA	NA	NA	NA	NA	NA	NA
Muribaculum gordoncarteri	2530390	d__Bacteria|p__Bacteroidetes|c__Bacteroidia|o__Bacteroidales|f__Muribaculaceae|g__Muribaculum|s__Muribaculum gordoncarteri	NA	NA	NA	NA	NA	NA	NA	NA	NA	NA	NA	NA	NA	NA	NA	NA	NA	NA	NA	NA	NA	NA	NA	NA	NA	NA	NA	NA	NA	NA	NA	NA	14	NA	NA	NA	NA	NA	NA	40	NA	NA	NA	NA	NA	NA	NA
Cutibacterium porci	2605781	d__Bacteria|p__Actinobacteria|c__Actinomycetia|o__Propionibacteriales|f__Propionibacteriaceae|g__Cutibacterium|s__Cutibacterium porci	NA	13	NA	NA	NA	NA	NA	NA	NA	NA	NA	NA	NA	NA	NA	NA	NA	NA	NA	NA	NA	NA	NA	NA	NA	NA	NA	NA	NA	NA	NA	NA	NA	NA	NA	NA	NA	NA	NA	NA	NA	NA	NA	NA	NA	NA	NA
Alcanivorax profundi	2338368	d__Bacteria|p__Proteobacteria|c__Gammaproteobacteria|o__Oceanospirillales|f__Alcanivoracaceae|g__Alcanivorax|s__Alcanivorax profundi	NA	NA	NA	NA	NA	NA	NA	NA	NA	NA	NA	NA	NA	NA	NA	NA	NA	NA	NA	NA	NA	NA	NA	NA	NA	NA	NA	NA	NA	NA	NA	NA	NA	NA	NA	NA	NA	NA	NA	NA	NA	NA	NA	NA	NA	NA	NA
Bifidobacterium crudilactis	327277	d__Bacteria|p__Actinobacteria|c__Actinomycetia|o__Bifidobacteriales|f__Bifidobacteriaceae|g__Bifidobacterium|s__Bifidobacterium crudilactis	NA	NA	NA	NA	NA	20	NA	NA	NA	NA	NA	NA	NA	NA	NA	NA	NA	NA	NA	NA	NA	NA	NA	NA	NA	NA	NA	NA	NA	NA	NA	NA	NA	NA	NA	NA	NA	NA	NA	NA	NA	NA	NA	NA	NA	NA	NA
Prevotella pectinovora	1602169	d__Bacteria|p__Bacteroidetes|c__Bacteroidia|o__Bacteroidales|f__Prevotellaceae|g__Prevotella|s__Prevotella pectinovora	NA	NA	NA	NA	NA	NA	NA	NA	NA	NA	NA	NA	NA	NA	NA	78	NA	NA	NA	NA	NA	NA	NA	NA	NA	NA	NA	NA	NA	NA	NA	NA	NA	NA	NA	NA	NA	147	NA	NA	NA	NA	NA	NA	NA	NA	NA
Enterococcus phage EF62phi	977801	d__Viruses|k__Heunggongvirae|p__Uroviricota|c__Caudoviricetes|o__Caudovirales|f__Podoviridae|s__Enterococcus phage EF62phi	NA	107687	NA	NA	NA	NA	1173	NA	NA	3834	NA	NA	NA	NA	246	NA	NA	NA	NA	NA	NA	NA	NA	NA	NA	NA	NA	NA	NA	NA	NA	NA	NA	NA	NA	NA	NA	371	NA	NA	NA	NA	11	NA	NA	NA	NA
Enterococcus cecorum	44008	d__Bacteria|p__Firmicutes|c__Bacilli|o__Lactobacillales|f__Enterococcaceae|g__Enterococcus|s__Enterococcus cecorum	NA	290	NA	NA	NA	NA	NA	369	NA	NA	11	NA	NA	71	NA	NA	NA	NA	NA	NA	NA	72	392	NA	NA	NA	NA	NA	32	NA	11	NA	NA	NA	NA	NA	NA	NA	NA	NA	NA	NA	NA	NA	136	NA	NA
Streptococcus phage EJ-1	12402	d__Viruses|k__Heunggongvirae|p__Uroviricota|c__Caudoviricetes|o__Caudovirales|f__Myoviridae|s__Streptococcus phage EJ-1	NA	NA	NA	NA	NA	NA	NA	320	NA	44	NA	NA	NA	NA	NA	NA	NA	26	NA	NA	NA	16	NA	NA	NA	NA	NA	NA	NA	NA	NA	NA	NA	NA	NA	NA	NA	NA	NA	NA	NA	NA	NA	NA	NA	71	NA
Staphylococcus canis	2724942	d__Bacteria|p__Firmicutes|c__Bacilli|o__Bacillales|f__Staphylococcaceae|g__Staphylococcus|s__Staphylococcus canis	13	NA	125	11	50	227	NA	NA	NA	NA	NA	NA	NA	NA	NA	12	NA	NA	NA	NA	NA	10	59	NA	NA	NA	73	NA	NA	NA	63	NA	NA	NA	NA	NA	NA	NA	NA	NA	23	NA	NA	12	NA	182	NA
Atopobacter phocae	136492	d__Bacteria|p__Firmicutes|c__Bacilli|o__Lactobacillales|f__Carnobacteriaceae|g__Atopobacter|s__Atopobacter phocae	NA	NA	NA	NA	NA	NA	NA	NA	NA	NA	NA	NA	NA	12	NA	NA	12	NA	NA	NA	NA	NA	NA	NA	NA	NA	NA	NA	NA	NA	NA	NA	NA	NA	NA	NA	NA	NA	NA	NA	NA	NA	NA	NA	163	692	NA
Listeria valentina	2705293	d__Bacteria|p__Firmicutes|c__Bacilli|o__Bacillales|f__Listeriaceae|g__Listeria|s__Listeria valentina	NA	1517	NA	NA	NA	NA	NA	NA	NA	NA	NA	NA	NA	385	NA	NA	NA	NA	NA	NA	NA	176	NA	NA	NA	NA	NA	NA	NA	NA	NA	NA	NA	NA	NA	NA	NA	NA	NA	NA	NA	NA	NA	NA	NA	NA	NA
Enterobacteria phage phiP27	103807	d__Viruses|k__Heunggongvirae|p__Uroviricota|c__Caudoviricetes|o__Caudovirales|f__Myoviridae|s__Enterobacteria phage phiP27	NA	NA	NA	NA	NA	NA	NA	NA	NA	NA	NA	19	NA	NA	26	NA	NA	131	NA	NA	NA	NA	NA	NA	NA	NA	NA	NA	NA	NA	NA	NA	NA	NA	NA	NA	252	NA	NA	NA	NA	NA	389	NA	NA	NA	3465
Clostridium tertium	1559	d__Bacteria|p__Firmicutes|c__Clostridia|o__Eubacteriales|f__Clostridiaceae|g__Clostridium|s__Clostridium tertium	NA	298	NA	NA	NA	NA	NA	35	NA	NA	2550	NA	NA	10	NA	NA	NA	NA	NA	NA	NA	NA	NA	NA	NA	17	NA	NA	NA	NA	16	NA	NA	NA	NA	90	NA	NA	408	NA	NA	NA	NA	NA	NA	NA	NA
Granulicatella balaenopterae	137733	d__Bacteria|p__Firmicutes|c__Bacilli|o__Lactobacillales|f__Carnobacteriaceae|g__Granulicatella|s__Granulicatella balaenopterae	NA	NA	NA	NA	NA	NA	NA	16	NA	NA	17	36	NA	93	NA	NA	NA	NA	NA	NA	NA	17	NA	NA	NA	NA	NA	NA	NA	NA	NA	NA	NA	12	NA	NA	NA	NA	78	NA	NA	NA	NA	NA	NA	NA	NA
Gardnerella swidsinskii	2792979	d__Bacteria|p__Actinobacteria|c__Actinomycetia|o__Bifidobacteriales|f__Bifidobacteriaceae|g__Gardnerella|s__Gardnerella swidsinskii	NA	NA	NA	NA	NA	NA	NA	NA	NA	NA	NA	NA	NA	NA	NA	NA	NA	NA	NA	NA	NA	64	NA	NA	NA	NA	NA	NA	NA	NA	NA	NA	NA	NA	NA	NA	NA	NA	NA	NA	NA	188	NA	93	NA	NA	NA
Pseudostreptobacillus hongkongensis	1162717	d__Bacteria|p__Fusobacteria|c__Fusobacteriia|o__Fusobacteriales|f__Leptotrichiaceae|g__Pseudostreptobacillus|s__Pseudostreptobacillus hongkongensis	NA	NA	NA	NA	NA	NA	NA	NA	NA	NA	NA	99	NA	NA	347	310	NA	574	NA	NA	NA	NA	NA	NA	NA	NA	28	NA	NA	NA	NA	NA	NA	NA	NA	NA	24	NA	NA	NA	24	NA	79	NA	NA	NA	89
Modestobacter excelsi	2213161	d__Bacteria|p__Actinobacteria|c__Actinomycetia|o__Geodermatophilales|f__Geodermatophilaceae|g__Modestobacter|s__Modestobacter excelsi	NA	NA	NA	NA	NA	NA	NA	NA	NA	NA	NA	735	NA	NA	257	493	NA	580	NA	NA	NA	NA	NA	NA	NA	NA	NA	NA	NA	NA	NA	26	NA	NA	NA	NA	45	190	NA	NA	NA	NA	93	NA	NA	NA	484
Prevotella intermedia	28131	d__Bacteria|p__Bacteroidetes|c__Bacteroidia|o__Bacteroidales|f__Prevotellaceae|g__Prevotella|s__Prevotella intermedia	NA	NA	NA	NA	NA	NA	NA	NA	NA	NA	NA	NA	NA	NA	NA	343	NA	NA	NA	NA	NA	NA	NA	NA	NA	NA	NA	NA	NA	NA	NA	NA	NA	NA	NA	NA	NA	NA	NA	NA	NA	NA	NA	NA	NA	NA	NA
Clostridium mediterraneense	1805472	d__Bacteria|p__Firmicutes|c__Clostridia|o__Eubacteriales|f__Clostridiaceae|g__Clostridium|s__Clostridium mediterraneense	NA	NA	NA	NA	NA	NA	NA	12	NA	NA	112	19	NA	48	NA	NA	NA	NA	NA	NA	NA	15	58	NA	NA	NA	NA	NA	NA	NA	NA	NA	NA	574	NA	NA	NA	NA	38	NA	NA	NA	NA	NA	NA	NA	NA
Lactobacillus crispatus	47770	d__Bacteria|p__Firmicutes|c__Bacilli|o__Lactobacillales|f__Lactobacillaceae|g__Lactobacillus|s__Lactobacillus crispatus	NA	NA	NA	NA	1163	NA	NA	NA	NA	NA	25	NA	NA	NA	NA	NA	NA	NA	NA	NA	NA	NA	NA	NA	NA	NA	NA	NA	NA	NA	NA	NA	NA	NA	NA	NA	NA	NA	NA	NA	NA	181	NA	NA	NA	NA	NA
Heminiphilus faecis	2601703	d__Bacteria|p__Bacteroidetes|c__Bacteroidia|o__Bacteroidales|f__Muribaculaceae|g__Heminiphilus|s__Heminiphilus faecis	NA	NA	NA	NA	NA	NA	NA	NA	NA	NA	NA	NA	NA	NA	NA	14	NA	NA	NA	NA	NA	NA	NA	NA	NA	NA	NA	NA	NA	NA	NA	NA	NA	NA	NA	NA	NA	NA	NA	NA	13	NA	NA	NA	NA	NA	NA
Clostridium fallax	1533	d__Bacteria|p__Firmicutes|c__Clostridia|o__Eubacteriales|f__Clostridiaceae|g__Clostridium|s__Clostridium fallax	NA	NA	NA	NA	NA	NA	NA	NA	NA	NA	NA	NA	NA	NA	NA	NA	NA	NA	NA	NA	NA	NA	NA	NA	NA	NA	NA	NA	NA	NA	NA	NA	NA	4832	NA	NA	NA	NA	351	NA	NA	NA	NA	NA	NA	NA	NA
Enterobacteria phage SfV	55884	d__Viruses|k__Heunggongvirae|p__Uroviricota|c__Caudoviricetes|o__Caudovirales|f__Myoviridae|s__Enterobacteria phage SfV	NA	NA	NA	NA	NA	NA	287	NA	NA	NA	NA	NA	NA	NA	NA	1518	NA	1556	NA	NA	NA	NA	NA	NA	1113	233	NA	NA	NA	NA	NA	70	NA	NA	NA	NA	NA	36	NA	NA	NA	NA	83	38	NA	NA	NA
Citrobacter freundii	546	d__Bacteria|p__Proteobacteria|c__Gammaproteobacteria|o__Enterobacterales|f__Enterobacteriaceae|g__Citrobacter|s__Citrobacter freundii	NA	32	NA	NA	20	NA	NA	NA	14	NA	129	42	NA	NA	369	NA	NA	698	1066	312	32	NA	NA	1399	NA	10162	NA	NA	NA	NA	NA	NA	NA	88	NA	NA	NA	NA	506	NA	NA	NA	NA	747	NA	NA	64
Lactobacillus amylovorus	1604	d__Bacteria|p__Firmicutes|c__Bacilli|o__Lactobacillales|f__Lactobacillaceae|g__Lactobacillus|s__Lactobacillus amylovorus	NA	NA	NA	NA	NA	NA	NA	NA	NA	NA	NA	NA	NA	NA	NA	NA	NA	NA	NA	NA	NA	NA	NA	NA	NA	NA	NA	NA	NA	NA	NA	NA	NA	NA	NA	NA	NA	NA	NA	NA	NA	NA	NA	NA	NA	NA	NA
Chryseobacterium mucoviscidosis	1945581	d__Bacteria|p__Bacteroidetes|c__Flavobacteriia|o__Flavobacteriales|f__Weeksellaceae|g__Chryseobacterium|s__Chryseobacterium mucoviscidosis	NA	NA	NA	NA	NA	NA	45	NA	NA	NA	NA	3159	NA	NA	2149	140	NA	3621	NA	NA	NA	NA	NA	NA	479	NA	808	NA	NA	NA	NA	130	NA	NA	NA	NA	130	388	NA	NA	NA	NA	165	26	NA	NA	2605
Tetzosporium hominis	2020506	d__Bacteria|p__Firmicutes|c__Bacilli|o__Bacillales|f__Planococcaceae|g__Tetzosporium|s__Tetzosporium hominis	NA	NA	NA	NA	NA	NA	43	NA	NA	NA	NA	570	NA	NA	537	235	NA	468	NA	NA	NA	12	NA	NA	56	NA	168	NA	NA	NA	NA	33	NA	NA	NA	NA	38	91	NA	NA	43	NA	41	30	NA	NA	614
Clostridium hydrogeniformans	349933	d__Bacteria|p__Firmicutes|c__Clostridia|o__Eubacteriales|f__Clostridiaceae|g__Clostridium|s__Clostridium hydrogeniformans	NA	NA	NA	NA	NA	NA	NA	NA	NA	NA	NA	NA	NA	NA	NA	NA	NA	NA	NA	NA	NA	NA	NA	NA	NA	NA	NA	NA	NA	NA	NA	NA	NA	NA	NA	NA	NA	NA	NA	NA	NA	NA	NA	NA	NA	NA	NA
Enterobacteria phage mEp460	1147152	d__Viruses|k__Heunggongvirae|p__Uroviricota|c__Caudoviricetes|o__Caudovirales|f__Siphoviridae|s__Enterobacteria phage mEp460	NA	NA	NA	NA	NA	NA	501	NA	NA	NA	NA	397	NA	NA	103	2130	860	433	NA	NA	NA	NA	NA	NA	1026	265	141	NA	NA	16	NA	122	NA	NA	NA	NA	194	6204	NA	NA	1328	NA	105	409	NA	NA	747
Streptomyces caelestis	36816	d__Bacteria|p__Actinobacteria|c__Actinomycetia|o__Streptomycetales|f__Streptomycetaceae|g__Streptomyces|s__Streptomyces caelestis	NA	NA	NA	NA	NA	NA	NA	NA	NA	NA	NA	NA	NA	NA	NA	12	NA	NA	NA	NA	NA	NA	NA	NA	NA	NA	NA	NA	NA	NA	NA	NA	NA	NA	NA	NA	NA	NA	NA	NA	NA	NA	40	NA	NA	NA	NA
Prevotella multiformis	282402	d__Bacteria|p__Bacteroidetes|c__Bacteroidia|o__Bacteroidales|f__Prevotellaceae|g__Prevotella|s__Prevotella multiformis	NA	NA	NA	NA	NA	NA	NA	NA	NA	NA	NA	NA	NA	NA	NA	NA	NA	NA	NA	NA	NA	NA	NA	NA	NA	NA	NA	NA	NA	NA	NA	NA	NA	NA	NA	NA	NA	NA	NA	NA	NA	NA	NA	NA	NA	NA	NA
Mycobacterium hodleri	49897	d__Bacteria|p__Actinobacteria|c__Actinomycetia|o__Corynebacteriales|f__Mycobacteriaceae|g__Mycobacterium|s__Mycobacterium hodleri	NA	NA	NA	NA	NA	NA	29	NA	NA	NA	NA	175	NA	NA	56	63	NA	150	NA	NA	NA	NA	NA	NA	41	NA	67	NA	NA	NA	NA	NA	NA	NA	NA	NA	NA	NA	NA	NA	NA	NA	17	21	NA	NA	101
Lactobacillus gallinarum	52242	d__Bacteria|p__Firmicutes|c__Bacilli|o__Lactobacillales|f__Lactobacillaceae|g__Lactobacillus|s__Lactobacillus gallinarum	NA	NA	NA	NA	690	NA	NA	NA	NA	NA	86	NA	NA	NA	NA	NA	NA	NA	NA	NA	NA	NA	NA	NA	NA	NA	NA	NA	NA	NA	NA	NA	NA	NA	NA	NA	NA	NA	NA	NA	NA	NA	NA	NA	NA	NA	NA
Lactobacillus gigeriorum	1203069	d__Bacteria|p__Firmicutes|c__Bacilli|o__Lactobacillales|f__Lactobacillaceae|g__Lactobacillus|s__Lactobacillus gigeriorum	NA	NA	NA	NA	NA	NA	NA	NA	NA	NA	NA	NA	NA	NA	NA	NA	NA	NA	NA	NA	NA	NA	NA	NA	NA	NA	NA	NA	NA	NA	NA	NA	NA	NA	NA	NA	NA	NA	NA	NA	NA	NA	NA	NA	NA	NA	NA
Jeotgalibaca arthritidis	1868794	d__Bacteria|p__Firmicutes|c__Bacilli|o__Lactobacillales|f__Carnobacteriaceae|g__Jeotgalibaca|s__Jeotgalibaca arthritidis	NA	108	NA	NA	52	NA	NA	143	NA	NA	NA	NA	NA	NA	NA	NA	NA	NA	NA	NA	NA	NA	NA	NA	NA	15	NA	NA	NA	NA	NA	NA	NA	NA	NA	NA	NA	NA	NA	NA	NA	NA	NA	NA	15	NA	NA
Citrobacter telavivensis	2653932	d__Bacteria|p__Proteobacteria|c__Gammaproteobacteria|o__Enterobacterales|f__Enterobacteriaceae|g__Citrobacter|s__Citrobacter telavivensis	NA	201	NA	NA	4362	NA	NA	NA	NA	NA	135	6664	NA	NA	24	29	NA	79	104	29	70	NA	NA	32771	30	28878	32	NA	NA	NA	NA	NA	NA	NA	50	NA	NA	NA	95	NA	NA	NA	NA	1605	NA	NA	66
Escherichia virus TL2011	1981169	d__Viruses|k__Heunggongvirae|p__Uroviricota|c__Caudoviricetes|o__Caudovirales|f__Podoviridae|g__Oslovirus|s__Escherichia virus TL2011	NA	NA	NA	NA	NA	NA	NA	NA	NA	NA	NA	4601	NA	NA	NA	NA	NA	4096	NA	NA	NA	NA	NA	NA	NA	NA	NA	NA	NA	NA	NA	NA	NA	NA	NA	NA	NA	NA	NA	NA	NA	NA	505	NA	NA	NA	4848
Micromonospora craterilacus	1655439	d__Bacteria|p__Actinobacteria|c__Actinomycetia|o__Micromonosporales|f__Micromonosporaceae|g__Micromonospora|s__Micromonospora craterilacus	NA	NA	NA	NA	NA	NA	15	NA	NA	NA	NA	302	NA	NA	96	196	NA	240	NA	NA	NA	NA	NA	NA	65	NA	94	NA	NA	NA	NA	11	NA	NA	NA	NA	NA	22	NA	NA	515	NA	19	44	NA	NA	1025
Methylocella tundrae	227605	d__Bacteria|p__Proteobacteria|c__Alphaproteobacteria|o__Hyphomicrobiales|f__Beijerinckiaceae|g__Methylocella|s__Methylocella tundrae	NA	NA	NA	NA	NA	NA	NA	NA	NA	NA	NA	69	NA	NA	91	NA	NA	117	NA	NA	NA	NA	NA	NA	NA	NA	33	NA	NA	NA	NA	NA	NA	NA	NA	NA	NA	NA	NA	NA	NA	NA	NA	NA	NA	NA	47
Neisseria iguanae	90242	d__Bacteria|p__Proteobacteria|c__Betaproteobacteria|o__Neisseriales|f__Neisseriaceae|g__Neisseria|s__Neisseria iguanae	NA	NA	NA	NA	NA	NA	NA	NA	NA	NA	NA	NA	NA	NA	NA	NA	NA	NA	NA	NA	NA	NA	NA	NA	NA	NA	NA	NA	NA	NA	NA	NA	NA	NA	NA	NA	NA	NA	NA	NA	NA	NA	NA	NA	NA	NA	NA
Liquorilactobacillus hordei	468911	d__Bacteria|p__Firmicutes|c__Bacilli|o__Lactobacillales|f__Lactobacillaceae|g__Liquorilactobacillus|s__Liquorilactobacillus hordei	NA	NA	NA	NA	NA	NA	NA	NA	NA	NA	NA	NA	NA	NA	NA	NA	NA	NA	NA	NA	NA	NA	NA	NA	NA	NA	NA	NA	NA	NA	NA	NA	NA	NA	NA	NA	NA	NA	NA	NA	NA	NA	NA	NA	NA	NA	NA
Corallococcus aberystwythensis	2316722	d__Bacteria|p__Proteobacteria|c__Deltaproteobacteria|o__Myxococcales|f__Myxococcaceae|g__Corallococcus|s__Corallococcus aberystwythensis	NA	NA	NA	NA	NA	NA	39	NA	NA	NA	NA	461	NA	NA	501	131	NA	461	NA	NA	NA	NA	NA	NA	169	NA	116	NA	NA	NA	NA	27	NA	NA	NA	NA	166	87	NA	NA	NA	NA	78	22	NA	NA	282
Enterobacteria phage SfI	1225789	d__Viruses|k__Heunggongvirae|p__Uroviricota|c__Caudoviricetes|o__Caudovirales|f__Myoviridae|s__Enterobacteria phage SfI	NA	NA	NA	NA	NA	NA	1040	NA	NA	NA	NA	26	NA	NA	443	6951	66	2342	NA	NA	NA	NA	NA	NA	NA	NA	NA	NA	NA	NA	NA	NA	NA	NA	NA	NA	NA	80	NA	NA	505	NA	NA	201	NA	NA	NA
Cobetia crustatorum	553385	d__Bacteria|p__Proteobacteria|c__Gammaproteobacteria|o__Oceanospirillales|f__Halomonadaceae|g__Cobetia|s__Cobetia crustatorum	NA	NA	NA	NA	NA	NA	NA	NA	NA	NA	NA	1327	NA	NA	564	332	NA	1388	NA	NA	NA	NA	NA	NA	73	NA	435	NA	NA	NA	NA	84	NA	NA	NA	NA	95	228	NA	NA	NA	NA	70	21	NA	NA	1175
Serratia plymuthica	82996	d__Bacteria|p__Proteobacteria|c__Gammaproteobacteria|o__Enterobacterales|f__Yersiniaceae|g__Serratia|s__Serratia plymuthica	NA	NA	NA	NA	NA	NA	NA	NA	NA	NA	NA	NA	NA	NA	NA	NA	NA	91	NA	NA	NA	NA	NA	NA	NA	NA	NA	NA	NA	NA	NA	NA	NA	NA	NA	NA	NA	NA	NA	NA	NA	NA	NA	NA	NA	NA	NA
Porphyromonas levii	28114	d__Bacteria|p__Bacteroidetes|c__Bacteroidia|o__Bacteroidales|f__Porphyromonadaceae|g__Porphyromonas|s__Porphyromonas levii	NA	NA	NA	NA	NA	NA	NA	NA	NA	NA	NA	NA	NA	NA	NA	NA	NA	NA	NA	NA	NA	NA	NA	NA	NA	NA	NA	NA	NA	NA	NA	NA	23	NA	NA	NA	NA	NA	NA	NA	NA	NA	NA	NA	NA	NA	NA
Buttiauxella agrestis	82977	d__Bacteria|p__Proteobacteria|c__Gammaproteobacteria|o__Enterobacterales|f__Enterobacteriaceae|g__Buttiauxella|s__Buttiauxella agrestis	NA	NA	NA	NA	NA	NA	NA	NA	NA	NA	NA	NA	NA	NA	NA	NA	NA	NA	NA	NA	NA	NA	NA	NA	NA	NA	NA	NA	NA	NA	NA	NA	NA	NA	NA	NA	NA	NA	NA	NA	NA	NA	NA	NA	NA	NA	NA
Neorhizobium alkalisoli	528178	d__Bacteria|p__Proteobacteria|c__Alphaproteobacteria|o__Hyphomicrobiales|f__Rhizobiaceae|g__Neorhizobium|s__Neorhizobium alkalisoli	NA	NA	NA	NA	NA	NA	NA	NA	NA	NA	NA	NA	NA	NA	NA	64	NA	28	NA	NA	NA	NA	NA	NA	NA	NA	NA	NA	NA	NA	NA	NA	NA	NA	NA	NA	NA	NA	NA	NA	NA	NA	NA	10	NA	NA	NA
Agarivorans gilvus	680279	d__Bacteria|p__Proteobacteria|c__Gammaproteobacteria|o__Alteromonadales|f__Alteromonadaceae|g__Agarivorans|s__Agarivorans gilvus	NA	NA	NA	NA	NA	NA	NA	NA	NA	NA	NA	NA	NA	NA	NA	NA	NA	NA	NA	NA	NA	NA	NA	NA	NA	NA	NA	NA	NA	NA	NA	NA	NA	NA	NA	NA	NA	NA	NA	NA	NA	NA	NA	NA	NA	NA	NA
Spirulina subsalsa	54311	d__Bacteria|p__Cyanobacteria|o__Spirulinales|f__Spirulinaceae|g__Spirulina|s__Spirulina subsalsa	NA	NA	NA	NA	NA	NA	NA	NA	NA	NA	NA	NA	NA	NA	NA	NA	NA	NA	NA	NA	NA	NA	NA	NA	NA	NA	NA	NA	NA	NA	NA	NA	NA	NA	NA	NA	NA	NA	NA	NA	NA	NA	NA	NA	NA	NA	NA
Bullifex porci	2606638	d__Bacteria|p__Spirochaetes|c__Spirochaetia|o__Spirochaetales|f__Spirochaetaceae|g__Bullifex|s__Bullifex porci	NA	NA	NA	NA	NA	NA	NA	NA	NA	NA	37	NA	NA	NA	NA	NA	NA	NA	NA	NA	NA	NA	NA	NA	NA	NA	NA	NA	NA	NA	NA	NA	NA	NA	NA	NA	NA	NA	NA	NA	NA	NA	NA	NA	NA	NA	NA
Aromatoleum anaerobium	182180	d__Bacteria|p__Proteobacteria|c__Betaproteobacteria|o__Rhodocyclales|f__Rhodocyclaceae|g__Aromatoleum|s__Aromatoleum anaerobium	NA	154	NA	NA	NA	NA	NA	652	NA	NA	25	17	NA	NA	NA	NA	NA	14	NA	NA	NA	NA	33	NA	NA	NA	NA	NA	NA	NA	NA	NA	NA	NA	NA	NA	NA	NA	NA	NA	NA	NA	NA	NA	NA	NA	NA
Escherichia virus AU5Stx1	2844182	d__Viruses|k__Heunggongvirae|p__Uroviricota|c__Caudoviricetes|o__Caudovirales|f__Podoviridae|g__Traversvirus|s__Escherichia virus AU5Stx1	NA	NA	NA	NA	NA	NA	NA	NA	NA	NA	NA	NA	NA	NA	NA	NA	NA	NA	NA	NA	NA	NA	NA	NA	NA	NA	579	NA	NA	NA	NA	NA	NA	NA	NA	NA	NA	NA	NA	NA	NA	NA	NA	NA	NA	NA	NA
Salmonella phage vB_SemP_Emek	1168548	d__Viruses|k__Heunggongvirae|p__Uroviricota|c__Caudoviricetes|o__Caudovirales|f__Podoviridae|g__Lederbergvirus|s__Salmonella phage vB_SemP_Emek	NA	NA	NA	NA	NA	NA	NA	NA	NA	NA	NA	NA	NA	NA	NA	NA	NA	3791	NA	NA	NA	NA	NA	NA	NA	NA	NA	NA	NA	NA	NA	NA	NA	NA	NA	NA	NA	NA	NA	NA	NA	NA	NA	NA	NA	NA	NA
Staphylococcus virus Baq_Sau1	2562362	d__Viruses|k__Heunggongvirae|p__Uroviricota|c__Caudoviricetes|o__Caudovirales|f__Siphoviridae|g__Phietavirus|s__Staphylococcus virus Baq_Sau1	NA	NA	NA	NA	NA	NA	NA	NA	NA	NA	NA	NA	NA	NA	NA	NA	NA	NA	NA	NA	NA	NA	NA	NA	NA	NA	NA	NA	NA	NA	NA	NA	NA	NA	NA	NA	NA	NA	NA	NA	NA	NA	NA	NA	NA	NA	NA
Shigella phage SfIV	1407493	d__Viruses|k__Heunggongvirae|p__Uroviricota|c__Caudoviricetes|o__Caudovirales|f__Myoviridae|s__Shigella phage SfIV	NA	NA	NA	NA	NA	NA	110	NA	NA	NA	NA	NA	NA	NA	NA	235	NA	84	NA	NA	NA	NA	NA	NA	851	447	185	NA	NA	NA	NA	49	NA	NA	NA	NA	NA	630	NA	NA	NA	NA	NA	NA	NA	NA	215
Buttiauxella izardii	82991	d__Bacteria|p__Proteobacteria|c__Gammaproteobacteria|o__Enterobacterales|f__Enterobacteriaceae|g__Buttiauxella|s__Buttiauxella izardii	NA	NA	NA	NA	NA	NA	NA	NA	NA	NA	NA	NA	NA	NA	NA	48	NA	68	NA	NA	NA	NA	NA	NA	47	NA	NA	NA	NA	NA	NA	NA	NA	NA	NA	NA	NA	NA	NA	NA	NA	NA	NA	NA	NA	NA	NA
Shigella phage Sf11 SMD-2017	2282196	d__Viruses|k__Heunggongvirae|p__Uroviricota|c__Caudoviricetes|o__Caudovirales|f__Siphoviridae|s__Shigella phage Sf11 SMD-2017	NA	NA	NA	NA	NA	NA	NA	NA	NA	NA	NA	NA	NA	NA	NA	NA	NA	17	NA	NA	NA	NA	NA	NA	NA	NA	NA	NA	NA	NA	NA	NA	NA	NA	NA	NA	NA	NA	NA	NA	NA	NA	NA	NA	NA	NA	NA
Salmonella phage epsilon34	348058	d__Viruses|k__Heunggongvirae|p__Uroviricota|c__Caudoviricetes|o__Caudovirales|f__Podoviridae|g__Lederbergvirus|s__Salmonella phage epsilon34	NA	NA	NA	NA	NA	NA	NA	NA	NA	NA	NA	NA	NA	NA	NA	NA	NA	NA	NA	NA	NA	NA	NA	NA	1375	NA	NA	NA	NA	NA	NA	NA	NA	NA	NA	NA	NA	NA	NA	NA	NA	NA	NA	NA	NA	NA	NA
Pyxidicoccus fallax	394095	d__Bacteria|p__Proteobacteria|c__Deltaproteobacteria|o__Myxococcales|f__Myxococcaceae|g__Pyxidicoccus|s__Pyxidicoccus fallax	NA	NA	NA	NA	NA	NA	NA	NA	NA	NA	363	NA	NA	NA	NA	NA	NA	NA	178	NA	NA	NA	NA	19	NA	17	NA	NA	NA	NA	NA	NA	NA	NA	NA	NA	NA	NA	NA	NA	NA	NA	NA	NA	NA	NA	NA
Escherichia phage HK639	906669	d__Viruses|k__Heunggongvirae|p__Uroviricota|c__Caudoviricetes|o__Caudovirales|f__Siphoviridae|s__Escherichia phage HK639	NA	NA	NA	NA	NA	NA	NA	NA	NA	NA	41	NA	NA	NA	NA	NA	NA	139	NA	NA	117	NA	NA	4959	NA	NA	NA	NA	NA	NA	NA	NA	NA	NA	99	NA	NA	NA	NA	NA	NA	NA	NA	NA	NA	NA	NA
Enterobacter hormaechei	158836	d__Bacteria|p__Proteobacteria|c__Gammaproteobacteria|o__Enterobacterales|f__Enterobacteriaceae|g__Enterobacter|s__Enterobacter hormaechei	NA	NA	NA	NA	390238	NA	NA	NA	NA	NA	89	NA	NA	NA	NA	77	NA	NA	NA	92	474	NA	NA	2750650	NA	1306	90	NA	NA	18	NA	NA	NA	NA	376	NA	NA	357	12	NA	292	NA	NA	456	NA	NA	NA
Alistipes megaguti	2364787	d__Bacteria|p__Bacteroidetes|c__Bacteroidia|o__Bacteroidales|f__Rikenellaceae|g__Alistipes|s__Alistipes megaguti	NA	NA	NA	NA	NA	NA	NA	NA	NA	NA	NA	NA	NA	NA	NA	67	NA	NA	184	NA	NA	NA	NA	NA	NA	NA	NA	NA	NA	NA	NA	NA	NA	NA	NA	NA	NA	NA	NA	NA	NA	NA	41	NA	NA	NA	NA
Staphylococcus phage PT1028	320831	d__Viruses|k__Heunggongvirae|p__Uroviricota|c__Caudoviricetes|o__Caudovirales|f__Siphoviridae|s__Staphylococcus phage PT1028	NA	NA	NA	NA	NA	NA	NA	NA	NA	NA	149	NA	NA	NA	NA	NA	NA	NA	NA	NA	NA	NA	237	22	10	NA	NA	NA	NA	NA	NA	NA	NA	NA	NA	15	NA	NA	NA	NA	NA	NA	NA	NA	NA	NA	NA
Prevotella mizrahii	2606637	d__Bacteria|p__Bacteroidetes|c__Bacteroidia|o__Bacteroidales|f__Prevotellaceae|g__Prevotella|s__Prevotella mizrahii	NA	NA	NA	NA	NA	NA	NA	NA	NA	NA	110	NA	119	NA	NA	NA	NA	NA	NA	NA	NA	NA	NA	NA	NA	NA	NA	NA	NA	NA	NA	NA	NA	NA	NA	NA	NA	91	1572	NA	NA	NA	NA	NA	NA	NA	NA
Finegoldia magna	1260	d__Bacteria|p__Firmicutes|c__Tissierellia|o__Tissierellales|f__Peptoniphilaceae|g__Finegoldia|s__Finegoldia magna	216	NA	NA	NA	NA	NA	11	NA	NA	NA	52	NA	NA	NA	NA	NA	NA	NA	NA	NA	NA	NA	NA	NA	NA	NA	NA	NA	NA	NA	NA	NA	NA	119	NA	NA	NA	NA	31	NA	NA	NA	NA	NA	33	NA	NA
Rahnella contaminans	2703882	d__Bacteria|p__Proteobacteria|c__Gammaproteobacteria|o__Enterobacterales|f__Yersiniaceae|g__Rahnella|s__Rahnella contaminans	NA	NA	NA	NA	NA	NA	NA	NA	NA	NA	NA	NA	NA	NA	789	NA	NA	1897	712	NA	NA	NA	NA	NA	NA	NA	NA	NA	NA	NA	NA	NA	NA	NA	NA	NA	NA	NA	NA	NA	NA	NA	NA	439	NA	NA	NA
Abiotrophia defectiva	46125	d__Bacteria|p__Firmicutes|c__Bacilli|o__Lactobacillales|f__Aerococcaceae|g__Abiotrophia|s__Abiotrophia defectiva	NA	NA	NA	NA	NA	NA	NA	NA	NA	80	NA	NA	NA	NA	NA	NA	NA	NA	NA	NA	NA	NA	NA	NA	NA	NA	NA	NA	NA	NA	NA	NA	NA	NA	NA	NA	NA	NA	NA	NA	NA	NA	NA	NA	NA	16	NA
Escherichia virus HK633	2169924	d__Viruses|k__Heunggongvirae|p__Uroviricota|c__Caudoviricetes|o__Caudovirales|f__Siphoviridae|g__Saikungvirus|s__Escherichia virus HK633	NA	NA	NA	NA	NA	NA	NA	NA	NA	NA	NA	NA	NA	NA	NA	NA	NA	542	NA	NA	NA	NA	NA	NA	NA	NA	NA	NA	NA	NA	NA	NA	NA	NA	NA	NA	NA	NA	NA	NA	NA	NA	NA	NA	NA	NA	NA
Enterobacteria phage ST104	221029	d__Viruses|k__Heunggongvirae|p__Uroviricota|c__Caudoviricetes|o__Caudovirales|f__Podoviridae|g__Lederbergvirus|s__Enterobacteria phage ST104	NA	NA	NA	NA	NA	NA	NA	NA	NA	NA	NA	NA	NA	NA	NA	NA	NA	1069	NA	NA	NA	NA	NA	NA	NA	NA	NA	NA	NA	NA	NA	NA	NA	NA	NA	NA	NA	NA	NA	NA	NA	NA	NA	NA	NA	NA	NA
Bacteroides reticulotermitis	1133319	d__Bacteria|p__Bacteroidetes|c__Bacteroidia|o__Bacteroidales|f__Bacteroidaceae|g__Bacteroides|s__Bacteroides reticulotermitis	NA	NA	NA	NA	NA	NA	NA	NA	NA	NA	NA	NA	NA	NA	NA	NA	NA	NA	30	NA	NA	NA	NA	NA	NA	NA	NA	NA	NA	NA	NA	114	NA	NA	NA	NA	NA	91	NA	NA	NA	NA	NA	NA	NA	NA	NA
Escherichia virus WGPS8	2844236	d__Viruses|k__Heunggongvirae|p__Uroviricota|c__Caudoviricetes|o__Caudovirales|f__Siphoviridae|g__Pankowvirus|s__Escherichia virus WGPS8	NA	NA	NA	NA	NA	NA	NA	NA	NA	NA	NA	1258	NA	NA	NA	NA	NA	NA	NA	NA	NA	NA	NA	NA	NA	NA	NA	NA	NA	NA	NA	NA	NA	NA	NA	NA	NA	NA	NA	NA	NA	NA	NA	NA	NA	NA	1728
Alistipes ihumii	1470347	d__Bacteria|p__Bacteroidetes|c__Bacteroidia|o__Bacteroidales|f__Rikenellaceae|g__Alistipes|s__Alistipes ihumii	NA	NA	NA	NA	NA	NA	NA	NA	NA	NA	NA	NA	NA	NA	NA	NA	NA	NA	NA	NA	NA	NA	NA	NA	NA	NA	NA	NA	NA	NA	NA	NA	NA	NA	NA	NA	NA	NA	NA	NA	NA	NA	NA	NA	NA	NA	NA
Bifidobacterium phasiani	2834431	d__Bacteria|p__Actinobacteria|c__Actinomycetia|o__Bifidobacteriales|f__Bifidobacteriaceae|g__Bifidobacterium|s__Bifidobacterium phasiani	NA	NA	NA	66	NA	19	NA	NA	NA	NA	NA	NA	NA	NA	NA	NA	12	NA	NA	NA	NA	NA	NA	NA	NA	NA	18	NA	NA	NA	17	NA	NA	NA	NA	NA	NA	NA	NA	NA	NA	27	33	NA	1115	NA	NA
Escherichia virus If1	1977411	d__Viruses|k__Loebvirae|p__Hofneiviricota|c__Faserviricetes|o__Tubulavirales|f__Inoviridae|g__Infulavirus|s__Escherichia virus If1	NA	NA	NA	NA	NA	NA	NA	NA	NA	NA	NA	NA	NA	NA	NA	NA	NA	NA	NA	NA	NA	NA	NA	NA	NA	NA	NA	NA	NA	82	NA	NA	NA	NA	NA	NA	NA	NA	NA	NA	NA	NA	NA	NA	NA	NA	NA
Shigella phage SfII	66284	d__Viruses|k__Heunggongvirae|p__Uroviricota|c__Caudoviricetes|o__Caudovirales|f__Myoviridae|s__Shigella phage SfII	NA	NA	NA	NA	NA	NA	NA	NA	NA	NA	NA	NA	NA	NA	NA	889	NA	588	NA	NA	NA	NA	NA	NA	NA	NA	NA	NA	NA	NA	NA	NA	NA	NA	NA	NA	NA	NA	NA	NA	NA	NA	25	142	NA	NA	NA
Parolsenella massiliensis	1871022	d__Bacteria|p__Actinobacteria|c__Coriobacteriia|o__Coriobacteriales|f__Atopobiaceae|g__Parolsenella|s__Parolsenella massiliensis	NA	NA	NA	NA	NA	NA	NA	NA	NA	NA	NA	NA	NA	NA	NA	NA	NA	NA	NA	NA	NA	NA	NA	NA	NA	NA	NA	NA	NA	NA	NA	NA	NA	NA	NA	NA	NA	NA	NA	NA	NA	NA	NA	NA	NA	NA	NA
Streptococcus sanguinis	1305	d__Bacteria|p__Firmicutes|c__Bacilli|o__Lactobacillales|f__Streptococcaceae|g__Streptococcus|s__Streptococcus sanguinis	39	129	11	NA	17	NA	NA	25	37	38	44	NA	NA	961	NA	NA	81	NA	NA	32	NA	434	14	NA	NA	NA	NA	NA	NA	NA	18	NA	NA	17	NA	NA	NA	NA	NA	NA	NA	10	NA	36	10	1256	16
Cutibacterium modestum	2559073	d__Bacteria|p__Actinobacteria|c__Actinomycetia|o__Propionibacteriales|f__Propionibacteriaceae|g__Cutibacterium|s__Cutibacterium modestum	10	NA	NA	NA	NA	NA	NA	NA	NA	NA	NA	NA	NA	NA	NA	NA	NA	NA	NA	NA	NA	NA	NA	NA	NA	NA	NA	NA	NA	NA	NA	NA	NA	NA	NA	NA	NA	NA	NA	NA	NA	NA	NA	NA	NA	NA	NA
Corynebacterium simulans	146827	d__Bacteria|p__Actinobacteria|c__Actinomycetia|o__Corynebacteriales|f__Corynebacteriaceae|g__Corynebacterium|s__Corynebacterium simulans	NA	NA	NA	NA	NA	NA	NA	NA	NA	NA	NA	NA	NA	NA	NA	NA	NA	NA	NA	NA	NA	50	NA	NA	21	NA	NA	NA	NA	NA	NA	NA	NA	414	NA	NA	NA	NA	NA	NA	NA	NA	NA	NA	NA	NA	NA
Tatumella citrea	53336	d__Bacteria|p__Proteobacteria|c__Gammaproteobacteria|o__Enterobacterales|f__Erwiniaceae|g__Tatumella|s__Tatumella citrea	NA	NA	NA	NA	NA	NA	NA	NA	NA	NA	NA	NA	NA	NA	48	NA	NA	NA	NA	NA	NA	NA	NA	NA	NA	200	NA	NA	NA	NA	NA	NA	NA	NA	NA	NA	NA	NA	NA	NA	NA	NA	NA	NA	NA	NA	NA
Tatumella saanichensis	480813	d__Bacteria|p__Proteobacteria|c__Gammaproteobacteria|o__Enterobacterales|f__Erwiniaceae|g__Tatumella|s__Tatumella saanichensis	NA	NA	NA	NA	NA	NA	NA	NA	NA	NA	154	NA	NA	NA	NA	NA	NA	NA	15	NA	NA	NA	NA	NA	NA	NA	NA	NA	NA	NA	NA	NA	NA	NA	NA	NA	NA	NA	NA	NA	NA	NA	NA	191	NA	NA	NA
Streptococcus orisratti	114652	d__Bacteria|p__Firmicutes|c__Bacilli|o__Lactobacillales|f__Streptococcaceae|g__Streptococcus|s__Streptococcus orisratti	NA	NA	NA	NA	NA	NA	NA	NA	4573	22	17	NA	278	35	NA	NA	51	NA	NA	NA	NA	166	NA	NA	NA	NA	NA	NA	NA	NA	15	NA	NA	NA	NA	NA	NA	NA	NA	NA	NA	NA	NA	18	NA	134	NA
Prevotella marseillensis	2479840	d__Bacteria|p__Bacteroidetes|c__Bacteroidia|o__Bacteroidales|f__Prevotellaceae|g__Prevotella|s__Prevotella marseillensis	NA	NA	NA	NA	NA	NA	NA	NA	NA	NA	NA	NA	NA	NA	NA	NA	NA	NA	457	NA	NA	NA	NA	NA	58	NA	NA	NA	NA	NA	NA	NA	NA	NA	NA	NA	NA	NA	NA	NA	NA	NA	116	NA	NA	NA	NA
Faecalibacillus intestinalis	1982626	d__Bacteria|p__Firmicutes|c__Erysipelotrichia|o__Erysipelotrichales|f__Erysipelotrichaceae|g__Faecalibacillus|s__Faecalibacillus intestinalis	NA	NA	NA	11	NA	NA	NA	NA	NA	NA	59	NA	NA	NA	NA	NA	NA	NA	NA	NA	NA	NA	NA	NA	NA	11	NA	NA	NA	NA	NA	NA	NA	NA	NA	NA	NA	NA	NA	NA	NA	NA	NA	NA	NA	NA	NA
Staphylococcus phage StB27	1147044	d__Viruses|k__Heunggongvirae|p__Uroviricota|c__Caudoviricetes|o__Caudovirales|f__Siphoviridae|s__Staphylococcus phage StB27	NA	NA	NA	NA	NA	NA	NA	NA	10	NA	NA	NA	NA	NA	NA	NA	NA	NA	36	NA	NA	NA	NA	NA	NA	NA	60	NA	NA	NA	NA	NA	NA	NA	NA	NA	NA	NA	43	NA	NA	16	NA	NA	NA	NA	NA
Streptococcus entericus	155680	d__Bacteria|p__Firmicutes|c__Bacilli|o__Lactobacillales|f__Streptococcaceae|g__Streptococcus|s__Streptococcus entericus	NA	NA	NA	NA	116	NA	NA	NA	NA	NA	NA	NA	12	NA	NA	NA	NA	NA	NA	NA	NA	NA	NA	NA	NA	NA	NA	NA	NA	NA	NA	NA	NA	NA	NA	NA	NA	NA	NA	NA	NA	NA	NA	124	NA	NA	NA
Duncaniella freteri	2530391	d__Bacteria|p__Bacteroidetes|c__Bacteroidia|o__Bacteroidales|f__Muribaculaceae|g__Duncaniella|s__Duncaniella freteri	NA	NA	NA	NA	NA	NA	NA	NA	NA	NA	NA	NA	NA	NA	NA	180	NA	NA	NA	NA	NA	NA	NA	NA	NA	NA	NA	NA	NA	NA	NA	NA	NA	NA	NA	NA	NA	638	NA	NA	NA	NA	42	NA	NA	NA	NA
Enterococcus villorum	112904	d__Bacteria|p__Firmicutes|c__Bacilli|o__Lactobacillales|f__Enterococcaceae|g__Enterococcus|s__Enterococcus villorum	NA	NA	NA	NA	NA	NA	NA	19546	NA	45	NA	NA	NA	NA	NA	NA	NA	NA	NA	NA	NA	NA	431	NA	NA	79	NA	NA	NA	NA	NA	NA	NA	NA	NA	NA	NA	NA	NA	NA	NA	NA	NA	NA	NA	NA	NA
Lactobacillus gasseri	1596	d__Bacteria|p__Firmicutes|c__Bacilli|o__Lactobacillales|f__Lactobacillaceae|g__Lactobacillus|s__Lactobacillus gasseri	NA	NA	NA	NA	777	NA	NA	NA	NA	NA	575	NA	NA	NA	NA	NA	NA	NA	NA	NA	NA	NA	NA	NA	NA	NA	NA	NA	NA	NA	NA	NA	NA	NA	NA	NA	NA	NA	NA	250	NA	NA	NA	NA	NA	NA	NA
Enterococcus florum	2480627	d__Bacteria|p__Firmicutes|c__Bacilli|o__Lactobacillales|f__Enterococcaceae|g__Enterococcus|s__Enterococcus florum	NA	NA	NA	NA	NA	NA	NA	NA	NA	NA	NA	NA	NA	NA	NA	NA	NA	NA	NA	NA	NA	NA	NA	NA	NA	NA	NA	NA	NA	NA	NA	NA	NA	NA	NA	NA	NA	NA	NA	NA	NA	NA	NA	NA	NA	NA	NA
Streptococcus canis	1329	d__Bacteria|p__Firmicutes|c__Bacilli|o__Lactobacillales|f__Streptococcaceae|g__Streptococcus|s__Streptococcus canis	NA	NA	11	NA	NA	NA	NA	NA	845	11	NA	NA	19	44	NA	NA	NA	NA	NA	NA	NA	NA	NA	NA	NA	15	NA	NA	NA	NA	NA	NA	NA	NA	NA	NA	NA	NA	NA	NA	NA	NA	NA	28	250	NA	NA
Edwardsiella piscicida	1263550	d__Bacteria|p__Proteobacteria|c__Gammaproteobacteria|o__Enterobacterales|f__Hafniaceae|g__Edwardsiella|s__Edwardsiella piscicida	NA	NA	NA	NA	NA	NA	NA	NA	NA	NA	NA	NA	NA	NA	NA	NA	19	NA	NA	NA	38	NA	NA	NA	NA	198	NA	NA	NA	NA	NA	NA	NA	NA	36	NA	NA	NA	NA	NA	NA	NA	NA	34	NA	NA	NA
Lactobacillus paragasseri	2107999	d__Bacteria|p__Firmicutes|c__Bacilli|o__Lactobacillales|f__Lactobacillaceae|g__Lactobacillus|s__Lactobacillus paragasseri	NA	NA	NA	NA	NA	NA	NA	NA	NA	NA	NA	NA	NA	NA	NA	NA	NA	NA	NA	NA	NA	NA	NA	NA	NA	NA	NA	NA	NA	NA	NA	NA	NA	NA	NA	NA	NA	NA	NA	NA	NA	NA	NA	NA	NA	NA	NA
Staphylococcus debuckii	2044912	d__Bacteria|p__Firmicutes|c__Bacilli|o__Bacillales|f__Staphylococcaceae|g__Staphylococcus|s__Staphylococcus debuckii	NA	NA	NA	NA	NA	27	NA	NA	11	NA	NA	NA	19	NA	NA	NA	NA	NA	NA	NA	NA	295	NA	NA	NA	NA	NA	NA	NA	NA	NA	NA	NA	NA	NA	NA	NA	NA	40	NA	NA	NA	NA	NA	NA	NA	NA
Staphylococcus ureilyticus	94138	d__Bacteria|p__Firmicutes|c__Bacilli|o__Bacillales|f__Staphylococcaceae|g__Staphylococcus|s__Staphylococcus ureilyticus	NA	NA	95	NA	31	113	NA	47	NA	26	NA	NA	14	NA	NA	NA	NA	NA	NA	NA	NA	267	17	NA	NA	NA	NA	NA	NA	NA	11	NA	NA	NA	NA	NA	NA	NA	24	NA	NA	NA	NA	NA	NA	104	NA
Ralstonia pickettii	329	d__Bacteria|p__Proteobacteria|c__Betaproteobacteria|o__Burkholderiales|f__Burkholderiaceae|g__Ralstonia|s__Ralstonia pickettii	95	144	NA	NA	NA	126	NA	195	NA	NA	NA	NA	NA	298	NA	NA	161	102	NA	NA	NA	227	NA	NA	NA	NA	85	NA	NA	NA	141	NA	NA	NA	NA	222	NA	NA	NA	NA	NA	NA	NA	NA	NA	NA	184
Veillonella atypica	39777	d__Bacteria|p__Firmicutes|c__Negativicutes|o__Veillonellales|f__Veillonellaceae|g__Veillonella|s__Veillonella atypica	434	79933	54323	NA	56178	120	NA	NA	10462	22631	9745	407	22	1618	NA	NA	418	NA	NA	18851	NA	156	7465	1004	NA	220	NA	NA	1205	NA	18616	NA	NA	174	16	49983	NA	215	13698	NA	NA	NA	NA	NA	150	NA	NA
Veillonella caviae	248316	d__Bacteria|p__Firmicutes|c__Negativicutes|o__Veillonellales|f__Veillonellaceae|g__Veillonella|s__Veillonella caviae	42	203	1223	NA	7241	104	NA	NA	5269	11490	9186	15	10	51	NA	NA	173	NA	NA	2423	NA	NA	3040	NA	NA	138	NA	NA	126	NA	5855	NA	NA	129	NA	1085	NA	NA	579	NA	NA	NA	16	NA	70	NA	NA
Collinsella aerofaciens	74426	d__Bacteria|p__Actinobacteria|c__Coriobacteriia|o__Coriobacteriales|f__Coriobacteriaceae|g__Collinsella|s__Collinsella aerofaciens	NA	NA	NA	NA	NA	NA	NA	NA	NA	NA	NA	NA	NA	NA	NA	NA	NA	NA	NA	NA	NA	NA	NA	NA	NA	NA	147	16	NA	NA	NA	NA	2407	NA	NA	NA	NA	NA	NA	NA	NA	NA	NA	NA	NA	NA	NA
Vagococcus teuberi	519472	d__Bacteria|p__Firmicutes|c__Bacilli|o__Lactobacillales|f__Enterococcaceae|g__Vagococcus|s__Vagococcus teuberi	NA	NA	NA	NA	NA	NA	NA	NA	NA	NA	NA	NA	NA	NA	NA	NA	NA	NA	NA	NA	NA	NA	NA	NA	NA	NA	NA	NA	NA	NA	NA	NA	NA	NA	NA	NA	NA	NA	NA	NA	NA	NA	NA	NA	NA	NA	NA
Streptococcus pharyngis	1562651	d__Bacteria|p__Firmicutes|c__Bacilli|o__Lactobacillales|f__Streptococcaceae|g__Streptococcus|s__Streptococcus pharyngis	NA	1539	NA	NA	NA	NA	NA	NA	705	386	NA	NA	NA	NA	NA	NA	NA	NA	NA	NA	NA	NA	NA	NA	NA	NA	NA	NA	NA	NA	NA	NA	NA	NA	NA	NA	NA	NA	59	NA	NA	NA	NA	NA	NA	8945	NA
Haemophilus influenzae	727	d__Bacteria|p__Proteobacteria|c__Gammaproteobacteria|o__Pasteurellales|f__Pasteurellaceae|g__Haemophilus|s__Haemophilus influenzae	1031	NA	37159	351	1539	NA	NA	NA	2199	5520	NA	NA	15549	4158	NA	NA	NA	707	NA	25081	NA	18253	NA	1090	NA	NA	NA	NA	505	NA	215	NA	NA	NA	NA	23299	NA	NA	1462	NA	NA	NA	NA	29	30	1093	67
Limoniibacter endophyticus	1565040	d__Bacteria|p__Proteobacteria|c__Alphaproteobacteria|o__Hyphomicrobiales|f__Hyphomicrobiaceae|g__Limoniibacter|s__Limoniibacter endophyticus	NA	NA	NA	NA	NA	NA	NA	NA	NA	NA	NA	NA	107	NA	NA	NA	NA	NA	NA	NA	NA	NA	NA	NA	NA	42	NA	NA	NA	NA	NA	NA	NA	NA	NA	NA	NA	NA	42	NA	NA	NA	NA	693	NA	NA	NA
Bifidobacterium felsineum	2045440	d__Bacteria|p__Actinobacteria|c__Actinomycetia|o__Bifidobacteriales|f__Bifidobacteriaceae|g__Bifidobacterium|s__Bifidobacterium felsineum	44	NA	NA	19	NA	44	NA	NA	NA	NA	NA	NA	NA	NA	NA	NA	130	NA	NA	NA	NA	NA	NA	NA	NA	NA	15	NA	NA	NA	1961	NA	NA	NA	NA	NA	NA	NA	NA	NA	NA	51	NA	NA	NA	NA	NA
Lagierella massiliensis	1689303	d__Bacteria|p__Firmicutes|c__Tissierellia|o__Tissierellales|f__Peptoniphilaceae|g__Lagierella|s__Lagierella massiliensis	NA	NA	NA	NA	NA	NA	NA	NA	NA	NA	NA	NA	NA	NA	NA	NA	NA	NA	NA	NA	NA	NA	NA	NA	NA	NA	NA	NA	NA	NA	NA	NA	NA	NA	NA	NA	NA	NA	NA	NA	NA	NA	NA	NA	NA	NA	NA
Aggregatibacter segnis	739	d__Bacteria|p__Proteobacteria|c__Gammaproteobacteria|o__Pasteurellales|f__Pasteurellaceae|g__Aggregatibacter|s__Aggregatibacter segnis	268	19	23462	217	1751	NA	NA	NA	1464	3472	12	NA	10183	3084	NA	23	16	600	NA	12376	22	3092	NA	675	NA	NA	NA	NA	415	19	228	NA	NA	NA	NA	17765	NA	NA	392	NA	NA	NA	26	29	15	407	38
Haemophilus parahaemolyticus	735	d__Bacteria|p__Proteobacteria|c__Gammaproteobacteria|o__Pasteurellales|f__Pasteurellaceae|g__Haemophilus|s__Haemophilus parahaemolyticus	264	22	2573	72	256	NA	NA	NA	215	1036	NA	NA	1202	885	NA	NA	NA	1091	NA	2061	18	1518	NA	268	NA	NA	NA	NA	54	NA	22	NA	NA	NA	NA	4608	NA	NA	83	NA	NA	NA	NA	NA	NA	348	NA
Aggregatibacter kilianii	2025884	d__Bacteria|p__Proteobacteria|c__Gammaproteobacteria|o__Pasteurellales|f__Pasteurellaceae|g__Aggregatibacter|s__Aggregatibacter kilianii	260	NA	27208	83	470	NA	NA	NA	1361	1027	13	NA	5428	2002	NA	NA	NA	169	NA	2539	14	809	NA	362	NA	NA	NA	NA	203	NA	156	NA	NA	NA	NA	5720	NA	NA	116	NA	NA	NA	NA	NA	NA	755	NA
Streptococcus ovis	82806	d__Bacteria|p__Firmicutes|c__Bacilli|o__Lactobacillales|f__Streptococcaceae|g__Streptococcus|s__Streptococcus ovis	NA	NA	NA	NA	NA	NA	NA	NA	25	NA	NA	NA	10	14	NA	NA	NA	NA	NA	NA	NA	59	NA	NA	NA	NA	NA	NA	NA	NA	NA	NA	NA	NA	NA	NA	NA	NA	NA	NA	NA	NA	NA	NA	NA	NA	NA
Pasteurella bettyae	752	d__Bacteria|p__Proteobacteria|c__Gammaproteobacteria|o__Pasteurellales|f__Pasteurellaceae|g__Pasteurella|s__Pasteurella bettyae	575	NA	16903	403	4079	NA	NA	NA	1027	3788	30	NA	13816	8467	NA	NA	37	574	NA	14822	72	4844	NA	592	NA	NA	NA	NA	696	72	317	NA	NA	NA	NA	58380	NA	NA	234	NA	NA	NA	NA	39	NA	1079	46
Haemophilus paraphrohaemolyticus	736	d__Bacteria|p__Proteobacteria|c__Gammaproteobacteria|o__Pasteurellales|f__Pasteurellaceae|g__Haemophilus|s__Haemophilus paraphrohaemolyticus	788	NA	8294	142	1809	NA	NA	NA	1853	3054	NA	NA	16316	7592	NA	19	19	2050	NA	22926	14	2890	NA	241	NA	NA	NA	NA	219	23	118	NA	NA	NA	NA	32052	NA	NA	208	NA	NA	NA	NA	40	NA	1530	66
Haemophilus aegyptius	197575	d__Bacteria|p__Proteobacteria|c__Gammaproteobacteria|o__Pasteurellales|f__Pasteurellaceae|g__Haemophilus|s__Haemophilus aegyptius	1467	NA	5006	214	1152	NA	NA	NA	1862	2481	NA	NA	12292	3961	NA	36	NA	1331	NA	13315	40	2708	NA	494	NA	NA	NA	NA	195	NA	103	NA	NA	NA	NA	15161	NA	NA	358	NA	NA	NA	NA	30	NA	764	100
Streptococcus loxodontisalivarius	1349415	d__Bacteria|p__Firmicutes|c__Bacilli|o__Lactobacillales|f__Streptococcaceae|g__Streptococcus|s__Streptococcus loxodontisalivarius	11	31	NA	NA	NA	NA	NA	NA	NA	NA	NA	NA	11	10	NA	NA	NA	NA	NA	17	NA	50	NA	NA	NA	NA	NA	NA	NA	NA	NA	NA	NA	NA	NA	NA	NA	NA	NA	NA	NA	NA	NA	NA	NA	159	NA
Neisseria perflava	33053	d__Bacteria|p__Proteobacteria|c__Betaproteobacteria|o__Neisseriales|f__Neisseriaceae|g__Neisseria|s__Neisseria perflava	NA	NA	1136	1378	37	NA	NA	1084	31	101	NA	NA	23	745	NA	40	NA	70	63	252	2195	97	NA	26	NA	NA	NA	NA	23	NA	11	NA	24	NA	NA	2301	NA	NA	137	NA	NA	50	16	NA	97	212	NA
Veillonella tobetsuensis	1110546	d__Bacteria|p__Firmicutes|c__Negativicutes|o__Veillonellales|f__Veillonellaceae|g__Veillonella|s__Veillonella tobetsuensis	359	12059	40374	NA	30608	61	NA	NA	11822	34516	6714	325	NA	1408	NA	NA	397	NA	NA	6698	NA	NA	5638	1949	NA	185	NA	NA	673	NA	19964	NA	NA	83	NA	56765	NA	201	6030	NA	NA	NA	NA	NA	136	NA	NA
Veillonella denticariosi	419208	d__Bacteria|p__Firmicutes|c__Negativicutes|o__Veillonellales|f__Veillonellaceae|g__Veillonella|s__Veillonella denticariosi	43	1026	855	NA	3299	470	NA	NA	21974	31531	37371	24	31	130	NA	NA	1219	NA	NA	29016	NA	NA	28326	58	NA	548	NA	NA	47	NA	24167	NA	NA	304	NA	3589	NA	NA	4235	NA	NA	NA	NA	NA	357	NA	NA
Staphylococcus caeli	2201815	d__Bacteria|p__Firmicutes|c__Bacilli|o__Bacillales|f__Staphylococcaceae|g__Staphylococcus|s__Staphylococcus caeli	12	NA	41	NA	20	NA	NA	16	32	NA	NA	NA	91	NA	NA	NA	NA	NA	NA	14	NA	27	50	NA	NA	NA	45	NA	NA	NA	NA	NA	NA	12	NA	207	NA	NA	33	NA	NA	NA	NA	NA	NA	NA	NA
Aggregatibacter aphrophilus	732	d__Bacteria|p__Proteobacteria|c__Gammaproteobacteria|o__Pasteurellales|f__Pasteurellaceae|g__Aggregatibacter|s__Aggregatibacter aphrophilus	710	NA	25378	44	137	NA	NA	NA	495	2228	26	NA	1409	1021	NA	NA	NA	53	NA	1068	35	2588	NA	440	NA	NA	NA	NA	482	NA	57	NA	NA	NA	NA	45356	NA	NA	69	NA	NA	NA	NA	NA	12	133	NA
Saezia sanguinis	1965230	d__Bacteria|p__Proteobacteria|c__Betaproteobacteria|o__Burkholderiales|g__Saezia|s__Saezia sanguinis	34	NA	775	NA	103	NA	NA	NA	102	262	NA	NA	565	282	NA	NA	NA	24	NA	424	NA	435	NA	72	NA	NA	NA	NA	27	NA	10	NA	NA	NA	NA	1934	NA	NA	52	NA	NA	NA	NA	NA	NA	51	NA
Corallococcus terminator	2316733	d__Bacteria|p__Proteobacteria|c__Deltaproteobacteria|o__Myxococcales|f__Myxococcaceae|g__Corallococcus|s__Corallococcus terminator	NA	NA	189	NA	40	NA	NA	NA	32	48	NA	NA	225	118	NA	41	NA	NA	NA	191	NA	137	NA	23	NA	NA	NA	NA	NA	NA	NA	NA	NA	NA	NA	65	NA	NA	17	NA	NA	NA	NA	NA	NA	17	NA
Enterobacteria virus mEp235	2844138	d__Viruses|k__Heunggongvirae|p__Uroviricota|c__Caudoviricetes|o__Caudovirales|f__Siphoviridae|g__Nochtlivirus|s__Enterobacteria virus mEp235	NA	NA	NA	NA	NA	NA	NA	NA	NA	NA	NA	NA	NA	NA	NA	NA	NA	540	NA	NA	NA	NA	NA	450	NA	799	NA	NA	NA	NA	NA	NA	NA	NA	NA	NA	NA	NA	NA	NA	NA	NA	NA	NA	NA	NA	NA
Haemophilus phage Aaphi23	230158	d__Viruses|k__Heunggongvirae|p__Uroviricota|c__Caudoviricetes|o__Caudovirales|f__Myoviridae|s__Haemophilus phage Aaphi23	NA	NA	NA	NA	NA	NA	NA	NA	NA	44	NA	NA	NA	NA	NA	NA	NA	NA	NA	677	NA	NA	NA	NA	NA	NA	NA	NA	NA	NA	NA	NA	NA	NA	NA	23	NA	NA	NA	NA	NA	NA	NA	NA	NA	NA	NA
Colibacter massiliensis	1852379	d__Bacteria|p__Firmicutes|c__Negativicutes|o__Veillonellales|f__Veillonellaceae|g__Colibacter|s__Colibacter massiliensis	NA	NA	33	NA	93	NA	NA	NA	53	25	82	NA	NA	NA	NA	NA	26	NA	NA	210	NA	NA	NA	NA	NA	NA	NA	NA	NA	NA	43	NA	NA	NA	NA	62	NA	NA	13	NA	NA	NA	NA	NA	NA	NA	NA
Rodentibacter pneumotropicus	758	d__Bacteria|p__Proteobacteria|c__Gammaproteobacteria|o__Pasteurellales|f__Pasteurellaceae|g__Rodentibacter|s__Rodentibacter pneumotropicus	49	NA	243	43	127	NA	NA	NA	102	336	NA	NA	1465	499	NA	NA	NA	NA	NA	1657	NA	525	NA	NA	NA	NA	NA	NA	57	NA	NA	NA	NA	NA	NA	793	NA	NA	NA	NA	NA	NA	NA	NA	NA	230	NA
Bifidobacterium colobi	2809026	d__Bacteria|p__Actinobacteria|c__Actinomycetia|o__Bifidobacteriales|f__Bifidobacteriaceae|g__Bifidobacterium|s__Bifidobacterium colobi	166	NA	NA	67	NA	144	NA	NA	NA	NA	NA	NA	NA	NA	NA	NA	58	NA	NA	NA	NA	NA	NA	NA	30	NA	76	NA	NA	NA	1860	NA	NA	NA	NA	NA	NA	NA	NA	NA	NA	281	NA	NA	NA	NA	NA
Erwinia endophytica	1563158	d__Bacteria|p__Proteobacteria|c__Gammaproteobacteria|o__Enterobacterales|f__Erwiniaceae|g__Erwinia|s__Erwinia endophytica	NA	NA	NA	NA	NA	NA	NA	NA	NA	NA	NA	NA	15	NA	NA	NA	NA	NA	178	NA	22	35	NA	NA	NA	NA	NA	NA	NA	NA	NA	NA	NA	NA	12	NA	NA	NA	44	NA	NA	NA	13	NA	NA	NA	NA
Staphylococcus schweitzeri	1654388	d__Bacteria|p__Firmicutes|c__Bacilli|o__Bacillales|f__Staphylococcaceae|g__Staphylococcus|s__Staphylococcus schweitzeri	105	NA	49	NA	NA	46	NA	NA	NA	NA	908	129	182	NA	NA	NA	NA	NA	NA	NA	NA	NA	6099	86	16	NA	22	NA	NA	NA	25	NA	NA	NA	NA	NA	NA	NA	89	NA	NA	78	NA	NA	NA	24	60
Eisenbergiella porci	2652274	d__Bacteria|p__Firmicutes|c__Clostridia|o__Eubacteriales|f__Lachnospiraceae|g__Eisenbergiella|s__Eisenbergiella porci	NA	NA	NA	101	NA	NA	NA	NA	NA	NA	NA	NA	NA	NA	NA	208	NA	NA	NA	NA	NA	NA	NA	NA	NA	NA	NA	NA	NA	NA	NA	NA	NA	NA	NA	NA	NA	NA	36	NA	NA	NA	NA	NA	NA	NA	NA
Megasphaera massiliensis	1232428	d__Bacteria|p__Firmicutes|c__Negativicutes|o__Veillonellales|f__Veillonellaceae|g__Megasphaera|s__Megasphaera massiliensis	NA	NA	NA	NA	NA	NA	NA	NA	70	NA	NA	NA	NA	NA	NA	NA	NA	NA	NA	NA	NA	NA	NA	NA	NA	NA	NA	NA	NA	NA	NA	NA	NA	NA	NA	NA	NA	NA	NA	NA	NA	332	NA	NA	NA	NA	NA
Cutibacterium avidum	33010	d__Bacteria|p__Actinobacteria|c__Actinomycetia|o__Propionibacteriales|f__Propionibacteriaceae|g__Cutibacterium|s__Cutibacterium avidum	311	NA	NA	NA	NA	NA	NA	NA	NA	NA	NA	NA	NA	276	NA	NA	NA	NA	NA	NA	NA	NA	NA	NA	NA	NA	NA	NA	NA	NA	NA	NA	768	NA	NA	NA	NA	NA	NA	NA	NA	NA	NA	NA	NA	NA	NA
Streptococcus phage SM1	157924	d__Viruses|k__Heunggongvirae|p__Uroviricota|c__Caudoviricetes|o__Caudovirales|f__Siphoviridae|s__Streptococcus phage SM1	NA	NA	24	NA	NA	NA	NA	1008	80	48	NA	NA	NA	16	NA	NA	NA	NA	NA	NA	NA	NA	NA	NA	NA	NA	NA	NA	NA	NA	114	NA	NA	24	NA	NA	NA	NA	NA	NA	NA	NA	NA	NA	NA	28	NA
Bifidobacterium animalis	28025	d__Bacteria|p__Actinobacteria|c__Actinomycetia|o__Bifidobacteriales|f__Bifidobacteriaceae|g__Bifidobacterium|s__Bifidobacterium animalis	NA	283771	NA	NA	NA	NA	NA	NA	NA	NA	51674	NA	NA	NA	NA	NA	NA	NA	NA	NA	NA	NA	NA	NA	NA	7630	NA	NA	NA	NA	NA	NA	NA	791	415	NA	6669	NA	NA	NA	NA	NA	NA	164745	NA	NA	NA
Enterococcus saigonensis	1805431	d__Bacteria|p__Firmicutes|c__Bacilli|o__Lactobacillales|f__Enterococcaceae|g__Enterococcus|s__Enterococcus saigonensis	NA	NA	NA	NA	NA	NA	NA	243	36	NA	NA	NA	NA	NA	NA	NA	NA	NA	NA	NA	NA	NA	100	NA	NA	NA	NA	NA	NA	NA	NA	NA	NA	14	NA	NA	NA	NA	NA	NA	NA	NA	NA	NA	NA	NA	NA
Streptococcus uberis	1349	d__Bacteria|p__Firmicutes|c__Bacilli|o__Lactobacillales|f__Streptococcaceae|g__Streptococcus|s__Streptococcus uberis	NA	NA	NA	NA	NA	NA	NA	NA	NA	NA	NA	NA	NA	NA	NA	NA	NA	NA	NA	NA	NA	NA	NA	NA	NA	NA	NA	NA	NA	NA	NA	NA	NA	NA	NA	NA	NA	NA	NA	NA	NA	NA	NA	NA	NA	NA	NA
Staphylococcus auricularis	29379	d__Bacteria|p__Firmicutes|c__Bacilli|o__Bacillales|f__Staphylococcaceae|g__Staphylococcus|s__Staphylococcus auricularis	234	NA	80	NA	11	45	NA	25	NA	14	12	NA	17	NA	NA	NA	NA	10	NA	NA	NA	102	71	NA	NA	NA	20	NA	NA	NA	14	NA	NA	48	NA	40	NA	NA	53	NA	21	NA	23	NA	NA	NA	NA
Serratia marcescens	615	d__Bacteria|p__Proteobacteria|c__Gammaproteobacteria|o__Enterobacterales|f__Yersiniaceae|g__Serratia|s__Serratia marcescens	NA	21	NA	NA	NA	NA	NA	NA	NA	NA	83	NA	NA	NA	NA	NA	NA	NA	NA	NA	NA	NA	NA	NA	NA	2624	NA	NA	NA	NA	NA	NA	NA	NA	NA	NA	NA	NA	NA	NA	223	NA	NA	NA	NA	NA	NA
Gemella bergeri	84136	d__Bacteria|p__Firmicutes|c__Bacilli|o__Bacillales|g__Gemella|s__Gemella bergeri	79	NA	NA	NA	NA	NA	NA	NA	NA	NA	NA	NA	NA	NA	NA	NA	NA	NA	NA	NA	NA	NA	NA	NA	NA	NA	NA	NA	NA	NA	NA	NA	NA	NA	NA	NA	NA	NA	NA	NA	NA	NA	NA	NA	NA	19	NA
Lawsonella clevelandensis	1528099	d__Bacteria|p__Actinobacteria|c__Actinomycetia|o__Corynebacteriales|f__Lawsonellaceae|g__Lawsonella|s__Lawsonella clevelandensis	23	NA	NA	NA	NA	NA	NA	NA	NA	NA	NA	NA	NA	NA	NA	NA	NA	NA	NA	NA	NA	NA	NA	NA	NA	NA	NA	NA	NA	NA	NA	NA	NA	NA	NA	NA	NA	NA	NA	NA	NA	NA	NA	NA	NA	NA	NA
Prevotella pallens	60133	d__Bacteria|p__Bacteroidetes|c__Bacteroidia|o__Bacteroidales|f__Prevotellaceae|g__Prevotella|s__Prevotella pallens	NA	NA	NA	NA	NA	NA	NA	NA	NA	NA	NA	NA	NA	NA	NA	NA	NA	NA	NA	NA	NA	NA	NA	NA	NA	NA	NA	NA	NA	NA	NA	NA	NA	NA	NA	NA	NA	NA	NA	NA	NA	NA	NA	NA	NA	NA	NA
Cuspidothrix issatschenkoi	230752	d__Bacteria|p__Cyanobacteria|o__Nostocales|f__Aphanizomenonaceae|g__Cuspidothrix|s__Cuspidothrix issatschenkoi	283	302	66	66	88	751	NA	81	NA	27	10	31	2256	17	NA	39	NA	NA	NA	18	NA	5148	375	NA	NA	NA	151	NA	NA	NA	350	NA	NA	32	NA	57	NA	46	1610	NA	NA	NA	NA	NA	32	33	54
Bifidobacterium hapali	1630172	d__Bacteria|p__Actinobacteria|c__Actinomycetia|o__Bifidobacteriales|f__Bifidobacteriaceae|g__Bifidobacterium|s__Bifidobacterium hapali	23	NA	NA	NA	NA	11	NA	NA	NA	NA	NA	NA	NA	NA	11	NA	NA	NA	NA	NA	NA	NA	NA	NA	NA	NA	36	NA	NA	NA	28	NA	NA	NA	NA	NA	NA	NA	NA	NA	NA	NA	NA	NA	31	NA	NA
Bifidobacterium goeldii	2306975	d__Bacteria|p__Actinobacteria|c__Actinomycetia|o__Bifidobacteriales|f__Bifidobacteriaceae|g__Bifidobacterium|s__Bifidobacterium goeldii	NA	NA	NA	NA	NA	25	NA	NA	NA	NA	NA	NA	NA	NA	NA	NA	NA	NA	NA	NA	NA	NA	NA	NA	NA	NA	11	NA	NA	NA	46	NA	NA	NA	NA	NA	NA	NA	NA	NA	NA	33	NA	NA	NA	NA	NA
Rhodanobacter fulvus	219571	d__Bacteria|p__Proteobacteria|c__Gammaproteobacteria|o__Xanthomonadales|f__Rhodanobacteraceae|g__Rhodanobacter|s__Rhodanobacter fulvus	30	NA	193	NA	NA	311	NA	NA	23	NA	NA	NA	NA	NA	NA	NA	NA	NA	NA	NA	NA	21	93	NA	NA	NA	217	NA	NA	NA	170	NA	NA	NA	NA	NA	NA	NA	61	NA	NA	18	NA	NA	NA	644	NA
Bifidobacterium eulemuris	1765219	d__Bacteria|p__Actinobacteria|c__Actinomycetia|o__Bifidobacteriales|f__Bifidobacteriaceae|g__Bifidobacterium|s__Bifidobacterium eulemuris	20	NA	NA	NA	NA	38	NA	NA	NA	NA	NA	NA	NA	NA	NA	NA	NA	NA	NA	NA	NA	NA	NA	NA	NA	NA	24	NA	NA	NA	NA	NA	NA	NA	NA	NA	NA	NA	NA	NA	NA	11	NA	NA	31	NA	NA
Schaalia odontolytica	1660	d__Bacteria|p__Actinobacteria|c__Actinomycetia|o__Actinomycetales|f__Actinomycetaceae|g__Schaalia|s__Schaalia odontolytica	NA	NA	NA	NA	26	29	NA	1027	NA	293	NA	NA	102	224	NA	NA	66	NA	NA	53	NA	NA	24	NA	NA	NA	16	NA	NA	NA	329	NA	NA	NA	NA	170	NA	NA	NA	NA	NA	NA	NA	NA	NA	1500	NA
Salmonella virus SEN8	2734064	d__Viruses|k__Heunggongvirae|p__Uroviricota|c__Caudoviricetes|o__Caudovirales|f__Myoviridae|g__Felsduovirus|s__Salmonella virus SEN8	NA	NA	NA	NA	NA	NA	NA	NA	NA	NA	NA	NA	NA	NA	NA	NA	NA	NA	NA	NA	NA	NA	NA	NA	NA	NA	NA	NA	NA	NA	NA	NA	NA	NA	NA	NA	NA	NA	NA	NA	NA	NA	NA	NA	NA	NA	NA
Deinococcus alpinitundrae	468913	d__Bacteria|p__Deinococcus-Thermus|c__Deinococci|o__Deinococcales|f__Deinococcaceae|g__Deinococcus|s__Deinococcus alpinitundrae	NA	NA	NA	NA	NA	NA	NA	NA	NA	NA	28	10	NA	NA	NA	NA	NA	NA	NA	NA	NA	NA	180	NA	NA	NA	NA	NA	NA	NA	NA	NA	NA	NA	NA	NA	NA	NA	24	NA	NA	NA	NA	NA	NA	NA	NA
Neisseria polysaccharea	489	d__Bacteria|p__Proteobacteria|c__Betaproteobacteria|o__Neisseriales|f__Neisseriaceae|g__Neisseria|s__Neisseria polysaccharea	NA	NA	NA	NA	NA	NA	NA	NA	NA	NA	NA	NA	NA	83	NA	NA	NA	NA	NA	NA	NA	NA	NA	27	NA	NA	NA	NA	NA	NA	NA	NA	NA	NA	NA	2802	NA	NA	NA	NA	NA	NA	NA	NA	NA	NA	NA
Neisseria lactamica	486	d__Bacteria|p__Proteobacteria|c__Betaproteobacteria|o__Neisseriales|f__Neisseriaceae|g__Neisseria|s__Neisseria lactamica	NA	NA	NA	NA	NA	NA	NA	61	NA	NA	NA	NA	NA	112	NA	NA	NA	NA	NA	NA	NA	NA	NA	NA	NA	NA	NA	NA	NA	NA	NA	NA	NA	NA	NA	1337	NA	NA	NA	NA	NA	NA	NA	NA	NA	NA	NA
Streptococcus lutetiensis	150055	d__Bacteria|p__Firmicutes|c__Bacilli|o__Lactobacillales|f__Streptococcaceae|g__Streptococcus|s__Streptococcus lutetiensis	NA	201	370	NA	NA	27	NA	NA	74	43	211	36	1229	1691	NA	NA	32	NA	16	218	NA	3286	71	NA	36	NA	24	NA	NA	NA	NA	NA	NA	142	47	NA	NA	NA	NA	NA	NA	37	NA	594	142	2767	NA
Staphylococcus nepalensis	214473	d__Bacteria|p__Firmicutes|c__Bacilli|o__Bacillales|f__Staphylococcaceae|g__Staphylococcus|s__Staphylococcus nepalensis	35	NA	138	NA	12	156	NA	28	30	20	NA	NA	NA	NA	NA	NA	NA	NA	NA	NA	NA	203	106	NA	10	NA	10	NA	NA	NA	16	NA	NA	10	NA	18	NA	NA	34	NA	NA	15	NA	28	NA	108	NA
Lactococcus piscium	1364	d__Bacteria|p__Firmicutes|c__Bacilli|o__Lactobacillales|f__Streptococcaceae|g__Lactococcus|s__Lactococcus piscium	NA	106	NA	NA	NA	NA	NA	NA	NA	NA	NA	NA	127	NA	NA	NA	NA	NA	NA	NA	NA	NA	NA	210	NA	NA	NA	NA	NA	NA	NA	NA	NA	NA	NA	NA	NA	NA	NA	NA	NA	NA	NA	NA	NA	NA	NA
Streptococcus cristatus	45634	d__Bacteria|p__Firmicutes|c__Bacilli|o__Lactobacillales|f__Streptococcaceae|g__Streptococcus|s__Streptococcus cristatus	333	NA	173	NA	24	24	NA	771	382	280	141	28	1500	1023	NA	17	40	NA	NA	17	17	665	46	NA	33	NA	NA	NA	NA	NA	30	NA	NA	90	28	182	NA	NA	NA	NA	NA	NA	NA	30	290	5660	23
Rothia amarae	169480	d__Bacteria|p__Actinobacteria|c__Actinomycetia|o__Micrococcales|f__Micrococcaceae|g__Rothia|s__Rothia amarae	NA	NA	NA	NA	NA	NA	NA	NA	NA	NA	NA	NA	NA	NA	NA	NA	NA	NA	NA	NA	NA	NA	62	NA	NA	NA	NA	NA	NA	NA	NA	NA	NA	NA	NA	NA	NA	NA	NA	NA	NA	NA	NA	NA	NA	NA	NA
Streptococcus suis	1307	d__Bacteria|p__Firmicutes|c__Bacilli|o__Lactobacillales|f__Streptococcaceae|g__Streptococcus|s__Streptococcus suis	NA	262	NA	NA	NA	NA	NA	NA	45	NA	261	NA	NA	NA	NA	NA	NA	NA	NA	NA	NA	1441	NA	NA	NA	NA	NA	NA	NA	NA	NA	NA	NA	NA	NA	NA	NA	NA	NA	NA	NA	NA	NA	NA	43	NA	NA
Enterococcus massiliensis	1640685	d__Bacteria|p__Firmicutes|c__Bacilli|o__Lactobacillales|f__Enterococcaceae|g__Enterococcus|s__Enterococcus massiliensis	NA	NA	NA	NA	NA	NA	95	449	NA	133	NA	NA	NA	3004	NA	NA	NA	NA	NA	NA	NA	2290	141	NA	NA	NA	NA	NA	NA	NA	NA	NA	NA	NA	NA	NA	NA	NA	NA	NA	NA	NA	NA	NA	171	NA	NA
Streptococcus catagoni	2654874	d__Bacteria|p__Firmicutes|c__Bacilli|o__Lactobacillales|f__Streptococcaceae|g__Streptococcus|s__Streptococcus catagoni	11	NA	NA	NA	NA	NA	NA	17	NA	NA	NA	NA	NA	NA	NA	NA	NA	NA	NA	NA	NA	NA	NA	NA	NA	NA	NA	NA	NA	NA	NA	NA	NA	NA	NA	NA	NA	NA	NA	NA	NA	NA	NA	NA	NA	NA	NA
Streptococcus merionis	400065	d__Bacteria|p__Firmicutes|c__Bacilli|o__Lactobacillales|f__Streptococcaceae|g__Streptococcus|s__Streptococcus merionis	NA	NA	NA	NA	NA	NA	NA	NA	NA	NA	NA	NA	10	18	NA	NA	21	NA	NA	NA	NA	NA	NA	NA	NA	NA	NA	NA	NA	NA	NA	NA	NA	NA	NA	NA	NA	NA	NA	NA	NA	NA	NA	24	NA	8238	NA
Staphylococcus virus CNPH82	398839	d__Viruses|k__Heunggongvirae|p__Uroviricota|c__Caudoviricetes|o__Caudovirales|f__Siphoviridae|g__Rockefellervirus|s__Staphylococcus virus CNPH82	48	NA	329	124	123	NA	NA	NA	46	63	NA	NA	4943	NA	NA	42	NA	511	NA	NA	NA	338	174	NA	NA	NA	315	NA	NA	NA	467	NA	NA	597	NA	113	NA	52	219	NA	NA	NA	NA	46	NA	NA	NA
Vallitalea guaymasensis	1185412	d__Bacteria|p__Firmicutes|c__Clostridia|o__Eubacteriales|f__Vallitaleaceae|g__Vallitalea|s__Vallitalea guaymasensis	NA	NA	NA	NA	NA	NA	NA	NA	NA	NA	NA	NA	NA	NA	NA	NA	NA	NA	NA	NA	NA	NA	NA	NA	NA	NA	NA	NA	NA	NA	NA	NA	NA	NA	NA	NA	NA	NA	NA	NA	NA	NA	NA	NA	NA	NA	NA
Staphylococcus cornubiensis	1986155	d__Bacteria|p__Firmicutes|c__Bacilli|o__Bacillales|f__Staphylococcaceae|g__Staphylococcus|s__Staphylococcus cornubiensis	18	NA	205	NA	NA	184	NA	42	10	36	NA	NA	92	NA	NA	NA	NA	NA	NA	NA	NA	121	39	NA	NA	NA	115	NA	NA	NA	24	NA	NA	NA	NA	NA	NA	NA	45	NA	NA	NA	NA	32	NA	48	NA
Paeniclostridium sordellii	1505	d__Bacteria|p__Firmicutes|c__Clostridia|o__Eubacteriales|f__Peptostreptococcaceae|g__Paeniclostridium|s__Paeniclostridium sordellii	NA	NA	NA	NA	NA	NA	NA	NA	NA	NA	NA	NA	NA	NA	NA	NA	NA	NA	NA	NA	NA	NA	NA	NA	NA	NA	NA	NA	NA	NA	NA	NA	NA	NA	NA	2017	NA	NA	NA	NA	NA	NA	NA	NA	NA	NA	NA
Neisseria cinerea	483	d__Bacteria|p__Proteobacteria|c__Betaproteobacteria|o__Neisseriales|f__Neisseriaceae|g__Neisseria|s__Neisseria cinerea	112	NA	588	28	412	NA	NA	NA	368	692	NA	NA	1979	1220	NA	NA	NA	27	NA	3199	21	781	220	155	NA	NA	NA	NA	50	NA	NA	NA	NA	NA	NA	6727	NA	NA	NA	NA	NA	NA	19	NA	NA	560	29
Corynebacterium pseudodiphtheriticum	37637	d__Bacteria|p__Actinobacteria|c__Actinomycetia|o__Corynebacteriales|f__Corynebacteriaceae|g__Corynebacterium|s__Corynebacterium pseudodiphtheriticum	NA	NA	NA	NA	18	NA	NA	NA	NA	NA	NA	NA	NA	NA	NA	NA	NA	NA	NA	NA	NA	NA	NA	NA	NA	NA	NA	NA	NA	NA	NA	NA	NA	NA	NA	NA	NA	NA	NA	NA	NA	NA	NA	NA	NA	NA	NA
Marinobacterium nitratireducens	518897	d__Bacteria|p__Proteobacteria|c__Gammaproteobacteria|o__Oceanospirillales|f__Oceanospirillaceae|g__Marinobacterium|s__Marinobacterium nitratireducens	1012	18	659	154	144	1388	NA	32	429	68	35	102	3681	12	NA	69	17	17	NA	NA	19	244	106	NA	33	NA	386	NA	NA	NA	733	NA	NA	269	NA	397	NA	NA	2411	NA	49	16	18	17	54	13	22
Streptococcus anginosus	1328	d__Bacteria|p__Firmicutes|c__Bacilli|o__Lactobacillales|f__Streptococcaceae|g__Streptococcus|s__Streptococcus anginosus	NA	41	95	NA	NA	30	NA	27	17714	61	491	128	143	1420	NA	NA	2659	NA	31	68	NA	2145	18	NA	NA	NA	56	NA	NA	NA	4149	NA	NA	94	49	2362	NA	NA	NA	NA	NA	NA	NA	448	614	1866	NA
Streptococcus infantarius	102684	d__Bacteria|p__Firmicutes|c__Bacilli|o__Lactobacillales|f__Streptococcaceae|g__Streptococcus|s__Streptococcus infantarius	39	175	1169	119	NA	NA	NA	1721	79	454	210	NA	439	5874	NA	NA	82	NA	45	279	NA	8027	292	NA	57	NA	NA	NA	NA	NA	NA	NA	NA	255	198	NA	NA	34	NA	NA	29	72	NA	39	53	30574	NA
Streptococcus alactolyticus	29389	d__Bacteria|p__Firmicutes|c__Bacilli|o__Lactobacillales|f__Streptococcaceae|g__Streptococcus|s__Streptococcus alactolyticus	36	364	144	NA	NA	18	NA	16	56	314	169	13	859	820	NA	NA	37	NA	12	90	NA	1835	NA	NA	NA	NA	NA	NA	NA	NA	NA	NA	NA	75	NA	NA	NA	NA	NA	NA	NA	NA	NA	140	146	1028	NA
Mediterraneibacter massiliensis	1720300	d__Bacteria|p__Firmicutes|c__Clostridia|o__Eubacteriales|f__Lachnospiraceae|g__Mediterraneibacter|s__Mediterraneibacter massiliensis	NA	NA	NA	NA	NA	NA	NA	NA	NA	NA	NA	NA	NA	NA	NA	217	NA	NA	NA	NA	NA	NA	NA	NA	NA	191	NA	NA	NA	NA	NA	NA	17	NA	NA	NA	NA	NA	23	NA	NA	NA	NA	NA	39	NA	NA
Ralstonia mannitolilytica	105219	d__Bacteria|p__Proteobacteria|c__Betaproteobacteria|o__Burkholderiales|f__Burkholderiaceae|g__Ralstonia|s__Ralstonia mannitolilytica	NA	NA	NA	NA	NA	86	NA	112	NA	NA	NA	NA	NA	251	NA	NA	104	NA	NA	NA	NA	162	NA	NA	NA	NA	163	NA	NA	NA	NA	NA	NA	NA	NA	233	NA	NA	NA	NA	NA	NA	NA	63	NA	NA	NA
Actinobacillus ureae	723	d__Bacteria|p__Proteobacteria|c__Gammaproteobacteria|o__Pasteurellales|f__Pasteurellaceae|g__Actinobacillus|s__Actinobacillus ureae	256	NA	1784	19	192	NA	NA	NA	174	322	NA	NA	589	446	NA	NA	NA	44	NA	973	NA	288	NA	27	NA	NA	NA	NA	31	NA	NA	NA	NA	NA	NA	5854	NA	NA	NA	NA	NA	NA	NA	NA	NA	146	NA
Streptococcus agalactiae	1311	d__Bacteria|p__Firmicutes|c__Bacilli|o__Lactobacillales|f__Streptococcaceae|g__Streptococcus|s__Streptococcus agalactiae	66	NA	NA	NA	NA	NA	NA	89	99	15	15	NA	NA	NA	NA	NA	NA	NA	NA	NA	NA	25	12	NA	NA	NA	NA	NA	NA	NA	NA	NA	NA	NA	NA	NA	NA	NA	14	NA	NA	NA	NA	NA	126	123	NA
Simonsiella muelleri	72	d__Bacteria|p__Proteobacteria|c__Betaproteobacteria|o__Neisseriales|f__Neisseriaceae|g__Simonsiella|s__Simonsiella muelleri	26	NA	206	19	18	NA	NA	NA	NA	83	NA	NA	158	10	NA	NA	NA	16	NA	60	NA	254	NA	NA	NA	NA	NA	NA	12	NA	16	NA	NA	NA	NA	1434	NA	NA	NA	NA	NA	NA	NA	NA	NA	14	NA
Paraburkholderia ferrariae	386056	d__Bacteria|p__Proteobacteria|c__Betaproteobacteria|o__Burkholderiales|f__Burkholderiaceae|g__Paraburkholderia|s__Paraburkholderia ferrariae	30	46	NA	NA	NA	NA	NA	62	NA	NA	78	NA	NA	98	NA	NA	51	35	NA	NA	NA	112	18	NA	NA	NA	89	NA	NA	NA	NA	NA	NA	NA	NA	93	NA	NA	NA	NA	NA	46	NA	NA	NA	65	NA
Streptococcus urinalis	149016	d__Bacteria|p__Firmicutes|c__Bacilli|o__Lactobacillales|f__Streptococcaceae|g__Streptococcus|s__Streptococcus urinalis	NA	NA	NA	NA	NA	NA	NA	NA	13809	NA	NA	21	53	16	NA	NA	11	NA	NA	NA	NA	80	NA	NA	NA	19	NA	NA	NA	NA	308	NA	NA	NA	NA	NA	NA	NA	NA	NA	NA	NA	NA	NA	NA	312	NA
Pasteurella langaaensis	756	d__Bacteria|p__Proteobacteria|c__Gammaproteobacteria|o__Pasteurellales|f__Pasteurellaceae|g__Pasteurella|s__Pasteurella langaaensis	NA	NA	146	NA	198	NA	NA	NA	93	61	NA	NA	69	149	NA	NA	NA	28	NA	16	NA	169	NA	NA	NA	NA	NA	NA	20	NA	NA	NA	NA	NA	NA	24	NA	NA	22	NA	NA	NA	NA	NA	NA	30	NA
Ralstonia insidiosa	190721	d__Bacteria|p__Proteobacteria|c__Betaproteobacteria|o__Burkholderiales|f__Burkholderiaceae|g__Ralstonia|s__Ralstonia insidiosa	94	127	NA	NA	182	77	NA	110	NA	NA	NA	NA	132	180	NA	NA	76	59	NA	NA	NA	130	NA	NA	NA	NA	130	NA	NA	NA	90	NA	NA	NA	NA	207	NA	NA	NA	NA	NA	105	NA	NA	NA	NA	NA
Streptococcus ruminantium	1917441	d__Bacteria|p__Firmicutes|c__Bacilli|o__Lactobacillales|f__Streptococcaceae|g__Streptococcus|s__Streptococcus ruminantium	NA	NA	NA	NA	NA	15	NA	NA	NA	NA	NA	NA	15	NA	NA	NA	10	NA	NA	NA	NA	55	NA	NA	NA	NA	NA	NA	NA	NA	12	NA	NA	NA	NA	NA	NA	NA	NA	NA	NA	NA	NA	NA	NA	11	NA
Streptococcus constellatus	76860	d__Bacteria|p__Firmicutes|c__Bacilli|o__Lactobacillales|f__Streptococcaceae|g__Streptococcus|s__Streptococcus constellatus	NA	NA	NA	NA	68	NA	NA	12	2953	24	NA	23	39	17	NA	NA	NA	NA	NA	39	NA	310	1509	NA	NA	NA	NA	NA	NA	NA	694	NA	NA	NA	NA	NA	NA	NA	NA	NA	NA	NA	NA	NA	NA	79	NA
Staphylococcus chromogenes	46126	d__Bacteria|p__Firmicutes|c__Bacilli|o__Bacillales|f__Staphylococcaceae|g__Staphylococcus|s__Staphylococcus chromogenes	NA	NA	NA	NA	11	NA	NA	64	NA	38	NA	NA	NA	22	NA	NA	NA	NA	NA	NA	NA	116	NA	NA	NA	NA	12	NA	NA	NA	11	NA	NA	47	NA	NA	NA	NA	90	NA	NA	NA	13	NA	23	10	NA
Streptococcus periodonticum	2490633	d__Bacteria|p__Firmicutes|c__Bacilli|o__Lactobacillales|f__Streptococcaceae|g__Streptococcus|s__Streptococcus periodonticum	NA	NA	NA	NA	NA	NA	NA	935	13556	303	NA	89	NA	36	NA	NA	46	NA	NA	137	209	41	NA	NA	NA	NA	NA	NA	NA	NA	2741	NA	NA	NA	NA	NA	NA	NA	NA	NA	NA	NA	NA	NA	NA	168	NA
Streptococcus hyovaginalis	149015	d__Bacteria|p__Firmicutes|c__Bacilli|o__Lactobacillales|f__Streptococcaceae|g__Streptococcus|s__Streptococcus hyovaginalis	14	NA	NA	NA	NA	13	NA	43	NA	NA	NA	NA	13	NA	NA	NA	12	NA	NA	NA	NA	NA	191	NA	NA	NA	NA	NA	NA	NA	NA	NA	NA	NA	NA	NA	NA	NA	NA	NA	NA	NA	NA	NA	NA	NA	NA
Lonepinella koalarum	53417	d__Bacteria|p__Proteobacteria|c__Gammaproteobacteria|o__Pasteurellales|f__Pasteurellaceae|g__Lonepinella|s__Lonepinella koalarum	NA	NA	20	NA	NA	NA	NA	NA	NA	21	NA	NA	20	29	NA	NA	NA	NA	NA	24	NA	56	NA	NA	NA	NA	NA	NA	NA	NA	NA	NA	NA	NA	NA	113	NA	NA	NA	NA	NA	NA	NA	NA	NA	NA	NA
Actinobacillus vicugnae	2573093	d__Bacteria|p__Proteobacteria|c__Gammaproteobacteria|o__Pasteurellales|f__Pasteurellaceae|g__Actinobacillus|s__Actinobacillus vicugnae	NA	NA	NA	NA	NA	NA	NA	NA	NA	NA	NA	NA	NA	NA	NA	NA	NA	NA	NA	NA	NA	19	NA	NA	NA	NA	NA	NA	NA	NA	NA	NA	NA	NA	NA	29	NA	NA	NA	NA	NA	NA	NA	NA	NA	NA	NA
Mannheimia bovis	2770636	d__Bacteria|p__Proteobacteria|c__Gammaproteobacteria|o__Pasteurellales|f__Pasteurellaceae|g__Mannheimia|s__Mannheimia bovis	NA	NA	NA	NA	NA	NA	NA	NA	NA	NA	NA	NA	NA	NA	NA	NA	NA	NA	NA	12	NA	NA	NA	NA	NA	NA	NA	NA	NA	NA	NA	NA	NA	NA	NA	28	NA	NA	NA	NA	NA	NA	NA	NA	NA	NA	NA
Fusarium solani	169388	d__Eukaryota|k__Fungi|p__Ascomycota|c__Sordariomycetes|o__Hypocreales|f__Nectriaceae|g__Fusarium|s__Fusarium solani	NA	NA	NA	NA	NA	NA	NA	NA	NA	NA	NA	NA	NA	NA	NA	NA	NA	NA	NA	NA	NA	NA	NA	NA	NA	NA	NA	NA	NA	NA	NA	NA	NA	NA	NA	NA	NA	NA	NA	NA	NA	NA	NA	NA	NA	NA	NA
Neisseria bergeri	1906581	d__Bacteria|p__Proteobacteria|c__Betaproteobacteria|o__Neisseriales|f__Neisseriaceae|g__Neisseria|s__Neisseria bergeri	NA	NA	1135	60	36	NA	NA	27	54	131	NA	NA	71	297	NA	NA	NA	NA	NA	2075	85	NA	NA	NA	NA	NA	NA	NA	NA	NA	979	NA	NA	NA	NA	658	NA	NA	82	NA	NA	NA	NA	NA	NA	NA	NA
Neisseria mucosa	488	d__Bacteria|p__Proteobacteria|c__Betaproteobacteria|o__Neisseriales|f__Neisseriaceae|g__Neisseria|s__Neisseria mucosa	NA	29	1497	35	117	25	NA	NA	51	207	NA	NA	525	419	NA	NA	NA	78	NA	NA	32	NA	NA	40	NA	NA	NA	NA	NA	NA	NA	NA	NA	NA	NA	2126	NA	NA	187	NA	NA	NA	NA	NA	NA	59	NA
Pseudomonas fulva	47880	d__Bacteria|p__Proteobacteria|c__Gammaproteobacteria|o__Pseudomonadales|f__Pseudomonadaceae|g__Pseudomonas|s__Pseudomonas fulva	NA	NA	NA	NA	NA	NA	NA	NA	NA	NA	NA	NA	NA	NA	NA	NA	NA	NA	NA	NA	NA	NA	NA	NA	NA	NA	NA	NA	NA	NA	NA	NA	NA	NA	NA	NA	NA	NA	NA	NA	NA	NA	NA	NA	NA	NA	NA
Eikenella halliae	1795832	d__Bacteria|p__Proteobacteria|c__Betaproteobacteria|o__Neisseriales|f__Neisseriaceae|g__Eikenella|s__Eikenella halliae	15	NA	33	NA	NA	NA	NA	NA	240	18	NA	NA	1149	325	NA	NA	NA	NA	NA	31	NA	NA	NA	148	NA	NA	NA	NA	NA	NA	NA	NA	NA	NA	NA	4612	NA	NA	13	NA	NA	NA	NA	NA	NA	NA	NA
Enterococcus pallens	160454	d__Bacteria|p__Firmicutes|c__Bacilli|o__Lactobacillales|f__Enterococcaceae|g__Enterococcus|s__Enterococcus pallens	NA	NA	NA	NA	NA	NA	NA	NA	NA	NA	NA	NA	NA	NA	NA	NA	NA	NA	NA	NA	NA	NA	NA	NA	NA	NA	NA	NA	NA	NA	NA	NA	NA	NA	NA	NA	NA	NA	NA	NA	NA	NA	NA	NA	NA	NA	NA
Solobacterium moorei	102148	d__Bacteria|p__Firmicutes|c__Erysipelotrichia|o__Erysipelotrichales|f__Erysipelotrichaceae|g__Solobacterium|s__Solobacterium moorei	NA	NA	NA	NA	NA	NA	NA	NA	1388	NA	NA	NA	NA	NA	NA	NA	NA	NA	NA	54	NA	NA	NA	NA	NA	NA	NA	NA	NA	NA	12	NA	NA	NA	NA	NA	NA	NA	NA	NA	NA	NA	NA	NA	NA	NA	NA
[Haemophilus] ducreyi	730	d__Bacteria|p__Proteobacteria|c__Gammaproteobacteria|o__Pasteurellales|f__Pasteurellaceae|g__Haemophilus|s__[Haemophilus] ducreyi	NA	NA	NA	NA	NA	NA	NA	NA	NA	NA	NA	NA	NA	NA	NA	NA	NA	NA	NA	NA	NA	NA	NA	NA	NA	NA	NA	NA	NA	NA	NA	NA	NA	NA	NA	NA	NA	NA	NA	NA	NA	NA	NA	NA	NA	NA	NA
Streptococcus ferus	1345	d__Bacteria|p__Firmicutes|c__Bacilli|o__Lactobacillales|f__Streptococcaceae|g__Streptococcus|s__Streptococcus ferus	NA	NA	69	NA	NA	NA	NA	NA	NA	13	27	NA	NA	235	NA	NA	NA	NA	NA	NA	NA	777	15	NA	NA	NA	NA	NA	NA	NA	NA	NA	NA	NA	NA	NA	NA	NA	NA	NA	NA	NA	NA	NA	NA	1361	NA
Bifidobacterium canis	2610880	d__Bacteria|p__Actinobacteria|c__Actinomycetia|o__Bifidobacteriales|f__Bifidobacteriaceae|g__Bifidobacterium|s__Bifidobacterium canis	26	NA	NA	10	NA	NA	NA	NA	NA	NA	NA	NA	NA	NA	NA	NA	NA	NA	NA	NA	NA	NA	NA	NA	NA	NA	190	NA	NA	NA	NA	NA	16	NA	NA	NA	NA	NA	NA	NA	NA	92	NA	NA	NA	NA	NA
Phocaeicola salanitronis	376805	d__Bacteria|p__Bacteroidetes|c__Bacteroidia|o__Bacteroidales|f__Bacteroidaceae|g__Phocaeicola|s__Phocaeicola salanitronis	NA	NA	NA	1388	NA	NA	23	NA	NA	NA	NA	NA	NA	NA	22	340	NA	NA	1211	NA	225	NA	NA	NA	194	NA	NA	131	NA	16	NA	NA	111	NA	30	NA	NA	246	NA	NA	NA	NA	504	NA	NA	NA	NA
Vescimonas fastidiosa	2714353	d__Bacteria|p__Firmicutes|c__Clostridia|o__Eubacteriales|f__Oscillospiraceae|g__Vescimonas|s__Vescimonas fastidiosa	NA	NA	NA	NA	NA	NA	NA	NA	NA	NA	NA	NA	NA	NA	NA	215	NA	NA	NA	NA	NA	NA	NA	NA	NA	NA	NA	NA	NA	NA	NA	NA	NA	NA	NA	NA	NA	NA	28	NA	NA	NA	NA	NA	NA	NA	NA
Bacteroides togonis	1917883	d__Bacteria|p__Bacteroidetes|c__Bacteroidia|o__Bacteroidales|f__Bacteroidaceae|g__Bacteroides|s__Bacteroides togonis	NA	NA	NA	501	NA	NA	NA	NA	NA	NA	NA	NA	NA	NA	NA	1040	NA	NA	3441	NA	1102	NA	NA	NA	202	NA	NA	NA	NA	28	NA	NA	NA	NA	NA	NA	NA	7363	NA	NA	NA	NA	2009	NA	NA	NA	NA
Muribacter muris	67855	d__Bacteria|p__Proteobacteria|c__Gammaproteobacteria|o__Pasteurellales|f__Pasteurellaceae|g__Muribacter|s__Muribacter muris	NA	NA	NA	NA	NA	NA	NA	NA	NA	127	NA	NA	NA	NA	NA	NA	NA	NA	NA	614	NA	17	NA	NA	NA	NA	NA	NA	NA	NA	NA	NA	NA	NA	NA	50	NA	NA	NA	NA	NA	NA	NA	NA	NA	NA	NA
Corynebacterium heidelbergense	2055947	d__Bacteria|p__Actinobacteria|c__Actinomycetia|o__Corynebacteriales|f__Corynebacteriaceae|g__Corynebacterium|s__Corynebacterium heidelbergense	NA	NA	121	NA	NA	NA	NA	NA	NA	NA	NA	NA	NA	NA	NA	NA	NA	NA	NA	NA	NA	NA	12	NA	NA	NA	NA	NA	NA	NA	NA	NA	NA	NA	NA	NA	NA	NA	NA	NA	NA	NA	NA	NA	NA	NA	NA
Photorhabdus thracensis	230089	d__Bacteria|p__Proteobacteria|c__Gammaproteobacteria|o__Enterobacterales|f__Morganellaceae|g__Photorhabdus|s__Photorhabdus thracensis	NA	NA	NA	NA	NA	NA	NA	NA	NA	NA	NA	NA	NA	NA	NA	NA	NA	NA	NA	NA	NA	NA	NA	NA	NA	NA	NA	NA	NA	NA	NA	NA	NA	NA	NA	NA	61	NA	NA	NA	NA	NA	NA	NA	NA	NA	NA
Enterobacteria phage P88	1567486	d__Viruses|k__Heunggongvirae|p__Uroviricota|c__Caudoviricetes|o__Caudovirales|f__Myoviridae|g__Peduovirus|s__Enterobacteria phage P88	NA	NA	NA	NA	NA	NA	NA	NA	NA	NA	NA	NA	NA	NA	NA	1119	NA	NA	NA	NA	NA	NA	NA	NA	NA	NA	NA	NA	NA	NA	NA	NA	NA	NA	NA	NA	NA	NA	NA	NA	NA	NA	NA	NA	NA	NA	1630
Staphylococcus simulans	1286	d__Bacteria|p__Firmicutes|c__Bacilli|o__Bacillales|f__Staphylococcaceae|g__Staphylococcus|s__Staphylococcus simulans	NA	NA	NA	13	NA	NA	NA	NA	NA	NA	NA	NA	130	NA	NA	NA	NA	NA	NA	NA	NA	NA	NA	NA	NA	NA	NA	NA	NA	NA	NA	NA	NA	NA	NA	NA	NA	NA	NA	NA	NA	NA	NA	NA	NA	NA	NA
Citrobacter europaeus	1914243	d__Bacteria|p__Proteobacteria|c__Gammaproteobacteria|o__Enterobacterales|f__Enterobacteriaceae|g__Citrobacter|s__Citrobacter europaeus	NA	NA	NA	NA	NA	NA	NA	NA	NA	NA	NA	NA	NA	NA	NA	18	NA	279	NA	NA	NA	NA	NA	NA	NA	NA	2750	NA	NA	NA	NA	53	NA	NA	NA	NA	56	142	89	NA	NA	NA	524	NA	NA	NA	NA
Clostridium phoceensis	1650661	d__Bacteria|p__Firmicutes|c__Clostridia|o__Eubacteriales|f__Clostridiaceae|g__Clostridium|s__Clostridium phoceensis	NA	NA	NA	82	NA	NA	NA	NA	NA	NA	NA	NA	NA	NA	NA	159	NA	NA	NA	NA	NA	NA	NA	NA	NA	NA	NA	11	NA	NA	NA	NA	NA	NA	NA	NA	NA	NA	NA	NA	NA	NA	NA	NA	NA	NA	NA
Staphylococcus cohnii	29382	d__Bacteria|p__Firmicutes|c__Bacilli|o__Bacillales|f__Staphylococcaceae|g__Staphylococcus|s__Staphylococcus cohnii	59	NA	407	NA	73	28	NA	87	63	27	19	37	19	NA	NA	20	NA	NA	NA	NA	NA	917	174	NA	NA	NA	105	NA	NA	NA	236	NA	NA	28	NA	26	NA	NA	68	NA	NA	16	56	63	NA	59	NA
Staphylococcus virus PH15	399185	d__Viruses|k__Heunggongvirae|p__Uroviricota|c__Caudoviricetes|o__Caudovirales|f__Siphoviridae|g__Rockefellervirus|s__Staphylococcus virus PH15	NA	NA	680	142	50	NA	NA	NA	56	135	NA	82	9759	NA	NA	100	NA	527	NA	NA	NA	162	320	NA	NA	NA	346	NA	NA	NA	515	NA	NA	631	NA	66	NA	167	1347	NA	41	NA	NA	NA	93	NA	NA
Abyssicoccus albus	1817405	d__Bacteria|p__Firmicutes|c__Bacilli|o__Bacillales|f__Staphylococcaceae|g__Abyssicoccus|s__Abyssicoccus albus	569	NA	259	NA	25	269	NA	131	28	79	NA	10	1058	52	NA	13	NA	39	NA	NA	NA	1823	278	NA	NA	NA	28	NA	NA	NA	279	NA	NA	61	NA	99	NA	NA	15	NA	NA	12	15	41	11	312	NA
Streptococcus porci	502567	d__Bacteria|p__Firmicutes|c__Bacilli|o__Lactobacillales|f__Streptococcaceae|g__Streptococcus|s__Streptococcus porci	NA	NA	NA	NA	NA	NA	NA	19	NA	NA	NA	NA	NA	NA	NA	NA	10	NA	NA	NA	NA	44	NA	NA	NA	NA	NA	NA	NA	NA	NA	NA	NA	NA	NA	NA	NA	NA	NA	NA	NA	NA	NA	NA	NA	NA	NA
Faecalicatena contorta	39482	d__Bacteria|p__Firmicutes|c__Clostridia|o__Eubacteriales|f__Lachnospiraceae|g__Faecalicatena|s__Faecalicatena contorta	NA	NA	NA	NA	NA	NA	NA	NA	NA	NA	NA	NA	NA	NA	NA	NA	NA	NA	NA	NA	NA	NA	NA	NA	NA	NA	NA	NA	NA	NA	NA	NA	NA	NA	NA	NA	NA	NA	NA	NA	NA	NA	NA	NA	NA	NA	NA
Enterococcus phoeniculicola	154621	d__Bacteria|p__Firmicutes|c__Bacilli|o__Lactobacillales|f__Enterococcaceae|g__Enterococcus|s__Enterococcus phoeniculicola	NA	NA	NA	NA	NA	NA	NA	NA	NA	NA	NA	NA	NA	20	NA	NA	NA	NA	NA	NA	NA	16	NA	NA	NA	NA	NA	NA	NA	NA	NA	NA	NA	NA	NA	NA	NA	NA	NA	NA	NA	NA	NA	NA	NA	NA	NA
Sphingomonas pituitosa	99597	d__Bacteria|p__Proteobacteria|c__Alphaproteobacteria|o__Sphingomonadales|f__Sphingomonadaceae|g__Sphingomonas|s__Sphingomonas pituitosa	NA	NA	NA	NA	NA	NA	NA	NA	NA	NA	NA	NA	NA	NA	NA	NA	NA	NA	NA	13	NA	NA	NA	NA	NA	NA	NA	NA	NA	NA	NA	NA	NA	NA	NA	NA	NA	NA	NA	NA	NA	NA	NA	NA	NA	NA	NA
Enterobacter virus phiT5282H	2844122	d__Viruses|k__Heunggongvirae|p__Uroviricota|c__Caudoviricetes|o__Caudovirales|f__Myoviridae|g__Novemvirus|s__Enterobacter virus phiT5282H	NA	NA	NA	NA	NA	NA	NA	NA	NA	NA	NA	NA	NA	NA	NA	NA	NA	NA	NA	NA	NA	NA	NA	NA	NA	NA	NA	NA	NA	NA	NA	NA	NA	NA	NA	NA	NA	NA	NA	NA	NA	NA	NA	NA	NA	NA	NA
Porphyromonas somerae	322095	d__Bacteria|p__Bacteroidetes|c__Bacteroidia|o__Bacteroidales|f__Porphyromonadaceae|g__Porphyromonas|s__Porphyromonas somerae	NA	NA	NA	NA	NA	NA	NA	NA	NA	NA	NA	NA	NA	NA	NA	NA	NA	NA	NA	NA	NA	NA	NA	NA	NA	NA	NA	NA	NA	NA	NA	NA	NA	NA	NA	NA	NA	NA	NA	NA	NA	NA	NA	NA	NA	NA	NA
Photorhabdus noenieputensis	1208607	d__Bacteria|p__Proteobacteria|c__Gammaproteobacteria|o__Enterobacterales|f__Morganellaceae|g__Photorhabdus|s__Photorhabdus noenieputensis	NA	NA	NA	NA	NA	NA	NA	NA	NA	NA	NA	NA	NA	NA	NA	NA	NA	NA	NA	NA	62	NA	NA	NA	NA	NA	NA	NA	NA	NA	NA	NA	NA	NA	49	NA	NA	NA	NA	NA	NA	NA	NA	NA	NA	NA	NA
Rodentibacter heidelbergensis	1908258	d__Bacteria|p__Proteobacteria|c__Gammaproteobacteria|o__Pasteurellales|f__Pasteurellaceae|g__Rodentibacter|s__Rodentibacter heidelbergensis	NA	NA	110	NA	NA	NA	NA	NA	NA	NA	NA	NA	62	27	NA	NA	NA	NA	NA	23	NA	256	NA	NA	NA	NA	NA	NA	NA	NA	NA	NA	NA	NA	NA	791	NA	NA	NA	NA	NA	NA	NA	NA	NA	NA	NA
Rodentibacter rarus	1908260	d__Bacteria|p__Proteobacteria|c__Gammaproteobacteria|o__Pasteurellales|f__Pasteurellaceae|g__Rodentibacter|s__Rodentibacter rarus	NA	NA	157	NA	123	NA	NA	NA	NA	NA	NA	NA	NA	66	NA	NA	NA	NA	NA	NA	NA	NA	NA	NA	NA	NA	NA	NA	NA	NA	NA	NA	NA	NA	NA	447	NA	NA	NA	NA	NA	NA	NA	NA	NA	NA	NA
Staphylococcus croceilyticus	319942	d__Bacteria|p__Firmicutes|c__Bacilli|o__Bacillales|f__Staphylococcaceae|g__Staphylococcus|s__Staphylococcus croceilyticus	73	NA	99	NA	11	88	NA	34	18	13	NA	NA	104	NA	NA	NA	NA	NA	NA	NA	NA	549	94	NA	NA	NA	14	NA	NA	NA	50	NA	NA	NA	NA	62	NA	NA	33	NA	NA	NA	NA	15	NA	52	NA
Clostridium culturomicium	1499683	d__Bacteria|p__Firmicutes|c__Clostridia|o__Eubacteriales|f__Clostridiaceae|g__Clostridium|s__Clostridium culturomicium	NA	134	NA	NA	NA	NA	NA	NA	NA	NA	NA	NA	NA	NA	NA	NA	NA	NA	NA	NA	NA	NA	NA	NA	NA	NA	NA	NA	NA	NA	NA	NA	NA	NA	NA	NA	NA	NA	NA	NA	NA	28	NA	NA	NA	NA	NA
Mannheimia granulomatis	85402	d__Bacteria|p__Proteobacteria|c__Gammaproteobacteria|o__Pasteurellales|f__Pasteurellaceae|g__Mannheimia|s__Mannheimia granulomatis	NA	NA	10	NA	NA	NA	NA	NA	NA	NA	NA	NA	NA	NA	NA	NA	NA	NA	NA	NA	NA	16	NA	NA	NA	NA	NA	NA	NA	NA	NA	NA	NA	NA	NA	55	NA	NA	NA	NA	NA	NA	NA	NA	NA	NA	NA
Actinobacillus indolicus	51049	d__Bacteria|p__Proteobacteria|c__Gammaproteobacteria|o__Pasteurellales|f__Pasteurellaceae|g__Actinobacillus|s__Actinobacillus indolicus	NA	NA	46	NA	NA	NA	NA	NA	NA	NA	NA	NA	19	14	NA	NA	NA	NA	NA	18	NA	35	NA	NA	NA	NA	NA	NA	NA	NA	NA	NA	NA	NA	NA	72	NA	NA	NA	NA	NA	NA	NA	NA	NA	NA	NA
Otariodibacter oris	1032623	d__Bacteria|p__Proteobacteria|c__Gammaproteobacteria|o__Pasteurellales|f__Pasteurellaceae|g__Otariodibacter|s__Otariodibacter oris	NA	NA	24	NA	NA	NA	NA	NA	NA	15	NA	NA	20	21	NA	NA	NA	NA	NA	NA	NA	NA	NA	NA	NA	NA	NA	NA	NA	NA	NA	NA	NA	NA	NA	28	NA	NA	NA	NA	NA	NA	NA	NA	NA	NA	NA
Dolosigranulum pigrum	29394	d__Bacteria|p__Firmicutes|c__Bacilli|o__Lactobacillales|f__Carnobacteriaceae|g__Dolosigranulum|s__Dolosigranulum pigrum	NA	NA	NA	NA	NA	NA	NA	NA	NA	NA	NA	NA	NA	NA	NA	NA	NA	NA	NA	NA	NA	NA	NA	NA	NA	NA	NA	NA	NA	NA	NA	NA	NA	NA	NA	NA	NA	NA	NA	NA	NA	NA	NA	NA	NA	NA	NA
Staphylococcus argenteus	985002	d__Bacteria|p__Firmicutes|c__Bacilli|o__Bacillales|f__Staphylococcaceae|g__Staphylococcus|s__Staphylococcus argenteus	298	NA	235	NA	18	138	NA	NA	15	NA	609	95	397	NA	NA	NA	NA	NA	12	NA	NA	202	3071	75	34	NA	43	NA	NA	NA	65	NA	NA	NA	NA	48	NA	NA	87	NA	NA	62	NA	24	NA	96	38
Staphylococcus virus Andhra	2732591	d__Viruses|k__Heunggongvirae|p__Uroviricota|c__Caudoviricetes|o__Caudovirales|f__Rountreeviridae|g__Andhravirus|s__Staphylococcus virus Andhra	NA	NA	NA	NA	NA	NA	NA	NA	21	NA	59	14	NA	NA	NA	NA	NA	89	NA	166	NA	NA	150	NA	NA	NA	393	NA	NA	NA	NA	NA	NA	NA	NA	NA	NA	NA	NA	NA	NA	NA	NA	NA	NA	NA	NA
Canicola haemoglobinophilus	733	d__Bacteria|p__Proteobacteria|c__Gammaproteobacteria|o__Pasteurellales|f__Pasteurellaceae|g__Canicola|s__Canicola haemoglobinophilus	NA	NA	96	13	NA	NA	NA	NA	NA	NA	NA	NA	25	NA	NA	NA	NA	NA	NA	NA	NA	192	NA	NA	NA	NA	NA	NA	NA	NA	NA	NA	NA	NA	NA	62	NA	NA	NA	NA	NA	NA	NA	NA	NA	NA	NA
Staphylococcus devriesei	586733	d__Bacteria|p__Firmicutes|c__Bacilli|o__Bacillales|f__Staphylococcaceae|g__Staphylococcus|s__Staphylococcus devriesei	43	NA	NA	NA	25	584	NA	NA	43	NA	10	NA	1686	NA	NA	NA	NA	NA	35	12	NA	19	29	NA	NA	NA	48	NA	NA	NA	61	NA	NA	23	NA	NA	NA	NA	29	NA	NA	NA	45	NA	NA	NA	NA
Staphylococcus intermedius	1285	d__Bacteria|p__Firmicutes|c__Bacilli|o__Bacillales|f__Staphylococcaceae|g__Staphylococcus|s__Staphylococcus intermedius	NA	NA	NA	NA	NA	NA	NA	NA	NA	NA	73	12	NA	NA	NA	NA	NA	NA	NA	NA	NA	2440	380	NA	NA	NA	11	NA	NA	NA	64	NA	NA	24	NA	NA	NA	NA	42	NA	NA	NA	NA	NA	NA	NA	NA
Cricetibacter osteomyelitidis	1521931	d__Bacteria|p__Proteobacteria|c__Gammaproteobacteria|o__Pasteurellales|f__Pasteurellaceae|g__Cricetibacter|s__Cricetibacter osteomyelitidis	NA	NA	158	NA	NA	NA	NA	NA	NA	NA	NA	NA	NA	10	NA	NA	NA	NA	NA	NA	NA	19	NA	NA	NA	NA	NA	NA	NA	NA	NA	NA	NA	NA	NA	NA	NA	NA	NA	NA	NA	NA	NA	NA	NA	NA	NA
Mannheimia haemolytica	75985	d__Bacteria|p__Proteobacteria|c__Gammaproteobacteria|o__Pasteurellales|f__Pasteurellaceae|g__Mannheimia|s__Mannheimia haemolytica	NA	NA	36	NA	NA	NA	NA	NA	NA	NA	NA	NA	NA	NA	NA	NA	NA	NA	NA	45	NA	38	NA	NA	NA	NA	NA	NA	NA	NA	NA	NA	NA	NA	NA	173	NA	NA	NA	NA	NA	NA	NA	NA	NA	NA	NA
Avibacterium avium	751	d__Bacteria|p__Proteobacteria|c__Gammaproteobacteria|o__Pasteurellales|f__Pasteurellaceae|g__Avibacterium|s__Avibacterium avium	NA	NA	NA	NA	NA	NA	NA	NA	NA	NA	NA	NA	82	NA	NA	NA	NA	NA	NA	88	NA	NA	NA	NA	NA	NA	NA	NA	NA	NA	NA	NA	NA	NA	NA	293	NA	NA	NA	NA	NA	NA	NA	NA	NA	NA	NA
Oribacterium sinus	237576	d__Bacteria|p__Firmicutes|c__Clostridia|o__Eubacteriales|f__Lachnospiraceae|g__Oribacterium|s__Oribacterium sinus	NA	431	1285	NA	60	NA	NA	NA	36	NA	41	NA	49	197	NA	NA	NA	NA	NA	NA	NA	211	27	21	NA	NA	NA	NA	NA	NA	180	NA	NA	14	NA	236	NA	NA	NA	NA	NA	NA	NA	NA	NA	NA	NA
Streptococcus phocae	119224	d__Bacteria|p__Firmicutes|c__Bacilli|o__Lactobacillales|f__Streptococcaceae|g__Streptococcus|s__Streptococcus phocae	NA	NA	NA	NA	NA	NA	NA	NA	NA	NA	NA	NA	NA	NA	NA	NA	NA	NA	NA	NA	NA	NA	NA	NA	NA	NA	NA	NA	NA	NA	NA	NA	NA	NA	NA	NA	NA	NA	NA	NA	NA	NA	NA	NA	NA	NA	NA
Peptoniphilus senegalensis	1465757	d__Bacteria|p__Firmicutes|c__Tissierellia|o__Tissierellales|f__Peptoniphilaceae|g__Peptoniphilus|s__Peptoniphilus senegalensis	NA	NA	NA	NA	NA	NA	NA	NA	NA	NA	NA	NA	NA	NA	NA	NA	58	NA	NA	26	NA	NA	NA	NA	NA	NA	NA	NA	NA	NA	NA	NA	NA	NA	NA	NA	NA	NA	NA	NA	NA	NA	NA	NA	NA	NA	NA
Rhodococcus qingshengii	334542	d__Bacteria|p__Actinobacteria|c__Actinomycetia|o__Corynebacteriales|f__Nocardiaceae|g__Rhodococcus|s__Rhodococcus qingshengii	3885	NA	NA	NA	NA	NA	NA	NA	NA	NA	NA	NA	NA	NA	NA	NA	NA	NA	NA	NA	NA	NA	NA	NA	NA	NA	NA	NA	NA	NA	NA	NA	NA	NA	NA	NA	NA	NA	1103	NA	NA	NA	NA	NA	884	2348	NA
Staphylococcus pseudintermedius	283734	d__Bacteria|p__Firmicutes|c__Bacilli|o__Bacillales|f__Staphylococcaceae|g__Staphylococcus|s__Staphylococcus pseudintermedius	NA	NA	NA	NA	NA	52	NA	NA	NA	NA	NA	NA	NA	NA	NA	NA	NA	NA	NA	NA	NA	NA	17	NA	NA	NA	NA	NA	NA	NA	80	NA	NA	NA	NA	NA	NA	NA	NA	NA	NA	NA	NA	NA	NA	NA	NA
Neisseria gonorrhoeae	485	d__Bacteria|p__Proteobacteria|c__Betaproteobacteria|o__Neisseriales|f__Neisseriaceae|g__Neisseria|s__Neisseria gonorrhoeae	NA	NA	1255	NA	NA	NA	NA	NA	NA	40	NA	NA	NA	818	NA	NA	NA	NA	NA	93	33	NA	NA	NA	NA	NA	NA	NA	NA	NA	NA	NA	NA	NA	NA	NA	NA	NA	NA	NA	NA	NA	NA	NA	NA	NA	NA
Mogibacterium pumilum	86332	d__Bacteria|p__Firmicutes|c__Clostridia|o__Eubacteriales|f__Eubacteriales Family XIII. Incertae Sedis|g__Mogibacterium|s__Mogibacterium pumilum	19	60	20	NA	NA	NA	NA	NA	NA	NA	NA	NA	NA	NA	NA	NA	NA	NA	NA	NA	NA	NA	NA	NA	NA	NA	NA	NA	NA	NA	NA	NA	NA	NA	NA	NA	NA	26	NA	NA	NA	202	NA	NA	NA	NA	NA
Limosilactobacillus pontis	35787	d__Bacteria|p__Firmicutes|c__Bacilli|o__Lactobacillales|f__Lactobacillaceae|g__Limosilactobacillus|s__Limosilactobacillus pontis	NA	NA	NA	NA	42	NA	NA	NA	NA	NA	105	NA	NA	NA	NA	NA	NA	NA	NA	NA	NA	NA	NA	NA	NA	NA	NA	NA	NA	NA	NA	NA	NA	NA	NA	NA	NA	NA	NA	NA	NA	NA	NA	NA	NA	NA	NA
Paraprevotella clara	454154	d__Bacteria|p__Bacteroidetes|c__Bacteroidia|o__Bacteroidales|f__Prevotellaceae|g__Paraprevotella|s__Paraprevotella clara	NA	NA	NA	1077	NA	NA	125	NA	NA	NA	NA	NA	NA	NA	NA	757	NA	NA	NA	NA	48	NA	NA	NA	365	NA	NA	34	NA	NA	NA	NA	19	NA	12	NA	NA	45	NA	NA	377	NA	111	NA	NA	NA	NA
Hymenobacter wooponensis	1525360	d__Bacteria|p__Bacteroidetes|c__Cytophagia|o__Cytophagales|f__Hymenobacteraceae|g__Hymenobacter|s__Hymenobacter wooponensis	NA	NA	NA	NA	NA	NA	NA	NA	NA	NA	NA	NA	NA	NA	NA	NA	NA	NA	NA	NA	NA	NA	NA	NA	NA	10	NA	NA	NA	NA	NA	NA	NA	NA	NA	NA	2670	NA	NA	NA	NA	NA	NA	NA	NA	NA	NA
Roseburia inulinivorans	360807	d__Bacteria|p__Firmicutes|c__Clostridia|o__Eubacteriales|f__Lachnospiraceae|g__Roseburia|s__Roseburia inulinivorans	NA	NA	NA	NA	NA	NA	NA	NA	NA	NA	NA	NA	NA	NA	NA	NA	NA	NA	NA	NA	NA	NA	NA	NA	NA	681	NA	NA	NA	NA	NA	NA	31	NA	NA	NA	NA	NA	NA	NA	NA	NA	NA	NA	NA	NA	NA
Bacteroides caecimuris	1796613	d__Bacteria|p__Bacteroidetes|c__Bacteroidia|o__Bacteroidales|f__Bacteroidaceae|g__Bacteroides|s__Bacteroides caecimuris	NA	NA	NA	1684	NA	NA	15	NA	NA	NA	NA	NA	NA	NA	204	3447	NA	NA	15408	NA	2023	NA	NA	NA	186	NA	29	93	NA	181	NA	85	746	NA	28	NA	NA	18074	NA	15	11214	NA	947	NA	NA	NA	NA
Kosakonia arachidis	551989	d__Bacteria|p__Proteobacteria|c__Gammaproteobacteria|o__Enterobacterales|f__Enterobacteriaceae|g__Kosakonia|s__Kosakonia arachidis	NA	42	NA	NA	NA	NA	NA	NA	NA	NA	24	NA	NA	NA	NA	157	15	NA	NA	34	NA	NA	NA	360	NA	NA	NA	NA	NA	NA	NA	NA	NA	NA	NA	NA	NA	NA	NA	NA	NA	NA	NA	NA	NA	NA	NA
Clostridioides difficile	1496	d__Bacteria|p__Firmicutes|c__Clostridia|o__Eubacteriales|f__Peptostreptococcaceae|g__Clostridioides|s__Clostridioides difficile	NA	NA	NA	NA	NA	NA	NA	NA	NA	NA	NA	NA	NA	137	NA	NA	NA	NA	NA	NA	NA	NA	NA	NA	NA	NA	NA	NA	NA	NA	NA	NA	NA	NA	NA	119	NA	NA	137763	NA	NA	NA	NA	40438	NA	NA	NA
Bacteroides zhangwenhongii	2650157	d__Bacteria|p__Bacteroidetes|c__Bacteroidia|o__Bacteroidales|f__Bacteroidaceae|g__Bacteroides|s__Bacteroides zhangwenhongii	NA	NA	NA	4267	NA	NA	78	NA	NA	NA	NA	NA	NA	NA	267	13057	NA	NA	16403	NA	271	NA	NA	NA	114	NA	20	NA	NA	57	NA	122	373	NA	NA	NA	NA	84	NA	18	8700	NA	176	NA	NA	NA	NA
Avibacterium paragallinarum	728	d__Bacteria|p__Proteobacteria|c__Gammaproteobacteria|o__Pasteurellales|f__Pasteurellaceae|g__Avibacterium|s__Avibacterium paragallinarum	NA	NA	NA	NA	NA	NA	NA	NA	NA	NA	NA	NA	NA	NA	NA	NA	NA	NA	NA	NA	NA	NA	NA	NA	NA	NA	NA	NA	NA	NA	NA	NA	NA	NA	NA	20	NA	NA	NA	NA	NA	NA	NA	NA	NA	NA	NA
Lonsdalea britannica	1082704	d__Bacteria|p__Proteobacteria|c__Gammaproteobacteria|o__Enterobacterales|f__Pectobacteriaceae|g__Lonsdalea|s__Lonsdalea britannica	NA	NA	NA	NA	162	NA	NA	NA	NA	NA	NA	NA	NA	NA	NA	NA	NA	NA	NA	NA	63	NA	NA	NA	NA	NA	NA	NA	NA	NA	NA	NA	NA	NA	35	NA	NA	NA	NA	NA	NA	NA	NA	NA	NA	NA	NA
Phocaeicola massiliensis	204516	d__Bacteria|p__Bacteroidetes|c__Bacteroidia|o__Bacteroidales|f__Bacteroidaceae|g__Phocaeicola|s__Phocaeicola massiliensis	NA	NA	NA	1392	NA	NA	79	NA	NA	NA	NA	NA	NA	NA	149	4459	NA	NA	3442	NA	3762	NA	NA	NA	687	NA	NA	118	NA	100	NA	133	30	NA	112	NA	NA	3053	NA	NA	1899	NA	1738	NA	NA	NA	NA
Gemella asaccharolytica	502393	d__Bacteria|p__Firmicutes|c__Bacilli|o__Bacillales|g__Gemella|s__Gemella asaccharolytica	67	NA	NA	NA	NA	NA	NA	NA	NA	NA	NA	NA	NA	NA	NA	NA	29	NA	NA	22	NA	NA	NA	NA	NA	NA	NA	NA	NA	NA	NA	NA	NA	NA	NA	NA	NA	NA	NA	NA	NA	NA	NA	NA	NA	NA	NA
Streptococcus criceti	1333	d__Bacteria|p__Firmicutes|c__Bacilli|o__Lactobacillales|f__Streptococcaceae|g__Streptococcus|s__Streptococcus criceti	NA	413	NA	NA	NA	NA	NA	NA	136	158	NA	NA	18	NA	NA	NA	NA	NA	NA	NA	NA	20	NA	NA	NA	NA	NA	NA	NA	NA	NA	NA	NA	NA	NA	NA	NA	NA	20	NA	NA	NA	NA	NA	NA	1255	NA
Streptococcus henryi	439219	d__Bacteria|p__Firmicutes|c__Bacilli|o__Lactobacillales|f__Streptococcaceae|g__Streptococcus|s__Streptococcus henryi	NA	NA	NA	NA	NA	NA	NA	NA	NA	10	NA	NA	11	NA	NA	NA	NA	NA	NA	195	NA	85	NA	NA	NA	37	NA	NA	NA	NA	21	NA	NA	NA	NA	NA	NA	NA	NA	NA	NA	NA	NA	NA	NA	63	NA
Caviibacter abscessus	1766719	d__Bacteria|p__Fusobacteria|c__Fusobacteriia|o__Fusobacteriales|f__Leptotrichiaceae|g__Caviibacter|s__Caviibacter abscessus	NA	NA	NA	NA	NA	NA	NA	NA	66	NA	NA	NA	NA	NA	NA	NA	NA	NA	NA	NA	NA	NA	NA	NA	NA	NA	NA	NA	NA	NA	NA	NA	NA	NA	NA	NA	NA	NA	NA	NA	NA	NA	NA	NA	NA	NA	NA
Bacteroides thetaiotaomicron	818	d__Bacteria|p__Bacteroidetes|c__Bacteroidia|o__Bacteroidales|f__Bacteroidaceae|g__Bacteroides|s__Bacteroides thetaiotaomicron	NA	NA	NA	5632	NA	NA	253	NA	NA	NA	NA	NA	NA	NA	126	43650	NA	NA	1223	NA	8316	14	NA	NA	11102	NA	78	10340	NA	104	NA	NA	134920	NA	58	NA	NA	1995198	NA	24	48	NA	458	NA	NA	NA	NA
Streptococcus devriesei	231233	d__Bacteria|p__Firmicutes|c__Bacilli|o__Lactobacillales|f__Streptococcaceae|g__Streptococcus|s__Streptococcus devriesei	NA	NA	NA	NA	NA	NA	NA	NA	NA	NA	NA	NA	NA	10	NA	NA	NA	NA	NA	NA	NA	10	NA	NA	NA	NA	NA	NA	NA	NA	NA	NA	NA	NA	NA	NA	NA	NA	NA	NA	NA	NA	NA	NA	NA	NA	NA
Peptacetobacter hiranonis	89152	d__Bacteria|p__Firmicutes|c__Clostridia|o__Eubacteriales|f__Peptostreptococcaceae|g__Peptacetobacter|s__Peptacetobacter hiranonis	NA	NA	117	NA	NA	NA	NA	NA	NA	NA	NA	NA	30	162	NA	NA	NA	NA	NA	NA	NA	NA	NA	NA	NA	NA	NA	NA	NA	NA	NA	NA	NA	NA	NA	136	NA	NA	NA	NA	NA	NA	NA	NA	NA	NA	NA
Bacteroides ndongoniae	1903262	d__Bacteria|p__Bacteroidetes|c__Bacteroidia|o__Bacteroidales|f__Bacteroidaceae|g__Bacteroides|s__Bacteroides ndongoniae	NA	NA	NA	1788	NA	NA	34	NA	NA	NA	NA	NA	NA	NA	NA	421	NA	NA	8603	NA	179	NA	NA	NA	361	NA	NA	NA	NA	NA	NA	259	NA	NA	NA	NA	NA	293	NA	NA	NA	NA	2331	NA	NA	NA	NA
Schaalia turicensis	131111	d__Bacteria|p__Actinobacteria|c__Actinomycetia|o__Actinomycetales|f__Actinomycetaceae|g__Schaalia|s__Schaalia turicensis	NA	NA	NA	175	NA	NA	NA	NA	NA	NA	NA	NA	NA	NA	NA	NA	NA	NA	NA	NA	NA	NA	NA	NA	NA	NA	NA	NA	NA	NA	NA	NA	NA	NA	NA	NA	NA	NA	NA	NA	NA	NA	NA	NA	NA	NA	NA
Spirabiliibacterium falconis	572023	d__Bacteria|p__Proteobacteria|c__Gammaproteobacteria|o__Pasteurellales|f__Pasteurellaceae|g__Spirabiliibacterium|s__Spirabiliibacterium falconis	NA	NA	NA	NA	NA	NA	NA	NA	NA	NA	NA	NA	NA	NA	NA	NA	NA	NA	NA	NA	NA	NA	NA	NA	NA	NA	NA	NA	NA	NA	NA	NA	NA	NA	NA	NA	NA	NA	NA	NA	NA	NA	NA	NA	NA	NA	NA
Lachnoanaerobaculum gingivalis	2490855	d__Bacteria|p__Firmicutes|c__Clostridia|o__Eubacteriales|f__Lachnospiraceae|g__Lachnoanaerobaculum|s__Lachnoanaerobaculum gingivalis	21	NA	2263	NA	30	18	NA	NA	80	75	NA	NA	509	889	NA	NA	NA	NA	NA	NA	NA	NA	NA	82	NA	NA	NA	NA	NA	NA	1360	NA	NA	NA	NA	382	NA	NA	198	NA	NA	72	NA	NA	NA	38	NA
Staphylococcus edaphicus	1955013	d__Bacteria|p__Firmicutes|c__Bacilli|o__Bacillales|f__Staphylococcaceae|g__Staphylococcus|s__Staphylococcus edaphicus	15	NA	NA	NA	NA	NA	NA	NA	NA	NA	22	NA	NA	NA	NA	NA	NA	NA	NA	NA	NA	NA	NA	NA	NA	NA	NA	NA	NA	NA	NA	NA	NA	NA	NA	12	NA	NA	NA	NA	11	NA	NA	NA	NA	NA	NA
Catenulispora pinistramenti	2705254	d__Bacteria|p__Actinobacteria|c__Actinomycetia|o__Catenulisporales|f__Catenulisporaceae|g__Catenulispora|s__Catenulispora pinistramenti	NA	NA	30	NA	NA	NA	NA	NA	NA	12	NA	NA	NA	NA	NA	NA	NA	NA	NA	NA	NA	NA	NA	NA	NA	NA	NA	NA	NA	NA	NA	NA	NA	NA	NA	NA	NA	NA	14	NA	NA	NA	NA	NA	NA	NA	NA
Mannheimia varigena	85404	d__Bacteria|p__Proteobacteria|c__Gammaproteobacteria|o__Pasteurellales|f__Pasteurellaceae|g__Mannheimia|s__Mannheimia varigena	NA	NA	NA	NA	NA	NA	NA	NA	NA	NA	NA	NA	NA	NA	NA	NA	NA	NA	NA	NA	NA	18	NA	NA	NA	NA	NA	NA	NA	NA	NA	NA	NA	NA	NA	24	NA	NA	NA	NA	NA	NA	NA	NA	NA	NA	NA
Candidatus Nanogingivalis gingivitcus	2171992	d__Bacteria|p__Candidatus Saccharibacteria|c__Candidatus Nanosyncoccalia|o__Candidatus Nanogingivales|f__Candidatus Nanogingivalaceae|g__Candidatus Nanogingivalis|s__Candidatus Nanogingivalis gingivitcus	NA	NA	NA	NA	NA	NA	NA	NA	NA	NA	NA	NA	NA	NA	NA	NA	NA	NA	NA	NA	NA	NA	NA	NA	NA	NA	NA	NA	NA	NA	NA	NA	NA	NA	NA	NA	NA	NA	NA	NA	NA	NA	NA	NA	NA	NA	NA
Streptococcus chenjunshii	2173853	d__Bacteria|p__Firmicutes|c__Bacilli|o__Lactobacillales|f__Streptococcaceae|g__Streptococcus|s__Streptococcus chenjunshii	NA	14	NA	NA	NA	NA	NA	NA	NA	NA	NA	NA	NA	NA	NA	NA	NA	NA	NA	NA	NA	NA	NA	NA	NA	NA	NA	NA	NA	NA	NA	NA	NA	NA	NA	NA	NA	NA	NA	NA	NA	NA	NA	NA	NA	NA	NA
Oceanobacillus piezotolerans	2448030	d__Bacteria|p__Firmicutes|c__Bacilli|o__Bacillales|f__Bacillaceae|g__Oceanobacillus|s__Oceanobacillus piezotolerans	NA	NA	NA	NA	NA	NA	NA	NA	NA	NA	NA	NA	NA	NA	NA	NA	NA	NA	NA	NA	NA	NA	100	NA	NA	NA	35	NA	NA	NA	NA	NA	NA	NA	NA	NA	NA	NA	NA	NA	NA	12	NA	NA	NA	NA	NA
Angelakisella massiliensis	1871018	d__Bacteria|p__Firmicutes|c__Clostridia|o__Eubacteriales|f__Oscillospiraceae|g__Angelakisella|s__Angelakisella massiliensis	NA	NA	NA	71	NA	NA	NA	NA	NA	NA	NA	NA	NA	NA	NA	727	NA	NA	NA	NA	NA	NA	NA	NA	NA	NA	NA	NA	NA	NA	NA	NA	NA	NA	NA	NA	NA	102	NA	NA	NA	NA	NA	NA	NA	NA	NA
Pseudomonas alloputida	1940621	d__Bacteria|p__Proteobacteria|c__Gammaproteobacteria|o__Pseudomonadales|f__Pseudomonadaceae|g__Pseudomonas|s__Pseudomonas alloputida	NA	NA	NA	NA	NA	NA	NA	NA	NA	NA	NA	NA	NA	NA	NA	645	NA	NA	NA	NA	NA	NA	NA	NA	NA	NA	NA	NA	NA	NA	NA	NA	NA	NA	NA	NA	NA	NA	NA	NA	NA	NA	296	NA	NA	NA	NA
Rothia dentocariosa	2047	d__Bacteria|p__Actinobacteria|c__Actinomycetia|o__Micrococcales|f__Micrococcaceae|g__Rothia|s__Rothia dentocariosa	NA	NA	NA	NA	NA	NA	NA	NA	NA	NA	NA	NA	NA	NA	NA	NA	NA	NA	NA	NA	NA	NA	NA	NA	NA	NA	NA	NA	NA	NA	NA	NA	NA	NA	NA	NA	NA	NA	NA	NA	NA	NA	NA	NA	NA	NA	NA
Enterobacter quasihormaechei	2529382	d__Bacteria|p__Proteobacteria|c__Gammaproteobacteria|o__Enterobacterales|f__Enterobacteriaceae|g__Enterobacter|s__Enterobacter quasihormaechei	NA	NA	NA	NA	2160	NA	NA	NA	NA	NA	165	NA	NA	NA	NA	NA	NA	12	25	NA	31	NA	NA	20153	NA	3007	NA	NA	NA	NA	NA	NA	NA	NA	53	NA	NA	NA	NA	NA	NA	NA	NA	37	NA	NA	NA
Streptococcus ursoris	648567	d__Bacteria|p__Firmicutes|c__Bacilli|o__Lactobacillales|f__Streptococcaceae|g__Streptococcus|s__Streptococcus ursoris	NA	NA	NA	NA	NA	NA	NA	NA	566	NA	NA	NA	NA	NA	NA	NA	NA	NA	NA	NA	NA	NA	NA	NA	NA	NA	NA	NA	NA	NA	NA	NA	NA	NA	NA	NA	NA	NA	NA	NA	NA	NA	NA	NA	NA	NA	NA
Shuttleworthia satelles	177972	d__Bacteria|p__Firmicutes|c__Clostridia|o__Eubacteriales|f__Lachnospiraceae|g__Shuttleworthia|s__Shuttleworthia satelles	NA	NA	NA	NA	NA	NA	NA	NA	NA	NA	NA	NA	25	NA	NA	NA	NA	NA	NA	NA	NA	NA	NA	NA	NA	NA	NA	NA	NA	NA	NA	NA	NA	NA	NA	NA	NA	NA	NA	NA	NA	NA	NA	NA	NA	NA	NA
Thermohalobaculum xanthum	2753746	d__Bacteria|p__Proteobacteria|c__Alphaproteobacteria|o__Rhodobacterales|f__Rhodobacteraceae|g__Thermohalobaculum|s__Thermohalobaculum xanthum	NA	NA	NA	NA	NA	NA	NA	NA	NA	NA	NA	NA	NA	NA	40	NA	46	121	NA	NA	NA	NA	NA	NA	NA	NA	NA	NA	NA	NA	NA	NA	NA	NA	NA	NA	NA	NA	NA	NA	83	NA	NA	NA	NA	NA	94
Streptococcus hillyeri	2282420	d__Bacteria|p__Firmicutes|c__Bacilli|o__Lactobacillales|f__Streptococcaceae|g__Streptococcus|s__Streptococcus hillyeri	NA	NA	NA	NA	NA	NA	NA	NA	34	NA	NA	9303	NA	NA	NA	NA	NA	NA	NA	NA	NA	12	NA	NA	NA	NA	NA	NA	NA	NA	NA	NA	NA	NA	NA	NA	11	NA	NA	NA	NA	38	NA	NA	NA	NA	NA
Clostridium thermobutyricum	29372	d__Bacteria|p__Firmicutes|c__Clostridia|o__Eubacteriales|f__Clostridiaceae|g__Clostridium|s__Clostridium thermobutyricum	NA	NA	NA	NA	NA	NA	NA	15	NA	NA	NA	NA	NA	116	NA	NA	NA	NA	NA	NA	NA	NA	16	NA	NA	NA	NA	NA	NA	NA	259	NA	NA	119	NA	255	NA	NA	28	NA	NA	NA	NA	NA	NA	NA	NA
Streptococcus gallolyticus	315405	d__Bacteria|p__Firmicutes|c__Bacilli|o__Lactobacillales|f__Streptococcaceae|g__Streptococcus|s__Streptococcus gallolyticus	NA	31	NA	NA	NA	NA	NA	NA	NA	NA	NA	NA	84	NA	NA	NA	NA	NA	NA	NA	NA	NA	NA	NA	NA	NA	NA	NA	NA	NA	NA	NA	NA	NA	NA	NA	NA	NA	NA	NA	NA	NA	NA	NA	259	NA	NA
Treponema phagedenis	162	d__Bacteria|p__Spirochaetes|c__Spirochaetia|o__Spirochaetales|f__Treponemataceae|g__Treponema|s__Treponema phagedenis	NA	NA	NA	NA	NA	NA	NA	NA	NA	NA	NA	NA	NA	NA	NA	NA	NA	NA	NA	NA	NA	13	NA	NA	NA	NA	NA	NA	NA	NA	NA	NA	NA	NA	NA	NA	NA	NA	NA	NA	NA	48	NA	NA	NA	NA	NA
Lamprocystis purpurea	61598	d__Bacteria|p__Proteobacteria|c__Gammaproteobacteria|o__Chromatiales|f__Chromatiaceae|g__Lamprocystis|s__Lamprocystis purpurea	NA	NA	NA	NA	NA	NA	NA	NA	NA	NA	NA	NA	NA	NA	NA	NA	NA	NA	NA	NA	NA	NA	NA	NA	NA	NA	NA	NA	NA	NA	NA	NA	NA	NA	NA	NA	NA	NA	NA	NA	NA	NA	NA	NA	NA	NA	NA
Shigella virus VASD	1981170	d__Viruses|k__Heunggongvirae|p__Uroviricota|c__Caudoviricetes|o__Caudovirales|f__Podoviridae|g__Oslovirus|s__Shigella virus VASD	NA	NA	NA	NA	NA	NA	NA	NA	NA	NA	NA	405	NA	NA	NA	NA	NA	NA	NA	NA	NA	NA	NA	NA	NA	NA	NA	NA	NA	NA	NA	NA	NA	NA	NA	NA	NA	NA	NA	NA	NA	NA	NA	NA	NA	NA	535
Staphylococcus virus CNPx	2846256	d__Viruses|k__Heunggongvirae|p__Uroviricota|c__Caudoviricetes|o__Caudovirales|f__Siphoviridae|g__Rockefellervirus|s__Staphylococcus virus CNPx	NA	NA	908	NA	NA	NA	NA	NA	188	NA	NA	NA	NA	NA	NA	NA	NA	NA	NA	NA	NA	371	NA	NA	NA	NA	NA	NA	NA	NA	242	NA	NA	NA	NA	NA	NA	NA	NA	NA	NA	NA	NA	NA	NA	NA	NA
Streptococcus macacae	1339	d__Bacteria|p__Firmicutes|c__Bacilli|o__Lactobacillales|f__Streptococcaceae|g__Streptococcus|s__Streptococcus macacae	NA	NA	NA	NA	NA	NA	NA	NA	NA	NA	NA	NA	22	NA	NA	NA	NA	NA	NA	NA	NA	19	NA	NA	NA	NA	NA	NA	NA	NA	NA	NA	NA	NA	NA	NA	NA	NA	NA	NA	NA	NA	NA	NA	NA	NA	NA
Actinobacillus porcitonsillarum	189834	d__Bacteria|p__Proteobacteria|c__Gammaproteobacteria|o__Pasteurellales|f__Pasteurellaceae|g__Actinobacillus|s__Actinobacillus porcitonsillarum	NA	NA	NA	NA	NA	NA	NA	NA	NA	NA	NA	NA	NA	NA	NA	NA	NA	NA	NA	14	NA	NA	NA	NA	NA	NA	NA	NA	NA	NA	NA	NA	NA	NA	NA	NA	NA	NA	NA	NA	NA	NA	NA	NA	NA	NA	NA
Streptococcus plurextorum	456876	d__Bacteria|p__Firmicutes|c__Bacilli|o__Lactobacillales|f__Streptococcaceae|g__Streptococcus|s__Streptococcus plurextorum	NA	NA	NA	NA	48	NA	NA	NA	105	NA	NA	NA	NA	NA	NA	NA	NA	NA	NA	11	NA	NA	NA	NA	NA	NA	NA	NA	NA	NA	13	NA	NA	NA	NA	NA	NA	NA	11	NA	NA	NA	NA	316	108	248	NA
Actinobacillus minor	51047	d__Bacteria|p__Proteobacteria|c__Gammaproteobacteria|o__Pasteurellales|f__Pasteurellaceae|g__Actinobacillus|s__Actinobacillus minor	NA	NA	NA	NA	NA	NA	NA	NA	NA	NA	NA	NA	NA	NA	NA	NA	NA	NA	NA	NA	NA	36	NA	NA	NA	NA	NA	NA	NA	NA	NA	NA	NA	NA	NA	60	NA	NA	NA	NA	NA	NA	NA	NA	NA	NA	NA
Streptococcus phage phi3396	423476	d__Viruses|k__Heunggongvirae|p__Uroviricota|c__Caudoviricetes|o__Caudovirales|f__Siphoviridae|s__Streptococcus phage phi3396	NA	NA	NA	NA	NA	NA	NA	NA	NA	NA	NA	NA	NA	NA	NA	NA	NA	NA	NA	NA	NA	NA	NA	NA	NA	NA	NA	NA	NA	NA	NA	NA	NA	NA	NA	NA	NA	NA	NA	NA	NA	NA	NA	NA	NA	NA	NA
Paraclostridium dentum	2662455	d__Bacteria|p__Firmicutes|c__Clostridia|o__Eubacteriales|f__Clostridiaceae|g__Paraclostridium|s__Paraclostridium dentum	NA	NA	NA	NA	NA	NA	NA	NA	NA	NA	NA	NA	NA	NA	NA	NA	NA	NA	NA	NA	NA	NA	NA	NA	NA	NA	NA	NA	NA	NA	NA	NA	NA	NA	NA	NA	NA	NA	NA	NA	NA	NA	NA	NA	NA	NA	NA
Pantoea brenneri	472694	d__Bacteria|p__Proteobacteria|c__Gammaproteobacteria|o__Enterobacterales|f__Erwiniaceae|g__Pantoea|s__Pantoea brenneri	NA	14	NA	NA	42	13	NA	NA	NA	NA	NA	NA	663	NA	NA	NA	NA	NA	184	28	61	NA	NA	532	NA	358	NA	NA	NA	NA	NA	NA	NA	NA	NA	NA	NA	NA	NA	NA	NA	NA	NA	87	NA	NA	NA
Romboutsia lituseburensis	1537	d__Bacteria|p__Firmicutes|c__Clostridia|o__Eubacteriales|f__Peptostreptococcaceae|g__Romboutsia|s__Romboutsia lituseburensis	NA	NA	NA	NA	NA	NA	NA	NA	NA	NA	NA	NA	NA	NA	NA	NA	NA	NA	NA	NA	NA	NA	NA	NA	NA	NA	NA	NA	NA	NA	NA	NA	NA	NA	NA	485	NA	NA	NA	NA	NA	NA	NA	NA	NA	NA	NA
Streptococcus zalophi	640031	d__Bacteria|p__Firmicutes|c__Bacilli|o__Lactobacillales|f__Streptococcaceae|g__Streptococcus|s__Streptococcus zalophi	NA	NA	NA	NA	NA	NA	NA	NA	NA	NA	NA	NA	NA	NA	NA	NA	NA	NA	NA	NA	NA	10	NA	NA	NA	NA	NA	NA	NA	NA	NA	NA	NA	NA	NA	NA	NA	NA	NA	NA	NA	NA	NA	NA	NA	28	NA
Veillonella rodentium	248315	d__Bacteria|p__Firmicutes|c__Negativicutes|o__Veillonellales|f__Veillonellaceae|g__Veillonella|s__Veillonella rodentium	38	407	300	NA	3883	352	NA	NA	26642	71193	19510	109	25	47	NA	NA	1294	NA	NA	41248	NA	NA	29163	67	NA	553	NA	NA	48	NA	20212	NA	NA	345	NA	1715	NA	NA	2789	NA	NA	NA	33	NA	368	NA	NA
Neisseria macacae	496	d__Bacteria|p__Proteobacteria|c__Betaproteobacteria|o__Neisseriales|f__Neisseriaceae|g__Neisseria|s__Neisseria macacae	97	NA	388	NA	50	23	NA	NA	210	144	NA	NA	2509	87	NA	NA	NA	62	NA	NA	33	NA	NA	166	NA	NA	NA	NA	NA	NA	1722	NA	NA	27	NA	803	NA	NA	66	NA	NA	NA	NA	NA	NA	22	NA
Rodentibacter ratti	1906745	d__Bacteria|p__Proteobacteria|c__Gammaproteobacteria|o__Pasteurellales|f__Pasteurellaceae|g__Rodentibacter|s__Rodentibacter ratti	NA	NA	49	NA	NA	NA	NA	NA	NA	39	NA	NA	315	56	NA	NA	NA	NA	NA	167	NA	145	NA	NA	NA	NA	NA	NA	NA	NA	NA	NA	NA	NA	NA	393	NA	NA	NA	NA	NA	NA	NA	NA	NA	NA	NA
Megasphaera hutchinsoni	1588748	d__Bacteria|p__Firmicutes|c__Negativicutes|o__Veillonellales|f__Veillonellaceae|g__Megasphaera|s__Megasphaera hutchinsoni	NA	NA	NA	NA	NA	NA	NA	NA	NA	NA	NA	NA	NA	NA	NA	NA	NA	NA	NA	12	NA	NA	NA	NA	NA	NA	NA	NA	NA	NA	NA	NA	NA	NA	NA	NA	NA	NA	NA	NA	NA	NA	NA	NA	NA	NA	NA
Suttonella ornithocola	279832	d__Bacteria|p__Proteobacteria|c__Gammaproteobacteria|o__Cardiobacteriales|f__Cardiobacteriaceae|g__Suttonella|s__Suttonella ornithocola	NA	NA	NA	NA	NA	NA	NA	NA	NA	NA	NA	NA	NA	NA	NA	NA	NA	NA	NA	NA	NA	NA	NA	NA	NA	NA	NA	NA	NA	NA	NA	NA	NA	NA	NA	NA	NA	NA	NA	NA	NA	NA	NA	NA	NA	NA	NA
Streptococcus himalayensis	1888195	d__Bacteria|p__Firmicutes|c__Bacilli|o__Lactobacillales|f__Streptococcaceae|g__Streptococcus|s__Streptococcus himalayensis	NA	NA	NA	NA	NA	NA	NA	37	4186	11	NA	NA	NA	29	NA	NA	NA	NA	NA	NA	NA	15	NA	NA	NA	NA	NA	NA	NA	NA	NA	NA	NA	NA	NA	NA	NA	NA	NA	NA	NA	NA	NA	NA	NA	NA	NA
Clostridioides mangenotii	1540	d__Bacteria|p__Firmicutes|c__Clostridia|o__Eubacteriales|f__Peptostreptococcaceae|g__Clostridioides|s__Clostridioides mangenotii	NA	NA	NA	NA	NA	NA	NA	NA	NA	NA	NA	NA	NA	NA	NA	NA	NA	NA	NA	NA	NA	NA	NA	NA	NA	NA	NA	NA	NA	NA	NA	NA	NA	NA	NA	153	NA	NA	NA	NA	NA	NA	NA	NA	NA	NA	NA
Virgibacillus indicus	2024554	d__Bacteria|p__Firmicutes|c__Bacilli|o__Bacillales|f__Bacillaceae|g__Virgibacillus|s__Virgibacillus indicus	NA	NA	NA	NA	NA	NA	NA	NA	NA	NA	NA	NA	NA	NA	NA	NA	NA	NA	NA	NA	NA	NA	NA	NA	NA	NA	NA	NA	NA	NA	NA	NA	NA	NA	NA	NA	NA	NA	NA	NA	NA	NA	NA	NA	NA	NA	NA
Barnesiella viscericola	397865	d__Bacteria|p__Bacteroidetes|c__Bacteroidia|o__Bacteroidales|f__Barnesiellaceae|g__Barnesiella|s__Barnesiella viscericola	NA	NA	NA	40	NA	NA	36	NA	NA	NA	NA	NA	NA	NA	67	69	NA	NA	8365	NA	NA	NA	NA	NA	73	NA	19	NA	NA	NA	NA	NA	NA	NA	NA	NA	NA	NA	NA	NA	NA	NA	34	NA	NA	NA	NA
Clostridium acidisoli	91624	d__Bacteria|p__Firmicutes|c__Clostridia|o__Eubacteriales|f__Clostridiaceae|g__Clostridium|s__Clostridium acidisoli	NA	NA	NA	NA	NA	NA	NA	NA	NA	NA	NA	NA	NA	NA	NA	NA	NA	NA	NA	NA	NA	NA	NA	NA	NA	NA	NA	NA	NA	NA	NA	NA	NA	NA	NA	NA	NA	NA	NA	NA	NA	NA	NA	NA	NA	NA	NA
Acinetobacter equi	1324350	d__Bacteria|p__Proteobacteria|c__Gammaproteobacteria|o__Moraxellales|f__Moraxellaceae|g__Acinetobacter|s__Acinetobacter equi	NA	NA	NA	NA	NA	NA	NA	NA	NA	NA	NA	NA	NA	NA	NA	NA	NA	NA	NA	NA	NA	NA	NA	NA	NA	NA	NA	NA	NA	NA	NA	NA	NA	NA	NA	NA	NA	NA	NA	NA	NA	NA	NA	NA	NA	NA	NA
Flocculibacter collagenilyticus	2744479	d__Bacteria|p__Proteobacteria|c__Gammaproteobacteria|o__Alteromonadales|f__Pseudoalteromonadaceae|g__Flocculibacter|s__Flocculibacter collagenilyticus	NA	NA	NA	NA	NA	NA	NA	NA	NA	NA	NA	NA	NA	NA	NA	NA	NA	NA	NA	NA	NA	NA	NA	NA	NA	NA	NA	NA	NA	NA	NA	NA	NA	NA	NA	NA	NA	NA	NA	NA	NA	NA	NA	NA	NA	NA	NA
Companilactobacillus hulinensis	2486007	d__Bacteria|p__Firmicutes|c__Bacilli|o__Lactobacillales|f__Lactobacillaceae|g__Companilactobacillus|s__Companilactobacillus hulinensis	NA	NA	NA	NA	NA	NA	NA	NA	NA	NA	NA	NA	NA	NA	NA	NA	NA	NA	NA	NA	NA	NA	NA	NA	NA	NA	NA	NA	NA	NA	NA	NA	NA	NA	NA	NA	NA	NA	NA	NA	NA	NA	NA	NA	NA	NA	NA
Leptolyngbya valderiana	322865	d__Bacteria|p__Cyanobacteria|o__Pseudanabaenales|f__Leptolyngbyaceae|g__Leptolyngbya|s__Leptolyngbya valderiana	NA	NA	NA	NA	NA	NA	NA	NA	NA	NA	NA	NA	NA	NA	NA	NA	NA	NA	NA	NA	NA	NA	NA	NA	NA	NA	NA	NA	NA	NA	NA	NA	NA	NA	NA	NA	NA	NA	NA	NA	NA	NA	NA	NA	NA	NA	NA
Terrisporobacter glycolicus	36841	d__Bacteria|p__Firmicutes|c__Clostridia|o__Eubacteriales|f__Peptostreptococcaceae|g__Terrisporobacter|s__Terrisporobacter glycolicus	NA	NA	NA	NA	NA	NA	NA	NA	NA	NA	NA	NA	NA	NA	NA	NA	NA	NA	NA	NA	NA	NA	NA	NA	NA	109	NA	NA	NA	NA	NA	NA	NA	NA	NA	NA	NA	NA	NA	NA	NA	NA	NA	NA	NA	NA	NA
Anaerococcus marasmi	2057797	d__Bacteria|p__Firmicutes|c__Tissierellia|o__Tissierellales|f__Peptoniphilaceae|g__Anaerococcus|s__Anaerococcus marasmi	25	NA	NA	NA	NA	NA	NA	NA	747	NA	NA	NA	NA	NA	NA	NA	NA	NA	NA	NA	NA	NA	NA	NA	NA	NA	NA	NA	NA	NA	NA	NA	NA	NA	NA	NA	NA	NA	NA	NA	NA	153	NA	NA	15	NA	NA
Dorea longicatena	88431	d__Bacteria|p__Firmicutes|c__Clostridia|o__Eubacteriales|f__Lachnospiraceae|g__Dorea|s__Dorea longicatena	NA	NA	NA	NA	NA	NA	NA	NA	NA	NA	NA	NA	NA	NA	NA	NA	NA	NA	NA	NA	NA	NA	NA	NA	NA	53	NA	NA	NA	NA	NA	NA	NA	NA	NA	NA	NA	NA	NA	NA	NA	NA	NA	NA	NA	NA	NA
Enterococcus dispar	44009	d__Bacteria|p__Firmicutes|c__Bacilli|o__Lactobacillales|f__Enterococcaceae|g__Enterococcus|s__Enterococcus dispar	NA	NA	NA	NA	41	NA	NA	33	NA	NA	NA	NA	NA	97	NA	NA	NA	NA	NA	NA	NA	69	34	13	NA	NA	NA	NA	NA	NA	NA	NA	NA	NA	NA	15	NA	NA	NA	NA	NA	NA	NA	NA	NA	NA	NA
Parabacteroides timonensis	1871013	d__Bacteria|p__Bacteroidetes|c__Bacteroidia|o__Bacteroidales|f__Tannerellaceae|g__Parabacteroides|s__Parabacteroides timonensis	NA	NA	NA	188	NA	NA	20	NA	NA	NA	NA	NA	NA	NA	22	1475	NA	NA	6400	NA	6935	NA	NA	NA	13	NA	40	NA	NA	15	NA	18	NA	NA	NA	NA	NA	613	NA	16	3124	NA	1327	NA	NA	NA	NA
Azoarcus taiwanensis	666964	d__Bacteria|p__Proteobacteria|c__Betaproteobacteria|o__Rhodocyclales|f__Zoogloeaceae|g__Azoarcus|s__Azoarcus taiwanensis	NA	NA	NA	NA	NA	NA	NA	NA	NA	NA	NA	NA	NA	NA	NA	NA	NA	NA	NA	NA	NA	16	NA	NA	NA	NA	NA	NA	NA	NA	NA	NA	NA	NA	NA	NA	NA	NA	NA	NA	NA	NA	NA	NA	NA	NA	NA
Calothrix elsteri	1247191	d__Bacteria|p__Cyanobacteria|o__Nostocales|f__Calotrichaceae|g__Calothrix|s__Calothrix elsteri	NA	NA	NA	NA	NA	NA	NA	NA	NA	NA	NA	NA	NA	NA	NA	NA	NA	NA	NA	NA	NA	NA	NA	NA	NA	NA	NA	NA	NA	NA	NA	NA	NA	NA	NA	NA	NA	NA	NA	NA	NA	NA	NA	NA	NA	NA	NA
Prevotella stercorea	363265	d__Bacteria|p__Bacteroidetes|c__Bacteroidia|o__Bacteroidales|f__Prevotellaceae|g__Prevotella|s__Prevotella stercorea	NA	NA	NA	NA	NA	NA	NA	NA	NA	NA	NA	NA	NA	NA	NA	307	NA	NA	NA	NA	236	NA	NA	NA	NA	NA	NA	79	NA	NA	NA	155	NA	NA	NA	NA	NA	15	NA	NA	NA	NA	22	NA	NA	NA	NA
Veillonella montpellierensis	187328	d__Bacteria|p__Firmicutes|c__Negativicutes|o__Veillonellales|f__Veillonellaceae|g__Veillonella|s__Veillonella montpellierensis	NA	23	NA	14	NA	32	NA	NA	2004	1423	230	NA	NA	NA	NA	NA	30	NA	NA	50	NA	NA	189	NA	NA	12	NA	NA	NA	NA	1269	NA	NA	NA	NA	403	NA	NA	12	NA	NA	NA	NA	NA	NA	NA	NA
Salimicrobium flavidum	570947	d__Bacteria|p__Firmicutes|c__Bacilli|o__Bacillales|f__Bacillaceae|g__Salimicrobium|s__Salimicrobium flavidum	NA	NA	NA	NA	NA	NA	NA	NA	NA	NA	NA	NA	NA	NA	NA	NA	NA	NA	NA	NA	NA	NA	NA	NA	NA	NA	NA	NA	NA	NA	NA	NA	NA	NA	NA	NA	NA	NA	NA	NA	NA	NA	NA	NA	NA	NA	NA
Erwinia aphidicola	68334	d__Bacteria|p__Proteobacteria|c__Gammaproteobacteria|o__Enterobacterales|f__Erwiniaceae|g__Erwinia|s__Erwinia aphidicola	NA	NA	NA	NA	NA	NA	NA	NA	NA	NA	NA	NA	NA	NA	NA	NA	NA	NA	NA	26	NA	NA	NA	NA	NA	NA	NA	NA	NA	NA	NA	NA	NA	NA	NA	NA	NA	NA	NA	NA	NA	NA	NA	NA	NA	NA	NA
Serratia proteamaculans	28151	d__Bacteria|p__Proteobacteria|c__Gammaproteobacteria|o__Enterobacterales|f__Yersiniaceae|g__Serratia|s__Serratia proteamaculans	NA	NA	NA	NA	NA	NA	NA	NA	NA	NA	NA	NA	NA	NA	NA	NA	NA	NA	NA	NA	NA	NA	NA	NA	NA	53	NA	NA	NA	NA	NA	NA	NA	NA	NA	NA	NA	NA	NA	NA	NA	NA	NA	NA	NA	NA	NA
Bifidobacterium tsurumiense	356829	d__Bacteria|p__Actinobacteria|c__Actinomycetia|o__Bifidobacteriales|f__Bifidobacteriaceae|g__Bifidobacterium|s__Bifidobacterium tsurumiense	NA	NA	NA	NA	NA	20	NA	NA	NA	NA	NA	NA	NA	NA	16	NA	NA	NA	NA	NA	NA	NA	NA	NA	NA	NA	11	NA	NA	NA	15	NA	NA	NA	NA	NA	NA	NA	NA	NA	NA	NA	NA	NA	NA	NA	NA
Bifidobacterium simiiventris	2834434	d__Bacteria|p__Actinobacteria|c__Actinomycetia|o__Bifidobacteriales|f__Bifidobacteriaceae|g__Bifidobacterium|s__Bifidobacterium simiiventris	441	NA	NA	257	NA	1072	19	NA	NA	NA	NA	NA	NA	NA	23	NA	20	NA	NA	NA	NA	NA	NA	NA	120	NA	31	NA	NA	NA	286	NA	NA	NA	NA	NA	NA	NA	NA	NA	NA	1274	NA	NA	NA	NA	NA
Bacteroides eggerthii	28111	d__Bacteria|p__Bacteroidetes|c__Bacteroidia|o__Bacteroidales|f__Bacteroidaceae|g__Bacteroides|s__Bacteroides eggerthii	NA	NA	NA	487	NA	NA	194	NA	NA	NA	NA	NA	NA	NA	15	91	NA	NA	271	NA	1848	NA	NA	NA	NA	NA	NA	260	NA	NA	NA	NA	NA	NA	NA	NA	NA	98	NA	NA	NA	NA	65	NA	NA	NA	NA
Sanguibacteroides justesenii	1547597	d__Bacteria|p__Bacteroidetes|c__Bacteroidia|o__Bacteroidales|f__Porphyromonadaceae|g__Sanguibacteroides|s__Sanguibacteroides justesenii	NA	NA	NA	198	NA	NA	216	NA	NA	NA	NA	NA	NA	NA	NA	2057	NA	NA	193	NA	137	NA	NA	NA	NA	NA	NA	NA	NA	NA	NA	NA	NA	NA	NA	NA	NA	NA	NA	NA	NA	NA	NA	NA	NA	NA	NA
Rodentibacter heylii	1906744	d__Bacteria|p__Proteobacteria|c__Gammaproteobacteria|o__Pasteurellales|f__Pasteurellaceae|g__Rodentibacter|s__Rodentibacter heylii	33	NA	474	NA	16	NA	NA	NA	81	163	NA	NA	140	138	NA	NA	NA	150	NA	381	NA	499	NA	NA	NA	NA	NA	NA	NA	NA	NA	NA	NA	NA	NA	933	NA	NA	NA	NA	NA	NA	NA	NA	NA	NA	NA
Coprobacter secundus	1501392	d__Bacteria|p__Bacteroidetes|c__Bacteroidia|o__Bacteroidales|f__Barnesiellaceae|g__Coprobacter|s__Coprobacter secundus	NA	NA	NA	19	NA	NA	68	NA	NA	NA	NA	NA	NA	NA	NA	306	NA	NA	1499	NA	859	NA	NA	NA	80	NA	NA	NA	NA	16	NA	NA	NA	NA	NA	NA	NA	33	NA	NA	NA	NA	476	NA	NA	NA	NA
Actinobacillus porcinus	51048	d__Bacteria|p__Proteobacteria|c__Gammaproteobacteria|o__Pasteurellales|f__Pasteurellaceae|g__Actinobacillus|s__Actinobacillus porcinus	NA	NA	102	NA	NA	NA	NA	NA	NA	21	NA	NA	18	11	NA	NA	NA	NA	NA	30	NA	106	NA	229	NA	NA	NA	NA	NA	NA	NA	NA	NA	NA	NA	232	NA	NA	NA	NA	NA	NA	NA	NA	NA	NA	NA
Eggerthella guodeyinii	2690837	d__Bacteria|p__Actinobacteria|c__Coriobacteriia|o__Eggerthellales|f__Eggerthellaceae|g__Eggerthella|s__Eggerthella guodeyinii	NA	NA	NA	NA	NA	NA	152	NA	NA	342	NA	NA	NA	NA	71	30	NA	NA	30	NA	NA	NA	NA	NA	NA	23	NA	NA	NA	NA	NA	NA	NA	NA	NA	NA	NA	NA	NA	NA	NA	NA	NA	NA	NA	NA	NA
Bifidobacterium simiarum	2045441	d__Bacteria|p__Actinobacteria|c__Actinomycetia|o__Bifidobacteriales|f__Bifidobacteriaceae|g__Bifidobacterium|s__Bifidobacterium simiarum	NA	NA	NA	NA	NA	NA	NA	NA	NA	NA	NA	NA	NA	NA	NA	NA	15	NA	NA	NA	NA	NA	NA	NA	NA	NA	NA	NA	NA	NA	20	NA	NA	NA	NA	NA	NA	NA	NA	NA	NA	17	NA	NA	NA	NA	NA
Bacteroides caecicola	1462569	d__Bacteria|p__Bacteroidetes|c__Bacteroidia|o__Bacteroidales|f__Bacteroidaceae|g__Bacteroides|s__Bacteroides caecicola	NA	NA	NA	75	NA	NA	13	NA	NA	NA	NA	NA	NA	NA	NA	126	NA	NA	3541	NA	27	NA	NA	NA	NA	NA	14	NA	NA	NA	NA	NA	13	NA	NA	NA	NA	53	NA	NA	NA	NA	200	NA	NA	NA	NA
Bibersteinia trehalosi	47735	d__Bacteria|p__Proteobacteria|c__Gammaproteobacteria|o__Pasteurellales|f__Pasteurellaceae|g__Bibersteinia|s__Bibersteinia trehalosi	NA	NA	NA	NA	NA	NA	NA	NA	NA	NA	NA	NA	13	NA	NA	NA	NA	NA	NA	NA	NA	NA	NA	NA	NA	NA	NA	NA	NA	NA	NA	NA	NA	NA	NA	76	NA	NA	NA	NA	NA	NA	NA	NA	NA	NA	NA
Romboutsia hominis	1507512	d__Bacteria|p__Firmicutes|c__Clostridia|o__Eubacteriales|f__Peptostreptococcaceae|g__Romboutsia|s__Romboutsia hominis	NA	NA	NA	NA	NA	NA	NA	NA	NA	NA	75	NA	NA	NA	NA	NA	NA	NA	NA	NA	NA	NA	NA	1589	NA	NA	NA	NA	NA	NA	NA	NA	NA	231	NA	3294	NA	NA	26	NA	NA	NA	NA	NA	NA	NA	NA
Kingella denitrificans	502	d__Bacteria|p__Proteobacteria|c__Betaproteobacteria|o__Neisseriales|f__Neisseriaceae|g__Kingella|s__Kingella denitrificans	NA	NA	325	NA	NA	NA	NA	NA	23	166	NA	NA	118	15	NA	NA	NA	NA	NA	50	NA	NA	NA	NA	NA	NA	NA	NA	20	NA	NA	NA	NA	NA	NA	105	NA	NA	NA	NA	NA	NA	NA	NA	NA	16	NA
Rodentibacter myodis	1907939	d__Bacteria|p__Proteobacteria|c__Gammaproteobacteria|o__Pasteurellales|f__Pasteurellaceae|g__Rodentibacter|s__Rodentibacter myodis	NA	NA	55	NA	NA	NA	NA	NA	14	28	NA	NA	63	39	NA	NA	NA	NA	NA	21	NA	154	NA	NA	NA	NA	NA	NA	NA	NA	NA	NA	NA	NA	NA	246	NA	NA	NA	NA	NA	NA	NA	NA	NA	10	NA
Rodentibacter haemolyticus	2778911	d__Bacteria|p__Proteobacteria|c__Gammaproteobacteria|o__Pasteurellales|f__Pasteurellaceae|g__Rodentibacter|s__Rodentibacter haemolyticus	NA	NA	263	NA	NA	NA	NA	NA	23	49	NA	NA	74	44	NA	NA	NA	NA	NA	261	NA	131	NA	NA	NA	NA	NA	NA	NA	NA	NA	NA	NA	NA	NA	426	NA	NA	NA	NA	NA	NA	NA	NA	NA	15	NA
Ligilactobacillus ruminis	1623	d__Bacteria|p__Firmicutes|c__Bacilli|o__Lactobacillales|f__Lactobacillaceae|g__Ligilactobacillus|s__Ligilactobacillus ruminis	NA	NA	NA	NA	12	NA	NA	NA	NA	NA	NA	NA	NA	NA	NA	NA	NA	NA	NA	NA	NA	NA	NA	NA	NA	NA	NA	NA	NA	NA	NA	NA	NA	NA	NA	NA	NA	NA	NA	NA	NA	NA	NA	NA	NA	NA	NA
Prevotella salivae	228604	d__Bacteria|p__Bacteroidetes|c__Bacteroidia|o__Bacteroidales|f__Prevotellaceae|g__Prevotella|s__Prevotella salivae	NA	NA	NA	NA	NA	NA	NA	NA	NA	NA	NA	NA	NA	NA	NA	NA	NA	NA	NA	NA	NA	NA	NA	NA	NA	NA	NA	NA	NA	NA	NA	NA	NA	NA	NA	NA	NA	NA	NA	NA	NA	NA	NA	NA	NA	NA	NA
Porphyromonas asaccharolytica	28123	d__Bacteria|p__Bacteroidetes|c__Bacteroidia|o__Bacteroidales|f__Porphyromonadaceae|g__Porphyromonas|s__Porphyromonas asaccharolytica	NA	NA	NA	NA	NA	NA	NA	NA	NA	NA	NA	NA	NA	NA	NA	NA	NA	NA	NA	NA	NA	NA	NA	NA	NA	NA	NA	NA	NA	NA	NA	NA	NA	NA	NA	NA	NA	NA	NA	NA	NA	NA	NA	NA	NA	NA	NA
Agathobaculum desmolans	39484	d__Bacteria|p__Firmicutes|c__Clostridia|o__Eubacteriales|f__Oscillospiraceae|g__Agathobaculum|s__Agathobaculum desmolans	NA	NA	NA	22	NA	NA	NA	NA	NA	NA	NA	NA	NA	NA	NA	1233	NA	NA	NA	NA	NA	NA	NA	NA	NA	186	NA	NA	NA	NA	NA	NA	NA	NA	NA	NA	NA	55	NA	NA	NA	NA	NA	NA	NA	NA	NA
Ndongobacter massiliensis	1871025	d__Bacteria|p__Firmicutes|g__Ndongobacter|s__Ndongobacter massiliensis	NA	NA	NA	NA	NA	NA	NA	NA	NA	NA	NA	NA	NA	NA	NA	NA	NA	NA	NA	NA	NA	NA	NA	NA	NA	NA	NA	NA	NA	NA	NA	NA	NA	NA	NA	NA	NA	NA	NA	NA	NA	NA	NA	NA	NA	NA	NA
Clostridium nigeriense	1805470	d__Bacteria|p__Firmicutes|c__Clostridia|o__Eubacteriales|f__Clostridiaceae|g__Clostridium|s__Clostridium nigeriense	NA	28	NA	NA	NA	NA	NA	38	NA	NA	NA	NA	NA	NA	NA	NA	NA	NA	NA	NA	NA	NA	NA	NA	NA	NA	NA	NA	NA	NA	NA	NA	NA	NA	NA	NA	NA	NA	406	NA	NA	41	NA	NA	NA	NA	NA
Bifidobacterium thermacidophilum	246618	d__Bacteria|p__Actinobacteria|c__Actinomycetia|o__Bifidobacteriales|f__Bifidobacteriaceae|g__Bifidobacterium|s__Bifidobacterium thermacidophilum	NA	NA	NA	NA	NA	343	NA	NA	NA	NA	NA	NA	NA	NA	NA	NA	NA	NA	NA	NA	NA	NA	NA	NA	17	NA	322	NA	NA	NA	NA	NA	NA	NA	NA	NA	NA	NA	NA	NA	NA	16	31	NA	63	NA	NA
Romboutsia maritimum	2020948	d__Bacteria|p__Firmicutes|c__Clostridia|o__Eubacteriales|f__Peptostreptococcaceae|g__Romboutsia|s__Romboutsia maritimum	NA	NA	NA	NA	NA	NA	NA	NA	NA	NA	NA	16	NA	57	NA	NA	NA	NA	NA	NA	NA	NA	NA	NA	NA	NA	NA	NA	NA	NA	NA	NA	NA	28	NA	2053	NA	NA	44	NA	NA	NA	NA	NA	NA	NA	NA
Macellibacteroides fermentans	879969	d__Bacteria|p__Bacteroidetes|c__Bacteroidia|o__Bacteroidales|f__Porphyromonadaceae|g__Macellibacteroides|s__Macellibacteroides fermentans	NA	NA	NA	NA	NA	NA	NA	NA	NA	NA	NA	NA	NA	NA	NA	NA	NA	NA	NA	NA	NA	NA	NA	NA	NA	NA	NA	NA	NA	NA	NA	NA	NA	NA	NA	NA	NA	NA	NA	NA	NA	NA	NA	NA	NA	NA	NA
Alistipes indistinctus	626932	d__Bacteria|p__Bacteroidetes|c__Bacteroidia|o__Bacteroidales|f__Rikenellaceae|g__Alistipes|s__Alistipes indistinctus	NA	NA	NA	NA	NA	NA	NA	NA	NA	NA	NA	NA	NA	NA	NA	1106	NA	NA	NA	NA	NA	NA	NA	NA	NA	NA	NA	83	NA	NA	NA	NA	75	NA	NA	NA	NA	229	NA	NA	NA	NA	NA	NA	NA	NA	NA
Pontibacillus litoralis	516703	d__Bacteria|p__Firmicutes|c__Bacilli|o__Bacillales|f__Bacillaceae|g__Pontibacillus|s__Pontibacillus litoralis	NA	NA	NA	NA	NA	NA	NA	NA	NA	NA	NA	NA	NA	NA	NA	NA	NA	NA	NA	NA	NA	NA	NA	NA	NA	NA	NA	NA	NA	NA	NA	NA	NA	NA	NA	NA	NA	1803	NA	NA	NA	NA	NA	NA	NA	NA	NA
Parvimonas parva	2769485	d__Bacteria|p__Firmicutes|c__Tissierellia|o__Tissierellales|f__Peptoniphilaceae|g__Parvimonas|s__Parvimonas parva	NA	NA	NA	NA	NA	NA	NA	47	NA	NA	NA	NA	NA	NA	NA	NA	NA	NA	NA	109	NA	NA	NA	NA	NA	NA	NA	NA	NA	NA	NA	NA	NA	NA	NA	NA	NA	NA	NA	NA	NA	96	NA	NA	NA	NA	NA
Alloprevotella tannerae	76122	d__Bacteria|p__Bacteroidetes|c__Bacteroidia|o__Bacteroidales|f__Prevotellaceae|g__Alloprevotella|s__Alloprevotella tannerae	NA	NA	NA	NA	NA	NA	NA	NA	NA	NA	NA	NA	NA	NA	NA	613	NA	NA	NA	NA	NA	NA	NA	NA	NA	NA	NA	NA	NA	NA	NA	NA	42	NA	NA	NA	NA	NA	NA	NA	36	NA	NA	NA	NA	NA	NA
Leuconostoc holzapfelii	434464	d__Bacteria|p__Firmicutes|c__Bacilli|o__Lactobacillales|f__Lactobacillaceae|g__Leuconostoc|s__Leuconostoc holzapfelii	NA	NA	NA	NA	NA	60	NA	NA	NA	NA	NA	NA	NA	NA	NA	NA	NA	NA	NA	NA	NA	NA	43	NA	NA	NA	NA	NA	NA	NA	NA	NA	NA	NA	NA	NA	NA	NA	NA	NA	NA	NA	NA	NA	139	4401	NA
Mogibacterium diversum	114527	d__Bacteria|p__Firmicutes|c__Clostridia|o__Eubacteriales|f__Eubacteriales Family XIII. Incertae Sedis|g__Mogibacterium|s__Mogibacterium diversum	NA	NA	NA	NA	NA	NA	NA	NA	NA	NA	NA	NA	NA	NA	NA	NA	NA	NA	NA	NA	NA	NA	NA	NA	NA	NA	NA	NA	NA	NA	NA	NA	NA	NA	NA	NA	NA	NA	NA	NA	NA	NA	NA	NA	NA	NA	NA
Streptococcus phage PH15	537874	d__Viruses|k__Heunggongvirae|p__Uroviricota|c__Caudoviricetes|o__Caudovirales|f__Siphoviridae|s__Streptococcus phage PH15	NA	NA	NA	NA	NA	NA	NA	222	NA	20	NA	NA	NA	NA	NA	NA	NA	NA	NA	NA	NA	NA	NA	NA	NA	NA	NA	NA	NA	NA	NA	NA	NA	NA	NA	NA	NA	NA	NA	NA	NA	NA	NA	NA	NA	NA	NA
Vibrio kanaloae	170673	d__Bacteria|p__Proteobacteria|c__Gammaproteobacteria|o__Vibrionales|f__Vibrionaceae|g__Vibrio|s__Vibrio kanaloae	NA	NA	NA	NA	NA	NA	NA	NA	NA	NA	NA	NA	NA	NA	NA	NA	NA	NA	NA	NA	NA	NA	NA	NA	110	NA	NA	NA	NA	NA	NA	NA	NA	NA	NA	NA	NA	NA	NA	NA	NA	NA	NA	NA	NA	NA	NA
Enterobacter huaxiensis	2494702	d__Bacteria|p__Proteobacteria|c__Gammaproteobacteria|o__Enterobacterales|f__Enterobacteriaceae|g__Enterobacter|s__Enterobacter huaxiensis	NA	NA	NA	NA	225	NA	NA	NA	NA	NA	50	NA	NA	NA	NA	NA	NA	NA	124	NA	712	NA	NA	3643	NA	2165	NA	NA	NA	NA	NA	NA	NA	NA	659	NA	NA	NA	NA	NA	NA	NA	NA	738	NA	NA	NA
Alistipes onderdonkii	328813	d__Bacteria|p__Bacteroidetes|c__Bacteroidia|o__Bacteroidales|f__Rikenellaceae|g__Alistipes|s__Alistipes onderdonkii	NA	NA	NA	NA	NA	NA	NA	NA	NA	NA	NA	NA	NA	NA	NA	2916	NA	NA	NA	NA	NA	NA	NA	NA	NA	NA	NA	NA	NA	NA	NA	NA	114	NA	NA	NA	NA	45	NA	NA	NA	NA	NA	NA	NA	NA	NA
Streptococcus downei	1317	d__Bacteria|p__Firmicutes|c__Bacilli|o__Lactobacillales|f__Streptococcaceae|g__Streptococcus|s__Streptococcus downei	NA	NA	NA	NA	NA	NA	NA	28	NA	NA	68	NA	271	NA	NA	NA	30	NA	NA	42	NA	NA	18	NA	NA	NA	NA	NA	NA	NA	NA	NA	NA	NA	NA	NA	NA	NA	NA	NA	NA	NA	NA	NA	NA	173	NA
Collinsella intestinalis	147207	d__Bacteria|p__Actinobacteria|c__Coriobacteriia|o__Coriobacteriales|f__Coriobacteriaceae|g__Collinsella|s__Collinsella intestinalis	NA	NA	NA	NA	NA	NA	NA	NA	NA	NA	NA	NA	NA	NA	NA	NA	NA	NA	NA	NA	NA	NA	NA	NA	NA	NA	NA	NA	NA	NA	NA	NA	NA	NA	NA	NA	NA	NA	NA	NA	NA	NA	NA	NA	195	NA	NA
Escherichia phage vB_EcoS Sa179lw	2126819	d__Viruses|k__Heunggongvirae|p__Uroviricota|c__Caudoviricetes|o__Caudovirales|f__Siphoviridae|s__Escherichia phage vB_EcoS Sa179lw	NA	NA	NA	NA	NA	NA	NA	NA	NA	NA	NA	NA	NA	NA	NA	NA	NA	NA	NA	NA	NA	NA	NA	NA	NA	NA	NA	NA	NA	NA	NA	NA	NA	NA	NA	NA	NA	NA	NA	NA	NA	NA	NA	NA	NA	NA	NA
Salmonella phage vB_SosS_Oslo	1168549	d__Viruses|k__Heunggongvirae|p__Uroviricota|c__Caudoviricetes|o__Caudovirales|f__Siphoviridae|s__Salmonella phage vB_SosS_Oslo	NA	NA	NA	NA	NA	NA	NA	NA	NA	NA	NA	NA	NA	NA	NA	NA	NA	NA	NA	NA	NA	NA	NA	46	NA	NA	NA	NA	NA	NA	NA	NA	NA	NA	NA	NA	NA	NA	NA	NA	NA	NA	NA	NA	NA	NA	NA
Streptococcus pseudoporcinus	361101	d__Bacteria|p__Firmicutes|c__Bacilli|o__Lactobacillales|f__Streptococcaceae|g__Streptococcus|s__Streptococcus pseudoporcinus	NA	NA	NA	NA	NA	NA	NA	NA	1000	NA	NA	NA	NA	NA	NA	NA	NA	NA	NA	NA	NA	NA	NA	NA	NA	NA	NA	NA	NA	NA	NA	NA	NA	NA	NA	14	NA	NA	NA	NA	NA	NA	NA	NA	NA	NA	NA
Parabacteroides provencensis	1944636	d__Bacteria|p__Bacteroidetes|c__Bacteroidia|o__Bacteroidales|f__Tannerellaceae|g__Parabacteroides|s__Parabacteroides provencensis	NA	NA	NA	NA	NA	NA	NA	NA	NA	NA	NA	NA	NA	NA	149	NA	NA	NA	70	NA	NA	NA	NA	NA	NA	NA	NA	40	NA	NA	NA	NA	NA	NA	NA	NA	NA	19	NA	NA	206	NA	27	NA	NA	NA	NA
Dickeya aquatica	1401087	d__Bacteria|p__Proteobacteria|c__Gammaproteobacteria|o__Enterobacterales|f__Pectobacteriaceae|g__Dickeya|s__Dickeya aquatica	NA	NA	NA	NA	NA	NA	NA	NA	NA	NA	NA	NA	NA	NA	NA	NA	NA	NA	NA	NA	NA	NA	NA	NA	NA	1130	NA	NA	NA	NA	NA	NA	NA	NA	NA	NA	22	NA	NA	NA	NA	NA	NA	NA	NA	NA	NA
Staphylococcus equorum	246432	d__Bacteria|p__Firmicutes|c__Bacilli|o__Bacillales|f__Staphylococcaceae|g__Staphylococcus|s__Staphylococcus equorum	NA	NA	NA	NA	NA	NA	NA	NA	NA	NA	NA	NA	NA	NA	NA	NA	NA	NA	NA	NA	NA	NA	NA	NA	NA	NA	NA	NA	NA	NA	52	NA	NA	NA	NA	48	NA	NA	NA	NA	NA	NA	NA	NA	NA	NA	NA
Senegalimassilia anaerobia	1473216	d__Bacteria|p__Actinobacteria|c__Coriobacteriia|o__Coriobacteriales|f__Coriobacteriaceae|g__Senegalimassilia|s__Senegalimassilia anaerobia	NA	NA	NA	NA	NA	NA	NA	NA	NA	NA	NA	NA	NA	NA	NA	NA	1016	NA	NA	NA	NA	NA	NA	NA	NA	NA	NA	NA	NA	NA	NA	NA	NA	NA	NA	NA	NA	NA	NA	NA	NA	37	NA	NA	NA	NA	NA
Lentzea terrae	2200761	d__Bacteria|p__Actinobacteria|c__Actinomycetia|o__Pseudonocardiales|f__Pseudonocardiaceae|g__Lentzea|s__Lentzea terrae	NA	NA	NA	NA	NA	NA	NA	NA	29	NA	NA	NA	NA	NA	NA	NA	NA	NA	NA	NA	NA	NA	NA	NA	NA	NA	NA	NA	NA	NA	NA	NA	NA	NA	NA	NA	NA	NA	NA	NA	NA	NA	NA	NA	NA	NA	NA
Pseudovibrio stylochi	1807766	d__Bacteria|p__Proteobacteria|c__Alphaproteobacteria|o__Hyphomicrobiales|f__Stappiaceae|g__Pseudovibrio|s__Pseudovibrio stylochi	NA	NA	NA	NA	NA	NA	NA	NA	NA	NA	1577	NA	NA	NA	NA	NA	NA	NA	NA	NA	NA	NA	NA	NA	NA	NA	NA	NA	NA	NA	NA	NA	NA	NA	NA	NA	248	NA	NA	NA	NA	NA	NA	NA	NA	NA	NA
Enterocloster citroniae	358743	d__Bacteria|p__Firmicutes|c__Clostridia|o__Eubacteriales|f__Lachnospiraceae|g__Enterocloster|s__Enterocloster citroniae	NA	NA	NA	NA	NA	NA	NA	NA	NA	NA	14	NA	NA	NA	NA	NA	NA	NA	NA	NA	NA	NA	NA	NA	NA	NA	NA	NA	NA	NA	NA	NA	NA	NA	NA	NA	NA	NA	NA	NA	NA	NA	NA	NA	NA	NA	NA
Lactococcus lactis	1358	d__Bacteria|p__Firmicutes|c__Bacilli|o__Lactobacillales|f__Streptococcaceae|g__Lactococcus|s__Lactococcus lactis	NA	NA	NA	NA	NA	NA	NA	NA	NA	NA	NA	NA	NA	NA	NA	NA	21	NA	NA	NA	NA	NA	NA	NA	NA	NA	NA	NA	NA	NA	NA	NA	NA	NA	NA	NA	NA	NA	NA	NA	NA	NA	NA	NA	NA	2232	NA
Duncaniella dubosii	2518971	d__Bacteria|p__Bacteroidetes|c__Bacteroidia|o__Bacteroidales|f__Muribaculaceae|g__Duncaniella|s__Duncaniella dubosii	NA	NA	NA	11	NA	NA	NA	NA	NA	NA	NA	NA	NA	NA	88	392	NA	NA	NA	NA	NA	NA	NA	NA	33	NA	NA	NA	NA	NA	NA	NA	NA	NA	NA	NA	NA	NA	NA	NA	556	NA	NA	NA	NA	NA	NA
Actinobacillus pleuropneumoniae	715	d__Bacteria|p__Proteobacteria|c__Gammaproteobacteria|o__Pasteurellales|f__Pasteurellaceae|g__Actinobacillus|s__Actinobacillus pleuropneumoniae	NA	NA	NA	NA	NA	NA	NA	NA	NA	NA	NA	NA	NA	NA	NA	NA	NA	NA	NA	17	NA	NA	NA	NA	NA	NA	NA	NA	NA	NA	NA	NA	NA	NA	NA	NA	NA	NA	NA	NA	NA	NA	NA	NA	NA	NA	NA
Chryseobacterium phosphatilyticum	475075	d__Bacteria|p__Bacteroidetes|c__Flavobacteriia|o__Flavobacteriales|f__Weeksellaceae|g__Chryseobacterium|s__Chryseobacterium phosphatilyticum	NA	NA	NA	NA	NA	NA	NA	NA	NA	NA	NA	NA	NA	NA	NA	19	NA	NA	NA	NA	NA	NA	NA	NA	NA	NA	NA	NA	NA	NA	NA	NA	NA	NA	NA	NA	NA	NA	NA	NA	NA	NA	11	NA	NA	NA	NA
Anaerovibrio slackiae	2652309	d__Bacteria|p__Firmicutes|c__Negativicutes|o__Selenomonadales|f__Selenomonadaceae|g__Anaerovibrio|s__Anaerovibrio slackiae	NA	NA	NA	NA	NA	NA	NA	NA	NA	NA	NA	NA	NA	NA	NA	NA	NA	NA	NA	NA	NA	NA	NA	NA	NA	NA	NA	NA	NA	NA	NA	NA	NA	NA	NA	NA	NA	NA	NA	NA	NA	NA	NA	NA	NA	NA	NA
Escherichia phage TL-2011b	1124654	d__Viruses|k__Heunggongvirae|p__Uroviricota|c__Caudoviricetes|o__Caudovirales|f__Podoviridae|s__Escherichia phage TL-2011b	NA	NA	NA	NA	NA	NA	NA	NA	NA	NA	NA	15521	NA	NA	NA	299	42	246	NA	NA	NA	NA	NA	NA	NA	NA	NA	NA	NA	NA	NA	NA	NA	NA	NA	NA	NA	NA	NA	NA	124	NA	NA	1814	NA	NA	NA
Solibaculum mannosilyticum	2780922	d__Bacteria|p__Firmicutes|c__Clostridia|o__Eubacteriales|f__Oscillospiraceae|g__Solibaculum|s__Solibaculum mannosilyticum	NA	NA	NA	49	NA	NA	NA	NA	NA	NA	15	NA	NA	NA	NA	951	NA	NA	NA	NA	NA	NA	NA	NA	NA	60	NA	27	NA	NA	NA	NA	NA	NA	NA	NA	NA	NA	NA	NA	NA	NA	NA	NA	NA	NA	NA
Hornefia porci	2652292	d__Bacteria|p__Firmicutes|c__Clostridia|o__Eubacteriales|f__Eubacteriales Family XIII. Incertae Sedis|g__Hornefia|s__Hornefia porci	NA	NA	NA	NA	NA	NA	NA	NA	236	NA	NA	NA	NA	NA	NA	NA	NA	NA	NA	NA	NA	NA	NA	NA	NA	NA	NA	NA	NA	NA	NA	NA	NA	NA	NA	NA	NA	NA	NA	NA	NA	NA	NA	NA	NA	NA	NA
Cronobacter sakazakii	28141	d__Bacteria|p__Proteobacteria|c__Gammaproteobacteria|o__Enterobacterales|f__Enterobacteriaceae|g__Cronobacter|s__Cronobacter sakazakii	NA	28	NA	NA	NA	NA	NA	NA	NA	NA	NA	NA	NA	NA	NA	NA	NA	NA	122	NA	NA	NA	NA	NA	NA	46	NA	NA	NA	NA	NA	NA	NA	NA	NA	NA	NA	NA	NA	NA	NA	NA	NA	NA	NA	NA	NA
Pantoea vagans	470934	d__Bacteria|p__Proteobacteria|c__Gammaproteobacteria|o__Enterobacterales|f__Erwiniaceae|g__Pantoea|s__Pantoea vagans	NA	NA	NA	NA	46	NA	NA	NA	NA	NA	NA	NA	143121	NA	NA	NA	NA	NA	NA	NA	NA	NA	NA	NA	NA	NA	NA	NA	NA	NA	NA	NA	NA	NA	NA	NA	NA	NA	12	NA	NA	NA	NA	NA	NA	NA	NA
Tatumella ptyseos	82987	d__Bacteria|p__Proteobacteria|c__Gammaproteobacteria|o__Enterobacterales|f__Erwiniaceae|g__Tatumella|s__Tatumella ptyseos	NA	108	NA	NA	NA	NA	NA	NA	NA	NA	NA	NA	NA	NA	NA	NA	NA	NA	205	NA	NA	NA	NA	NA	NA	NA	NA	NA	NA	NA	NA	NA	NA	NA	NA	NA	NA	NA	NA	NA	NA	NA	NA	NA	NA	NA	NA
Hungatella hathewayi	154046	d__Bacteria|p__Firmicutes|c__Clostridia|o__Eubacteriales|f__Clostridiaceae|g__Hungatella|s__Hungatella hathewayi	NA	NA	NA	NA	NA	NA	NA	NA	NA	NA	431	NA	NA	NA	NA	NA	NA	NA	NA	NA	NA	NA	NA	NA	NA	NA	NA	NA	NA	NA	NA	NA	NA	NA	NA	NA	NA	NA	102	NA	NA	NA	60	NA	NA	NA	NA
Serratia ureilytica	300181	d__Bacteria|p__Proteobacteria|c__Gammaproteobacteria|o__Enterobacterales|f__Yersiniaceae|g__Serratia|s__Serratia ureilytica	NA	NA	NA	NA	NA	NA	NA	NA	NA	NA	NA	NA	NA	NA	NA	NA	NA	NA	NA	NA	NA	NA	NA	217	NA	7307	NA	NA	NA	55	NA	NA	NA	NA	NA	NA	76	NA	51	NA	NA	NA	NA	NA	NA	NA	NA
Actinomyces bouchesdurhonensis	1852361	d__Bacteria|p__Actinobacteria|c__Actinomycetia|o__Actinomycetales|f__Actinomycetaceae|g__Actinomyces|s__Actinomyces bouchesdurhonensis	NA	NA	NA	NA	NA	NA	NA	NA	NA	NA	NA	NA	NA	NA	NA	NA	NA	NA	NA	NA	NA	NA	NA	NA	NA	NA	NA	NA	NA	NA	88	NA	NA	NA	NA	104	NA	NA	NA	NA	NA	NA	NA	NA	NA	NA	NA
Kalamiella piersonii	2364647	d__Bacteria|p__Proteobacteria|c__Gammaproteobacteria|o__Enterobacterales|f__Erwiniaceae|g__Kalamiella|s__Kalamiella piersonii	NA	428	NA	NA	175	NA	NA	NA	NA	1406	17	NA	45	NA	NA	NA	NA	NA	532	604	NA	NA	NA	13	NA	14	NA	NA	NA	NA	NA	NA	NA	NA	NA	NA	NA	NA	NA	NA	NA	NA	NA	60	NA	NA	119
Enterococcus canintestini	317010	d__Bacteria|p__Firmicutes|c__Bacilli|o__Lactobacillales|f__Enterococcaceae|g__Enterococcus|s__Enterococcus canintestini	NA	556	NA	NA	NA	NA	NA	52	NA	16	NA	NA	NA	136	NA	NA	NA	NA	NA	NA	NA	134	65	37	NA	NA	NA	NA	NA	NA	NA	NA	NA	NA	NA	23	NA	NA	NA	NA	NA	NA	NA	NA	NA	NA	NA
Atopobium massiliense	2094145	d__Bacteria|p__Actinobacteria|c__Coriobacteriia|o__Coriobacteriales|f__Atopobiaceae|g__Atopobium|s__Atopobium massiliense	NA	NA	NA	NA	NA	NA	NA	NA	NA	NA	NA	NA	NA	NA	NA	NA	NA	NA	NA	NA	NA	NA	NA	NA	NA	NA	NA	NA	NA	NA	NA	NA	NA	NA	NA	NA	NA	NA	NA	NA	NA	NA	NA	NA	NA	NA	NA
Clostridium butyricum	1492	d__Bacteria|p__Firmicutes|c__Clostridia|o__Eubacteriales|f__Clostridiaceae|g__Clostridium|s__Clostridium butyricum	NA	10	NA	NA	NA	NA	NA	NA	NA	NA	NA	NA	NA	NA	NA	NA	NA	NA	NA	NA	NA	NA	NA	NA	NA	NA	NA	NA	NA	NA	NA	NA	NA	NA	NA	NA	NA	NA	NA	NA	NA	602836	NA	NA	NA	NA	NA
Hathewaya proteolytica	29365	d__Bacteria|p__Firmicutes|c__Clostridia|o__Eubacteriales|f__Clostridiaceae|g__Hathewaya|s__Hathewaya proteolytica	NA	NA	NA	NA	NA	NA	NA	NA	NA	NA	NA	NA	NA	NA	NA	NA	NA	NA	NA	NA	NA	NA	NA	NA	NA	NA	NA	NA	NA	NA	NA	NA	NA	NA	NA	NA	NA	NA	NA	NA	NA	NA	NA	NA	NA	NA	NA
Clostridium sulfidigenes	318464	d__Bacteria|p__Firmicutes|c__Clostridia|o__Eubacteriales|f__Clostridiaceae|g__Clostridium|s__Clostridium sulfidigenes	NA	NA	NA	NA	NA	NA	NA	NA	NA	NA	NA	78	NA	2177	NA	NA	NA	NA	NA	NA	NA	NA	NA	NA	NA	NA	NA	NA	NA	NA	NA	NA	NA	1017	NA	NA	NA	NA	11	NA	NA	211	NA	NA	NA	NA	NA
Siccibacter turicensis	357233	d__Bacteria|p__Proteobacteria|c__Gammaproteobacteria|o__Enterobacterales|f__Enterobacteriaceae|g__Siccibacter|s__Siccibacter turicensis	NA	NA	NA	NA	NA	NA	NA	NA	NA	NA	789	12	NA	NA	NA	NA	NA	NA	NA	185	19	NA	NA	NA	NA	43	NA	NA	NA	NA	NA	NA	NA	NA	NA	NA	NA	NA	116	NA	NA	NA	NA	NA	NA	NA	NA
Rahnella aceris	2703885	d__Bacteria|p__Proteobacteria|c__Gammaproteobacteria|o__Enterobacterales|f__Yersiniaceae|g__Rahnella|s__Rahnella aceris	NA	NA	NA	NA	NA	NA	NA	NA	NA	NA	NA	NA	NA	NA	NA	NA	NA	NA	NA	16	NA	NA	NA	NA	NA	NA	NA	NA	NA	NA	NA	NA	NA	NA	NA	NA	NA	NA	NA	NA	NA	NA	NA	NA	NA	NA	NA
Clostridium aciditolerans	339861	d__Bacteria|p__Firmicutes|c__Clostridia|o__Eubacteriales|f__Clostridiaceae|g__Clostridium|s__Clostridium aciditolerans	NA	NA	NA	NA	NA	NA	NA	NA	NA	NA	NA	14	NA	61	NA	NA	NA	NA	NA	NA	NA	NA	NA	NA	NA	NA	NA	NA	NA	NA	NA	NA	NA	42	NA	NA	NA	NA	23	NA	NA	NA	NA	NA	NA	NA	NA
Pectobacterium versatile	2488639	d__Bacteria|p__Proteobacteria|c__Gammaproteobacteria|o__Enterobacterales|f__Pectobacteriaceae|g__Pectobacterium|s__Pectobacterium versatile	NA	NA	NA	NA	NA	NA	NA	NA	NA	NA	NA	NA	NA	NA	NA	NA	NA	NA	112	NA	NA	NA	NA	NA	NA	NA	NA	NA	NA	NA	NA	NA	NA	NA	NA	NA	NA	NA	NA	NA	NA	NA	NA	NA	NA	NA	NA
Acidihalobacter aeolianus	2792603	d__Bacteria|p__Proteobacteria|c__Gammaproteobacteria|o__Chromatiales|f__Ectothiorhodospiraceae|g__Acidihalobacter|s__Acidihalobacter aeolianus	NA	NA	NA	NA	NA	NA	NA	NA	NA	NA	NA	NA	NA	NA	NA	NA	NA	NA	NA	NA	NA	NA	NA	NA	NA	NA	NA	NA	NA	NA	NA	NA	NA	NA	NA	NA	NA	NA	NA	NA	NA	NA	NA	NA	NA	NA	NA
Eubacterium aggregans	81409	d__Bacteria|p__Firmicutes|c__Clostridia|o__Eubacteriales|f__Eubacteriaceae|g__Eubacterium|s__Eubacterium aggregans	NA	NA	NA	NA	NA	NA	NA	NA	NA	NA	NA	NA	NA	NA	NA	NA	NA	NA	NA	NA	NA	NA	NA	NA	NA	NA	NA	NA	NA	NA	NA	NA	NA	NA	NA	NA	NA	NA	NA	NA	NA	NA	NA	NA	NA	NA	NA
Peptoniphilus coxii	755172	d__Bacteria|p__Firmicutes|c__Tissierellia|o__Tissierellales|f__Peptoniphilaceae|g__Peptoniphilus|s__Peptoniphilus coxii	NA	NA	80	NA	NA	NA	NA	NA	NA	NA	NA	NA	NA	NA	NA	NA	NA	NA	NA	NA	NA	NA	NA	NA	NA	NA	NA	NA	NA	NA	NA	NA	NA	NA	NA	NA	NA	NA	NA	NA	NA	NA	NA	NA	NA	NA	NA
Enterococcus asini	57732	d__Bacteria|p__Firmicutes|c__Bacilli|o__Lactobacillales|f__Enterococcaceae|g__Enterococcus|s__Enterococcus asini	NA	2870	NA	NA	13	NA	NA	NA	NA	NA	NA	NA	NA	11	NA	NA	NA	NA	NA	NA	NA	12	NA	NA	NA	NA	NA	NA	NA	NA	NA	NA	NA	NA	NA	NA	NA	NA	NA	NA	NA	NA	NA	NA	44	NA	NA
Clostridium phage phiSM101	396359	d__Viruses|k__Heunggongvirae|p__Uroviricota|c__Caudoviricetes|o__Caudovirales|f__Siphoviridae|s__Clostridium phage phiSM101	NA	NA	NA	NA	NA	NA	NA	NA	NA	NA	NA	NA	NA	55	NA	NA	NA	NA	NA	NA	NA	NA	524	NA	NA	NA	NA	NA	NA	NA	NA	NA	NA	372	NA	NA	NA	NA	127	NA	NA	NA	NA	84	NA	NA	NA
Eggerthella lenta	84112	d__Bacteria|p__Actinobacteria|c__Coriobacteriia|o__Eggerthellales|f__Eggerthellaceae|g__Eggerthella|s__Eggerthella lenta	NA	NA	NA	NA	NA	NA	3213	NA	NA	10606	NA	NA	NA	NA	2298	3312	NA	NA	2093	NA	NA	NA	NA	NA	NA	1173	56	NA	10	314	NA	NA	241	NA	NA	NA	NA	312	NA	78	NA	NA	NA	NA	NA	NA	NA
Enterococcus pseudoavium	44007	d__Bacteria|p__Firmicutes|c__Bacilli|o__Lactobacillales|f__Enterococcaceae|g__Enterococcus|s__Enterococcus pseudoavium	NA	9935	NA	NA	46	NA	NA	NA	NA	NA	NA	NA	NA	NA	NA	NA	NA	NA	NA	NA	NA	NA	NA	NA	NA	NA	NA	NA	NA	NA	NA	NA	NA	NA	NA	NA	NA	NA	NA	NA	NA	NA	NA	NA	NA	NA	NA
Acinetobacter septicus	465797	d__Bacteria|p__Proteobacteria|c__Gammaproteobacteria|o__Moraxellales|f__Moraxellaceae|g__Acinetobacter|s__Acinetobacter septicus	NA	NA	NA	NA	NA	NA	NA	NA	NA	NA	NA	NA	NA	NA	NA	NA	NA	NA	NA	NA	NA	NA	NA	NA	NA	NA	NA	NA	NA	NA	NA	NA	NA	NA	NA	NA	NA	NA	NA	NA	NA	NA	NA	NA	NA	NA	NA
Peptoniphilus pacaensis	1776390	d__Bacteria|p__Firmicutes|c__Tissierellia|o__Tissierellales|f__Peptoniphilaceae|g__Peptoniphilus|s__Peptoniphilus pacaensis	NA	NA	745	NA	NA	NA	NA	NA	NA	NA	NA	NA	NA	NA	NA	NA	NA	NA	NA	NA	NA	NA	NA	NA	NA	NA	NA	NA	NA	NA	NA	NA	NA	NA	NA	NA	NA	NA	22	NA	NA	NA	NA	NA	NA	NA	NA
Gottschalkia acidurici	1556	d__Bacteria|p__Firmicutes|c__Tissierellia|o__Tissierellales|f__Gottschalkiaceae|g__Gottschalkia|s__Gottschalkia acidurici	NA	NA	NA	NA	NA	NA	NA	NA	NA	NA	NA	NA	NA	53	NA	NA	NA	NA	NA	NA	NA	NA	NA	NA	NA	NA	NA	NA	NA	NA	NA	NA	NA	45	NA	NA	NA	NA	44	NA	NA	NA	NA	NA	NA	NA	NA
Bacteroides graminisolvens	477666	d__Bacteria|p__Bacteroidetes|c__Bacteroidia|o__Bacteroidales|f__Bacteroidaceae|g__Bacteroides|s__Bacteroides graminisolvens	NA	NA	NA	NA	NA	NA	NA	NA	NA	NA	NA	NA	NA	NA	NA	135	NA	NA	NA	NA	NA	NA	NA	NA	NA	NA	NA	NA	NA	NA	NA	NA	36	NA	NA	NA	NA	NA	NA	NA	NA	NA	NA	NA	NA	NA	NA
Anaerococcus degeneri	361500	d__Bacteria|p__Firmicutes|c__Tissierellia|o__Tissierellales|f__Peptoniphilaceae|g__Anaerococcus|s__Anaerococcus degeneri	NA	NA	NA	NA	NA	NA	NA	NA	591	NA	NA	NA	NA	NA	NA	NA	NA	NA	NA	53	NA	NA	NA	NA	NA	NA	NA	NA	NA	NA	NA	NA	NA	NA	NA	85	NA	NA	14	NA	NA	462	NA	NA	NA	NA	NA
Enterococcus rotai	118060	d__Bacteria|p__Firmicutes|c__Bacilli|o__Lactobacillales|f__Enterococcaceae|g__Enterococcus|s__Enterococcus rotai	NA	15	NA	NA	NA	NA	NA	NA	NA	NA	NA	NA	NA	NA	NA	NA	NA	NA	NA	NA	NA	NA	NA	NA	NA	NA	NA	NA	NA	NA	NA	NA	NA	NA	NA	NA	NA	NA	NA	NA	NA	NA	NA	NA	NA	NA	NA
Paenibacillus albiflavus	2545760	d__Bacteria|p__Firmicutes|c__Bacilli|o__Bacillales|f__Paenibacillaceae|g__Paenibacillus|s__Paenibacillus albiflavus	NA	NA	NA	NA	NA	NA	NA	NA	NA	NA	NA	NA	NA	NA	NA	NA	NA	NA	NA	NA	NA	NA	NA	NA	NA	NA	NA	NA	NA	NA	NA	NA	NA	NA	NA	NA	NA	NA	NA	NA	NA	NA	NA	NA	NA	NA	NA
Paramuribaculum intestinale	2094151	d__Bacteria|p__Bacteroidetes|c__Bacteroidia|o__Bacteroidales|f__Muribaculaceae|g__Paramuribaculum|s__Paramuribaculum intestinale	NA	NA	NA	1220	NA	NA	NA	NA	NA	NA	NA	NA	NA	NA	NA	NA	NA	NA	NA	NA	NA	NA	NA	NA	NA	NA	NA	NA	NA	NA	NA	NA	NA	NA	NA	NA	NA	75	NA	NA	25	NA	NA	NA	NA	NA	NA
Enterococcus casseliflavus	37734	d__Bacteria|p__Firmicutes|c__Bacilli|o__Lactobacillales|f__Enterococcaceae|g__Enterococcus|s__Enterococcus casseliflavus	NA	NA	NA	NA	NA	NA	NA	7015	NA	NA	NA	NA	NA	NA	NA	NA	NA	NA	NA	NA	NA	NA	NA	NA	NA	11	NA	NA	NA	NA	NA	13	NA	NA	NA	NA	NA	NA	NA	NA	NA	NA	NA	NA	NA	NA	NA
Thalassococcus profundi	2282382	d__Bacteria|p__Proteobacteria|c__Alphaproteobacteria|o__Rhodobacterales|f__Roseobacteraceae|g__Thalassococcus|s__Thalassococcus profundi	NA	NA	NA	NA	NA	NA	NA	NA	NA	NA	NA	NA	NA	NA	NA	56	NA	NA	NA	NA	NA	NA	NA	NA	11	NA	NA	NA	NA	11	NA	NA	NA	NA	NA	NA	NA	3864	NA	NA	NA	NA	NA	NA	NA	NA	NA
Enterococcus silesiacus	332949	d__Bacteria|p__Firmicutes|c__Bacilli|o__Lactobacillales|f__Enterococcaceae|g__Enterococcus|s__Enterococcus silesiacus	NA	NA	NA	NA	NA	NA	NA	178	NA	NA	NA	NA	NA	182	NA	NA	NA	NA	39	NA	NA	99	NA	NA	NA	NA	NA	NA	NA	NA	NA	NA	NA	NA	NA	NA	NA	NA	NA	NA	NA	NA	NA	NA	NA	NA	NA
Streptococcus mutans	1309	d__Bacteria|p__Firmicutes|c__Bacilli|o__Lactobacillales|f__Streptococcaceae|g__Streptococcus|s__Streptococcus mutans	NA	NA	NA	NA	NA	NA	NA	52	NA	NA	NA	NA	NA	NA	NA	NA	NA	NA	NA	NA	NA	NA	NA	NA	NA	NA	NA	NA	NA	NA	NA	NA	NA	NA	NA	NA	NA	NA	NA	NA	NA	NA	NA	NA	NA	NA	NA
Neisseria meningitidis	487	d__Bacteria|p__Proteobacteria|c__Betaproteobacteria|o__Neisseriales|f__Neisseriaceae|g__Neisseria|s__Neisseria meningitidis	NA	NA	57	NA	NA	NA	NA	NA	NA	NA	NA	NA	NA	115	NA	NA	NA	NA	NA	NA	NA	NA	NA	NA	NA	NA	NA	NA	NA	NA	NA	NA	NA	NA	NA	NA	NA	NA	NA	NA	NA	NA	NA	NA	NA	NA	NA
Prevotella fusca	589436	d__Bacteria|p__Bacteroidetes|c__Bacteroidia|o__Bacteroidales|f__Prevotellaceae|g__Prevotella|s__Prevotella fusca	NA	NA	NA	NA	NA	NA	NA	NA	NA	NA	NA	NA	NA	NA	NA	NA	NA	NA	NA	NA	NA	NA	NA	NA	NA	NA	NA	NA	NA	12	NA	NA	NA	NA	NA	NA	NA	NA	NA	NA	NA	NA	NA	NA	NA	NA	NA
Streptococcus parauberis	1348	d__Bacteria|p__Firmicutes|c__Bacilli|o__Lactobacillales|f__Streptococcaceae|g__Streptococcus|s__Streptococcus parauberis	NA	NA	NA	NA	NA	NA	NA	1771	NA	NA	NA	NA	NA	11	NA	NA	NA	NA	NA	NA	NA	NA	19	255	NA	NA	NA	NA	NA	NA	NA	NA	NA	NA	NA	202	NA	NA	NA	NA	NA	NA	NA	NA	NA	NA	NA
Butyricimonas virosa	544645	d__Bacteria|p__Bacteroidetes|c__Bacteroidia|o__Bacteroidales|f__Odoribacteraceae|g__Butyricimonas|s__Butyricimonas virosa	NA	NA	NA	254	NA	NA	NA	NA	NA	NA	NA	NA	NA	NA	78	1319	NA	NA	163	NA	1369	NA	NA	NA	632	NA	NA	NA	NA	97	NA	NA	NA	NA	NA	NA	NA	1775	NA	22	25	NA	372	NA	NA	NA	NA
Enterococcus lactis	357441	d__Bacteria|p__Firmicutes|c__Bacilli|o__Lactobacillales|f__Enterococcaceae|g__Enterococcus|s__Enterococcus lactis	NA	197	NA	NA	NA	NA	NA	1575989	NA	NA	NA	NA	NA	NA	NA	NA	NA	NA	NA	NA	NA	56	NA	52	NA	480	NA	NA	NA	NA	NA	NA	NA	NA	NA	NA	NA	NA	NA	NA	NA	NA	NA	NA	NA	NA	NA
Ignavigranum ruoffiae	89093	d__Bacteria|p__Firmicutes|c__Bacilli|o__Lactobacillales|f__Aerococcaceae|g__Ignavigranum|s__Ignavigranum ruoffiae	NA	NA	29	NA	NA	NA	NA	NA	NA	NA	NA	NA	NA	NA	NA	NA	NA	NA	NA	NA	NA	NA	NA	NA	NA	NA	NA	NA	NA	NA	NA	NA	NA	NA	NA	NA	NA	NA	NA	NA	NA	NA	NA	NA	NA	NA	NA
Enterococcus gilvus	160453	d__Bacteria|p__Firmicutes|c__Bacilli|o__Lactobacillales|f__Enterococcaceae|g__Enterococcus|s__Enterococcus gilvus	NA	3063	NA	NA	NA	NA	NA	796	NA	34	NA	NA	NA	NA	NA	NA	NA	NA	NA	NA	NA	164	18	19	NA	NA	NA	NA	NA	NA	NA	NA	NA	NA	NA	NA	NA	NA	NA	NA	NA	NA	NA	NA	NA	NA	NA
Massilistercora timonensis	2086584	d__Bacteria|p__Firmicutes|c__Clostridia|o__Eubacteriales|g__Massilistercora|s__Massilistercora timonensis	NA	NA	NA	NA	NA	NA	NA	NA	NA	NA	NA	NA	NA	NA	NA	323	NA	NA	NA	NA	NA	NA	NA	NA	NA	NA	NA	NA	NA	NA	NA	NA	NA	NA	NA	NA	NA	NA	NA	NA	NA	NA	NA	NA	NA	NA	NA
Vagococcus vulneris	1977869	d__Bacteria|p__Firmicutes|c__Bacilli|o__Lactobacillales|f__Enterococcaceae|g__Vagococcus|s__Vagococcus vulneris	NA	NA	NA	NA	NA	NA	NA	NA	NA	23	NA	NA	NA	NA	NA	NA	NA	NA	NA	NA	NA	NA	NA	NA	NA	NA	NA	NA	NA	NA	NA	NA	NA	NA	NA	NA	NA	NA	NA	NA	NA	NA	NA	NA	NA	NA	NA
Belnapia mucosa	2804532	d__Bacteria|p__Proteobacteria|c__Alphaproteobacteria|o__Rhodospirillales|f__Acetobacteraceae|g__Belnapia|s__Belnapia mucosa	NA	NA	NA	NA	NA	31	NA	NA	NA	NA	NA	NA	NA	NA	NA	NA	NA	NA	NA	NA	NA	NA	NA	NA	NA	NA	15	NA	NA	NA	23	NA	NA	NA	NA	NA	NA	NA	NA	NA	NA	NA	NA	NA	NA	51	NA
Staphylococcus phage StB12	1147042	d__Viruses|k__Heunggongvirae|p__Uroviricota|c__Caudoviricetes|o__Caudovirales|f__Siphoviridae|s__Staphylococcus phage StB12	NA	NA	NA	NA	NA	NA	NA	NA	NA	NA	NA	NA	NA	NA	NA	NA	NA	NA	611	NA	NA	NA	NA	NA	NA	NA	317	NA	NA	NA	NA	NA	NA	NA	NA	NA	NA	NA	284	NA	NA	117	NA	NA	NA	NA	NA
Enterobacterial phage mEp390	1147158	d__Viruses|k__Heunggongvirae|p__Uroviricota|c__Caudoviricetes|o__Caudovirales|f__Siphoviridae|s__Enterobacterial phage mEp390	NA	NA	NA	NA	14	NA	NA	NA	NA	NA	27	NA	NA	NA	NA	NA	NA	NA	NA	NA	28	NA	NA	30	NA	15	NA	NA	NA	NA	NA	NA	NA	NA	25	NA	NA	NA	NA	NA	NA	NA	NA	NA	NA	NA	NA
Streptococcus ictaluri	380397	d__Bacteria|p__Firmicutes|c__Bacilli|o__Lactobacillales|f__Streptococcaceae|g__Streptococcus|s__Streptococcus ictaluri	NA	NA	NA	NA	NA	NA	NA	NA	241	NA	NA	NA	NA	NA	NA	NA	NA	NA	NA	NA	NA	NA	NA	NA	NA	NA	NA	NA	NA	NA	NA	NA	NA	NA	NA	NA	NA	NA	NA	NA	NA	NA	NA	NA	NA	NA	NA
Staphylococcus virus fPfSau02	2846300	d__Viruses|k__Heunggongvirae|p__Uroviricota|c__Caudoviricetes|o__Caudovirales|f__Siphoviridae|g__Triavirus|s__Staphylococcus virus fPfSau02	NA	NA	NA	NA	NA	NA	NA	NA	NA	NA	NA	NA	NA	NA	NA	NA	NA	NA	NA	NA	NA	NA	NA	NA	NA	NA	NA	NA	NA	NA	NA	NA	NA	NA	NA	NA	NA	NA	NA	NA	NA	NA	NA	NA	NA	NA	NA
Escherichia virus N15	40631	d__Viruses|k__Heunggongvirae|p__Uroviricota|c__Caudoviricetes|o__Caudovirales|f__Siphoviridae|g__Ravinvirus|s__Escherichia virus N15	NA	NA	NA	NA	NA	NA	NA	NA	NA	NA	NA	NA	NA	NA	NA	NA	NA	NA	NA	NA	NA	NA	NA	NA	NA	NA	NA	NA	NA	NA	NA	NA	NA	NA	NA	NA	NA	NA	NA	NA	NA	NA	NA	NA	NA	NA	NA
Candidatus Ornithobacterium hominis	2497989	d__Bacteria|p__Bacteroidetes|c__Flavobacteriia|o__Flavobacteriales|f__Weeksellaceae|g__Ornithobacterium|s__Candidatus Ornithobacterium hominis	NA	NA	NA	NA	NA	NA	NA	NA	NA	NA	NA	NA	NA	NA	NA	NA	NA	NA	NA	NA	NA	NA	NA	NA	NA	NA	NA	NA	NA	NA	NA	NA	NA	NA	NA	NA	NA	NA	NA	NA	NA	NA	NA	NA	NA	NA	NA
Rhodanobacter spathiphylli	347483	d__Bacteria|p__Proteobacteria|c__Gammaproteobacteria|o__Xanthomonadales|f__Rhodanobacteraceae|g__Rhodanobacter|s__Rhodanobacter spathiphylli	NA	NA	NA	NA	NA	1248	NA	NA	NA	NA	NA	NA	NA	NA	NA	NA	NA	NA	29	NA	NA	NA	NA	NA	15	NA	820	NA	NA	NA	671	NA	NA	NA	NA	NA	NA	18	218	NA	NA	92	NA	NA	NA	2414	NA
Gordonibacter pamelaeae	471189	d__Bacteria|p__Actinobacteria|c__Coriobacteriia|o__Eggerthellales|f__Eggerthellaceae|g__Gordonibacter|s__Gordonibacter pamelaeae	NA	NA	NA	NA	NA	NA	NA	NA	NA	80	NA	NA	NA	NA	NA	24	NA	NA	16	NA	NA	NA	NA	NA	NA	NA	NA	NA	NA	NA	NA	NA	NA	NA	NA	NA	NA	NA	NA	18	NA	NA	NA	NA	NA	NA	NA
Moraxella nonliquefaciens	478	d__Bacteria|p__Proteobacteria|c__Gammaproteobacteria|o__Moraxellales|f__Moraxellaceae|g__Moraxella|s__Moraxella nonliquefaciens	NA	NA	NA	NA	NA	NA	NA	NA	NA	NA	NA	NA	NA	NA	NA	NA	NA	NA	NA	NA	NA	NA	NA	NA	NA	NA	NA	NA	NA	NA	NA	NA	NA	NA	NA	NA	NA	NA	NA	NA	NA	NA	NA	NA	NA	NA	NA
Megasphaera hexanoica	1675036	d__Bacteria|p__Firmicutes|c__Negativicutes|o__Veillonellales|f__Veillonellaceae|g__Megasphaera|s__Megasphaera hexanoica	NA	NA	NA	NA	NA	NA	NA	NA	NA	NA	NA	NA	NA	NA	NA	NA	NA	NA	NA	NA	NA	NA	NA	NA	NA	NA	NA	NA	NA	NA	NA	NA	NA	NA	NA	NA	NA	NA	NA	NA	NA	27	NA	NA	NA	NA	NA
Bilifractor porci	2606636	d__Bacteria|p__Firmicutes|c__Clostridia|o__Eubacteriales|f__Lachnospiraceae|g__Bilifractor|s__Bilifractor porci	NA	NA	NA	26	NA	NA	NA	NA	NA	NA	183	NA	542	NA	NA	NA	NA	NA	NA	NA	NA	NA	NA	NA	NA	NA	NA	NA	NA	NA	NA	NA	NA	NA	NA	NA	NA	NA	1933	NA	NA	NA	NA	NA	NA	NA	NA
Sodaliphilus pleomorphus	2606626	d__Bacteria|p__Bacteroidetes|c__Bacteroidia|o__Bacteroidales|f__Muribaculaceae|g__Sodaliphilus|s__Sodaliphilus pleomorphus	NA	NA	NA	NA	NA	NA	NA	NA	NA	NA	NA	NA	NA	NA	NA	NA	NA	NA	NA	NA	1168	NA	NA	NA	NA	NA	NA	NA	NA	NA	NA	NA	44	NA	NA	NA	NA	NA	NA	NA	1411	NA	NA	NA	NA	NA	NA
Slackia piriformis	626934	d__Bacteria|p__Actinobacteria|c__Coriobacteriia|o__Eggerthellales|f__Eggerthellaceae|g__Slackia|s__Slackia piriformis	NA	NA	NA	NA	NA	NA	NA	NA	NA	NA	NA	NA	NA	NA	NA	NA	NA	NA	NA	NA	NA	NA	NA	NA	NA	NA	NA	NA	NA	NA	NA	NA	NA	NA	NA	NA	NA	NA	NA	NA	NA	NA	NA	NA	NA	NA	NA
Duodenibacillus massiliensis	1852381	d__Bacteria|p__Proteobacteria|c__Betaproteobacteria|o__Burkholderiales|f__Sutterellaceae|g__Duodenibacillus|s__Duodenibacillus massiliensis	NA	NA	NA	NA	NA	NA	NA	NA	NA	NA	NA	NA	NA	NA	NA	NA	NA	NA	NA	NA	NA	NA	NA	NA	NA	NA	NA	NA	NA	NA	NA	NA	NA	NA	NA	NA	NA	NA	NA	NA	NA	NA	NA	NA	NA	NA	NA
Erwinia typographi	371042	d__Bacteria|p__Proteobacteria|c__Gammaproteobacteria|o__Enterobacterales|f__Erwiniaceae|g__Erwinia|s__Erwinia typographi	NA	NA	NA	NA	NA	NA	NA	NA	NA	NA	11	NA	43	NA	NA	NA	NA	NA	4061	44	70	NA	NA	NA	NA	24	NA	NA	NA	NA	NA	NA	NA	NA	49	NA	29	NA	19	NA	NA	NA	NA	NA	NA	NA	NA
Massilicoli timonensis	2015901	d__Bacteria|p__Firmicutes|c__Erysipelotrichia|o__Erysipelotrichales|f__Erysipelotrichaceae|g__Massilicoli|s__Massilicoli timonensis	NA	NA	NA	NA	NA	NA	NA	NA	NA	NA	13	NA	NA	NA	NA	NA	NA	NA	NA	NA	NA	NA	NA	NA	NA	NA	NA	NA	NA	NA	NA	NA	NA	NA	NA	NA	NA	NA	NA	NA	NA	NA	NA	NA	NA	NA	NA
Streptococcus marimammalium	269666	d__Bacteria|p__Firmicutes|c__Bacilli|o__Lactobacillales|f__Streptococcaceae|g__Streptococcus|s__Streptococcus marimammalium	NA	NA	NA	NA	NA	NA	NA	NA	NA	NA	NA	NA	NA	NA	NA	NA	NA	NA	NA	NA	NA	NA	NA	NA	NA	NA	NA	NA	NA	NA	NA	NA	NA	NA	NA	NA	NA	NA	NA	NA	NA	NA	NA	NA	NA	NA	NA
Glaesserella australis	2094024	d__Bacteria|p__Proteobacteria|c__Gammaproteobacteria|o__Pasteurellales|f__Pasteurellaceae|g__Glaesserella|s__Glaesserella australis	NA	NA	NA	NA	NA	NA	NA	NA	NA	NA	NA	NA	NA	NA	NA	NA	NA	NA	NA	15	NA	35	NA	NA	NA	NA	NA	NA	NA	NA	NA	NA	NA	NA	NA	NA	NA	NA	NA	NA	NA	NA	NA	NA	NA	NA	NA
Klebsiella virus KPRio2015	2733601	d__Viruses|k__Heunggongvirae|p__Uroviricota|c__Caudoviricetes|o__Caudovirales|f__Autographiviridae|g__Drulisvirus|s__Klebsiella virus KPRio2015	NA	NA	NA	NA	NA	NA	NA	NA	NA	NA	NA	NA	NA	NA	NA	NA	NA	NA	NA	NA	NA	NA	NA	NA	NA	NA	NA	NA	NA	NA	NA	NA	NA	NA	NA	NA	NA	NA	NA	NA	NA	NA	NA	NA	NA	NA	NA
Vogesella urethralis	2592656	d__Bacteria|p__Proteobacteria|c__Betaproteobacteria|o__Neisseriales|f__Chromobacteriaceae|g__Vogesella|s__Vogesella urethralis	NA	NA	NA	NA	NA	NA	NA	NA	NA	NA	NA	NA	NA	NA	NA	NA	NA	NA	NA	NA	NA	NA	NA	207	NA	NA	40	NA	NA	NA	NA	NA	NA	NA	NA	NA	NA	NA	NA	NA	NA	NA	NA	NA	NA	NA	NA
Salmonella phage SSU5	1177632	d__Viruses|k__Heunggongvirae|p__Uroviricota|c__Caudoviricetes|o__Caudovirales|f__Siphoviridae|s__Salmonella phage SSU5	NA	NA	NA	NA	NA	NA	NA	NA	NA	NA	NA	NA	NA	NA	NA	NA	NA	NA	NA	NA	NA	NA	NA	NA	NA	NA	NA	NA	NA	NA	NA	NA	NA	NA	NA	NA	NA	NA	NA	NA	NA	NA	NA	NA	NA	NA	NA
Prevotella ihumii	1917878	d__Bacteria|p__Bacteroidetes|c__Bacteroidia|o__Bacteroidales|f__Prevotellaceae|g__Prevotella|s__Prevotella ihumii	NA	NA	NA	NA	NA	NA	NA	NA	NA	NA	NA	NA	NA	NA	NA	NA	NA	NA	NA	NA	NA	NA	NA	NA	NA	NA	NA	NA	NA	NA	NA	NA	NA	NA	NA	NA	NA	NA	NA	NA	NA	NA	NA	NA	NA	NA	NA
Frederiksenia canicola	123824	d__Bacteria|p__Proteobacteria|c__Gammaproteobacteria|o__Pasteurellales|f__Pasteurellaceae|g__Frederiksenia|s__Frederiksenia canicola	NA	NA	20	NA	NA	NA	NA	NA	NA	NA	NA	NA	NA	NA	NA	NA	NA	NA	NA	21	NA	12	NA	NA	NA	NA	NA	NA	NA	NA	NA	NA	NA	NA	NA	40	NA	NA	NA	NA	NA	NA	NA	NA	NA	NA	NA
Sutterella wadsworthensis	40545	d__Bacteria|p__Proteobacteria|c__Betaproteobacteria|o__Burkholderiales|f__Sutterellaceae|g__Sutterella|s__Sutterella wadsworthensis	NA	NA	NA	NA	NA	NA	NA	NA	NA	NA	NA	NA	NA	NA	NA	8695	NA	NA	NA	NA	NA	NA	NA	NA	NA	NA	365	NA	NA	NA	NA	NA	149	NA	NA	NA	NA	NA	NA	141	NA	NA	50709	NA	NA	NA	NA
Peptoniphilus lacydonensis	1673725	d__Bacteria|p__Firmicutes|c__Tissierellia|o__Tissierellales|f__Peptoniphilaceae|g__Peptoniphilus|s__Peptoniphilus lacydonensis	NA	NA	NA	NA	NA	NA	NA	NA	4049	NA	NA	NA	NA	NA	NA	NA	NA	NA	NA	NA	NA	NA	NA	NA	NA	NA	NA	NA	NA	NA	NA	NA	NA	NA	NA	NA	NA	NA	NA	NA	NA	NA	NA	NA	NA	NA	NA
Kineothrix alysoides	1469948	d__Bacteria|p__Firmicutes|c__Clostridia|o__Eubacteriales|f__Lachnospiraceae|g__Kineothrix|s__Kineothrix alysoides	NA	NA	NA	NA	NA	NA	NA	NA	NA	NA	NA	NA	NA	NA	NA	NA	NA	NA	NA	NA	NA	NA	NA	NA	NA	NA	NA	NA	NA	NA	NA	NA	NA	NA	NA	NA	NA	NA	NA	NA	NA	NA	NA	NA	NA	NA	NA
Macrococcus bovicus	69968	d__Bacteria|p__Firmicutes|c__Bacilli|o__Bacillales|f__Staphylococcaceae|g__Macrococcus|s__Macrococcus bovicus	NA	NA	NA	NA	NA	NA	NA	NA	NA	NA	NA	NA	10	NA	NA	NA	NA	NA	NA	NA	NA	103	NA	NA	NA	NA	NA	NA	NA	NA	NA	NA	NA	NA	NA	NA	NA	NA	NA	NA	NA	NA	NA	NA	NA	NA	NA
Mixta calida	665913	d__Bacteria|p__Proteobacteria|c__Gammaproteobacteria|o__Enterobacterales|f__Erwiniaceae|g__Mixta|s__Mixta calida	NA	99	NA	NA	97	NA	NA	NA	NA	NA	53	NA	30	NA	NA	NA	NA	NA	NA	NA	56	NA	NA	NA	NA	20	NA	NA	NA	NA	NA	NA	NA	NA	46	NA	NA	NA	NA	NA	NA	NA	NA	NA	NA	NA	NA
Bacillus benzoevorans	1456	d__Bacteria|p__Firmicutes|c__Bacilli|o__Bacillales|f__Bacillaceae|g__Bacillus|s__Bacillus benzoevorans	NA	NA	NA	NA	NA	NA	NA	NA	NA	NA	NA	NA	NA	NA	NA	NA	NA	NA	NA	NA	NA	NA	NA	NA	NA	NA	NA	NA	NA	NA	NA	NA	NA	NA	NA	NA	NA	NA	NA	NA	NA	NA	NA	NA	NA	NA	NA
Hallella seregens	52229	d__Bacteria|p__Bacteroidetes|c__Bacteroidia|o__Bacteroidales|f__Prevotellaceae|g__Hallella|s__Hallella seregens	NA	NA	NA	NA	NA	NA	NA	NA	NA	NA	NA	NA	NA	NA	NA	NA	NA	NA	NA	NA	646	NA	NA	NA	NA	NA	NA	NA	NA	NA	NA	93	NA	NA	NA	NA	NA	NA	NA	NA	NA	NA	NA	NA	NA	NA	NA
Candidatus Nitrosacidococcus tergens	553981	d__Bacteria|p__Proteobacteria|c__Gammaproteobacteria|o__Chromatiales|f__Chromatiaceae|g__Candidatus Nitrosacidococcus|s__Candidatus Nitrosacidococcus tergens	NA	NA	NA	NA	NA	NA	NA	NA	NA	NA	NA	NA	NA	NA	NA	NA	NA	NA	NA	NA	NA	NA	NA	NA	NA	NA	NA	NA	NA	NA	NA	NA	NA	NA	NA	15	NA	NA	NA	NA	NA	NA	NA	NA	NA	NA	NA
Staphylococcus virus Sextaec	1922246	d__Viruses|k__Heunggongvirae|p__Uroviricota|c__Caudoviricetes|o__Caudovirales|f__Siphoviridae|g__Sextaecvirus|s__Staphylococcus virus Sextaec	NA	NA	NA	1127	NA	NA	NA	NA	NA	NA	NA	NA	NA	NA	NA	NA	NA	NA	NA	NA	NA	NA	NA	NA	NA	NA	23	NA	NA	NA	NA	NA	NA	NA	NA	NA	NA	NA	19	NA	NA	NA	NA	NA	NA	NA	NA
Enterobacteria virus mEp213	2844137	d__Viruses|k__Heunggongvirae|p__Uroviricota|c__Caudoviricetes|o__Caudovirales|f__Siphoviridae|g__Aguilavirus|s__Enterobacteria virus mEp213	NA	NA	NA	NA	NA	NA	NA	NA	NA	NA	NA	NA	NA	NA	NA	NA	NA	35	NA	NA	NA	NA	NA	NA	NA	NA	NA	NA	NA	NA	NA	NA	NA	NA	NA	NA	NA	NA	NA	NA	NA	NA	NA	NA	NA	NA	NA
Clostridium frigidicarnis	84698	d__Bacteria|p__Firmicutes|c__Clostridia|o__Eubacteriales|f__Clostridiaceae|g__Clostridium|s__Clostridium frigidicarnis	NA	14	NA	NA	NA	NA	NA	NA	NA	NA	NA	NA	NA	10	NA	NA	NA	NA	NA	NA	NA	NA	NA	NA	NA	NA	NA	NA	NA	NA	NA	NA	NA	NA	NA	NA	NA	NA	NA	NA	NA	NA	NA	NA	NA	NA	NA
Gibbsiella quercinecans	929813	d__Bacteria|p__Proteobacteria|c__Gammaproteobacteria|o__Enterobacterales|f__Yersiniaceae|g__Gibbsiella|s__Gibbsiella quercinecans	NA	NA	NA	NA	47	NA	NA	NA	NA	NA	NA	NA	NA	NA	NA	NA	NA	NA	NA	NA	20	NA	NA	NA	NA	13	20	NA	NA	NA	NA	NA	NA	NA	NA	NA	NA	NA	NA	NA	NA	NA	NA	165	NA	NA	NA
Enterococcus mundtii	53346	d__Bacteria|p__Firmicutes|c__Bacilli|o__Lactobacillales|f__Enterococcaceae|g__Enterococcus|s__Enterococcus mundtii	NA	306	NA	NA	NA	NA	NA	370	NA	NA	NA	NA	NA	371	NA	NA	NA	NA	NA	NA	NA	265	NA	NA	NA	21	NA	NA	NA	NA	NA	NA	NA	NA	NA	NA	NA	NA	NA	NA	NA	NA	NA	NA	NA	NA	NA
Clostridium aurantibutyricum	1551	d__Bacteria|p__Firmicutes|c__Clostridia|o__Eubacteriales|f__Clostridiaceae|g__Clostridium|s__Clostridium aurantibutyricum	NA	NA	NA	NA	NA	NA	NA	NA	NA	NA	NA	NA	NA	NA	NA	NA	NA	NA	NA	NA	NA	NA	NA	NA	NA	NA	NA	NA	NA	NA	NA	NA	NA	NA	NA	NA	NA	NA	NA	NA	NA	NA	NA	NA	NA	NA	NA
Bacteroides koreensis	1912896	d__Bacteria|p__Bacteroidetes|c__Bacteroidia|o__Bacteroidales|f__Bacteroidaceae|g__Bacteroides|s__Bacteroides koreensis	NA	NA	NA	NA	NA	NA	NA	NA	NA	NA	NA	NA	NA	NA	NA	NA	NA	NA	NA	NA	NA	NA	NA	NA	NA	NA	NA	NA	NA	NA	NA	NA	NA	NA	NA	NA	NA	NA	NA	NA	NA	NA	NA	NA	NA	NA	NA
Dellaglioa algida	105612	d__Bacteria|p__Firmicutes|c__Bacilli|o__Lactobacillales|f__Lactobacillaceae|g__Dellaglioa|s__Dellaglioa algida	NA	NA	NA	NA	NA	NA	NA	NA	NA	NA	NA	NA	NA	NA	NA	NA	NA	NA	NA	NA	NA	NA	NA	NA	NA	NA	NA	NA	NA	NA	NA	NA	NA	NA	NA	NA	NA	NA	NA	NA	NA	NA	NA	NA	NA	NA	NA
Clostridioides virus phiMMP04	2843984	d__Viruses|k__Heunggongvirae|p__Uroviricota|c__Caudoviricetes|o__Caudovirales|f__Myoviridae|g__Sherbrookevirus|s__Clostridioides virus phiMMP04	NA	NA	NA	NA	NA	NA	NA	NA	NA	NA	NA	NA	NA	NA	NA	NA	NA	NA	NA	NA	NA	NA	NA	NA	NA	NA	NA	NA	NA	NA	NA	NA	NA	NA	NA	NA	NA	NA	44	NA	NA	NA	NA	NA	NA	NA	NA
Streptococcus panodentis	1581472	d__Bacteria|p__Firmicutes|c__Bacilli|o__Lactobacillales|f__Streptococcaceae|g__Streptococcus|s__Streptococcus panodentis	38	161	NA	NA	NA	NA	NA	NA	NA	NA	NA	NA	NA	NA	NA	NA	NA	NA	NA	NA	NA	NA	NA	NA	NA	NA	NA	NA	NA	NA	NA	NA	NA	NA	NA	NA	NA	NA	NA	NA	NA	NA	NA	NA	NA	NA	NA
Parolsenella catena	2003188	d__Bacteria|p__Actinobacteria|c__Coriobacteriia|o__Coriobacteriales|f__Atopobiaceae|g__Parolsenella|s__Parolsenella catena	NA	NA	NA	NA	NA	NA	NA	NA	NA	NA	NA	NA	NA	NA	NA	NA	NA	NA	NA	NA	NA	NA	NA	NA	NA	NA	NA	NA	NA	NA	NA	NA	11	NA	NA	NA	NA	NA	NA	NA	NA	NA	NA	NA	NA	NA	NA
Xenorhabdus budapestensis	290110	d__Bacteria|p__Proteobacteria|c__Gammaproteobacteria|o__Enterobacterales|f__Morganellaceae|g__Xenorhabdus|s__Xenorhabdus budapestensis	NA	NA	NA	NA	NA	NA	NA	NA	NA	NA	NA	NA	NA	NA	NA	NA	NA	NA	NA	NA	NA	NA	NA	NA	NA	NA	NA	NA	NA	NA	NA	NA	NA	NA	NA	158	NA	NA	NA	NA	NA	NA	NA	NA	NA	NA	NA
Erwinia mallotivora	69222	d__Bacteria|p__Proteobacteria|c__Gammaproteobacteria|o__Enterobacterales|f__Erwiniaceae|g__Erwinia|s__Erwinia mallotivora	NA	NA	NA	NA	NA	NA	NA	NA	NA	NA	NA	NA	NA	NA	NA	NA	NA	NA	NA	NA	NA	NA	NA	NA	NA	NA	NA	NA	NA	NA	NA	NA	NA	NA	NA	NA	NA	NA	NA	NA	NA	NA	20	NA	NA	NA	NA
[Mannheimia] succiniciproducens	157673	d__Bacteria|p__Proteobacteria|c__Gammaproteobacteria|o__Pasteurellales|f__Pasteurellaceae|g__Basfia|s__[Mannheimia] succiniciproducens	NA	NA	NA	NA	NA	NA	NA	NA	NA	NA	NA	NA	NA	NA	NA	NA	NA	NA	NA	NA	NA	35	NA	NA	NA	NA	NA	NA	NA	NA	NA	NA	NA	NA	NA	34	NA	NA	NA	NA	NA	NA	NA	NA	NA	NA	NA
Brenneria rubrifaciens	55213	d__Bacteria|p__Proteobacteria|c__Gammaproteobacteria|o__Enterobacterales|f__Pectobacteriaceae|g__Brenneria|s__Brenneria rubrifaciens	NA	NA	NA	NA	NA	NA	NA	NA	NA	NA	NA	NA	NA	NA	NA	NA	NA	NA	NA	NA	NA	NA	NA	NA	NA	NA	NA	NA	NA	NA	NA	NA	NA	NA	NA	NA	NA	NA	NA	NA	NA	NA	NA	NA	NA	NA	NA
Shewanella fodinae	552357	d__Bacteria|p__Proteobacteria|c__Gammaproteobacteria|o__Alteromonadales|f__Shewanellaceae|g__Shewanella|s__Shewanella fodinae	NA	NA	NA	NA	NA	NA	NA	NA	NA	NA	NA	NA	NA	NA	NA	NA	NA	NA	NA	NA	NA	NA	NA	NA	NA	NA	NA	NA	NA	NA	NA	NA	NA	NA	NA	NA	NA	NA	NA	NA	NA	NA	NA	NA	NA	NA	NA
Prevotella disiens	28130	d__Bacteria|p__Bacteroidetes|c__Bacteroidia|o__Bacteroidales|f__Prevotellaceae|g__Prevotella|s__Prevotella disiens	NA	NA	NA	NA	NA	NA	NA	NA	NA	NA	NA	NA	NA	NA	NA	NA	NA	NA	NA	NA	NA	NA	NA	NA	NA	NA	NA	NA	NA	NA	NA	NA	NA	NA	NA	NA	NA	NA	NA	NA	NA	NA	NA	NA	NA	NA	NA
Helcococcus ovis	72026	d__Bacteria|p__Firmicutes|c__Tissierellia|o__Tissierellales|f__Peptoniphilaceae|g__Helcococcus|s__Helcococcus ovis	NA	NA	51	NA	NA	NA	NA	NA	NA	NA	NA	NA	26	152	NA	NA	NA	NA	NA	NA	NA	NA	NA	NA	NA	NA	NA	NA	NA	NA	NA	NA	NA	NA	NA	NA	NA	NA	NA	NA	41	NA	NA	NA	NA	NA	NA
Xenorhabdus koppenhoeferi	351659	d__Bacteria|p__Proteobacteria|c__Gammaproteobacteria|o__Enterobacterales|f__Morganellaceae|g__Xenorhabdus|s__Xenorhabdus koppenhoeferi	NA	NA	NA	NA	NA	NA	NA	NA	NA	NA	NA	NA	NA	NA	NA	NA	NA	NA	NA	NA	NA	NA	NA	NA	NA	NA	NA	NA	NA	NA	NA	NA	NA	NA	NA	NA	NA	NA	NA	NA	NA	NA	NA	NA	NA	NA	NA
Pectobacterium fontis	2558042	d__Bacteria|p__Proteobacteria|c__Gammaproteobacteria|o__Enterobacterales|f__Pectobacteriaceae|g__Pectobacterium|s__Pectobacterium fontis	NA	NA	NA	NA	NA	NA	NA	NA	NA	NA	NA	NA	NA	NA	NA	NA	NA	NA	10	NA	NA	NA	NA	NA	NA	NA	NA	NA	NA	NA	NA	NA	NA	NA	NA	NA	NA	NA	133	NA	NA	NA	NA	NA	NA	NA	NA
Streptococcus castoreus	254786	d__Bacteria|p__Firmicutes|c__Bacilli|o__Lactobacillales|f__Streptococcaceae|g__Streptococcus|s__Streptococcus castoreus	NA	NA	NA	NA	NA	29	NA	NA	NA	NA	NA	NA	NA	25	NA	NA	NA	NA	NA	NA	NA	145	78	NA	NA	NA	NA	NA	NA	NA	32	NA	NA	NA	NA	NA	NA	NA	NA	NA	NA	NA	NA	NA	NA	NA	NA
Coprobacillus cateniformis	100884	d__Bacteria|p__Firmicutes|c__Erysipelotrichia|o__Erysipelotrichales|f__Coprobacillaceae|g__Coprobacillus|s__Coprobacillus cateniformis	NA	NA	NA	NA	NA	NA	NA	NA	NA	NA	2485	NA	NA	NA	NA	NA	NA	NA	NA	NA	NA	NA	NA	NA	NA	NA	NA	NA	NA	NA	NA	NA	NA	NA	NA	NA	NA	NA	NA	NA	NA	NA	NA	NA	12879	NA	NA
Cedecea davisae	158484	d__Bacteria|p__Proteobacteria|c__Gammaproteobacteria|o__Enterobacterales|f__Enterobacteriaceae|g__Cedecea|s__Cedecea davisae	NA	NA	NA	NA	64	NA	NA	NA	NA	NA	200	NA	NA	NA	NA	NA	NA	NA	NA	NA	NA	NA	NA	NA	14	NA	NA	NA	NA	NA	NA	NA	NA	NA	NA	NA	NA	NA	NA	NA	NA	NA	NA	48	NA	NA	NA
Pseudomonas delhiensis	366289	d__Bacteria|p__Proteobacteria|c__Gammaproteobacteria|o__Pseudomonadales|f__Pseudomonadaceae|g__Pseudomonas|s__Pseudomonas delhiensis	NA	NA	NA	NA	NA	NA	NA	NA	NA	NA	NA	NA	NA	NA	NA	NA	NA	NA	NA	NA	NA	NA	NA	NA	NA	NA	NA	NA	NA	NA	NA	NA	NA	NA	NA	NA	NA	NA	NA	NA	NA	NA	NA	NA	NA	NA	NA
Streptococcus minor	229549	d__Bacteria|p__Firmicutes|c__Bacilli|o__Lactobacillales|f__Streptococcaceae|g__Streptococcus|s__Streptococcus minor	NA	NA	NA	NA	NA	NA	NA	NA	NA	NA	NA	NA	NA	NA	NA	NA	NA	NA	NA	NA	NA	13	NA	NA	NA	NA	NA	NA	NA	NA	NA	NA	NA	NA	NA	NA	NA	NA	NA	NA	NA	NA	NA	NA	NA	NA	NA
Chimaeribacter arupi	2060066	d__Bacteria|p__Proteobacteria|c__Gammaproteobacteria|o__Enterobacterales|f__Yersiniaceae|g__Chimaeribacter|s__Chimaeribacter arupi	NA	NA	NA	NA	NA	NA	NA	NA	NA	NA	NA	NA	NA	NA	NA	NA	NA	NA	NA	NA	NA	NA	NA	NA	NA	NA	NA	NA	NA	NA	NA	NA	NA	NA	NA	NA	NA	NA	NA	NA	NA	NA	NA	NA	NA	NA	NA
Streptococcus intermedius	1338	d__Bacteria|p__Firmicutes|c__Bacilli|o__Lactobacillales|f__Streptococcaceae|g__Streptococcus|s__Streptococcus intermedius	22	65	NA	NA	NA	NA	NA	NA	2212	35	18	NA	60	101	NA	NA	NA	NA	NA	NA	NA	56	NA	NA	NA	NA	NA	NA	NA	NA	132	NA	NA	NA	NA	NA	NA	NA	17	NA	NA	NA	NA	12	260	79	NA
Mangrovihabitans endophyticus	1751298	d__Bacteria|p__Actinobacteria|c__Actinomycetia|o__Micromonosporales|f__Micromonosporaceae|g__Mangrovihabitans|s__Mangrovihabitans endophyticus	NA	NA	NA	NA	NA	NA	NA	NA	NA	NA	NA	NA	NA	NA	NA	38	NA	NA	NA	NA	NA	NA	NA	NA	44	NA	NA	NA	NA	NA	NA	NA	NA	NA	NA	NA	NA	NA	NA	NA	NA	NA	NA	NA	NA	NA	NA
Streptococcus pyogenes	1314	d__Bacteria|p__Firmicutes|c__Bacilli|o__Lactobacillales|f__Streptococcaceae|g__Streptococcus|s__Streptococcus pyogenes	NA	NA	NA	NA	NA	63	NA	NA	NA	NA	NA	NA	23	NA	NA	NA	NA	NA	NA	NA	NA	60	37	NA	NA	NA	NA	NA	NA	NA	NA	NA	NA	NA	NA	NA	NA	NA	NA	NA	NA	NA	NA	NA	208	6207	NA
Streptococcus didelphis	102886	d__Bacteria|p__Firmicutes|c__Bacilli|o__Lactobacillales|f__Streptococcaceae|g__Streptococcus|s__Streptococcus didelphis	NA	NA	NA	NA	NA	NA	NA	NA	NA	NA	NA	NA	23	NA	NA	NA	NA	NA	NA	NA	NA	19	NA	NA	NA	NA	NA	NA	NA	NA	NA	NA	NA	NA	NA	NA	NA	NA	NA	NA	NA	NA	NA	NA	NA	23	NA
Streptococcus massiliensis	313439	d__Bacteria|p__Firmicutes|c__Bacilli|o__Lactobacillales|f__Streptococcaceae|g__Streptococcus|s__Streptococcus massiliensis	23	NA	NA	NA	NA	NA	NA	121	NA	34	NA	NA	NA	16	NA	NA	NA	NA	NA	NA	NA	NA	NA	NA	NA	NA	NA	NA	NA	NA	20	NA	NA	NA	NA	NA	NA	NA	NA	NA	NA	NA	NA	NA	NA	NA	NA
Enterobacteria phage HK225	1147144	d__Viruses|k__Heunggongvirae|p__Uroviricota|c__Caudoviricetes|o__Caudovirales|f__Siphoviridae|s__Enterobacteria phage HK225	NA	NA	NA	NA	NA	NA	NA	NA	NA	NA	NA	NA	NA	NA	NA	39	NA	NA	NA	NA	89	NA	NA	508	NA	41	NA	NA	NA	NA	NA	NA	NA	NA	57	NA	NA	NA	NA	NA	NA	NA	NA	NA	NA	NA	NA
Anaerococcus urinomassiliensis	1745712	d__Bacteria|p__Firmicutes|c__Tissierellia|o__Tissierellales|f__Peptoniphilaceae|g__Anaerococcus|s__Anaerococcus urinomassiliensis	NA	NA	NA	NA	NA	NA	NA	NA	NA	NA	NA	NA	NA	NA	NA	NA	NA	NA	NA	NA	NA	NA	NA	NA	NA	NA	NA	NA	NA	NA	474	NA	NA	NA	NA	428	NA	NA	NA	NA	NA	NA	NA	NA	NA	NA	NA
Streptococcus sobrinus	1310	d__Bacteria|p__Firmicutes|c__Bacilli|o__Lactobacillales|f__Streptococcaceae|g__Streptococcus|s__Streptococcus sobrinus	NA	NA	NA	NA	NA	13	NA	12	62	NA	18	NA	NA	69	NA	NA	58	NA	NA	NA	NA	340	24	NA	NA	NA	NA	NA	NA	NA	NA	NA	NA	48	NA	NA	NA	NA	NA	NA	NA	NA	NA	38	105	125	NA
Streptococcus pacificus	2740577	d__Bacteria|p__Firmicutes|c__Bacilli|o__Lactobacillales|f__Streptococcaceae|g__Streptococcus|s__Streptococcus pacificus	NA	NA	NA	NA	NA	NA	NA	52	NA	12	NA	NA	25	12	NA	NA	NA	NA	NA	NA	NA	NA	NA	NA	NA	NA	NA	NA	NA	NA	NA	NA	NA	NA	NA	NA	NA	NA	NA	NA	NA	NA	NA	NA	NA	NA	NA
Carnobacterium maltaromaticum	2751	d__Bacteria|p__Firmicutes|c__Bacilli|o__Lactobacillales|f__Carnobacteriaceae|g__Carnobacterium|s__Carnobacterium maltaromaticum	NA	147	NA	NA	NA	NA	NA	NA	NA	NA	NA	NA	NA	60	NA	NA	NA	NA	NA	NA	NA	68	12	13	NA	NA	NA	NA	NA	NA	NA	NA	NA	NA	NA	NA	NA	NA	NA	NA	NA	NA	NA	NA	NA	NA	NA
Streptococcus caballi	439220	d__Bacteria|p__Firmicutes|c__Bacilli|o__Lactobacillales|f__Streptococcaceae|g__Streptococcus|s__Streptococcus caballi	84	NA	NA	NA	NA	NA	NA	371	NA	95	NA	NA	144	677	NA	NA	NA	NA	NA	38	NA	53	NA	NA	NA	NA	NA	NA	14	NA	18	NA	NA	26	NA	30	NA	NA	NA	NA	NA	NA	NA	NA	NA	75	NA
Klebsiella phage phiKO2	255431	d__Viruses|k__Heunggongvirae|p__Uroviricota|c__Caudoviricetes|o__Caudovirales|f__Siphoviridae|s__Klebsiella phage phiKO2	NA	NA	NA	NA	NA	NA	NA	NA	NA	NA	NA	NA	NA	NA	NA	NA	NA	NA	NA	NA	NA	NA	NA	NA	NA	NA	NA	NA	NA	NA	NA	NA	NA	NA	NA	NA	NA	NA	NA	NA	NA	NA	NA	NA	NA	NA	NA
Enterococcus diestrammenae	1155073	d__Bacteria|p__Firmicutes|c__Bacilli|o__Lactobacillales|f__Enterococcaceae|g__Enterococcus|s__Enterococcus diestrammenae	NA	1317	NA	NA	NA	NA	NA	282	NA	NA	NA	NA	NA	1524	NA	NA	NA	NA	NA	NA	NA	1287	23	48	NA	NA	NA	NA	NA	NA	NA	NA	NA	NA	NA	NA	NA	NA	NA	NA	NA	NA	NA	NA	NA	NA	NA
Aliivibrio fischeri	668	d__Bacteria|p__Proteobacteria|c__Gammaproteobacteria|o__Vibrionales|f__Vibrionaceae|g__Aliivibrio|s__Aliivibrio fischeri	NA	NA	NA	NA	NA	NA	NA	NA	NA	NA	NA	NA	NA	NA	NA	NA	NA	NA	NA	NA	NA	NA	NA	NA	NA	NA	NA	NA	NA	NA	NA	NA	NA	NA	NA	NA	NA	NA	NA	NA	NA	NA	NA	NA	NA	NA	NA
Maribrevibacterium harenarium	2589817	d__Bacteria|p__Proteobacteria|c__Gammaproteobacteria|o__Oceanospirillales|f__Oceanospirillaceae|g__Maribrevibacterium|s__Maribrevibacterium harenarium	NA	NA	NA	NA	NA	NA	NA	NA	NA	NA	NA	NA	NA	NA	NA	NA	NA	NA	NA	NA	NA	NA	NA	NA	NA	NA	NA	NA	NA	NA	NA	NA	NA	NA	NA	NA	NA	NA	NA	NA	NA	NA	NA	NA	NA	NA	NA
Streptomyces longisporoflavus	28044	d__Bacteria|p__Actinobacteria|c__Actinomycetia|o__Streptomycetales|f__Streptomycetaceae|g__Streptomyces|s__Streptomyces longisporoflavus	NA	NA	NA	NA	NA	NA	NA	NA	NA	NA	NA	NA	NA	NA	NA	11	NA	NA	NA	NA	NA	NA	NA	NA	NA	NA	NA	NA	NA	NA	NA	NA	NA	NA	NA	NA	NA	NA	NA	NA	NA	NA	24	NA	NA	NA	NA
Cronobacter phage ENT39118	984175	d__Viruses|k__Heunggongvirae|p__Uroviricota|c__Caudoviricetes|o__Caudovirales|f__Siphoviridae|s__Cronobacter phage ENT39118	NA	NA	NA	NA	NA	NA	NA	NA	NA	NA	NA	NA	NA	NA	NA	NA	NA	NA	NA	NA	NA	NA	NA	NA	NA	NA	NA	NA	NA	NA	NA	NA	NA	NA	NA	NA	NA	NA	NA	NA	NA	NA	NA	NA	NA	NA	NA
Staphylococcus lloydii	2781774	d__Bacteria|p__Firmicutes|c__Bacilli|o__Bacillales|f__Staphylococcaceae|g__Staphylococcus|s__Staphylococcus lloydii	NA	NA	NA	NA	NA	12	NA	NA	NA	NA	NA	NA	NA	NA	NA	NA	NA	NA	NA	NA	NA	NA	NA	NA	NA	NA	11	NA	NA	NA	NA	NA	NA	NA	NA	18	NA	NA	NA	NA	NA	NA	NA	NA	NA	NA	NA
Enterobacteria phage phi80	10713	d__Viruses|k__Heunggongvirae|p__Uroviricota|c__Caudoviricetes|o__Caudovirales|f__Siphoviridae|s__Enterobacteria phage phi80	NA	NA	NA	NA	NA	NA	NA	NA	NA	NA	38	NA	NA	NA	NA	NA	NA	NA	NA	NA	NA	NA	NA	223	NA	NA	NA	NA	NA	NA	NA	NA	NA	NA	NA	NA	NA	NA	NA	NA	NA	NA	NA	NA	NA	NA	NA
Latilactobacillus curvatus	28038	d__Bacteria|p__Firmicutes|c__Bacilli|o__Lactobacillales|f__Lactobacillaceae|g__Latilactobacillus|s__Latilactobacillus curvatus	NA	NA	NA	NA	NA	NA	NA	NA	NA	NA	NA	NA	NA	NA	NA	NA	NA	NA	NA	NA	NA	NA	NA	NA	NA	NA	NA	NA	NA	NA	NA	NA	NA	NA	NA	NA	NA	NA	NA	NA	NA	NA	NA	NA	NA	NA	NA
Rappaport israeli	1839807	d__Bacteria|p__Proteobacteria|c__Gammaproteobacteria|o__Cardiobacteriales|f__Cardiobacteriaceae|g__Rappaport|s__Rappaport israeli	NA	NA	NA	NA	NA	NA	NA	NA	NA	NA	NA	NA	NA	NA	NA	NA	NA	NA	NA	NA	NA	NA	NA	NA	NA	NA	NA	NA	NA	NA	NA	NA	NA	NA	NA	NA	NA	NA	NA	NA	517	NA	NA	NA	NA	NA	NA
Serratia symbiotica	138074	d__Bacteria|p__Proteobacteria|c__Gammaproteobacteria|o__Enterobacterales|f__Yersiniaceae|g__Serratia|s__Serratia symbiotica	NA	55	NA	NA	NA	NA	NA	NA	NA	NA	NA	NA	106	NA	NA	NA	NA	NA	10	NA	NA	NA	NA	NA	NA	141	NA	NA	NA	NA	NA	NA	NA	NA	NA	NA	NA	NA	61	NA	NA	NA	NA	10	NA	NA	NA
Paludifilum halophilum	1642702	d__Bacteria|p__Firmicutes|c__Bacilli|o__Bacillales|f__Thermoactinomycetaceae|g__Paludifilum|s__Paludifilum halophilum	29	NA	10	NA	NA	25	NA	NA	NA	NA	NA	NA	NA	NA	NA	NA	NA	NA	NA	NA	NA	98	NA	NA	NA	NA	NA	NA	NA	NA	NA	NA	NA	NA	NA	NA	NA	NA	NA	NA	NA	NA	NA	NA	NA	NA	NA
Candidatus Sodalis pierantonius	1486991	d__Bacteria|p__Proteobacteria|c__Gammaproteobacteria|o__Enterobacterales|f__Bruguierivoracaceae|g__Sodalis|s__Candidatus Sodalis pierantonius	NA	NA	NA	NA	NA	NA	NA	NA	NA	NA	NA	NA	NA	NA	NA	107	NA	NA	NA	NA	NA	NA	NA	NA	NA	NA	NA	NA	NA	NA	NA	NA	NA	NA	NA	NA	NA	NA	NA	NA	NA	NA	NA	NA	NA	NA	NA
Enterococcus ratti	150033	d__Bacteria|p__Firmicutes|c__Bacilli|o__Lactobacillales|f__Enterococcaceae|g__Enterococcus|s__Enterococcus ratti	NA	907	NA	NA	NA	NA	NA	6681	NA	NA	NA	NA	NA	176	NA	NA	NA	NA	NA	NA	NA	111	28	24	NA	19	NA	NA	NA	NA	NA	NA	NA	NA	NA	NA	NA	NA	NA	NA	NA	NA	NA	NA	NA	NA	NA
Siminovitchia fortis	254758	d__Bacteria|p__Firmicutes|c__Bacilli|o__Bacillales|f__Bacillaceae|g__Siminovitchia|s__Siminovitchia fortis	NA	NA	NA	NA	NA	NA	NA	NA	NA	NA	NA	NA	NA	NA	NA	NA	NA	NA	NA	NA	NA	NA	NA	NA	NA	NA	NA	NA	NA	NA	NA	NA	NA	NA	NA	NA	NA	NA	NA	NA	NA	NA	NA	NA	NA	NA	NA
Treponema pectinovorum	164	d__Bacteria|p__Spirochaetes|c__Spirochaetia|o__Spirochaetales|f__Treponemataceae|g__Treponema|s__Treponema pectinovorum	NA	NA	NA	NA	NA	NA	NA	NA	NA	NA	NA	NA	NA	NA	NA	NA	NA	NA	NA	NA	NA	NA	NA	NA	NA	NA	NA	NA	NA	NA	NA	NA	NA	NA	NA	NA	NA	NA	NA	NA	NA	NA	NA	NA	NA	NA	NA
Pectobacterium aroidearum	1201031	d__Bacteria|p__Proteobacteria|c__Gammaproteobacteria|o__Enterobacterales|f__Pectobacteriaceae|g__Pectobacterium|s__Pectobacterium aroidearum	NA	NA	NA	NA	NA	NA	NA	NA	NA	NA	NA	NA	NA	NA	NA	NA	NA	NA	NA	NA	NA	NA	NA	NA	NA	NA	NA	NA	NA	NA	NA	NA	NA	NA	NA	NA	NA	NA	1668	NA	NA	NA	NA	NA	NA	NA	NA
Peptoniphilus nemausensis	2582829	d__Bacteria|p__Firmicutes|c__Tissierellia|o__Tissierellales|f__Peptoniphilaceae|g__Peptoniphilus|s__Peptoniphilus nemausensis	NA	NA	NA	NA	NA	NA	NA	NA	NA	NA	NA	NA	NA	NA	NA	NA	NA	NA	NA	NA	NA	NA	NA	NA	NA	NA	NA	NA	NA	NA	NA	NA	NA	NA	NA	NA	NA	NA	NA	NA	NA	NA	NA	NA	NA	NA	NA
Lonsdalea quercina	71657	d__Bacteria|p__Proteobacteria|c__Gammaproteobacteria|o__Enterobacterales|f__Pectobacteriaceae|g__Lonsdalea|s__Lonsdalea quercina	NA	NA	NA	NA	NA	NA	NA	NA	NA	NA	NA	NA	NA	NA	NA	NA	NA	NA	59	NA	NA	NA	NA	NA	NA	NA	NA	NA	NA	NA	NA	NA	NA	NA	NA	NA	NA	NA	NA	NA	NA	NA	NA	14	NA	NA	NA
Vagococcus lutrae	81947	d__Bacteria|p__Firmicutes|c__Bacilli|o__Lactobacillales|f__Enterococcaceae|g__Vagococcus|s__Vagococcus lutrae	NA	NA	NA	NA	NA	NA	NA	NA	NA	NA	NA	NA	NA	NA	NA	NA	NA	NA	NA	NA	NA	NA	NA	NA	NA	NA	NA	NA	NA	NA	NA	NA	NA	NA	NA	NA	NA	NA	NA	NA	NA	NA	NA	NA	NA	NA	NA
Escherichia virus AU6Stx1	2844183	d__Viruses|k__Heunggongvirae|p__Uroviricota|c__Caudoviricetes|o__Caudovirales|f__Podoviridae|g__Traversvirus|s__Escherichia virus AU6Stx1	NA	NA	NA	NA	NA	NA	NA	NA	NA	NA	NA	NA	NA	NA	NA	NA	NA	NA	NA	NA	NA	NA	NA	NA	NA	NA	NA	NA	NA	NA	NA	NA	NA	NA	NA	NA	NA	NA	NA	NA	NA	NA	NA	NA	NA	NA	NA
Modicisalibacter sp. MOD 31.J	2831897	d__Bacteria|p__Proteobacteria|c__Gammaproteobacteria|o__Oceanospirillales|f__Halomonadaceae|g__Modicisalibacter|s__Modicisalibacter sp. MOD 31.J	NA	NA	NA	NA	NA	NA	NA	NA	NA	NA	NA	NA	NA	NA	NA	NA	NA	NA	NA	NA	NA	NA	NA	NA	NA	NA	NA	NA	NA	NA	NA	NA	NA	NA	NA	NA	NA	NA	NA	NA	NA	NA	NA	NA	NA	NA	NA
Enterococcus thailandicus	417368	d__Bacteria|p__Firmicutes|c__Bacilli|o__Lactobacillales|f__Enterococcaceae|g__Enterococcus|s__Enterococcus thailandicus	NA	NA	NA	NA	NA	NA	NA	1868	NA	NA	NA	NA	NA	195	NA	NA	NA	NA	82	NA	NA	164	14	21	NA	NA	NA	NA	NA	NA	NA	NA	NA	NA	NA	12	NA	NA	NA	NA	NA	NA	NA	NA	NA	NA	NA
Enterococcus malodoratus	71451	d__Bacteria|p__Firmicutes|c__Bacilli|o__Lactobacillales|f__Enterococcaceae|g__Enterococcus|s__Enterococcus malodoratus	NA	NA	NA	NA	NA	NA	NA	304	NA	NA	NA	NA	NA	75	NA	NA	NA	NA	NA	NA	NA	100	NA	NA	NA	NA	NA	NA	NA	NA	NA	NA	NA	NA	NA	NA	NA	NA	NA	NA	NA	NA	NA	NA	NA	NA	NA
Blautia wexlerae	418240	d__Bacteria|p__Firmicutes|c__Clostridia|o__Eubacteriales|f__Lachnospiraceae|g__Blautia|s__Blautia wexlerae	NA	NA	NA	NA	NA	NA	NA	NA	NA	NA	NA	NA	NA	NA	NA	NA	NA	NA	NA	NA	NA	NA	NA	NA	NA	1021	NA	NA	NA	NA	NA	NA	NA	NA	NA	NA	NA	NA	NA	29	NA	NA	NA	NA	NA	NA	NA
Enterococcus hermanniensis	249189	d__Bacteria|p__Firmicutes|c__Bacilli|o__Lactobacillales|f__Enterococcaceae|g__Enterococcus|s__Enterococcus hermanniensis	NA	NA	NA	NA	NA	NA	NA	206	NA	NA	NA	NA	NA	NA	NA	NA	NA	NA	NA	NA	NA	NA	NA	NA	NA	NA	NA	NA	NA	NA	NA	NA	NA	NA	NA	NA	NA	NA	NA	NA	NA	NA	NA	NA	NA	NA	NA
Corynebacterium kroppenstedtii	161879	d__Bacteria|p__Actinobacteria|c__Actinomycetia|o__Corynebacteriales|f__Corynebacteriaceae|g__Corynebacterium|s__Corynebacterium kroppenstedtii	NA	30	NA	13	NA	40	NA	368	NA	55	NA	NA	NA	19	NA	NA	NA	NA	NA	NA	NA	NA	20	NA	NA	NA	429	NA	NA	NA	34	NA	NA	NA	NA	NA	NA	NA	NA	NA	NA	NA	NA	NA	NA	NA	NA
Grosmannia clavigera	226899	d__Eukaryota|k__Fungi|p__Ascomycota|c__Sordariomycetes|o__Ophiostomatales|f__Ophiostomataceae|g__Grosmannia|s__Grosmannia clavigera	87	NA	NA	NA	NA	NA	NA	NA	NA	NA	NA	NA	NA	NA	NA	NA	NA	NA	NA	NA	NA	NA	NA	NA	NA	NA	NA	NA	NA	NA	NA	NA	NA	NA	NA	NA	NA	NA	NA	NA	NA	NA	NA	NA	NA	NA	NA
Pediococcus acidilactici	1254	d__Bacteria|p__Firmicutes|c__Bacilli|o__Lactobacillales|f__Lactobacillaceae|g__Pediococcus|s__Pediococcus acidilactici	NA	NA	NA	NA	45	NA	NA	NA	NA	NA	737	NA	NA	NA	NA	NA	NA	NA	NA	NA	NA	NA	NA	NA	NA	NA	NA	NA	NA	NA	NA	NA	NA	NA	NA	NA	NA	NA	NA	NA	NA	NA	NA	NA	NA	NA	NA
Bifidobacterium anseris	2020963	d__Bacteria|p__Actinobacteria|c__Actinomycetia|o__Bifidobacteriales|f__Bifidobacteriaceae|g__Bifidobacterium|s__Bifidobacterium anseris	NA	NA	NA	NA	NA	NA	NA	NA	NA	NA	NA	NA	NA	NA	NA	NA	NA	NA	NA	NA	NA	NA	NA	NA	NA	NA	NA	NA	NA	NA	NA	NA	NA	NA	NA	NA	NA	NA	NA	NA	NA	NA	NA	NA	NA	NA	NA
Mammaliicoccus fleurettii	150056	d__Bacteria|p__Firmicutes|c__Bacilli|o__Bacillales|f__Staphylococcaceae|g__Mammaliicoccus|s__Mammaliicoccus fleurettii	NA	NA	546	90	30	NA	NA	NA	NA	45	NA	NA	NA	NA	NA	19	NA	NA	NA	NA	NA	1061	25	NA	NA	NA	26	NA	NA	NA	85	NA	NA	NA	NA	NA	NA	NA	11	NA	NA	NA	NA	NA	31	285	NA
Staphylococcus phage IME-SA4	1610872	d__Viruses|k__Heunggongvirae|p__Uroviricota|c__Caudoviricetes|o__Caudovirales|f__Siphoviridae|s__Staphylococcus phage IME-SA4	NA	NA	NA	NA	NA	669	NA	NA	NA	NA	NA	NA	NA	NA	NA	NA	NA	NA	44	NA	NA	NA	NA	NA	NA	NA	NA	NA	NA	NA	NA	NA	NA	NA	NA	NA	NA	NA	NA	NA	NA	NA	NA	NA	NA	NA	NA
Staphylococcus microti	569857	d__Bacteria|p__Firmicutes|c__Bacilli|o__Bacillales|f__Staphylococcaceae|g__Staphylococcus|s__Staphylococcus microti	NA	NA	NA	NA	NA	NA	NA	NA	NA	NA	NA	NA	NA	NA	NA	NA	NA	NA	NA	NA	NA	NA	NA	NA	NA	NA	NA	NA	NA	NA	NA	NA	NA	NA	NA	NA	NA	NA	NA	NA	NA	NA	NA	NA	NA	NA	NA
Aequorivita aquimaris	1548749	d__Bacteria|p__Bacteroidetes|c__Flavobacteriia|o__Flavobacteriales|f__Flavobacteriaceae|g__Aequorivita|s__Aequorivita aquimaris	NA	NA	NA	NA	NA	NA	NA	NA	NA	NA	NA	NA	NA	NA	NA	NA	NA	NA	NA	NA	NA	NA	NA	NA	NA	NA	NA	NA	NA	NA	NA	NA	NA	NA	NA	NA	NA	NA	NA	NA	NA	NA	NA	NA	NA	NA	NA
Streptococcus saliviloxodontae	1349416	d__Bacteria|p__Firmicutes|c__Bacilli|o__Lactobacillales|f__Streptococcaceae|g__Streptococcus|s__Streptococcus saliviloxodontae	13	NA	NA	NA	NA	NA	NA	15	NA	NA	24	NA	544	37	NA	NA	20	NA	NA	NA	NA	308	18	NA	NA	NA	NA	NA	NA	NA	NA	NA	NA	NA	NA	NA	NA	NA	NA	NA	NA	NA	NA	87	NA	1658	NA
Escherichia virus 520873	2844179	d__Viruses|k__Heunggongvirae|p__Uroviricota|c__Caudoviricetes|o__Caudovirales|f__Myoviridae|g__Xuanwuvirus|s__Escherichia virus 520873	NA	NA	NA	NA	NA	NA	NA	NA	NA	NA	NA	NA	NA	NA	NA	868	NA	NA	NA	NA	NA	NA	NA	NA	NA	NA	NA	NA	NA	NA	NA	NA	NA	NA	NA	NA	NA	NA	NA	NA	NA	NA	NA	NA	NA	NA	NA
Bifidobacterium magnum	1692	d__Bacteria|p__Actinobacteria|c__Actinomycetia|o__Bifidobacteriales|f__Bifidobacteriaceae|g__Bifidobacterium|s__Bifidobacterium magnum	NA	NA	NA	NA	NA	NA	NA	NA	NA	NA	NA	NA	NA	NA	NA	NA	NA	NA	NA	NA	NA	NA	NA	NA	NA	NA	NA	NA	NA	NA	NA	NA	NA	NA	NA	NA	NA	NA	NA	NA	NA	NA	NA	NA	NA	NA	NA
Eubacterium maltosivorans	2041044	d__Bacteria|p__Firmicutes|c__Clostridia|o__Eubacteriales|f__Eubacteriaceae|g__Eubacterium|s__Eubacterium maltosivorans	NA	NA	NA	NA	NA	NA	NA	NA	NA	NA	NA	NA	NA	NA	NA	111	NA	NA	NA	NA	NA	NA	NA	NA	NA	10	NA	NA	NA	NA	NA	NA	NA	NA	NA	NA	NA	NA	91	NA	NA	NA	NA	NA	NA	NA	NA
Lactobacillus jensenii	109790	d__Bacteria|p__Firmicutes|c__Bacilli|o__Lactobacillales|f__Lactobacillaceae|g__Lactobacillus|s__Lactobacillus jensenii	NA	NA	NA	NA	NA	NA	NA	NA	NA	NA	NA	NA	NA	NA	NA	NA	NA	NA	NA	NA	NA	NA	NA	NA	NA	NA	NA	NA	NA	NA	NA	NA	NA	NA	NA	NA	NA	NA	NA	14	NA	1236	NA	NA	NA	NA	NA
Catonella massiliensis	2799636	d__Bacteria|p__Firmicutes|c__Clostridia|o__Eubacteriales|f__Lachnospiraceae|g__Catonella|s__Catonella massiliensis	NA	NA	NA	NA	22	NA	NA	NA	1758	NA	NA	NA	NA	NA	NA	NA	NA	NA	NA	NA	NA	NA	72	NA	NA	NA	NA	NA	NA	NA	12	NA	NA	17	NA	NA	NA	NA	92	NA	NA	NA	NA	NA	25	NA	NA
Providencia sneebia	516075	d__Bacteria|p__Proteobacteria|c__Gammaproteobacteria|o__Enterobacterales|f__Morganellaceae|g__Providencia|s__Providencia sneebia	NA	NA	NA	NA	NA	NA	NA	NA	NA	NA	NA	NA	NA	NA	347	NA	NA	1209	NA	NA	NA	NA	NA	NA	NA	NA	NA	NA	NA	NA	NA	NA	NA	NA	NA	72	NA	NA	NA	NA	NA	NA	NA	NA	NA	NA	1116
Phascolarctobacterium succinatutens	626940	d__Bacteria|p__Firmicutes|c__Negativicutes|o__Acidaminococcales|f__Acidaminococcaceae|g__Phascolarctobacterium|s__Phascolarctobacterium succinatutens	NA	NA	NA	NA	NA	NA	NA	NA	NA	NA	NA	NA	NA	NA	NA	NA	NA	NA	NA	NA	NA	NA	NA	NA	NA	NA	NA	NA	NA	NA	NA	NA	NA	NA	NA	NA	NA	NA	NA	NA	NA	NA	NA	NA	NA	NA	NA
Vespertiliibacter pulmonis	1443036	d__Bacteria|p__Proteobacteria|c__Gammaproteobacteria|o__Pasteurellales|f__Pasteurellaceae|g__Vespertiliibacter|s__Vespertiliibacter pulmonis	NA	NA	32	NA	NA	NA	NA	NA	NA	NA	NA	NA	NA	NA	NA	NA	NA	NA	NA	NA	NA	37	NA	NA	NA	NA	NA	NA	NA	NA	NA	NA	NA	NA	NA	91	NA	NA	NA	NA	NA	NA	NA	NA	NA	NA	NA
[Ruminococcus] torques	33039	d__Bacteria|p__Firmicutes|c__Clostridia|o__Eubacteriales|f__Lachnospiraceae|g__Mediterraneibacter|s__[Ruminococcus] torques	NA	NA	NA	281	NA	NA	NA	NA	NA	NA	NA	NA	NA	NA	NA	NA	NA	NA	NA	NA	NA	NA	NA	NA	NA	332	NA	NA	NA	NA	NA	NA	NA	NA	NA	NA	NA	28	39	NA	NA	NA	NA	NA	26	NA	NA
Pseudomonas yamanorum	515393	d__Bacteria|p__Proteobacteria|c__Gammaproteobacteria|o__Pseudomonadales|f__Pseudomonadaceae|g__Pseudomonas|s__Pseudomonas yamanorum	NA	NA	NA	NA	NA	NA	NA	32	NA	NA	NA	NA	NA	103	NA	NA	14	NA	NA	NA	NA	81	NA	NA	NA	NA	48	NA	NA	NA	21	NA	NA	NA	NA	51	NA	NA	NA	NA	NA	NA	NA	NA	NA	NA	NA
Salmonella virus SPN1S	1982581	d__Viruses|k__Heunggongvirae|p__Uroviricota|c__Caudoviricetes|o__Caudovirales|f__Podoviridae|g__Uetakevirus|s__Salmonella virus SPN1S	NA	NA	NA	NA	NA	NA	NA	NA	NA	NA	NA	NA	NA	NA	NA	NA	NA	NA	NA	NA	NA	NA	NA	NA	NA	NA	NA	NA	NA	NA	NA	NA	NA	NA	NA	NA	NA	NA	NA	NA	NA	NA	NA	NA	NA	NA	NA
Staphylococcus succinus	61015	d__Bacteria|p__Firmicutes|c__Bacilli|o__Bacillales|f__Staphylococcaceae|g__Staphylococcus|s__Staphylococcus succinus	NA	NA	71	NA	NA	NA	NA	NA	NA	NA	NA	NA	NA	NA	NA	NA	NA	NA	NA	NA	NA	NA	NA	NA	NA	NA	NA	NA	NA	NA	NA	NA	NA	NA	NA	NA	NA	NA	NA	NA	NA	NA	NA	NA	NA	NA	NA
Ralstonia solanacearum	305	d__Bacteria|p__Proteobacteria|c__Betaproteobacteria|o__Burkholderiales|f__Burkholderiaceae|g__Ralstonia|s__Ralstonia solanacearum	NA	NA	NA	NA	NA	NA	NA	NA	NA	NA	NA	NA	NA	131	NA	NA	NA	NA	NA	NA	NA	137	NA	NA	NA	NA	NA	NA	NA	NA	NA	NA	NA	NA	NA	NA	NA	NA	NA	NA	NA	NA	NA	NA	NA	NA	NA
Faecalibacillus faecis	1982628	d__Bacteria|p__Firmicutes|c__Erysipelotrichia|o__Erysipelotrichales|f__Erysipelotrichaceae|g__Faecalibacillus|s__Faecalibacillus faecis	NA	NA	NA	NA	NA	NA	NA	NA	NA	40	2229	NA	NA	NA	NA	NA	NA	NA	NA	NA	NA	NA	NA	NA	NA	NA	NA	NA	NA	NA	NA	NA	NA	NA	NA	NA	NA	NA	NA	NA	NA	NA	NA	NA	NA	NA	NA
Ruthenibacterium lactatiformans	1550024	d__Bacteria|p__Firmicutes|c__Clostridia|o__Eubacteriales|f__Oscillospiraceae|g__Ruthenibacterium|s__Ruthenibacterium lactatiformans	NA	NA	NA	NA	NA	4277	NA	NA	NA	NA	NA	NA	NA	NA	NA	176	NA	NA	NA	NA	NA	NA	NA	NA	NA	NA	NA	NA	NA	NA	NA	NA	NA	NA	NA	NA	NA	NA	NA	NA	NA	NA	NA	NA	NA	NA	NA
[Clostridium] methoxybenzovorans	81424	d__Bacteria|p__Firmicutes|c__Clostridia|o__Eubacteriales|f__Lachnospiraceae|g__Lachnoclostridium|s__[Clostridium] methoxybenzovorans	NA	NA	NA	NA	NA	NA	NA	NA	NA	NA	252	NA	NA	NA	NA	NA	NA	NA	NA	NA	NA	NA	NA	NA	NA	NA	NA	NA	NA	NA	NA	NA	NA	NA	NA	NA	NA	NA	NA	NA	NA	NA	NA	NA	NA	NA	NA
Levyella massiliensis	938289	d__Bacteria|p__Firmicutes|c__Clostridia|o__Eubacteriales|g__Levyella|s__Levyella massiliensis	NA	NA	NA	NA	NA	NA	NA	NA	NA	NA	NA	NA	NA	NA	NA	NA	NA	NA	NA	NA	NA	NA	NA	NA	NA	NA	NA	NA	NA	NA	NA	NA	NA	NA	NA	NA	NA	NA	NA	NA	NA	NA	NA	NA	NA	NA	NA
Bifidobacterium gallicum	78342	d__Bacteria|p__Actinobacteria|c__Actinomycetia|o__Bifidobacteriales|f__Bifidobacteriaceae|g__Bifidobacterium|s__Bifidobacterium gallicum	NA	NA	NA	NA	NA	NA	NA	NA	NA	NA	NA	NA	NA	NA	NA	NA	NA	NA	NA	NA	NA	NA	NA	NA	NA	NA	NA	NA	NA	NA	17	NA	NA	NA	NA	NA	NA	NA	NA	NA	NA	NA	NA	NA	NA	NA	NA
Sutterella seckii	1944635	d__Bacteria|p__Proteobacteria|c__Betaproteobacteria|o__Burkholderiales|f__Sutterellaceae|g__Sutterella|s__Sutterella seckii	NA	NA	NA	NA	NA	NA	NA	NA	NA	NA	NA	NA	NA	NA	NA	NA	NA	NA	NA	NA	NA	NA	NA	NA	NA	NA	NA	NA	NA	NA	NA	NA	NA	NA	NA	NA	NA	NA	NA	NA	NA	NA	NA	NA	NA	NA	NA
Muricomes intestini	1796634	d__Bacteria|p__Firmicutes|c__Clostridia|o__Eubacteriales|f__Lachnospiraceae|g__Muricomes|s__Muricomes intestini	NA	NA	NA	NA	NA	NA	NA	NA	NA	NA	NA	NA	NA	NA	NA	NA	NA	NA	NA	NA	NA	NA	NA	NA	NA	NA	NA	NA	NA	NA	NA	NA	NA	NA	NA	NA	NA	NA	NA	NA	NA	NA	NA	NA	NA	NA	NA
Campylobacter rectus	203	d__Bacteria|p__Proteobacteria|c__Epsilonproteobacteria|o__Campylobacterales|f__Campylobacteraceae|g__Campylobacter|s__Campylobacter rectus	NA	NA	NA	NA	NA	NA	NA	NA	NA	NA	NA	NA	NA	NA	NA	NA	11	NA	NA	111	NA	NA	NA	NA	NA	NA	NA	NA	NA	NA	NA	NA	NA	NA	NA	NA	NA	NA	NA	NA	NA	NA	NA	NA	NA	NA	NA
Rodentibacter mrazii	1908257	d__Bacteria|p__Proteobacteria|c__Gammaproteobacteria|o__Pasteurellales|f__Pasteurellaceae|g__Rodentibacter|s__Rodentibacter mrazii	NA	NA	36	NA	NA	NA	NA	NA	NA	NA	NA	NA	32	60	NA	NA	NA	NA	NA	NA	NA	175	NA	NA	NA	NA	NA	NA	NA	NA	NA	NA	NA	NA	NA	195	NA	NA	NA	NA	NA	NA	NA	NA	NA	NA	NA
Staphylococcus felis	46127	d__Bacteria|p__Firmicutes|c__Bacilli|o__Bacillales|f__Staphylococcaceae|g__Staphylococcus|s__Staphylococcus felis	NA	NA	NA	NA	NA	NA	NA	NA	NA	NA	NA	NA	NA	NA	NA	NA	NA	NA	NA	NA	NA	NA	91	NA	NA	NA	13	NA	NA	NA	NA	NA	NA	NA	NA	NA	NA	NA	NA	NA	NA	NA	NA	NA	NA	NA	NA
Ralstonia pseudosolanacearum	1310165	d__Bacteria|p__Proteobacteria|c__Betaproteobacteria|o__Burkholderiales|f__Burkholderiaceae|g__Ralstonia|s__Ralstonia pseudosolanacearum	NA	NA	NA	NA	NA	NA	NA	NA	NA	NA	NA	NA	NA	94	NA	NA	NA	NA	NA	NA	NA	91	NA	NA	NA	NA	NA	NA	NA	NA	NA	NA	NA	NA	NA	NA	NA	NA	NA	NA	NA	NA	NA	NA	NA	NA	NA
Corynebacterium propinquum	43769	d__Bacteria|p__Actinobacteria|c__Actinomycetia|o__Corynebacteriales|f__Corynebacteriaceae|g__Corynebacterium|s__Corynebacterium propinquum	NA	NA	NA	NA	642	30	NA	NA	NA	NA	NA	NA	NA	NA	NA	NA	NA	NA	NA	NA	NA	NA	NA	NA	NA	NA	NA	NA	NA	NA	NA	NA	14	NA	NA	NA	NA	NA	NA	NA	NA	NA	NA	NA	NA	NA	NA
Melissococcus plutonius	33970	d__Bacteria|p__Firmicutes|c__Bacilli|o__Lactobacillales|f__Enterococcaceae|g__Melissococcus|s__Melissococcus plutonius	NA	NA	NA	NA	NA	NA	NA	NA	NA	NA	NA	NA	NA	NA	NA	NA	NA	NA	NA	NA	NA	11	NA	NA	NA	NA	NA	NA	NA	NA	NA	NA	NA	NA	NA	NA	NA	NA	NA	NA	NA	NA	NA	NA	NA	NA	NA
Bifidobacterium choerinum	35760	d__Bacteria|p__Actinobacteria|c__Actinomycetia|o__Bifidobacteriales|f__Bifidobacteriaceae|g__Bifidobacterium|s__Bifidobacterium choerinum	NA	NA	NA	NA	NA	NA	NA	NA	NA	NA	NA	NA	NA	NA	NA	NA	NA	NA	NA	NA	NA	NA	NA	NA	NA	NA	NA	NA	NA	NA	NA	NA	NA	NA	NA	NA	NA	NA	NA	NA	NA	16	NA	NA	NA	NA	NA
Staphylococcus xylosus	1288	d__Bacteria|p__Firmicutes|c__Bacilli|o__Bacillales|f__Staphylococcaceae|g__Staphylococcus|s__Staphylococcus xylosus	NA	NA	NA	NA	NA	NA	NA	NA	NA	NA	NA	NA	NA	NA	NA	NA	NA	NA	NA	NA	NA	20	NA	NA	NA	NA	NA	NA	NA	NA	NA	NA	NA	NA	NA	NA	NA	NA	NA	NA	NA	NA	NA	NA	NA	NA	NA
[Clostridium] symbiosum	1512	d__Bacteria|p__Firmicutes|c__Clostridia|o__Eubacteriales|f__Lachnospiraceae|g__Lachnoclostridium|s__[Clostridium] symbiosum	NA	NA	NA	12	NA	NA	NA	NA	NA	NA	NA	NA	NA	NA	NA	NA	NA	NA	NA	NA	NA	NA	NA	NA	NA	NA	NA	264	NA	NA	NA	NA	NA	NA	NA	NA	NA	NA	NA	NA	NA	NA	NA	NA	NA	NA	NA
Bifidobacterium choloepi	2614131	d__Bacteria|p__Actinobacteria|c__Actinomycetia|o__Bifidobacteriales|f__Bifidobacteriaceae|g__Bifidobacterium|s__Bifidobacterium choloepi	NA	NA	NA	NA	NA	14	NA	NA	NA	NA	NA	NA	NA	NA	NA	NA	NA	NA	NA	NA	NA	NA	NA	NA	NA	NA	NA	NA	NA	NA	NA	NA	NA	NA	NA	NA	NA	NA	NA	NA	NA	NA	NA	NA	NA	NA	NA
Limosilactobacillus fermentum	1613	d__Bacteria|p__Firmicutes|c__Bacilli|o__Lactobacillales|f__Lactobacillaceae|g__Limosilactobacillus|s__Limosilactobacillus fermentum	NA	NA	NA	NA	NA	NA	NA	NA	NA	NA	16	NA	NA	NA	NA	NA	NA	NA	NA	NA	NA	NA	NA	NA	NA	274	NA	NA	NA	NA	NA	NA	NA	NA	NA	NA	NA	NA	NA	NA	NA	NA	NA	NA	NA	NA	NA
Limosilactobacillus gorillae	1450649	d__Bacteria|p__Firmicutes|c__Bacilli|o__Lactobacillales|f__Lactobacillaceae|g__Limosilactobacillus|s__Limosilactobacillus gorillae	NA	NA	NA	NA	NA	NA	NA	NA	NA	NA	NA	NA	NA	NA	NA	NA	NA	NA	NA	NA	NA	NA	NA	NA	NA	NA	NA	NA	NA	NA	NA	NA	NA	NA	NA	NA	NA	NA	NA	NA	NA	NA	NA	NA	NA	NA	NA
Pantoea wallisii	1076551	d__Bacteria|p__Proteobacteria|c__Gammaproteobacteria|o__Enterobacterales|f__Erwiniaceae|g__Pantoea|s__Pantoea wallisii	NA	NA	NA	NA	20	NA	NA	NA	NA	NA	NA	NA	NA	NA	NA	NA	NA	NA	NA	NA	NA	NA	NA	NA	NA	NA	NA	NA	NA	NA	NA	NA	NA	NA	NA	NA	NA	NA	NA	NA	NA	NA	NA	NA	NA	NA	NA
Staphylococcus virus SEP9	1922247	d__Viruses|k__Heunggongvirae|p__Uroviricota|c__Caudoviricetes|o__Caudovirales|f__Siphoviridae|g__Sextaecvirus|s__Staphylococcus virus SEP9	NA	NA	NA	844	NA	NA	NA	NA	NA	NA	NA	NA	NA	NA	NA	NA	NA	NA	NA	NA	NA	NA	NA	NA	NA	NA	NA	NA	NA	NA	NA	NA	NA	NA	NA	NA	NA	NA	NA	NA	NA	NA	NA	NA	NA	NA	NA
Streptococcus azizii	1579424	d__Bacteria|p__Firmicutes|c__Bacilli|o__Lactobacillales|f__Streptococcaceae|g__Streptococcus|s__Streptococcus azizii	NA	220	NA	NA	NA	NA	NA	NA	73	NA	NA	NA	56	26	NA	NA	NA	NA	NA	NA	NA	3393	NA	NA	NA	NA	NA	NA	NA	NA	NA	NA	NA	NA	NA	NA	NA	NA	NA	NA	NA	NA	NA	NA	NA	18	NA
Chimaeribacter californicus	2060067	d__Bacteria|p__Proteobacteria|c__Gammaproteobacteria|o__Enterobacterales|f__Yersiniaceae|g__Chimaeribacter|s__Chimaeribacter californicus	NA	NA	NA	NA	NA	NA	NA	NA	NA	NA	NA	NA	10	NA	NA	NA	NA	NA	NA	NA	NA	NA	NA	NA	NA	NA	NA	NA	NA	NA	NA	NA	NA	NA	NA	NA	NA	NA	NA	NA	NA	NA	NA	NA	NA	NA	NA
Streptococcus pluranimalium	82348	d__Bacteria|p__Firmicutes|c__Bacilli|o__Lactobacillales|f__Streptococcaceae|g__Streptococcus|s__Streptococcus pluranimalium	NA	NA	NA	NA	NA	NA	NA	11	NA	NA	NA	NA	14	NA	NA	NA	11	NA	NA	NA	NA	NA	NA	NA	NA	NA	NA	NA	NA	NA	NA	NA	NA	NA	NA	NA	NA	NA	NA	NA	NA	NA	NA	NA	NA	NA	NA
Eggerthia catenaformis	31973	d__Bacteria|p__Firmicutes|c__Erysipelotrichia|o__Erysipelotrichales|f__Coprobacillaceae|g__Eggerthia|s__Eggerthia catenaformis	73	NA	NA	NA	NA	NA	NA	NA	NA	NA	635	NA	NA	NA	NA	NA	NA	NA	NA	NA	NA	228	NA	NA	NA	NA	NA	NA	NA	NA	24	NA	NA	NA	NA	NA	NA	NA	NA	NA	NA	NA	NA	NA	31	NA	NA
Corynebacterium accolens	38284	d__Bacteria|p__Actinobacteria|c__Actinomycetia|o__Corynebacteriales|f__Corynebacteriaceae|g__Corynebacterium|s__Corynebacterium accolens	NA	NA	NA	NA	NA	NA	NA	NA	NA	NA	NA	NA	NA	NA	NA	NA	NA	NA	NA	NA	NA	NA	NA	NA	NA	NA	NA	NA	NA	NA	NA	NA	NA	NA	NA	NA	NA	NA	NA	NA	NA	NA	NA	NA	NA	NA	NA
Mannheimia massilioguelmaensis	1604354	d__Bacteria|p__Proteobacteria|c__Gammaproteobacteria|o__Pasteurellales|f__Pasteurellaceae|g__Mannheimia|s__Mannheimia massilioguelmaensis	NA	NA	866	NA	NA	NA	NA	NA	35	50	NA	NA	98	NA	NA	NA	NA	NA	NA	55	NA	46	NA	NA	NA	NA	NA	NA	NA	NA	NA	NA	NA	NA	NA	348	NA	NA	NA	NA	NA	NA	NA	NA	NA	NA	NA
Sphingobacterium multivorum	28454	d__Bacteria|p__Bacteroidetes|c__Sphingobacteriia|o__Sphingobacteriales|f__Sphingobacteriaceae|g__Sphingobacterium|s__Sphingobacterium multivorum	NA	NA	NA	NA	NA	NA	NA	NA	NA	NA	NA	NA	NA	NA	NA	NA	NA	NA	NA	NA	NA	NA	NA	NA	NA	NA	NA	NA	NA	NA	NA	NA	NA	NA	NA	NA	NA	NA	NA	NA	NA	NA	NA	NA	NA	NA	NA
Aliicoccus persicus	930138	d__Bacteria|p__Firmicutes|c__Bacilli|o__Bacillales|f__Staphylococcaceae|g__Aliicoccus|s__Aliicoccus persicus	NA	NA	NA	NA	NA	NA	NA	NA	NA	NA	NA	NA	NA	NA	NA	NA	NA	NA	NA	NA	NA	NA	NA	NA	NA	NA	NA	NA	NA	NA	NA	NA	NA	NA	NA	NA	NA	NA	NA	NA	NA	NA	NA	NA	NA	NA	NA
Bisgaardia hudsonensis	109472	d__Bacteria|p__Proteobacteria|c__Gammaproteobacteria|o__Pasteurellales|f__Pasteurellaceae|g__Bisgaardia|s__Bisgaardia hudsonensis	NA	NA	12	NA	NA	NA	NA	NA	NA	NA	NA	NA	NA	NA	NA	NA	NA	NA	NA	NA	NA	28	NA	NA	NA	NA	NA	NA	NA	NA	NA	NA	NA	NA	NA	111	NA	NA	NA	NA	NA	NA	NA	NA	NA	NA	NA
Butyricimonas faecihominis	1472416	d__Bacteria|p__Bacteroidetes|c__Bacteroidia|o__Bacteroidales|f__Odoribacteraceae|g__Butyricimonas|s__Butyricimonas faecihominis	NA	NA	NA	13	NA	NA	13	NA	NA	NA	NA	NA	NA	NA	249	774	NA	NA	12217	NA	952	NA	NA	NA	604	NA	NA	NA	NA	NA	NA	NA	212	NA	NA	NA	NA	NA	NA	NA	268	NA	66	NA	NA	NA	NA
Pasteurella oralis	1071947	d__Bacteria|p__Proteobacteria|c__Gammaproteobacteria|o__Pasteurellales|f__Pasteurellaceae|g__Pasteurella|s__Pasteurella oralis	NA	NA	16	NA	NA	NA	NA	NA	NA	NA	NA	NA	NA	NA	NA	NA	NA	13	NA	NA	NA	NA	NA	NA	NA	NA	NA	NA	NA	NA	NA	NA	NA	NA	NA	103	NA	NA	NA	NA	NA	NA	NA	NA	NA	NA	NA
Faecalibacterium longum	1851428	d__Bacteria|p__Firmicutes|c__Clostridia|o__Eubacteriales|f__Oscillospiraceae|g__Faecalibacterium|s__Faecalibacterium longum	NA	NA	NA	NA	NA	NA	NA	NA	NA	NA	NA	NA	NA	NA	NA	NA	NA	NA	NA	NA	NA	NA	NA	NA	106	NA	NA	NA	NA	NA	NA	NA	NA	NA	NA	NA	NA	NA	NA	NA	NA	NA	NA	NA	NA	NA	NA
Erwinia toletana	92490	d__Bacteria|p__Proteobacteria|c__Gammaproteobacteria|o__Enterobacterales|f__Erwiniaceae|g__Erwinia|s__Erwinia toletana	NA	NA	NA	NA	NA	NA	NA	NA	NA	NA	NA	NA	NA	NA	NA	NA	NA	NA	NA	NA	NA	NA	NA	NA	NA	NA	NA	NA	NA	NA	NA	NA	NA	NA	NA	NA	NA	NA	NA	NA	NA	NA	NA	43	NA	NA	NA
Edwardsiella hoshinae	93378	d__Bacteria|p__Proteobacteria|c__Gammaproteobacteria|o__Enterobacterales|f__Hafniaceae|g__Edwardsiella|s__Edwardsiella hoshinae	NA	NA	NA	NA	NA	NA	147	NA	NA	NA	41	182	NA	NA	NA	1298	NA	558	NA	NA	NA	NA	NA	28	152	20	NA	NA	NA	NA	NA	NA	NA	NA	NA	NA	NA	NA	NA	NA	NA	NA	136	162	NA	NA	NA
Candida parapsilosis	5480	d__Eukaryota|k__Fungi|p__Ascomycota|c__Saccharomycetes|o__Saccharomycetales|f__Debaryomycetaceae|g__Candida|s__Candida parapsilosis	NA	NA	NA	NA	NA	NA	NA	NA	NA	NA	NA	NA	NA	NA	NA	NA	NA	NA	NA	NA	NA	NA	NA	NA	NA	NA	NA	NA	NA	NA	NA	NA	NA	NA	NA	NA	NA	NA	NA	NA	NA	NA	NA	NA	NA	NA	NA
Erwinia amylovora	552	d__Bacteria|p__Proteobacteria|c__Gammaproteobacteria|o__Enterobacterales|f__Erwiniaceae|g__Erwinia|s__Erwinia amylovora	NA	NA	NA	NA	NA	NA	NA	NA	NA	NA	196	NA	NA	NA	NA	NA	NA	NA	NA	NA	NA	NA	NA	NA	NA	NA	NA	NA	NA	NA	NA	NA	NA	NA	NA	NA	NA	NA	NA	NA	NA	NA	NA	NA	NA	NA	NA
Alistipes finegoldii	214856	d__Bacteria|p__Bacteroidetes|c__Bacteroidia|o__Bacteroidales|f__Rikenellaceae|g__Alistipes|s__Alistipes finegoldii	NA	NA	NA	NA	NA	NA	NA	NA	NA	NA	NA	NA	NA	NA	NA	19	NA	NA	NA	NA	NA	NA	NA	NA	NA	NA	NA	NA	NA	NA	NA	NA	NA	NA	NA	NA	NA	NA	NA	NA	NA	NA	NA	NA	NA	NA	NA
Ezakiella coagulans	46507	d__Bacteria|p__Firmicutes|c__Tissierellia|g__Ezakiella|s__Ezakiella coagulans	NA	NA	NA	NA	NA	NA	NA	NA	NA	NA	NA	NA	NA	NA	NA	NA	NA	NA	NA	NA	NA	NA	NA	NA	NA	NA	NA	NA	NA	NA	NA	NA	NA	NA	NA	NA	NA	NA	NA	NA	NA	NA	NA	NA	NA	NA	NA
Romboutsia ilealis	1115758	d__Bacteria|p__Firmicutes|c__Clostridia|o__Eubacteriales|f__Peptostreptococcaceae|g__Romboutsia|s__Romboutsia ilealis	NA	NA	NA	NA	NA	NA	NA	NA	NA	NA	NA	NA	NA	NA	NA	NA	NA	NA	NA	NA	NA	NA	NA	NA	NA	NA	NA	NA	NA	NA	NA	NA	NA	NA	NA	6218	NA	NA	NA	NA	NA	NA	NA	NA	NA	NA	NA
Haemophilus virus HP1	10690	d__Viruses|k__Heunggongvirae|p__Uroviricota|c__Caudoviricetes|o__Caudovirales|f__Myoviridae|g__Hpunavirus|s__Haemophilus virus HP1	NA	NA	NA	NA	NA	NA	NA	NA	NA	NA	NA	NA	NA	NA	NA	NA	NA	138	NA	NA	NA	NA	NA	NA	NA	NA	NA	NA	NA	NA	NA	NA	NA	NA	NA	NA	NA	NA	NA	NA	NA	NA	NA	NA	NA	252	NA
Streptococcus hyointestinalis	1337	d__Bacteria|p__Firmicutes|c__Bacilli|o__Lactobacillales|f__Streptococcaceae|g__Streptococcus|s__Streptococcus hyointestinalis	NA	401	NA	NA	NA	123	NA	4996	NA	1603	32	NA	33	18	NA	NA	389	NA	NA	NA	NA	2688	21	NA	15	15	11	NA	NA	NA	35	NA	NA	NA	NA	467	NA	NA	NA	NA	NA	NA	NA	NA	883	42	NA
Alistipes timonensis	1465754	d__Bacteria|p__Bacteroidetes|c__Bacteroidia|o__Bacteroidales|f__Rikenellaceae|g__Alistipes|s__Alistipes timonensis	NA	NA	NA	NA	NA	NA	NA	NA	NA	NA	NA	NA	NA	NA	NA	NA	NA	NA	NA	NA	NA	NA	NA	NA	NA	NA	NA	NA	NA	NA	NA	NA	NA	NA	NA	NA	NA	NA	NA	NA	NA	NA	NA	NA	NA	NA	NA
Shewanella chilikensis	558541	d__Bacteria|p__Proteobacteria|c__Gammaproteobacteria|o__Alteromonadales|f__Shewanellaceae|g__Shewanella|s__Shewanella chilikensis	NA	NA	NA	NA	NA	NA	NA	NA	NA	NA	NA	NA	NA	NA	NA	NA	NA	NA	NA	NA	NA	NA	NA	NA	NA	NA	NA	NA	NA	NA	NA	NA	NA	24	NA	NA	NA	NA	NA	NA	NA	NA	NA	NA	NA	NA	NA
Eubacterium ramulus	39490	d__Bacteria|p__Firmicutes|c__Clostridia|o__Eubacteriales|f__Eubacteriaceae|g__Eubacterium|s__Eubacterium ramulus	NA	NA	NA	NA	NA	NA	NA	NA	NA	NA	NA	NA	NA	NA	NA	NA	NA	NA	NA	NA	NA	NA	NA	NA	NA	NA	NA	NA	NA	NA	NA	NA	52	NA	NA	NA	NA	NA	NA	NA	NA	NA	NA	NA	NA	NA	NA
Clostridium amylolyticum	1121298	d__Bacteria|p__Firmicutes|c__Clostridia|o__Eubacteriales|f__Clostridiaceae|g__Clostridium|s__Clostridium amylolyticum	NA	NA	NA	NA	NA	NA	NA	NA	NA	NA	NA	NA	NA	NA	NA	NA	NA	NA	NA	NA	NA	NA	NA	NA	NA	NA	NA	NA	NA	NA	NA	NA	NA	NA	NA	NA	NA	NA	NA	NA	NA	205	NA	NA	NA	NA	NA
Gemmiger gallinarum	2779354	d__Bacteria|p__Firmicutes|c__Clostridia|o__Eubacteriales|g__Gemmiger|s__Gemmiger gallinarum	NA	NA	NA	NA	NA	NA	NA	NA	NA	NA	NA	NA	NA	NA	NA	NA	NA	NA	NA	NA	NA	NA	NA	NA	NA	NA	NA	NA	NA	NA	NA	NA	NA	NA	NA	NA	NA	NA	NA	NA	NA	NA	NA	NA	NA	NA	NA
Clostridium collagenovorans	29357	d__Bacteria|p__Firmicutes|c__Clostridia|o__Eubacteriales|f__Clostridiaceae|g__Clostridium|s__Clostridium collagenovorans	NA	NA	NA	NA	NA	NA	NA	NA	NA	NA	NA	NA	NA	NA	NA	NA	NA	NA	NA	NA	NA	NA	NA	NA	NA	NA	NA	NA	NA	NA	NA	NA	NA	158	NA	NA	NA	NA	NA	NA	NA	22	NA	NA	NA	NA	NA
Escherichia virus HK75	2169925	d__Viruses|k__Heunggongvirae|p__Uroviricota|c__Caudoviricetes|o__Caudovirales|f__Siphoviridae|g__Saikungvirus|s__Escherichia virus HK75	NA	NA	NA	NA	NA	NA	NA	NA	NA	NA	NA	NA	NA	NA	NA	NA	NA	NA	NA	NA	NA	NA	NA	NA	NA	NA	NA	NA	NA	NA	NA	NA	NA	NA	NA	NA	NA	NA	NA	NA	NA	NA	NA	NA	NA	NA	NA
Prevotella dentasini	589537	d__Bacteria|p__Bacteroidetes|c__Bacteroidia|o__Bacteroidales|f__Prevotellaceae|g__Prevotella|s__Prevotella dentasini	NA	NA	NA	NA	NA	NA	NA	NA	NA	NA	NA	NA	NA	NA	NA	NA	NA	NA	NA	NA	NA	NA	NA	NA	NA	NA	NA	NA	NA	NA	NA	25	NA	NA	NA	NA	NA	NA	NA	NA	NA	NA	NA	NA	NA	NA	NA
Yersinia mollaretii	33060	d__Bacteria|p__Proteobacteria|c__Gammaproteobacteria|o__Enterobacterales|f__Yersiniaceae|g__Yersinia|s__Yersinia mollaretii	NA	NA	NA	NA	NA	NA	NA	NA	NA	NA	NA	NA	NA	NA	NA	NA	NA	NA	NA	NA	NA	NA	NA	NA	NA	NA	NA	NA	NA	NA	NA	NA	NA	NA	NA	NA	NA	NA	NA	NA	NA	NA	NA	NA	NA	NA	NA
Volucribacter psittacicida	203482	d__Bacteria|p__Proteobacteria|c__Gammaproteobacteria|o__Pasteurellales|f__Pasteurellaceae|g__Volucribacter|s__Volucribacter psittacicida	NA	NA	NA	NA	NA	NA	NA	NA	NA	NA	NA	NA	12	14	NA	NA	NA	NA	NA	11	NA	29	NA	NA	NA	NA	NA	NA	NA	NA	NA	NA	NA	NA	NA	33	NA	NA	NA	NA	NA	NA	NA	NA	NA	NA	NA
Sphingomonas yabuuchiae	172044	d__Bacteria|p__Proteobacteria|c__Alphaproteobacteria|o__Sphingomonadales|f__Sphingomonadaceae|g__Sphingomonas|s__Sphingomonas yabuuchiae	NA	NA	NA	NA	NA	NA	NA	NA	NA	NA	NA	NA	NA	NA	NA	NA	NA	NA	NA	NA	NA	NA	NA	NA	NA	NA	NA	NA	NA	NA	NA	NA	NA	NA	NA	NA	NA	NA	NA	NA	NA	NA	NA	NA	NA	NA	NA
Corallococcus carmarthensis	2316728	d__Bacteria|p__Proteobacteria|c__Deltaproteobacteria|o__Myxococcales|f__Myxococcaceae|g__Corallococcus|s__Corallococcus carmarthensis	NA	NA	NA	NA	NA	NA	NA	NA	NA	NA	NA	77	NA	NA	NA	NA	NA	10	NA	NA	NA	NA	NA	NA	NA	NA	36	NA	NA	NA	NA	NA	NA	NA	NA	NA	NA	16	NA	NA	NA	NA	NA	NA	NA	NA	51
Streptococcus phage 5093	646413	d__Viruses|k__Heunggongvirae|p__Uroviricota|c__Caudoviricetes|o__Caudovirales|f__Siphoviridae|s__Streptococcus phage 5093	NA	NA	NA	NA	NA	NA	NA	174	1272	177	NA	NA	NA	NA	NA	NA	NA	NA	NA	NA	NA	NA	NA	NA	NA	NA	NA	NA	NA	NA	NA	NA	NA	NA	NA	NA	NA	NA	NA	NA	NA	NA	NA	NA	13	NA	NA
Streptococcus phage 20617	1392231	d__Viruses|k__Heunggongvirae|p__Uroviricota|c__Caudoviricetes|o__Caudovirales|f__Siphoviridae|s__Streptococcus phage 20617	NA	NA	NA	NA	NA	NA	NA	774	1105	78	NA	NA	NA	NA	NA	NA	NA	NA	NA	80	NA	NA	NA	NA	NA	NA	NA	NA	NA	NA	NA	NA	NA	NA	NA	NA	NA	NA	NA	NA	NA	NA	NA	NA	NA	NA	NA
Aggregatibacter actinomycetemcomitans	714	d__Bacteria|p__Proteobacteria|c__Gammaproteobacteria|o__Pasteurellales|f__Pasteurellaceae|g__Aggregatibacter|s__Aggregatibacter actinomycetemcomitans	NA	NA	43	NA	16	NA	NA	NA	NA	26	NA	NA	62	26	NA	NA	NA	51	NA	36	NA	66	NA	NA	NA	NA	NA	NA	NA	NA	NA	NA	NA	NA	NA	64	NA	NA	NA	NA	NA	NA	NA	NA	NA	NA	NA
Marinisporobacter balticus	2018667	d__Bacteria|p__Firmicutes|c__Clostridia|o__Eubacteriales|f__Clostridiaceae|g__Marinisporobacter|s__Marinisporobacter balticus	NA	NA	NA	NA	NA	NA	NA	NA	NA	NA	NA	NA	NA	NA	NA	NA	NA	NA	NA	NA	NA	NA	NA	NA	NA	NA	NA	NA	NA	NA	NA	NA	NA	NA	NA	NA	NA	NA	NA	NA	NA	65	NA	NA	NA	NA	NA
Macrococcus brunensis	198483	d__Bacteria|p__Firmicutes|c__Bacilli|o__Bacillales|f__Staphylococcaceae|g__Macrococcus|s__Macrococcus brunensis	NA	NA	NA	NA	NA	NA	NA	NA	NA	NA	NA	NA	NA	NA	259	NA	NA	NA	NA	NA	NA	NA	NA	NA	NA	NA	NA	NA	NA	NA	NA	NA	NA	NA	NA	NA	NA	NA	NA	NA	NA	NA	30	NA	NA	NA	NA
Prevotella maculosa	439703	d__Bacteria|p__Bacteroidetes|c__Bacteroidia|o__Bacteroidales|f__Prevotellaceae|g__Prevotella|s__Prevotella maculosa	NA	NA	NA	NA	NA	NA	NA	NA	NA	NA	NA	NA	NA	NA	NA	NA	NA	NA	NA	NA	NA	NA	NA	NA	15	NA	NA	NA	NA	NA	NA	19	NA	NA	NA	NA	NA	NA	NA	NA	NA	NA	NA	NA	NA	NA	NA
Actinobacillus succinogenes	67854	d__Bacteria|p__Proteobacteria|c__Gammaproteobacteria|o__Pasteurellales|f__Pasteurellaceae|g__Actinobacillus|s__Actinobacillus succinogenes	NA	NA	NA	NA	NA	NA	NA	NA	NA	NA	NA	NA	NA	NA	NA	NA	NA	NA	NA	366	NA	NA	NA	NA	NA	NA	NA	NA	NA	NA	NA	NA	NA	NA	NA	52	NA	NA	NA	NA	NA	NA	NA	NA	NA	NA	NA
Actinobacillus capsulatus	717	d__Bacteria|p__Proteobacteria|c__Gammaproteobacteria|o__Pasteurellales|f__Pasteurellaceae|g__Actinobacillus|s__Actinobacillus capsulatus	NA	NA	11	NA	NA	NA	NA	NA	NA	34	NA	NA	43	23	NA	NA	NA	NA	NA	NA	NA	131	NA	NA	NA	NA	NA	NA	NA	NA	NA	NA	NA	NA	NA	54	NA	NA	NA	NA	NA	NA	NA	NA	NA	NA	NA
Collinsella provencensis	1937461	d__Bacteria|p__Actinobacteria|c__Coriobacteriia|o__Coriobacteriales|f__Coriobacteriaceae|g__Collinsella|s__Collinsella provencensis	NA	NA	NA	NA	NA	NA	NA	NA	NA	NA	NA	NA	NA	NA	NA	NA	11	NA	NA	NA	NA	NA	NA	NA	NA	NA	NA	NA	NA	NA	NA	NA	NA	NA	NA	NA	NA	NA	NA	NA	NA	NA	NA	NA	NA	NA	NA
Bacteroides heparinolyticus	28113	d__Bacteria|p__Bacteroidetes|c__Bacteroidia|o__Bacteroidales|f__Bacteroidaceae|g__Bacteroides|s__Bacteroides heparinolyticus	NA	NA	NA	NA	NA	NA	11	NA	NA	NA	NA	NA	NA	NA	NA	15	NA	NA	99	NA	NA	NA	NA	NA	NA	NA	NA	NA	NA	NA	NA	NA	NA	NA	NA	NA	NA	NA	NA	NA	NA	NA	NA	NA	NA	NA	NA
Allisonella histaminiformans	209880	d__Bacteria|p__Firmicutes|c__Negativicutes|o__Veillonellales|f__Veillonellaceae|g__Allisonella|s__Allisonella histaminiformans	NA	NA	NA	NA	NA	NA	NA	NA	NA	NA	NA	NA	NA	NA	NA	NA	NA	NA	NA	NA	NA	NA	NA	NA	NA	NA	NA	NA	NA	NA	NA	NA	NA	NA	NA	NA	NA	NA	NA	NA	NA	NA	NA	NA	NA	NA	NA
Porphyromonas crevioricanis	393921	d__Bacteria|p__Bacteroidetes|c__Bacteroidia|o__Bacteroidales|f__Porphyromonadaceae|g__Porphyromonas|s__Porphyromonas crevioricanis	NA	NA	NA	NA	NA	NA	NA	NA	NA	NA	NA	NA	NA	NA	NA	NA	NA	NA	NA	NA	NA	NA	NA	NA	NA	NA	NA	NA	NA	NA	NA	22	NA	NA	NA	NA	NA	NA	NA	NA	NA	NA	NA	NA	NA	NA	NA
Peptostreptococcus stomatis	341694	d__Bacteria|p__Firmicutes|c__Clostridia|o__Eubacteriales|f__Peptostreptococcaceae|g__Peptostreptococcus|s__Peptostreptococcus stomatis	27	15	53	NA	NA	NA	NA	NA	NA	NA	NA	NA	NA	NA	NA	NA	NA	NA	NA	168	NA	NA	NA	NA	NA	NA	NA	NA	NA	NA	NA	NA	NA	NA	NA	NA	NA	NA	NA	NA	NA	NA	NA	NA	NA	NA	NA
Porphyromonas endodontalis	28124	d__Bacteria|p__Bacteroidetes|c__Bacteroidia|o__Bacteroidales|f__Porphyromonadaceae|g__Porphyromonas|s__Porphyromonas endodontalis	NA	NA	NA	NA	NA	NA	NA	NA	NA	NA	NA	NA	NA	NA	NA	NA	NA	NA	NA	NA	NA	NA	NA	NA	NA	NA	NA	NA	NA	NA	NA	12	NA	NA	NA	NA	NA	NA	NA	NA	NA	NA	NA	NA	NA	NA	NA
Morganella psychrotolerans	368603	d__Bacteria|p__Proteobacteria|c__Gammaproteobacteria|o__Enterobacterales|f__Morganellaceae|g__Morganella|s__Morganella psychrotolerans	NA	NA	NA	NA	NA	NA	NA	NA	NA	NA	NA	NA	NA	NA	NA	NA	NA	NA	NA	NA	NA	NA	NA	NA	NA	NA	NA	NA	NA	NA	NA	NA	NA	NA	NA	NA	NA	NA	NA	NA	NA	NA	NA	23	NA	NA	NA
Lacticaseibacillus rhamnosus	47715	d__Bacteria|p__Firmicutes|c__Bacilli|o__Lactobacillales|f__Lactobacillaceae|g__Lacticaseibacillus|s__Lacticaseibacillus rhamnosus	NA	NA	NA	NA	1752	149149	NA	NA	NA	NA	19823	NA	NA	NA	NA	NA	20	NA	218	NA	NA	NA	NA	NA	NA	NA	NA	NA	NA	NA	NA	NA	NA	NA	NA	NA	NA	NA	NA	NA	NA	NA	NA	NA	NA	NA	NA
Anaerococcus obesiensis	1287640	d__Bacteria|p__Firmicutes|c__Tissierellia|o__Tissierellales|f__Peptoniphilaceae|g__Anaerococcus|s__Anaerococcus obesiensis	NA	NA	NA	NA	NA	NA	NA	NA	630	NA	NA	NA	NA	NA	NA	NA	NA	NA	NA	NA	NA	NA	NA	NA	NA	NA	NA	NA	NA	NA	NA	95	NA	NA	NA	NA	NA	NA	18	NA	NA	609	NA	NA	NA	NA	NA
Alistipes provencensis	1816676	d__Bacteria|p__Bacteroidetes|c__Bacteroidia|o__Bacteroidales|f__Rikenellaceae|g__Alistipes|s__Alistipes provencensis	NA	NA	NA	NA	NA	NA	NA	NA	NA	NA	NA	NA	NA	NA	71	NA	NA	NA	NA	NA	NA	NA	NA	NA	NA	NA	NA	NA	NA	NA	NA	NA	NA	NA	NA	NA	NA	NA	NA	NA	NA	NA	NA	NA	NA	NA	NA
Acinetobacter towneri	202956	d__Bacteria|p__Proteobacteria|c__Gammaproteobacteria|o__Moraxellales|f__Moraxellaceae|g__Acinetobacter|s__Acinetobacter towneri	NA	NA	NA	NA	NA	NA	NA	NA	NA	NA	NA	NA	NA	NA	NA	NA	NA	NA	NA	NA	NA	NA	NA	NA	NA	NA	NA	NA	NA	NA	NA	NA	NA	NA	NA	NA	NA	NA	NA	NA	NA	NA	NA	NA	NA	NA	NA
Sarcina ventriculi	1267	d__Bacteria|p__Firmicutes|c__Clostridia|o__Eubacteriales|f__Clostridiaceae|g__Sarcina|s__Sarcina ventriculi	NA	NA	NA	NA	NA	NA	NA	NA	NA	NA	NA	NA	NA	NA	NA	NA	NA	NA	6735	NA	NA	NA	NA	NA	NA	NA	NA	NA	NA	NA	NA	NA	NA	NA	NA	NA	NA	NA	NA	NA	NA	NA	NA	NA	NA	NA	NA
Streptomyces harenosi	2697029	d__Bacteria|p__Actinobacteria|c__Actinomycetia|o__Streptomycetales|f__Streptomycetaceae|g__Streptomyces|s__Streptomyces harenosi	NA	NA	NA	NA	NA	NA	NA	2214	NA	NA	NA	NA	NA	NA	NA	NA	NA	NA	NA	NA	NA	NA	NA	NA	NA	NA	NA	NA	NA	NA	NA	NA	NA	NA	NA	NA	NA	NA	NA	NA	NA	NA	NA	NA	NA	NA	NA
Listeria newyorkensis	1497681	d__Bacteria|p__Firmicutes|c__Bacilli|o__Bacillales|f__Listeriaceae|g__Listeria|s__Listeria newyorkensis	NA	NA	NA	NA	NA	NA	NA	NA	NA	NA	NA	NA	NA	NA	NA	NA	NA	NA	NA	NA	NA	NA	NA	NA	NA	NA	NA	NA	NA	NA	NA	NA	NA	NA	NA	NA	NA	NA	NA	NA	NA	NA	NA	NA	NA	NA	NA
Peptoniphilus timonensis	1268254	d__Bacteria|p__Firmicutes|c__Tissierellia|o__Tissierellales|f__Peptoniphilaceae|g__Peptoniphilus|s__Peptoniphilus timonensis	NA	NA	NA	NA	NA	NA	NA	NA	NA	NA	NA	NA	NA	NA	NA	NA	NA	NA	NA	NA	NA	NA	NA	NA	NA	NA	NA	NA	NA	NA	NA	NA	NA	NA	NA	NA	NA	NA	NA	NA	NA	NA	NA	NA	NA	NA	NA
Caviibacterium pharyngocola	28159	d__Bacteria|p__Proteobacteria|c__Gammaproteobacteria|o__Pasteurellales|f__Pasteurellaceae|g__Caviibacterium|s__Caviibacterium pharyngocola	NA	NA	NA	NA	NA	NA	NA	NA	NA	59	NA	NA	NA	NA	NA	NA	NA	NA	NA	NA	NA	NA	NA	NA	NA	NA	NA	NA	NA	NA	NA	NA	NA	NA	NA	12	NA	NA	NA	NA	NA	NA	NA	NA	NA	NA	NA
Kosakonia sacchari	1158459	d__Bacteria|p__Proteobacteria|c__Gammaproteobacteria|o__Enterobacterales|f__Enterobacteriaceae|g__Kosakonia|s__Kosakonia sacchari	NA	NA	NA	NA	NA	NA	NA	NA	NA	NA	52	NA	NA	NA	NA	13	79	NA	NA	NA	13	NA	NA	NA	42	NA	NA	NA	NA	NA	NA	NA	NA	NA	NA	NA	NA	NA	313	NA	100	NA	NA	NA	NA	NA	NA
Ursidibacter arcticus	1524965	d__Bacteria|p__Proteobacteria|c__Gammaproteobacteria|o__Pasteurellales|f__Pasteurellaceae|g__Ursidibacter|s__Ursidibacter arcticus	NA	NA	NA	NA	NA	NA	NA	NA	NA	NA	NA	NA	NA	NA	NA	NA	NA	NA	NA	16	NA	NA	NA	NA	NA	NA	NA	NA	NA	NA	NA	NA	NA	NA	NA	90	NA	NA	NA	NA	NA	NA	NA	NA	NA	NA	NA
Staphylococcus virus IPLAC1C	1980931	d__Viruses|k__Heunggongvirae|p__Uroviricota|c__Caudoviricetes|o__Caudovirales|f__Herelleviridae|g__Sepunavirus|s__Staphylococcus virus IPLAC1C	NA	NA	NA	NA	NA	NA	NA	NA	NA	NA	NA	NA	NA	NA	NA	NA	NA	NA	NA	NA	NA	NA	NA	NA	NA	NA	NA	NA	NA	NA	NA	NA	NA	NA	NA	NA	NA	16	NA	NA	NA	NA	23	NA	NA	NA	NA
Avibacterium gallinarum	755	d__Bacteria|p__Proteobacteria|c__Gammaproteobacteria|o__Pasteurellales|f__Pasteurellaceae|g__Avibacterium|s__Avibacterium gallinarum	NA	NA	NA	NA	NA	NA	NA	NA	NA	NA	NA	NA	NA	NA	NA	NA	NA	NA	NA	NA	NA	159	NA	NA	NA	NA	NA	NA	NA	NA	NA	NA	NA	NA	NA	80	NA	NA	NA	NA	NA	NA	NA	NA	NA	NA	NA
Murdochiella massiliensis	1673723	d__Bacteria|p__Firmicutes|c__Tissierellia|o__Tissierellales|f__Peptoniphilaceae|g__Murdochiella|s__Murdochiella massiliensis	NA	NA	NA	NA	NA	NA	NA	NA	NA	NA	32	NA	55	NA	NA	NA	NA	NA	NA	20	NA	189	NA	NA	NA	NA	NA	NA	NA	NA	NA	NA	NA	NA	NA	NA	NA	NA	NA	NA	NA	NA	NA	NA	35	NA	NA
Novosphingobium lindaniclasticum	1329895	d__Bacteria|p__Proteobacteria|c__Alphaproteobacteria|o__Sphingomonadales|f__Sphingomonadaceae|g__Novosphingobium|s__Novosphingobium lindaniclasticum	NA	NA	NA	NA	NA	NA	NA	NA	NA	NA	NA	NA	NA	NA	NA	NA	NA	NA	NA	NA	NA	NA	NA	NA	NA	NA	NA	NA	NA	NA	NA	NA	NA	NA	NA	NA	NA	NA	NA	NA	NA	25	NA	NA	NA	NA	NA
Peptostreptococcus anaerobius	1261	d__Bacteria|p__Firmicutes|c__Clostridia|o__Eubacteriales|f__Peptostreptococcaceae|g__Peptostreptococcus|s__Peptostreptococcus anaerobius	NA	NA	NA	13	NA	NA	NA	NA	783	NA	19	NA	NA	NA	NA	NA	NA	NA	NA	NA	NA	136	NA	NA	NA	NA	NA	NA	NA	NA	NA	NA	NA	NA	NA	NA	NA	NA	NA	NA	NA	NA	NA	NA	48	NA	NA
Escherichia virus mEpX2	2169928	d__Viruses|k__Heunggongvirae|p__Uroviricota|c__Caudoviricetes|o__Caudovirales|f__Siphoviridae|g__Shamshuipovirus|s__Escherichia virus mEpX2	NA	NA	NA	NA	NA	NA	NA	NA	NA	NA	NA	NA	NA	NA	NA	NA	NA	NA	NA	NA	NA	NA	NA	NA	NA	NA	NA	NA	NA	NA	NA	NA	NA	NA	NA	NA	NA	NA	NA	NA	NA	NA	NA	NA	NA	NA	NA
Escherichia phage D108	665033	d__Viruses|k__Heunggongvirae|p__Uroviricota|c__Caudoviricetes|o__Caudovirales|f__Myoviridae|g__Muvirus|s__Escherichia phage D108	NA	NA	NA	NA	NA	NA	NA	NA	NA	NA	NA	NA	NA	NA	NA	NA	NA	NA	NA	NA	NA	NA	NA	NA	NA	NA	NA	NA	NA	NA	NA	NA	NA	NA	NA	NA	NA	NA	NA	NA	NA	NA	NA	NA	NA	NA	NA
Dialister invisus	218538	d__Bacteria|p__Firmicutes|c__Negativicutes|o__Veillonellales|f__Veillonellaceae|g__Dialister|s__Dialister invisus	NA	NA	NA	NA	NA	NA	NA	NA	NA	NA	NA	NA	NA	NA	NA	NA	NA	NA	NA	NA	NA	NA	NA	NA	NA	NA	NA	NA	NA	NA	NA	NA	NA	NA	NA	NA	NA	NA	NA	NA	NA	NA	NA	NA	NA	NA	NA
Blautia stercoris	871664	d__Bacteria|p__Firmicutes|c__Clostridia|o__Eubacteriales|f__Lachnospiraceae|g__Blautia|s__Blautia stercoris	NA	45	NA	NA	NA	NA	NA	NA	NA	NA	NA	NA	NA	NA	NA	81	NA	NA	NA	NA	NA	NA	NA	NA	NA	1402	NA	NA	NA	NA	NA	NA	16	NA	NA	NA	NA	58	169	NA	NA	NA	NA	NA	229	NA	NA
[Erwinia] mediterraneensis	2161819	d__Bacteria|p__Proteobacteria|c__Gammaproteobacteria|o__Enterobacterales|f__Erwiniaceae|g__Pantoea|s__[Erwinia] mediterraneensis	NA	NA	NA	NA	NA	NA	NA	NA	NA	NA	NA	NA	15	NA	288	NA	NA	NA	NA	NA	NA	NA	NA	NA	53	12	NA	NA	NA	NA	NA	NA	NA	NA	NA	NA	NA	NA	NA	NA	NA	NA	NA	11	NA	NA	NA
Actinobacillus equuli	718	d__Bacteria|p__Proteobacteria|c__Gammaproteobacteria|o__Pasteurellales|f__Pasteurellaceae|g__Actinobacillus|s__Actinobacillus equuli	NA	NA	NA	NA	NA	NA	NA	NA	NA	NA	NA	NA	NA	NA	NA	NA	NA	NA	NA	NA	NA	52	NA	NA	NA	NA	NA	NA	NA	NA	NA	NA	NA	NA	NA	475	NA	NA	NA	NA	NA	NA	NA	NA	NA	NA	NA
Streptococcus acidominimus	1326	d__Bacteria|p__Firmicutes|c__Bacilli|o__Lactobacillales|f__Streptococcaceae|g__Streptococcus|s__Streptococcus acidominimus	NA	NA	NA	NA	NA	NA	NA	NA	95	NA	125	NA	NA	738	NA	NA	NA	NA	NA	NA	NA	NA	NA	NA	NA	NA	NA	NA	NA	NA	NA	NA	NA	NA	NA	NA	NA	NA	NA	NA	NA	NA	NA	NA	NA	NA	NA
Escherichia virus 24B	1981160	d__Viruses|k__Heunggongvirae|p__Uroviricota|c__Caudoviricetes|o__Caudovirales|f__Podoviridae|g__Traversvirus|s__Escherichia virus 24B	NA	NA	NA	NA	NA	NA	NA	NA	NA	NA	NA	NA	NA	NA	NA	NA	NA	NA	NA	NA	NA	NA	NA	NA	NA	NA	NA	NA	NA	NA	NA	NA	NA	NA	NA	NA	NA	NA	NA	NA	NA	NA	NA	NA	NA	NA	2647
Companilactobacillus nuruki	1993540	d__Bacteria|p__Firmicutes|c__Bacilli|o__Lactobacillales|f__Lactobacillaceae|g__Companilactobacillus|s__Companilactobacillus nuruki	NA	NA	NA	NA	NA	NA	NA	NA	NA	NA	NA	NA	NA	NA	NA	NA	NA	NA	NA	NA	NA	NA	NA	NA	NA	NA	NA	NA	NA	NA	NA	NA	NA	NA	NA	NA	NA	NA	NA	NA	NA	NA	NA	NA	NA	NA	NA
Providencia huaxiensis	2027290	d__Bacteria|p__Proteobacteria|c__Gammaproteobacteria|o__Enterobacterales|f__Morganellaceae|g__Providencia|s__Providencia huaxiensis	NA	NA	NA	NA	NA	NA	NA	NA	NA	NA	NA	NA	NA	NA	NA	NA	NA	NA	NA	NA	NA	NA	NA	NA	NA	NA	NA	NA	NA	NA	NA	NA	NA	NA	NA	NA	NA	NA	NA	NA	NA	NA	NA	NA	NA	NA	NA
[Eubacterium] tenue	1737	d__Bacteria|p__Firmicutes|c__Clostridia|o__Eubacteriales|f__Peptostreptococcaceae|g__Paeniclostridium|s__[Eubacterium] tenue	NA	NA	NA	NA	NA	NA	NA	NA	NA	NA	NA	NA	NA	NA	NA	NA	NA	NA	NA	NA	NA	NA	NA	32	NA	14	NA	NA	NA	NA	NA	NA	NA	NA	NA	1749	NA	NA	NA	NA	NA	NA	NA	NA	NA	NA	NA
Enterobacter quasiroggenkampii	2497436	d__Bacteria|p__Proteobacteria|c__Gammaproteobacteria|o__Enterobacterales|f__Enterobacteriaceae|g__Enterobacter|s__Enterobacter quasiroggenkampii	NA	19	NA	NA	16	NA	NA	NA	NA	NA	323	NA	NA	NA	NA	94	60	NA	195	NA	8073	NA	NA	868	NA	35852	NA	NA	NA	NA	NA	NA	NA	NA	7564	NA	NA	NA	117	82	3144	NA	NA	11775	NA	NA	NA
Paraclostridium benzoelyticum	1629550	d__Bacteria|p__Firmicutes|c__Clostridia|o__Eubacteriales|f__Clostridiaceae|g__Paraclostridium|s__Paraclostridium benzoelyticum	NA	NA	NA	NA	NA	NA	NA	23	NA	NA	NA	NA	NA	16	NA	NA	NA	NA	NA	NA	NA	NA	NA	NA	NA	NA	NA	NA	NA	NA	NA	NA	NA	NA	NA	460	NA	NA	11	NA	NA	NA	NA	NA	NA	NA	NA
Fusobacterium necrophorum	859	d__Bacteria|p__Fusobacteria|c__Fusobacteriia|o__Fusobacteriales|f__Fusobacteriaceae|g__Fusobacterium|s__Fusobacterium necrophorum	NA	NA	NA	NA	NA	NA	NA	NA	NA	NA	NA	NA	NA	NA	NA	NA	NA	NA	NA	NA	NA	NA	NA	NA	NA	NA	NA	NA	NA	NA	NA	NA	NA	NA	NA	NA	NA	NA	NA	NA	NA	NA	NA	NA	NA	NA	NA
Staphylococcus virus SA97	2846281	d__Viruses|k__Heunggongvirae|p__Uroviricota|c__Caudoviricetes|o__Caudovirales|f__Siphoviridae|g__Dubowvirus|s__Staphylococcus virus SA97	NA	NA	NA	NA	NA	NA	NA	NA	NA	NA	NA	NA	NA	NA	NA	NA	NA	NA	NA	NA	NA	NA	421	NA	NA	NA	NA	NA	NA	NA	NA	NA	NA	NA	NA	NA	NA	NA	NA	NA	NA	NA	NA	NA	NA	NA	NA
Marinomonas algicola	2773454	d__Bacteria|p__Proteobacteria|c__Gammaproteobacteria|o__Oceanospirillales|f__Oceanospirillaceae|g__Marinomonas|s__Marinomonas algicola	NA	NA	NA	NA	NA	NA	NA	NA	NA	NA	NA	NA	NA	NA	NA	NA	NA	NA	NA	NA	NA	NA	NA	NA	185	NA	NA	NA	NA	NA	NA	NA	NA	NA	NA	NA	NA	NA	NA	NA	NA	NA	NA	NA	NA	NA	NA
Arthrobacter psychrochitiniphilus	291045	d__Bacteria|p__Actinobacteria|c__Actinomycetia|o__Micrococcales|f__Micrococcaceae|g__Arthrobacter|s__Arthrobacter psychrochitiniphilus	NA	NA	NA	NA	NA	NA	NA	NA	NA	NA	NA	NA	NA	NA	NA	NA	NA	NA	NA	NA	NA	NA	42	NA	NA	NA	NA	NA	NA	NA	NA	NA	NA	NA	NA	NA	NA	NA	NA	NA	NA	NA	NA	NA	NA	NA	NA
Streptococcus macedonicus	59310	d__Bacteria|p__Firmicutes|c__Bacilli|o__Lactobacillales|f__Streptococcaceae|g__Streptococcus|s__Streptococcus macedonicus	NA	352	NA	NA	NA	NA	NA	NA	96	NA	NA	NA	NA	NA	NA	NA	NA	NA	NA	NA	NA	NA	NA	NA	NA	NA	NA	NA	NA	NA	NA	NA	NA	NA	NA	NA	NA	NA	NA	NA	NA	NA	NA	NA	NA	NA	NA
Yersinia proxima	2890316	d__Bacteria|p__Proteobacteria|c__Gammaproteobacteria|o__Enterobacterales|f__Yersiniaceae|g__Yersinia|s__Yersinia proxima	NA	NA	NA	NA	NA	NA	NA	NA	NA	NA	NA	NA	NA	NA	NA	NA	NA	NA	NA	NA	NA	NA	NA	NA	NA	NA	NA	NA	NA	NA	NA	NA	NA	NA	NA	NA	NA	NA	NA	NA	NA	NA	NA	NA	NA	NA	NA
Slackia isoflavoniconvertens	572010	d__Bacteria|p__Actinobacteria|c__Coriobacteriia|o__Eggerthellales|f__Eggerthellaceae|g__Slackia|s__Slackia isoflavoniconvertens	NA	NA	NA	24	NA	586	10	NA	NA	NA	NA	NA	NA	NA	15	NA	NA	NA	NA	NA	NA	NA	NA	NA	NA	NA	NA	NA	NA	NA	NA	NA	NA	NA	NA	NA	NA	NA	NA	NA	NA	111	NA	NA	NA	NA	NA
Parabacteroides bouchesdurhonensis	1936995	d__Bacteria|p__Bacteroidetes|c__Bacteroidia|o__Bacteroidales|f__Tannerellaceae|g__Parabacteroides|s__Parabacteroides bouchesdurhonensis	NA	NA	NA	13	NA	NA	NA	NA	NA	NA	NA	NA	NA	NA	NA	206	NA	NA	3435	NA	639	NA	NA	NA	10	NA	NA	40	NA	NA	NA	139	10	NA	NA	NA	NA	1114	NA	22	NA	NA	285	NA	NA	NA	NA
Enterococcus canis	214095	d__Bacteria|p__Firmicutes|c__Bacilli|o__Lactobacillales|f__Enterococcaceae|g__Enterococcus|s__Enterococcus canis	NA	NA	NA	NA	NA	NA	NA	NA	NA	NA	NA	NA	NA	NA	NA	NA	NA	NA	NA	NA	NA	30	NA	NA	NA	NA	NA	NA	NA	NA	NA	NA	NA	NA	NA	NA	NA	NA	NA	NA	NA	NA	NA	NA	NA	NA	NA
Prevotella bivia	28125	d__Bacteria|p__Bacteroidetes|c__Bacteroidia|o__Bacteroidales|f__Prevotellaceae|g__Prevotella|s__Prevotella bivia	NA	NA	NA	NA	NA	NA	NA	NA	NA	NA	NA	NA	NA	NA	NA	NA	NA	NA	313	NA	NA	NA	NA	NA	NA	NA	NA	NA	NA	NA	NA	26	NA	NA	NA	NA	NA	NA	NA	NA	NA	NA	NA	NA	NA	NA	NA
Hafnia psychrotolerans	1477018	d__Bacteria|p__Proteobacteria|c__Gammaproteobacteria|o__Enterobacterales|f__Hafniaceae|g__Hafnia|s__Hafnia psychrotolerans	NA	NA	NA	NA	NA	NA	NA	NA	NA	NA	424	NA	NA	NA	NA	NA	25	NA	NA	NA	NA	NA	NA	NA	NA	3518	33	NA	NA	NA	NA	NA	NA	NA	NA	NA	18	23	NA	NA	67	NA	NA	16	NA	NA	NA
Dysgonomonas capnocytophagoides	45254	d__Bacteria|p__Bacteroidetes|c__Bacteroidia|o__Bacteroidales|f__Dysgonomonadaceae|g__Dysgonomonas|s__Dysgonomonas capnocytophagoides	NA	NA	NA	NA	NA	NA	NA	NA	NA	NA	NA	NA	NA	NA	NA	NA	NA	NA	NA	NA	NA	NA	NA	NA	NA	NA	NA	NA	NA	NA	NA	NA	NA	NA	NA	NA	NA	NA	NA	NA	NA	NA	NA	NA	NA	NA	NA
Veillonella ratti	103892	d__Bacteria|p__Firmicutes|c__Negativicutes|o__Veillonellales|f__Veillonellaceae|g__Veillonella|s__Veillonella ratti	NA	237	27	NA	NA	NA	NA	NA	12	24	NA	NA	NA	NA	NA	NA	NA	NA	NA	NA	NA	NA	69	NA	NA	NA	NA	NA	NA	NA	17	NA	NA	NA	NA	NA	NA	NA	1010	NA	NA	2419	NA	NA	NA	NA	NA
Companilactobacillus halodurans	2584183	d__Bacteria|p__Firmicutes|c__Bacilli|o__Lactobacillales|f__Lactobacillaceae|g__Companilactobacillus|s__Companilactobacillus halodurans	NA	NA	NA	NA	NA	NA	NA	NA	NA	NA	NA	NA	NA	NA	NA	NA	NA	NA	NA	NA	NA	NA	NA	NA	NA	NA	NA	NA	NA	NA	NA	NA	NA	NA	NA	NA	NA	NA	NA	NA	NA	NA	NA	NA	NA	NA	NA
Fournierella massiliensis	1650663	d__Bacteria|p__Firmicutes|c__Clostridia|o__Eubacteriales|f__Oscillospiraceae|g__Fournierella|s__Fournierella massiliensis	NA	NA	NA	NA	NA	NA	NA	NA	NA	NA	NA	NA	NA	NA	NA	NA	NA	NA	NA	NA	NA	NA	NA	NA	NA	NA	NA	NA	NA	NA	NA	NA	NA	NA	NA	NA	NA	NA	NA	NA	NA	NA	NA	NA	NA	NA	NA
Bacteroides phage B124-14	1105171	d__Viruses|k__Heunggongvirae|p__Uroviricota|c__Caudoviricetes|o__Caudovirales|f__Siphoviridae|s__Bacteroides phage B124-14	NA	NA	NA	NA	NA	NA	62	NA	NA	NA	NA	NA	NA	NA	179	162	NA	NA	NA	NA	NA	NA	NA	NA	NA	NA	NA	NA	NA	NA	NA	NA	NA	NA	NA	NA	NA	NA	NA	NA	NA	NA	NA	NA	NA	NA	NA
Gallibacterium salpingitidis	505341	d__Bacteria|p__Proteobacteria|c__Gammaproteobacteria|o__Pasteurellales|f__Pasteurellaceae|g__Gallibacterium|s__Gallibacterium salpingitidis	NA	NA	35	NA	NA	NA	NA	NA	NA	NA	NA	NA	NA	17	NA	NA	NA	NA	NA	NA	NA	NA	NA	NA	NA	NA	NA	NA	NA	NA	NA	NA	NA	NA	NA	15	NA	NA	NA	NA	NA	NA	NA	NA	NA	102	NA
Clostridium minihomine	2045012	d__Bacteria|p__Firmicutes|c__Clostridia|o__Eubacteriales|f__Clostridiaceae|g__Clostridium|s__Clostridium minihomine	NA	NA	NA	NA	NA	NA	NA	NA	NA	NA	NA	NA	NA	NA	NA	NA	NA	NA	NA	NA	NA	NA	NA	NA	NA	NA	NA	NA	NA	NA	NA	NA	NA	NA	NA	NA	NA	NA	NA	NA	NA	NA	NA	NA	NA	NA	NA
Escherichia virus Mu	10677	d__Viruses|k__Heunggongvirae|p__Uroviricota|c__Caudoviricetes|o__Caudovirales|f__Myoviridae|g__Muvirus|s__Escherichia virus Mu	NA	NA	NA	NA	NA	NA	NA	NA	NA	NA	NA	NA	NA	NA	NA	NA	NA	NA	NA	NA	NA	NA	NA	NA	NA	NA	NA	NA	NA	NA	NA	NA	NA	NA	NA	NA	NA	NA	NA	NA	NA	NA	NA	NA	NA	NA	16
Escherichia phage D6	2014434	d__Viruses|k__Heunggongvirae|p__Uroviricota|c__Caudoviricetes|o__Caudovirales|f__Myoviridae|g__Punavirus|s__Escherichia phage D6	NA	NA	NA	NA	NA	NA	4174	NA	NA	NA	NA	NA	NA	NA	NA	NA	NA	NA	NA	NA	NA	NA	NA	NA	66	NA	NA	NA	NA	NA	NA	NA	NA	NA	NA	NA	NA	NA	NA	NA	NA	NA	NA	13107	NA	NA	165
Streptococcus ratti	1341	d__Bacteria|p__Firmicutes|c__Bacilli|o__Lactobacillales|f__Streptococcaceae|g__Streptococcus|s__Streptococcus ratti	NA	NA	NA	NA	NA	NA	NA	70	NA	NA	NA	NA	NA	NA	NA	NA	NA	NA	NA	NA	NA	NA	NA	NA	NA	NA	NA	NA	NA	NA	NA	NA	NA	NA	NA	NA	NA	NA	NA	NA	NA	NA	NA	NA	NA	NA	NA
Ancylomarina salipaludis	2501299	d__Bacteria|p__Bacteroidetes|c__Bacteroidia|o__Marinilabiliales|f__Marinifilaceae|g__Ancylomarina|s__Ancylomarina salipaludis	NA	NA	NA	NA	NA	NA	NA	NA	NA	NA	NA	NA	NA	NA	NA	NA	NA	NA	NA	NA	NA	NA	NA	NA	NA	NA	NA	NA	NA	NA	NA	NA	NA	NA	NA	NA	NA	NA	NA	NA	NA	NA	NA	NA	NA	NA	NA
Lactobacillus helveticus	1587	d__Bacteria|p__Firmicutes|c__Bacilli|o__Lactobacillales|f__Lactobacillaceae|g__Lactobacillus|s__Lactobacillus helveticus	NA	NA	NA	NA	NA	NA	NA	NA	NA	NA	NA	NA	80	53	NA	NA	NA	NA	NA	NA	NA	25	NA	NA	NA	NA	NA	NA	NA	NA	NA	NA	NA	NA	NA	NA	NA	NA	NA	NA	NA	NA	NA	NA	NA	106	NA
Parabacteroides pacaensis	2086575	d__Bacteria|p__Bacteroidetes|c__Bacteroidia|o__Bacteroidales|f__Tannerellaceae|g__Parabacteroides|s__Parabacteroides pacaensis	NA	NA	NA	57	NA	NA	NA	NA	NA	NA	NA	NA	NA	NA	154	366	NA	NA	1291	NA	1370	NA	NA	NA	NA	NA	NA	11	NA	NA	NA	29	NA	NA	NA	NA	NA	40	NA	NA	NA	NA	932	NA	NA	NA	NA
Prevotella melaninogenica	28132	d__Bacteria|p__Bacteroidetes|c__Bacteroidia|o__Bacteroidales|f__Prevotellaceae|g__Prevotella|s__Prevotella melaninogenica	NA	NA	NA	NA	NA	NA	NA	NA	NA	298	NA	NA	NA	NA	NA	NA	NA	NA	NA	NA	NA	NA	NA	NA	NA	NA	NA	NA	NA	NA	NA	NA	NA	NA	NA	NA	NA	NA	NA	NA	NA	NA	NA	NA	NA	NA	NA
Cardiobacterium valvarum	194702	d__Bacteria|p__Proteobacteria|c__Gammaproteobacteria|o__Cardiobacteriales|f__Cardiobacteriaceae|g__Cardiobacterium|s__Cardiobacterium valvarum	NA	NA	11	NA	NA	NA	NA	NA	NA	NA	NA	NA	NA	NA	NA	NA	NA	NA	NA	NA	NA	NA	NA	NA	NA	NA	NA	NA	NA	NA	NA	NA	NA	NA	NA	NA	NA	NA	NA	NA	NA	NA	NA	NA	NA	NA	NA
Urinicoccus timonensis	2024205	d__Bacteria|p__Firmicutes|c__Tissierellia|o__Tissierellales|f__Peptoniphilaceae|g__Urinicoccus|s__Urinicoccus timonensis	NA	NA	NA	NA	NA	NA	NA	NA	35	NA	NA	NA	NA	NA	NA	NA	NA	NA	NA	NA	NA	NA	NA	NA	NA	NA	NA	NA	NA	NA	NA	NA	NA	NA	NA	NA	NA	NA	NA	NA	NA	318	NA	NA	NA	NA	NA
Paraclostridium bifermentans	1490	d__Bacteria|p__Firmicutes|c__Clostridia|o__Eubacteriales|f__Clostridiaceae|g__Paraclostridium|s__Paraclostridium bifermentans	NA	NA	NA	NA	NA	NA	NA	NA	NA	NA	NA	NA	NA	NA	NA	NA	NA	NA	NA	NA	NA	NA	NA	NA	NA	NA	NA	NA	NA	NA	NA	NA	NA	NA	NA	400	NA	NA	NA	NA	NA	NA	NA	NA	NA	NA	NA
Clostridium moniliforme	39489	d__Bacteria|p__Firmicutes|c__Clostridia|o__Eubacteriales|f__Clostridiaceae|g__Clostridium|s__Clostridium moniliforme	NA	27	37	NA	NA	NA	NA	NA	NA	NA	NA	NA	NA	251	NA	NA	NA	NA	NA	NA	NA	NA	1238	NA	NA	NA	NA	NA	NA	NA	NA	NA	NA	NA	NA	NA	NA	NA	33	NA	NA	NA	NA	NA	NA	NA	NA
Gallibacterium anatis	750	d__Bacteria|p__Proteobacteria|c__Gammaproteobacteria|o__Pasteurellales|f__Pasteurellaceae|g__Gallibacterium|s__Gallibacterium anatis	NA	NA	20	NA	NA	NA	NA	NA	NA	NA	NA	NA	NA	NA	NA	NA	NA	NA	NA	NA	NA	29	NA	NA	NA	NA	NA	NA	NA	NA	NA	NA	NA	NA	NA	NA	NA	NA	NA	NA	NA	NA	NA	NA	NA	NA	NA
Prevotella aurantiaca	596085	d__Bacteria|p__Bacteroidetes|c__Bacteroidia|o__Bacteroidales|f__Prevotellaceae|g__Prevotella|s__Prevotella aurantiaca	NA	NA	NA	NA	NA	NA	NA	NA	NA	NA	NA	NA	NA	NA	NA	NA	NA	NA	NA	NA	NA	NA	NA	NA	NA	NA	NA	20	NA	NA	NA	NA	NA	NA	NA	NA	NA	NA	NA	NA	NA	NA	NA	NA	NA	NA	NA
Leptotrichia trevisanii	109328	d__Bacteria|p__Fusobacteria|c__Fusobacteriia|o__Fusobacteriales|f__Leptotrichiaceae|g__Leptotrichia|s__Leptotrichia trevisanii	NA	NA	NA	NA	NA	NA	NA	NA	NA	13	NA	NA	NA	NA	NA	NA	NA	NA	NA	NA	NA	NA	71	NA	NA	NA	NA	NA	NA	NA	NA	NA	NA	NA	NA	NA	NA	NA	NA	NA	NA	NA	NA	NA	NA	NA	NA
Streptococcus equinus	1335	d__Bacteria|p__Firmicutes|c__Bacilli|o__Lactobacillales|f__Streptococcaceae|g__Streptococcus|s__Streptococcus equinus	NA	NA	NA	NA	NA	NA	NA	NA	NA	NA	NA	NA	NA	NA	NA	NA	NA	NA	NA	NA	NA	NA	NA	NA	NA	NA	NA	NA	NA	NA	NA	NA	NA	NA	NA	NA	NA	NA	NA	NA	NA	NA	NA	NA	NA	NA	NA
Streptococcus virus Sfi19	72638	d__Viruses|k__Heunggongvirae|p__Uroviricota|c__Caudoviricetes|o__Caudovirales|f__Siphoviridae|g__Moineauvirus|s__Streptococcus virus Sfi19	NA	NA	NA	NA	NA	NA	NA	NA	NA	NA	NA	NA	850	NA	NA	NA	NA	NA	NA	NA	NA	NA	NA	NA	NA	NA	NA	NA	NA	NA	NA	NA	NA	NA	NA	NA	NA	NA	NA	NA	NA	NA	NA	NA	NA	NA	NA
Phocaeicola barnesiae	376804	d__Bacteria|p__Bacteroidetes|c__Bacteroidia|o__Bacteroidales|f__Bacteroidaceae|g__Phocaeicola|s__Phocaeicola barnesiae	NA	NA	NA	221	NA	NA	NA	NA	NA	NA	NA	NA	NA	NA	88	342	NA	NA	1290	NA	NA	NA	NA	NA	24	NA	NA	NA	NA	NA	NA	NA	NA	NA	NA	NA	NA	104	NA	NA	NA	NA	22	NA	NA	NA	NA
Pseudoramibacter alactolyticus	113287	d__Bacteria|p__Firmicutes|c__Clostridia|o__Eubacteriales|f__Eubacteriaceae|g__Pseudoramibacter|s__Pseudoramibacter alactolyticus	NA	NA	NA	NA	NA	NA	NA	NA	NA	NA	NA	NA	NA	NA	NA	NA	NA	NA	NA	NA	NA	NA	NA	NA	NA	NA	NA	NA	NA	NA	NA	NA	NA	NA	NA	NA	NA	NA	NA	NA	NA	NA	NA	NA	NA	NA	NA
Fusobacterium massiliense	1852365	d__Bacteria|p__Fusobacteria|c__Fusobacteriia|o__Fusobacteriales|f__Fusobacteriaceae|g__Fusobacterium|s__Fusobacterium massiliense	NA	NA	NA	NA	NA	NA	NA	NA	NA	NA	NA	NA	NA	NA	NA	NA	NA	NA	NA	NA	NA	NA	NA	NA	NA	NA	NA	NA	NA	NA	NA	NA	NA	NA	NA	NA	NA	NA	NA	NA	NA	NA	NA	NA	NA	19	NA
Nitrincola tibetensis	2219697	d__Bacteria|p__Proteobacteria|c__Gammaproteobacteria|o__Oceanospirillales|f__Oceanospirillaceae|g__Nitrincola|s__Nitrincola tibetensis	NA	NA	NA	NA	NA	NA	NA	NA	NA	NA	NA	NA	NA	NA	NA	NA	NA	NA	NA	NA	NA	NA	NA	NA	NA	NA	NA	NA	NA	NA	NA	NA	NA	NA	NA	NA	NA	NA	NA	NA	NA	NA	NA	NA	NA	NA	NA
Mammaliicoccus vitulinus	71237	d__Bacteria|p__Firmicutes|c__Bacilli|o__Bacillales|f__Staphylococcaceae|g__Mammaliicoccus|s__Mammaliicoccus vitulinus	NA	NA	NA	NA	NA	NA	NA	NA	NA	NA	NA	NA	NA	NA	NA	NA	NA	NA	NA	NA	NA	NA	NA	NA	NA	NA	NA	NA	NA	NA	NA	NA	NA	NA	NA	NA	NA	NA	NA	NA	NA	NA	NA	NA	NA	NA	NA
Aggregatibacter phage S1249	683735	d__Viruses|k__Heunggongvirae|p__Uroviricota|c__Caudoviricetes|o__Caudovirales|f__Myoviridae|s__Aggregatibacter phage S1249	NA	NA	NA	NA	12	NA	NA	NA	NA	NA	NA	NA	NA	NA	NA	NA	NA	NA	NA	184	NA	NA	NA	NA	NA	NA	NA	NA	NA	NA	NA	NA	NA	NA	NA	NA	NA	NA	NA	NA	NA	NA	NA	NA	NA	NA	NA
Cysteiniphilum litorale	2056700	d__Bacteria|p__Proteobacteria|c__Gammaproteobacteria|o__Thiotrichales|f__Fastidiosibacteraceae|g__Cysteiniphilum|s__Cysteiniphilum litorale	NA	NA	NA	NA	NA	NA	NA	NA	NA	NA	NA	NA	NA	NA	NA	NA	NA	NA	NA	NA	NA	NA	NA	NA	NA	NA	NA	NA	NA	NA	NA	NA	NA	NA	NA	NA	NA	NA	NA	NA	NA	NA	NA	NA	NA	NA	NA
Anaerococcus vaginalis	33037	d__Bacteria|p__Firmicutes|c__Tissierellia|o__Tissierellales|f__Peptoniphilaceae|g__Anaerococcus|s__Anaerococcus vaginalis	NA	NA	NA	NA	NA	NA	NA	NA	101	NA	NA	NA	NA	NA	NA	NA	NA	NA	NA	NA	NA	NA	NA	NA	NA	NA	NA	NA	NA	NA	NA	NA	NA	NA	NA	NA	NA	NA	NA	NA	NA	NA	NA	NA	NA	NA	NA
Succinispira mobilis	78120	d__Bacteria|p__Firmicutes|c__Negativicutes|o__Acidaminococcales|f__Acidaminococcaceae|g__Succinispira|s__Succinispira mobilis	NA	NA	NA	NA	NA	NA	NA	NA	NA	NA	NA	NA	NA	NA	NA	NA	NA	NA	NA	NA	NA	NA	NA	NA	NA	NA	NA	NA	NA	NA	NA	NA	NA	NA	NA	NA	NA	NA	NA	NA	NA	NA	NA	NA	NA	NA	NA
Lentilactobacillus sunkii	481719	d__Bacteria|p__Firmicutes|c__Bacilli|o__Lactobacillales|f__Lactobacillaceae|g__Lentilactobacillus|s__Lentilactobacillus sunkii	NA	NA	NA	NA	NA	NA	NA	NA	NA	NA	NA	NA	NA	NA	NA	NA	NA	NA	NA	NA	NA	NA	NA	117	NA	NA	NA	NA	NA	NA	NA	NA	NA	NA	NA	NA	NA	NA	NA	NA	NA	NA	NA	NA	NA	NA	NA
Salmonella phage Vi II-E1	424716	d__Viruses|k__Heunggongvirae|p__Uroviricota|c__Caudoviricetes|o__Caudovirales|f__Siphoviridae|s__Salmonella phage Vi II-E1	NA	NA	NA	NA	NA	NA	NA	NA	NA	NA	NA	NA	NA	NA	NA	NA	NA	NA	NA	NA	NA	NA	NA	NA	NA	NA	NA	NA	NA	NA	NA	NA	NA	NA	NA	NA	NA	NA	NA	NA	NA	NA	28	NA	NA	NA	NA
Prevotella buccalis	28127	d__Bacteria|p__Bacteroidetes|c__Bacteroidia|o__Bacteroidales|f__Prevotellaceae|g__Prevotella|s__Prevotella buccalis	24	NA	NA	NA	NA	NA	NA	NA	NA	NA	NA	NA	NA	NA	NA	NA	NA	NA	NA	NA	NA	NA	NA	NA	NA	NA	NA	NA	NA	NA	NA	NA	NA	NA	NA	NA	NA	NA	NA	NA	NA	NA	NA	NA	NA	NA	NA
Megasphaera cerevisiae	39029	d__Bacteria|p__Firmicutes|c__Negativicutes|o__Veillonellales|f__Veillonellaceae|g__Megasphaera|s__Megasphaera cerevisiae	NA	NA	NA	NA	NA	NA	NA	NA	NA	NA	NA	NA	NA	NA	NA	NA	NA	NA	NA	NA	NA	NA	NA	NA	NA	NA	NA	NA	NA	NA	NA	NA	NA	NA	NA	NA	NA	NA	NA	NA	NA	NA	NA	NA	NA	NA	NA
Bacteroides timonensis	1470345	d__Bacteria|p__Bacteroidetes|c__Bacteroidia|o__Bacteroidales|f__Bacteroidaceae|g__Bacteroides|s__Bacteroides timonensis	NA	NA	NA	2040	NA	NA	276	NA	NA	NA	NA	NA	NA	NA	115	12687	NA	NA	8690	NA	2980	NA	NA	NA	3178	NA	NA	45	NA	NA	NA	NA	17	NA	27	NA	NA	720	NA	NA	3254	NA	4922	NA	NA	NA	NA
Rhodoplanes piscinae	444923	d__Bacteria|p__Proteobacteria|c__Alphaproteobacteria|o__Hyphomicrobiales|f__Hyphomicrobiaceae|g__Rhodoplanes|s__Rhodoplanes piscinae	NA	NA	NA	NA	NA	NA	NA	NA	NA	NA	NA	NA	NA	NA	NA	NA	NA	NA	NA	NA	NA	NA	NA	NA	NA	NA	NA	NA	NA	NA	NA	NA	NA	NA	NA	NA	NA	NA	NA	NA	NA	NA	632	NA	NA	NA	NA
Vibrio penaeicida	104609	d__Bacteria|p__Proteobacteria|c__Gammaproteobacteria|o__Vibrionales|f__Vibrionaceae|g__Vibrio|s__Vibrio penaeicida	NA	NA	NA	NA	NA	NA	NA	NA	NA	NA	NA	NA	NA	NA	NA	NA	NA	NA	NA	NA	NA	NA	NA	NA	NA	NA	NA	NA	NA	NA	NA	NA	NA	NA	NA	NA	NA	NA	NA	NA	NA	NA	NA	NA	NA	NA	NA
Burkholderia pseudomultivorans	1207504	d__Bacteria|p__Proteobacteria|c__Betaproteobacteria|o__Burkholderiales|f__Burkholderiaceae|g__Burkholderia|s__Burkholderia pseudomultivorans	NA	NA	NA	NA	NA	NA	NA	NA	NA	NA	NA	NA	NA	NA	NA	NA	NA	NA	NA	NA	NA	NA	NA	NA	NA	NA	NA	NA	NA	NA	NA	NA	NA	NA	NA	NA	NA	NA	NA	NA	NA	NA	NA	NA	NA	NA	NA
Peptococcus niger	2741	d__Bacteria|p__Firmicutes|c__Clostridia|o__Eubacteriales|f__Peptococcaceae|g__Peptococcus|s__Peptococcus niger	NA	NA	NA	NA	NA	NA	NA	NA	NA	NA	NA	NA	NA	NA	NA	NA	NA	NA	NA	NA	NA	NA	NA	NA	NA	NA	NA	NA	NA	NA	NA	NA	NA	NA	NA	NA	NA	NA	NA	NA	NA	NA	NA	NA	NA	NA	NA
Fluoribacter gormanii	464	d__Bacteria|p__Proteobacteria|c__Gammaproteobacteria|o__Legionellales|f__Legionellaceae|g__Fluoribacter|s__Fluoribacter gormanii	NA	NA	NA	NA	NA	NA	NA	NA	NA	NA	NA	NA	NA	NA	NA	NA	NA	NA	NA	NA	NA	NA	NA	NA	NA	NA	NA	NA	NA	NA	NA	NA	NA	NA	NA	NA	NA	NA	NA	NA	NA	NA	NA	NA	NA	NA	NA
Pseudoflavonifractor capillosus	106588	d__Bacteria|p__Firmicutes|c__Clostridia|o__Eubacteriales|f__Oscillospiraceae|g__Pseudoflavonifractor|s__Pseudoflavonifractor capillosus	NA	NA	NA	NA	NA	NA	NA	NA	NA	NA	NA	NA	NA	NA	NA	191	NA	NA	NA	NA	NA	NA	NA	NA	NA	NA	NA	NA	NA	NA	NA	NA	NA	NA	NA	NA	NA	NA	NA	NA	NA	NA	NA	NA	NA	NA	NA
Bifidobacterium vansinderenii	1984871	d__Bacteria|p__Actinobacteria|c__Actinomycetia|o__Bifidobacteriales|f__Bifidobacteriaceae|g__Bifidobacterium|s__Bifidobacterium vansinderenii	76	NA	NA	NA	NA	185	NA	NA	NA	NA	NA	NA	NA	NA	NA	NA	NA	NA	NA	NA	NA	NA	NA	NA	NA	NA	NA	NA	NA	NA	17	NA	NA	NA	NA	NA	NA	NA	NA	NA	NA	13	NA	NA	NA	NA	NA
Bacteroides caecigallinarum	1411144	d__Bacteria|p__Bacteroidetes|c__Bacteroidia|o__Bacteroidales|f__Bacteroidaceae|g__Bacteroides|s__Bacteroides caecigallinarum	NA	NA	NA	474	NA	NA	NA	NA	NA	NA	NA	NA	NA	NA	16	642	NA	NA	30	NA	NA	NA	NA	NA	22	NA	NA	NA	NA	NA	NA	33	NA	NA	NA	NA	NA	NA	NA	46	NA	NA	NA	NA	NA	NA	NA
Bacteroides mediterraneensis	1841856	d__Bacteria|p__Bacteroidetes|c__Bacteroidia|o__Bacteroidales|f__Bacteroidaceae|g__Bacteroides|s__Bacteroides mediterraneensis	NA	NA	NA	191	NA	NA	25	NA	NA	NA	NA	NA	NA	NA	435	1096	NA	NA	5776	NA	2794	NA	NA	NA	116	NA	NA	NA	NA	NA	NA	NA	79	NA	NA	NA	NA	NA	NA	NA	NA	NA	68	NA	NA	NA	NA
Staphylococcus pseudoxylosus	2282419	d__Bacteria|p__Firmicutes|c__Bacilli|o__Bacillales|f__Staphylococcaceae|g__Staphylococcus|s__Staphylococcus pseudoxylosus	NA	NA	NA	NA	NA	NA	NA	NA	NA	NA	NA	NA	NA	NA	NA	NA	NA	NA	NA	NA	NA	NA	NA	NA	NA	NA	NA	NA	NA	NA	NA	NA	NA	NA	NA	NA	NA	NA	NA	NA	NA	NA	NA	NA	NA	NA	NA
Chromatium weissei	626372	d__Bacteria|p__Proteobacteria|c__Gammaproteobacteria|o__Chromatiales|f__Chromatiaceae|g__Chromatium|s__Chromatium weissei	NA	NA	NA	NA	NA	NA	NA	NA	NA	NA	NA	NA	NA	NA	NA	NA	NA	NA	NA	NA	NA	NA	NA	NA	NA	NA	NA	NA	NA	NA	NA	NA	NA	NA	NA	NA	NA	NA	NA	NA	NA	NA	NA	NA	NA	NA	NA
Salmonella phage 118970_sal3	1813771	d__Viruses|k__Heunggongvirae|p__Uroviricota|c__Caudoviricetes|o__Caudovirales|f__Myoviridae|s__Salmonella phage 118970_sal3	NA	NA	NA	NA	NA	NA	NA	NA	NA	NA	NA	NA	NA	NA	NA	NA	NA	NA	NA	NA	NA	NA	NA	NA	24	NA	NA	NA	NA	NA	NA	NA	NA	NA	NA	NA	NA	NA	NA	NA	NA	NA	NA	NA	NA	NA	NA
Bifidobacterium catulorum	1630173	d__Bacteria|p__Actinobacteria|c__Actinomycetia|o__Bifidobacteriales|f__Bifidobacteriaceae|g__Bifidobacterium|s__Bifidobacterium catulorum	NA	NA	NA	15	NA	NA	NA	NA	NA	NA	NA	NA	NA	NA	NA	NA	NA	NA	NA	NA	NA	NA	NA	NA	NA	NA	28	NA	NA	NA	NA	NA	NA	NA	NA	NA	NA	NA	NA	NA	NA	NA	NA	NA	NA	NA	NA
Butyricimonas paravirosa	1472417	d__Bacteria|p__Bacteroidetes|c__Bacteroidia|o__Bacteroidales|f__Odoribacteraceae|g__Butyricimonas|s__Butyricimonas paravirosa	NA	NA	NA	1913	NA	NA	NA	NA	NA	NA	NA	NA	NA	NA	NA	NA	NA	NA	130	NA	197	NA	NA	NA	135	NA	15	NA	NA	NA	NA	NA	NA	NA	NA	NA	NA	9319	NA	NA	NA	NA	NA	NA	NA	NA	NA
Phocaeicola plebeius	310297	d__Bacteria|p__Bacteroidetes|c__Bacteroidia|o__Bacteroidales|f__Bacteroidaceae|g__Phocaeicola|s__Phocaeicola plebeius	NA	NA	NA	8548	NA	NA	25	NA	NA	NA	NA	NA	NA	NA	76	82422	NA	NA	21	NA	1511	NA	NA	NA	730	NA	NA	21	NA	37	NA	NA	NA	NA	33	NA	NA	1320	NA	278	NA	NA	1960	NA	NA	NA	NA
Salmonella virus SEN34	2560731	d__Viruses|k__Heunggongvirae|p__Uroviricota|c__Caudoviricetes|o__Caudovirales|f__Myoviridae|g__Brunovirus|s__Salmonella virus SEN34	NA	NA	NA	NA	NA	NA	NA	NA	NA	NA	NA	NA	NA	NA	NA	NA	NA	NA	NA	NA	NA	NA	NA	NA	NA	NA	NA	NA	NA	NA	NA	NA	NA	NA	NA	NA	NA	NA	NA	NA	NA	NA	NA	NA	NA	NA	NA
Shigella virus POCJ13	1981166	d__Viruses|k__Heunggongvirae|p__Uroviricota|c__Caudoviricetes|o__Caudovirales|f__Podoviridae|g__Diegovirus|s__Shigella virus POCJ13	NA	NA	NA	NA	NA	NA	NA	NA	NA	NA	NA	NA	NA	NA	NA	NA	NA	NA	NA	NA	NA	NA	NA	NA	NA	NA	NA	NA	NA	NA	NA	NA	NA	NA	NA	NA	NA	NA	NA	NA	NA	NA	NA	NA	NA	NA	11424
Prevotella bergensis	242750	d__Bacteria|p__Bacteroidetes|c__Bacteroidia|o__Bacteroidales|f__Prevotellaceae|g__Prevotella|s__Prevotella bergensis	NA	NA	NA	NA	NA	NA	NA	NA	NA	NA	NA	NA	NA	NA	NA	NA	NA	NA	NA	NA	NA	NA	NA	NA	NA	NA	NA	NA	NA	NA	NA	NA	NA	NA	NA	NA	NA	NA	NA	NA	NA	NA	NA	NA	NA	NA	NA
Pseudoxanthomonas spadix	415229	d__Bacteria|p__Proteobacteria|c__Gammaproteobacteria|o__Xanthomonadales|f__Xanthomonadaceae|g__Pseudoxanthomonas|s__Pseudoxanthomonas spadix	NA	NA	NA	NA	NA	NA	NA	NA	NA	NA	NA	NA	NA	NA	NA	NA	NA	NA	NA	NA	NA	NA	NA	NA	NA	NA	NA	NA	NA	NA	NA	NA	NA	NA	NA	NA	NA	NA	NA	NA	NA	NA	NA	NA	NA	NA	NA
Lacticaseibacillus manihotivorans	88233	d__Bacteria|p__Firmicutes|c__Bacilli|o__Lactobacillales|f__Lactobacillaceae|g__Lacticaseibacillus|s__Lacticaseibacillus manihotivorans	NA	NA	NA	NA	NA	77	NA	NA	NA	NA	NA	NA	NA	NA	NA	NA	NA	NA	NA	NA	NA	NA	NA	NA	NA	NA	NA	NA	NA	NA	NA	NA	NA	NA	NA	NA	NA	NA	NA	NA	NA	NA	NA	NA	NA	NA	NA
Alistipes senegalensis	1288121	d__Bacteria|p__Bacteroidetes|c__Bacteroidia|o__Bacteroidales|f__Rikenellaceae|g__Alistipes|s__Alistipes senegalensis	NA	NA	NA	21	NA	NA	NA	NA	NA	NA	NA	NA	NA	NA	NA	NA	NA	NA	NA	NA	NA	NA	NA	NA	NA	NA	NA	NA	NA	NA	NA	NA	NA	NA	NA	NA	NA	NA	NA	NA	NA	NA	NA	NA	NA	NA	NA
Clostridium autoethanogenum	84023	d__Bacteria|p__Firmicutes|c__Clostridia|o__Eubacteriales|f__Clostridiaceae|g__Clostridium|s__Clostridium autoethanogenum	NA	NA	NA	NA	NA	NA	NA	NA	NA	NA	NA	NA	NA	NA	NA	NA	NA	NA	NA	NA	NA	NA	NA	NA	NA	NA	NA	NA	NA	NA	NA	NA	NA	NA	NA	NA	NA	NA	NA	NA	NA	NA	NA	NA	NA	NA	NA
Lachnobacterium bovis	140626	d__Bacteria|p__Firmicutes|c__Clostridia|o__Eubacteriales|f__Lachnospiraceae|g__Lachnobacterium|s__Lachnobacterium bovis	NA	NA	NA	NA	NA	NA	NA	NA	NA	NA	NA	NA	NA	NA	NA	NA	NA	NA	NA	NA	NA	NA	NA	NA	NA	14	NA	NA	NA	NA	NA	NA	NA	NA	NA	NA	NA	NA	NA	NA	NA	NA	NA	NA	NA	NA	NA
Lacticaseibacillus paracasei	1597	d__Bacteria|p__Firmicutes|c__Bacilli|o__Lactobacillales|f__Lactobacillaceae|g__Lacticaseibacillus|s__Lacticaseibacillus paracasei	NA	137	NA	NA	606	58	NA	NA	NA	NA	133	NA	NA	NA	NA	NA	1816	NA	NA	NA	NA	NA	NA	NA	NA	NA	NA	NA	NA	NA	NA	NA	NA	NA	NA	NA	NA	NA	NA	NA	NA	NA	NA	NA	NA	NA	NA
Streptococcus troglodytae	1111760	d__Bacteria|p__Firmicutes|c__Bacilli|o__Lactobacillales|f__Streptococcaceae|g__Streptococcus|s__Streptococcus troglodytae	NA	69	NA	NA	NA	NA	NA	NA	NA	NA	NA	NA	NA	NA	NA	NA	19	NA	NA	NA	NA	286	20	NA	NA	NA	NA	NA	NA	NA	NA	NA	NA	NA	NA	NA	NA	NA	NA	NA	NA	NA	NA	NA	NA	47	NA
Blautia luti	89014	d__Bacteria|p__Firmicutes|c__Clostridia|o__Eubacteriales|f__Lachnospiraceae|g__Blautia|s__Blautia luti	NA	NA	NA	506	NA	NA	NA	NA	NA	NA	24	NA	NA	NA	NA	117	NA	NA	NA	NA	NA	NA	NA	NA	NA	NA	NA	NA	NA	NA	NA	NA	NA	NA	NA	NA	NA	86	NA	41	NA	NA	NA	NA	NA	NA	NA
Xenorhabdus stockiae	351614	d__Bacteria|p__Proteobacteria|c__Gammaproteobacteria|o__Enterobacterales|f__Morganellaceae|g__Xenorhabdus|s__Xenorhabdus stockiae	NA	NA	NA	NA	NA	NA	NA	NA	NA	NA	NA	NA	NA	NA	NA	NA	NA	NA	NA	NA	NA	NA	NA	NA	NA	NA	NA	NA	NA	NA	NA	NA	NA	NA	NA	NA	NA	NA	NA	NA	NA	NA	NA	NA	NA	NA	NA
Bulleidia extructa	118748	d__Bacteria|p__Firmicutes|c__Erysipelotrichia|o__Erysipelotrichales|f__Erysipelotrichaceae|g__Bulleidia|s__Bulleidia extructa	27	54	NA	NA	NA	NA	NA	NA	NA	NA	NA	NA	NA	NA	NA	NA	NA	NA	NA	18	NA	NA	NA	NA	NA	NA	NA	NA	NA	NA	NA	NA	NA	NA	NA	NA	NA	NA	NA	NA	NA	235	NA	NA	NA	NA	NA
Oceanidesulfovibrio indonesiensis	54767	d__Bacteria|p__Proteobacteria|c__Deltaproteobacteria|o__Desulfovibrionales|f__Desulfovibrionaceae|g__Oceanidesulfovibrio|s__Oceanidesulfovibrio indonesiensis	NA	30	NA	NA	21	NA	NA	NA	NA	NA	NA	NA	NA	NA	NA	NA	NA	NA	NA	NA	24	NA	NA	NA	NA	101	NA	NA	NA	NA	NA	NA	NA	NA	NA	NA	NA	NA	NA	NA	NA	NA	NA	NA	NA	NA	NA
Staphylococcus gallinarum	1293	d__Bacteria|p__Firmicutes|c__Bacilli|o__Bacillales|f__Staphylococcaceae|g__Staphylococcus|s__Staphylococcus gallinarum	NA	NA	NA	NA	NA	11	NA	NA	NA	NA	NA	NA	NA	NA	NA	NA	NA	NA	NA	NA	NA	NA	23	NA	NA	NA	NA	NA	NA	NA	NA	NA	NA	NA	NA	NA	NA	NA	NA	NA	NA	NA	NA	NA	NA	13	NA
Providencia rustigianii	158850	d__Bacteria|p__Proteobacteria|c__Gammaproteobacteria|o__Enterobacterales|f__Morganellaceae|g__Providencia|s__Providencia rustigianii	NA	NA	NA	NA	NA	NA	NA	NA	NA	NA	NA	NA	NA	NA	602	NA	NA	NA	NA	NA	NA	NA	NA	NA	NA	NA	NA	NA	NA	NA	NA	NA	NA	NA	NA	NA	NA	NA	NA	NA	NA	NA	NA	NA	NA	NA	NA
Comamonas phosphati	1211803	d__Bacteria|p__Proteobacteria|c__Betaproteobacteria|o__Burkholderiales|f__Comamonadaceae|g__Comamonas|s__Comamonas phosphati	NA	NA	NA	NA	NA	NA	NA	NA	NA	NA	NA	NA	NA	29	NA	NA	NA	NA	NA	NA	NA	NA	NA	NA	120	NA	53	NA	NA	NA	NA	NA	NA	NA	NA	NA	NA	25	NA	NA	36	NA	26	NA	NA	NA	NA
Lactiplantibacillus plajomi	1457217	d__Bacteria|p__Firmicutes|c__Bacilli|o__Lactobacillales|f__Lactobacillaceae|g__Lactiplantibacillus|s__Lactiplantibacillus plajomi	NA	NA	NA	NA	NA	NA	NA	NA	NA	NA	NA	NA	NA	NA	NA	NA	13	NA	NA	NA	NA	NA	NA	NA	NA	NA	NA	NA	NA	NA	NA	NA	NA	NA	NA	NA	NA	NA	NA	NA	NA	NA	NA	NA	NA	NA	NA
Rossellomorea arthrocnemi	2769542	d__Bacteria|p__Firmicutes|c__Bacilli|o__Bacillales|f__Bacillaceae|g__Rossellomorea|s__Rossellomorea arthrocnemi	NA	NA	NA	NA	NA	NA	NA	NA	NA	NA	NA	NA	NA	NA	NA	272	NA	NA	NA	NA	NA	NA	NA	NA	NA	NA	87	NA	NA	NA	NA	NA	NA	NA	NA	NA	44	45	NA	NA	295	NA	NA	67	NA	NA	NA
Lactococcus taiwanensis	1151742	d__Bacteria|p__Firmicutes|c__Bacilli|o__Lactobacillales|f__Streptococcaceae|g__Lactococcus|s__Lactococcus taiwanensis	NA	NA	NA	NA	NA	NA	NA	NA	NA	NA	NA	NA	NA	NA	NA	NA	NA	NA	NA	NA	NA	NA	NA	NA	NA	NA	NA	NA	NA	NA	NA	NA	NA	NA	NA	NA	NA	NA	NA	NA	NA	NA	NA	NA	NA	NA	NA
Serratia rhizosphaerae	2597702	d__Bacteria|p__Proteobacteria|c__Gammaproteobacteria|o__Enterobacterales|f__Yersiniaceae|g__Serratia|s__Serratia rhizosphaerae	NA	38	NA	NA	NA	NA	NA	NA	NA	NA	NA	NA	NA	NA	NA	NA	NA	NA	NA	NA	NA	NA	NA	NA	NA	124	NA	NA	NA	NA	NA	NA	NA	NA	NA	NA	NA	NA	NA	NA	NA	NA	NA	NA	NA	NA	NA
Oceanotoga teriensis	515440	d__Bacteria|p__Thermotogae|c__Thermotogae|o__Petrotogales|f__Petrotogaceae|g__Oceanotoga|s__Oceanotoga teriensis	NA	NA	NA	NA	NA	NA	NA	NA	NA	NA	NA	NA	NA	NA	NA	NA	NA	NA	NA	NA	NA	NA	NA	NA	NA	NA	NA	NA	NA	NA	NA	NA	NA	NA	NA	NA	NA	NA	NA	NA	NA	NA	NA	NA	NA	NA	NA
Weissella oryzae	1129792	d__Bacteria|p__Firmicutes|c__Bacilli|o__Lactobacillales|f__Lactobacillaceae|g__Weissella|s__Weissella oryzae	NA	NA	NA	NA	NA	NA	NA	NA	NA	NA	NA	NA	NA	NA	NA	NA	NA	NA	NA	NA	NA	NA	NA	NA	NA	NA	NA	NA	NA	NA	NA	NA	NA	NA	NA	NA	NA	NA	NA	NA	NA	NA	NA	NA	NA	NA	NA
Candidatus Arsenophonus triatominarum	57911	d__Bacteria|p__Proteobacteria|c__Gammaproteobacteria|o__Enterobacterales|f__Morganellaceae|g__Arsenophonus|s__Candidatus Arsenophonus triatominarum	NA	NA	NA	NA	NA	NA	NA	NA	NA	NA	NA	NA	NA	NA	NA	NA	NA	NA	NA	NA	NA	NA	NA	NA	NA	NA	NA	NA	NA	NA	NA	NA	NA	NA	NA	NA	NA	NA	NA	NA	NA	NA	NA	NA	NA	NA	NA
Streptococcus phage IC1	1448276	d__Viruses|k__Heunggongvirae|p__Uroviricota|c__Caudoviricetes|o__Caudovirales|f__Siphoviridae|s__Streptococcus phage IC1	NA	NA	NA	NA	NA	NA	NA	NA	NA	NA	NA	NA	NA	NA	NA	NA	NA	NA	NA	NA	NA	NA	NA	NA	NA	NA	NA	NA	NA	NA	NA	NA	NA	NA	NA	NA	NA	NA	NA	NA	NA	NA	NA	NA	NA	NA	NA
Vogesella mureinivorans	657276	d__Bacteria|p__Proteobacteria|c__Betaproteobacteria|o__Neisseriales|f__Chromobacteriaceae|g__Vogesella|s__Vogesella mureinivorans	NA	NA	NA	NA	NA	NA	NA	NA	NA	NA	NA	NA	NA	NA	NA	NA	NA	NA	NA	NA	NA	NA	NA	209	NA	NA	NA	NA	NA	NA	NA	NA	NA	NA	NA	NA	NA	NA	NA	NA	NA	NA	NA	NA	NA	NA	NA
Peptoanaerobacter stomatis	796937	d__Bacteria|p__Firmicutes|c__Clostridia|o__Eubacteriales|f__Peptostreptococcaceae|g__Peptoanaerobacter|s__Peptoanaerobacter stomatis	NA	NA	NA	NA	NA	16	NA	NA	NA	NA	NA	NA	285	NA	NA	NA	NA	NA	NA	NA	NA	NA	NA	NA	NA	NA	NA	NA	NA	NA	459	NA	NA	NA	NA	414	NA	NA	NA	NA	NA	438	NA	NA	NA	NA	NA
Prevotella brunnea	2508867	d__Bacteria|p__Bacteroidetes|c__Bacteroidia|o__Bacteroidales|f__Prevotellaceae|g__Prevotella|s__Prevotella brunnea	NA	NA	NA	NA	NA	NA	NA	NA	NA	NA	NA	NA	NA	NA	NA	NA	NA	NA	NA	NA	NA	NA	NA	NA	NA	NA	NA	NA	NA	NA	NA	NA	NA	NA	NA	NA	NA	NA	NA	NA	137	NA	NA	NA	NA	NA	NA
Anaerococcus hydrogenalis	33029	d__Bacteria|p__Firmicutes|c__Tissierellia|o__Tissierellales|f__Peptoniphilaceae|g__Anaerococcus|s__Anaerococcus hydrogenalis	NA	NA	NA	NA	NA	NA	NA	NA	30	NA	NA	NA	NA	NA	NA	NA	NA	NA	NA	NA	NA	NA	NA	NA	NA	NA	NA	NA	NA	NA	NA	NA	NA	NA	NA	NA	NA	NA	NA	NA	NA	NA	NA	NA	692	NA	NA
Blautia schinkii	180164	d__Bacteria|p__Firmicutes|c__Clostridia|o__Eubacteriales|f__Lachnospiraceae|g__Blautia|s__Blautia schinkii	NA	NA	NA	NA	NA	NA	NA	NA	NA	NA	NA	NA	NA	NA	NA	NA	NA	NA	NA	NA	NA	NA	NA	NA	NA	207	NA	NA	NA	NA	NA	NA	NA	NA	NA	NA	NA	NA	NA	NA	NA	NA	NA	NA	NA	NA	NA
Dickeya lacustris	2259638	d__Bacteria|p__Proteobacteria|c__Gammaproteobacteria|o__Enterobacterales|f__Pectobacteriaceae|g__Dickeya|s__Dickeya lacustris	NA	NA	NA	NA	NA	NA	NA	NA	98	NA	NA	NA	NA	NA	NA	NA	NA	NA	NA	NA	NA	NA	NA	NA	NA	NA	NA	NA	NA	NA	NA	NA	NA	NA	NA	NA	NA	NA	NA	NA	241	NA	NA	NA	NA	NA	NA
Levilactobacillus lindianensis	2486018	d__Bacteria|p__Firmicutes|c__Bacilli|o__Lactobacillales|f__Lactobacillaceae|g__Levilactobacillus|s__Levilactobacillus lindianensis	NA	NA	NA	NA	NA	NA	NA	NA	NA	NA	NA	NA	NA	NA	NA	NA	NA	NA	NA	NA	NA	NA	NA	NA	NA	NA	NA	NA	NA	NA	NA	NA	NA	NA	NA	NA	NA	NA	NA	NA	NA	NA	NA	NA	NA	NA	NA
Paraburkholderia ginsengiterrae	1462993	d__Bacteria|p__Proteobacteria|c__Betaproteobacteria|o__Burkholderiales|f__Burkholderiaceae|g__Paraburkholderia|s__Paraburkholderia ginsengiterrae	NA	NA	NA	NA	NA	NA	NA	NA	NA	NA	NA	NA	NA	NA	NA	NA	NA	NA	NA	NA	NA	NA	NA	NA	NA	NA	NA	NA	NA	NA	NA	NA	NA	NA	NA	NA	NA	NA	NA	NA	NA	NA	NA	NA	NA	NA	NA
Macrococcus caseolyticus	69966	d__Bacteria|p__Firmicutes|c__Bacilli|o__Bacillales|f__Staphylococcaceae|g__Macrococcus|s__Macrococcus caseolyticus	NA	NA	NA	NA	NA	NA	NA	NA	NA	NA	NA	NA	NA	NA	NA	NA	NA	NA	NA	NA	NA	NA	NA	NA	NA	NA	NA	NA	NA	NA	NA	NA	NA	NA	NA	NA	NA	NA	NA	NA	NA	NA	NA	NA	NA	NA	NA
Bifidobacterium italicum	1960968	d__Bacteria|p__Actinobacteria|c__Actinomycetia|o__Bifidobacteriales|f__Bifidobacteriaceae|g__Bifidobacterium|s__Bifidobacterium italicum	NA	NA	NA	78	NA	NA	NA	NA	NA	NA	NA	NA	NA	NA	NA	NA	NA	NA	NA	NA	NA	NA	NA	NA	NA	NA	NA	NA	NA	NA	NA	NA	NA	NA	NA	NA	NA	NA	NA	NA	NA	286	NA	NA	NA	NA	NA
Enterocloster bolteae	208479	d__Bacteria|p__Firmicutes|c__Clostridia|o__Eubacteriales|f__Lachnospiraceae|g__Enterocloster|s__Enterocloster bolteae	NA	NA	NA	NA	NA	NA	NA	NA	NA	NA	18	NA	NA	NA	NA	1286	NA	NA	NA	NA	NA	NA	NA	NA	NA	NA	NA	737	NA	NA	NA	NA	NA	NA	NA	NA	NA	NA	NA	152	NA	NA	NA	NA	NA	NA	NA
Lachnospira eligens	39485	d__Bacteria|p__Firmicutes|c__Clostridia|o__Eubacteriales|f__Lachnospiraceae|g__Lachnospira|s__Lachnospira eligens	NA	NA	NA	NA	NA	NA	NA	NA	NA	NA	NA	NA	NA	NA	NA	NA	NA	NA	NA	NA	NA	NA	NA	NA	NA	NA	NA	NA	NA	NA	NA	NA	NA	NA	NA	NA	NA	NA	NA	NA	NA	NA	NA	NA	NA	NA	NA
Pseudomonas yangonensis	2579922	d__Bacteria|p__Proteobacteria|c__Gammaproteobacteria|o__Pseudomonadales|f__Pseudomonadaceae|g__Pseudomonas|s__Pseudomonas yangonensis	NA	17	NA	NA	NA	NA	NA	NA	NA	NA	NA	NA	NA	NA	NA	NA	NA	NA	NA	NA	33	NA	NA	NA	NA	NA	NA	NA	NA	NA	NA	NA	NA	NA	NA	NA	NA	NA	NA	NA	NA	NA	NA	388	NA	NA	NA
Escherichia virus HK022	10742	d__Viruses|k__Heunggongvirae|p__Uroviricota|c__Caudoviricetes|o__Caudovirales|f__Siphoviridae|g__Shamshuipovirus|s__Escherichia virus HK022	NA	NA	NA	NA	NA	NA	NA	NA	NA	NA	NA	NA	NA	NA	NA	NA	NA	NA	NA	NA	NA	NA	NA	NA	NA	NA	NA	NA	NA	NA	NA	NA	NA	NA	NA	NA	42	NA	NA	NA	NA	NA	NA	109	NA	NA	NA
Xenorhabdus ehlersii	290111	d__Bacteria|p__Proteobacteria|c__Gammaproteobacteria|o__Enterobacterales|f__Morganellaceae|g__Xenorhabdus|s__Xenorhabdus ehlersii	NA	NA	NA	NA	NA	NA	NA	NA	NA	NA	NA	NA	NA	NA	NA	NA	NA	NA	NA	NA	NA	NA	NA	NA	NA	NA	NA	NA	NA	NA	NA	NA	NA	NA	NA	NA	NA	NA	NA	NA	NA	NA	NA	NA	NA	NA	NA
Lactonifactor longoviformis	341220	d__Bacteria|p__Firmicutes|c__Clostridia|o__Eubacteriales|f__Clostridiaceae|g__Lactonifactor|s__Lactonifactor longoviformis	NA	NA	NA	NA	NA	NA	NA	NA	NA	NA	26	NA	NA	NA	NA	NA	NA	NA	NA	NA	NA	NA	NA	NA	NA	NA	NA	NA	NA	NA	NA	NA	NA	NA	NA	NA	NA	NA	298	NA	NA	NA	NA	NA	NA	NA	NA
Enterocloster clostridioformis	1531	d__Bacteria|p__Firmicutes|c__Clostridia|o__Eubacteriales|f__Lachnospiraceae|g__Enterocloster|s__Enterocloster clostridioformis	NA	NA	NA	NA	1983	NA	NA	NA	NA	NA	NA	NA	NA	NA	NA	258101	NA	NA	NA	NA	NA	NA	NA	NA	NA	11	NA	17	NA	NA	NA	NA	NA	NA	NA	NA	NA	NA	NA	22	NA	NA	NA	NA	NA	NA	NA
Gordonibacter urolithinfaciens	1335613	d__Bacteria|p__Actinobacteria|c__Coriobacteriia|o__Eggerthellales|f__Eggerthellaceae|g__Gordonibacter|s__Gordonibacter urolithinfaciens	NA	NA	NA	NA	NA	NA	NA	NA	NA	NA	NA	NA	NA	NA	NA	NA	NA	NA	NA	NA	NA	NA	NA	NA	NA	NA	NA	NA	NA	NA	NA	NA	NA	NA	NA	NA	NA	NA	NA	53	NA	NA	NA	NA	NA	NA	NA
Lachnoanaerobaculum orale	979627	d__Bacteria|p__Firmicutes|c__Clostridia|o__Eubacteriales|f__Lachnospiraceae|g__Lachnoanaerobaculum|s__Lachnoanaerobaculum orale	NA	24	67	NA	NA	NA	NA	NA	NA	NA	NA	NA	NA	NA	NA	NA	NA	NA	NA	NA	NA	NA	NA	NA	NA	NA	NA	NA	NA	NA	NA	NA	NA	NA	NA	NA	NA	NA	NA	NA	NA	22	NA	NA	NA	NA	NA
Anaerostipes hadrus	649756	d__Bacteria|p__Firmicutes|c__Clostridia|o__Eubacteriales|f__Lachnospiraceae|g__Anaerostipes|s__Anaerostipes hadrus	NA	26	NA	NA	NA	NA	NA	NA	NA	NA	NA	NA	NA	NA	NA	151	NA	NA	NA	NA	NA	NA	NA	NA	NA	43	NA	NA	NA	NA	NA	NA	NA	NA	NA	NA	NA	NA	30	NA	NA	NA	NA	NA	NA	NA	NA
Ewingella americana	41202	d__Bacteria|p__Proteobacteria|c__Gammaproteobacteria|o__Enterobacterales|f__Yersiniaceae|g__Ewingella|s__Ewingella americana	NA	NA	NA	NA	NA	NA	NA	NA	NA	NA	NA	NA	NA	NA	NA	NA	NA	NA	NA	NA	NA	NA	NA	NA	NA	NA	NA	NA	NA	NA	NA	NA	NA	NA	NA	NA	NA	NA	NA	NA	NA	NA	NA	NA	NA	NA	NA
Blautia massiliensis	1737424	d__Bacteria|p__Firmicutes|c__Clostridia|o__Eubacteriales|f__Lachnospiraceae|g__Blautia|s__Blautia massiliensis	NA	NA	NA	NA	NA	NA	NA	NA	NA	NA	NA	NA	NA	NA	NA	129	NA	NA	NA	NA	NA	NA	NA	NA	NA	17	NA	NA	NA	NA	NA	NA	NA	NA	NA	NA	NA	NA	NA	NA	NA	247	NA	NA	NA	NA	NA
Actinotignum urinale	190146	d__Bacteria|p__Actinobacteria|c__Actinomycetia|o__Actinomycetales|f__Actinomycetaceae|g__Actinotignum|s__Actinotignum urinale	NA	NA	NA	NA	NA	NA	NA	NA	NA	NA	NA	NA	NA	NA	NA	NA	NA	NA	NA	NA	NA	NA	NA	NA	NA	NA	NA	NA	NA	NA	NA	NA	NA	NA	NA	NA	NA	NA	NA	NA	NA	NA	NA	NA	NA	NA	NA
Tetragenococcus solitarius	71453	d__Bacteria|p__Firmicutes|c__Bacilli|o__Lactobacillales|f__Enterococcaceae|g__Tetragenococcus|s__Tetragenococcus solitarius	NA	NA	NA	NA	NA	NA	NA	110	NA	NA	NA	NA	NA	NA	NA	NA	NA	NA	NA	NA	NA	NA	NA	NA	NA	NA	NA	NA	NA	NA	NA	NA	NA	NA	NA	NA	NA	NA	NA	NA	NA	NA	NA	NA	NA	NA	NA
Propionispira arboris	84035	d__Bacteria|p__Firmicutes|c__Negativicutes|o__Selenomonadales|f__Selenomonadaceae|g__Propionispira|s__Propionispira arboris	NA	NA	NA	NA	NA	NA	NA	NA	NA	NA	NA	NA	NA	NA	NA	NA	NA	NA	NA	NA	NA	NA	NA	NA	NA	NA	NA	NA	NA	NA	NA	NA	NA	NA	NA	NA	NA	NA	NA	NA	NA	NA	NA	NA	NA	NA	NA
Prevotella bryantii	77095	d__Bacteria|p__Bacteroidetes|c__Bacteroidia|o__Bacteroidales|f__Prevotellaceae|g__Prevotella|s__Prevotella bryantii	NA	NA	NA	NA	NA	NA	NA	NA	NA	NA	NA	NA	NA	NA	NA	NA	NA	NA	NA	NA	NA	NA	NA	NA	NA	NA	NA	NA	NA	NA	NA	NA	NA	NA	NA	NA	NA	NA	NA	NA	114	NA	NA	NA	NA	NA	NA
Pantoea allii	574096	d__Bacteria|p__Proteobacteria|c__Gammaproteobacteria|o__Enterobacterales|f__Erwiniaceae|g__Pantoea|s__Pantoea allii	NA	NA	NA	NA	29	NA	NA	NA	NA	NA	NA	NA	16	NA	NA	NA	NA	NA	NA	NA	NA	NA	NA	220	NA	105	NA	NA	NA	NA	NA	NA	NA	NA	NA	NA	NA	NA	NA	NA	NA	NA	NA	NA	NA	NA	NA
Pantoea cypripedii	55209	d__Bacteria|p__Proteobacteria|c__Gammaproteobacteria|o__Enterobacterales|f__Erwiniaceae|g__Pantoea|s__Pantoea cypripedii	NA	NA	NA	NA	NA	NA	NA	NA	NA	NA	NA	NA	NA	NA	NA	NA	NA	NA	NA	NA	NA	NA	NA	14	NA	NA	NA	NA	NA	NA	NA	NA	NA	NA	NA	NA	NA	NA	288	NA	NA	NA	NA	NA	NA	NA	NA
Leptospira kirschneri	29507	d__Bacteria|p__Spirochaetes|c__Spirochaetia|o__Leptospirales|f__Leptospiraceae|g__Leptospira|s__Leptospira kirschneri	NA	141	29	NA	NA	NA	NA	NA	NA	NA	NA	NA	NA	NA	NA	NA	NA	NA	NA	NA	NA	NA	1640	NA	NA	NA	NA	NA	NA	NA	NA	NA	NA	NA	NA	NA	NA	NA	868	NA	NA	NA	NA	NA	NA	NA	NA
Alloscardovia omnicolens	419015	d__Bacteria|p__Actinobacteria|c__Actinomycetia|o__Bifidobacteriales|f__Bifidobacteriaceae|g__Alloscardovia|s__Alloscardovia omnicolens	111	NA	NA	NA	NA	NA	NA	NA	NA	NA	NA	NA	NA	NA	NA	NA	NA	NA	NA	NA	NA	NA	NA	NA	NA	NA	NA	NA	NA	NA	3213	NA	NA	NA	NA	NA	NA	NA	NA	NA	NA	31	NA	NA	NA	NA	NA
Enterococcus ureilyticus	1131292	d__Bacteria|p__Firmicutes|c__Bacilli|o__Lactobacillales|f__Enterococcaceae|g__Enterococcus|s__Enterococcus ureilyticus	NA	1272	NA	NA	NA	NA	NA	NA	NA	NA	NA	NA	NA	295	NA	NA	NA	NA	NA	NA	NA	154	NA	NA	NA	NA	NA	NA	NA	NA	NA	NA	NA	NA	NA	NA	NA	NA	NA	NA	NA	NA	NA	NA	NA	NA	NA
Filifactor alocis	143361	d__Bacteria|p__Firmicutes|c__Clostridia|o__Eubacteriales|f__Peptostreptococcaceae|g__Filifactor|s__Filifactor alocis	NA	NA	NA	NA	NA	NA	NA	NA	NA	NA	NA	NA	NA	NA	NA	NA	NA	NA	NA	NA	NA	NA	NA	NA	NA	NA	NA	NA	NA	NA	NA	NA	NA	NA	NA	NA	NA	NA	NA	NA	NA	21	NA	NA	NA	NA	NA
Kingella bonacorsii	2796361	d__Bacteria|p__Proteobacteria|c__Betaproteobacteria|o__Neisseriales|f__Neisseriaceae|g__Kingella|s__Kingella bonacorsii	NA	NA	63	NA	NA	NA	NA	NA	NA	NA	NA	NA	NA	NA	NA	NA	NA	NA	NA	NA	NA	NA	NA	NA	NA	NA	NA	NA	NA	NA	NA	NA	NA	NA	NA	74	NA	NA	NA	NA	NA	NA	NA	NA	NA	NA	NA
Lactococcus plantarum	1365	d__Bacteria|p__Firmicutes|c__Bacilli|o__Lactobacillales|f__Streptococcaceae|g__Lactococcus|s__Lactococcus plantarum	NA	NA	NA	NA	NA	NA	NA	NA	NA	NA	NA	NA	NA	NA	NA	NA	NA	NA	NA	NA	NA	NA	NA	NA	NA	NA	NA	NA	NA	NA	NA	NA	NA	NA	NA	NA	NA	NA	NA	NA	NA	NA	NA	NA	NA	2539	NA
Butyrivibrio crossotus	45851	d__Bacteria|p__Firmicutes|c__Clostridia|o__Eubacteriales|f__Lachnospiraceae|g__Butyrivibrio|s__Butyrivibrio crossotus	NA	NA	NA	62	NA	NA	NA	NA	NA	NA	NA	NA	NA	NA	NA	NA	NA	NA	NA	NA	NA	NA	NA	NA	NA	NA	NA	NA	NA	NA	NA	NA	NA	NA	NA	NA	NA	NA	NA	NA	NA	NA	NA	NA	NA	NA	NA
Mucilaginibacter gracilis	423350	d__Bacteria|p__Bacteroidetes|c__Sphingobacteriia|o__Sphingobacteriales|f__Sphingobacteriaceae|g__Mucilaginibacter|s__Mucilaginibacter gracilis	NA	NA	NA	NA	NA	NA	NA	NA	NA	NA	NA	NA	NA	NA	NA	NA	NA	NA	NA	NA	17	NA	NA	NA	NA	NA	NA	NA	NA	NA	NA	NA	NA	NA	NA	NA	NA	NA	NA	NA	NA	NA	NA	NA	NA	NA	NA
Pantoea endophytica	92488	d__Bacteria|p__Proteobacteria|c__Gammaproteobacteria|o__Enterobacterales|f__Erwiniaceae|g__Pantoea|s__Pantoea endophytica	NA	NA	NA	NA	NA	NA	NA	NA	NA	NA	NA	NA	20	NA	NA	NA	NA	NA	NA	NA	NA	NA	NA	NA	NA	NA	NA	NA	NA	NA	NA	NA	NA	NA	NA	NA	NA	NA	NA	NA	NA	NA	NA	NA	NA	NA	NA
Prevotella copri	165179	d__Bacteria|p__Bacteroidetes|c__Bacteroidia|o__Bacteroidales|f__Prevotellaceae|g__Prevotella|s__Prevotella copri	NA	NA	NA	NA	NA	NA	511	NA	NA	NA	NA	NA	NA	NA	NA	69	NA	NA	37	NA	NA	NA	NA	NA	NA	NA	NA	NA	NA	NA	NA	NA	NA	NA	NA	NA	NA	NA	NA	NA	NA	NA	NA	NA	NA	NA	NA
Enterococcus wangshanyuanii	2005703	d__Bacteria|p__Firmicutes|c__Bacilli|o__Lactobacillales|f__Enterococcaceae|g__Enterococcus|s__Enterococcus wangshanyuanii	NA	NA	NA	NA	NA	NA	NA	NA	NA	NA	NA	NA	NA	NA	NA	NA	NA	NA	NA	NA	NA	NA	NA	NA	NA	NA	NA	NA	NA	NA	NA	NA	NA	NA	NA	NA	NA	NA	NA	NA	NA	NA	NA	NA	NA	NA	NA
Erysipelatoclostridium ramosum	1547	d__Bacteria|p__Firmicutes|c__Erysipelotrichia|o__Erysipelotrichales|f__Erysipelotrichaceae|g__Erysipelatoclostridium|s__Erysipelatoclostridium ramosum	NA	26	NA	861535	NA	NA	NA	NA	NA	NA	139467	NA	NA	NA	NA	NA	222393	NA	NA	NA	NA	NA	NA	NA	NA	17	122	75	NA	NA	NA	NA	NA	NA	NA	NA	NA	NA	65	348	NA	NA	NA	NA	15	NA	NA
Enterococcus sulfureus	1356	d__Bacteria|p__Firmicutes|c__Bacilli|o__Lactobacillales|f__Enterococcaceae|g__Enterococcus|s__Enterococcus sulfureus	NA	NA	NA	NA	NA	NA	NA	91	NA	NA	NA	NA	NA	NA	NA	NA	NA	NA	NA	NA	NA	NA	NA	NA	NA	NA	NA	NA	NA	NA	NA	NA	NA	NA	NA	NA	NA	NA	NA	NA	NA	NA	NA	NA	NA	NA	NA
Anaerococcus senegalensis	1288120	d__Bacteria|p__Firmicutes|c__Tissierellia|o__Tissierellales|f__Peptoniphilaceae|g__Anaerococcus|s__Anaerococcus senegalensis	NA	NA	NA	NA	NA	NA	NA	NA	379	NA	NA	NA	NA	NA	NA	NA	NA	NA	NA	NA	NA	NA	NA	NA	NA	NA	NA	NA	NA	NA	NA	NA	NA	NA	NA	NA	NA	NA	NA	NA	NA	NA	NA	NA	20	NA	NA
Enterococcus haemoperoxidus	155618	d__Bacteria|p__Firmicutes|c__Bacilli|o__Lactobacillales|f__Enterococcaceae|g__Enterococcus|s__Enterococcus haemoperoxidus	NA	1119	NA	NA	11	NA	NA	NA	NA	NA	NA	NA	NA	NA	NA	NA	NA	NA	19	NA	NA	NA	NA	NA	NA	NA	NA	NA	NA	NA	NA	NA	NA	NA	NA	NA	NA	NA	NA	NA	NA	NA	NA	NA	NA	NA	NA
Pseudomonas oleovorans	301	d__Bacteria|p__Proteobacteria|c__Gammaproteobacteria|o__Pseudomonadales|f__Pseudomonadaceae|g__Pseudomonas|s__Pseudomonas oleovorans	NA	56	NA	NA	NA	NA	NA	NA	NA	NA	NA	NA	NA	NA	NA	NA	NA	NA	NA	NA	NA	NA	NA	NA	NA	NA	NA	NA	NA	NA	NA	NA	NA	NA	NA	NA	NA	NA	NA	NA	NA	NA	NA	NA	NA	NA	NA
Bacteroides luti	1297750	d__Bacteria|p__Bacteroidetes|c__Bacteroidia|o__Bacteroidales|f__Bacteroidaceae|g__Bacteroides|s__Bacteroides luti	NA	NA	NA	NA	NA	NA	NA	NA	NA	NA	NA	NA	NA	NA	NA	NA	NA	NA	NA	NA	NA	NA	NA	NA	NA	NA	NA	NA	NA	NA	NA	NA	NA	NA	NA	NA	NA	NA	NA	NA	NA	NA	NA	NA	NA	NA	NA
Pseudomonas juntendi	2666183	d__Bacteria|p__Proteobacteria|c__Gammaproteobacteria|o__Pseudomonadales|f__Pseudomonadaceae|g__Pseudomonas|s__Pseudomonas juntendi	NA	NA	NA	NA	NA	NA	NA	NA	NA	NA	107	NA	NA	NA	NA	NA	NA	NA	NA	NA	NA	NA	NA	NA	NA	25	NA	NA	NA	NA	NA	NA	NA	NA	NA	NA	NA	NA	NA	NA	NA	NA	NA	NA	NA	NA	NA
Enterobacter ludwigii	299767	d__Bacteria|p__Proteobacteria|c__Gammaproteobacteria|o__Enterobacterales|f__Enterobacteriaceae|g__Enterobacter|s__Enterobacter ludwigii	NA	NA	NA	NA	62	NA	NA	NA	NA	NA	15	15	NA	NA	NA	1417	NA	48	NA	23	342	NA	NA	106	22	1184	NA	NA	NA	NA	NA	NA	NA	NA	341	NA	216	NA	NA	12	1045	NA	NA	1098	NA	NA	NA
Anaerococcus faecalis	2742993	d__Bacteria|p__Firmicutes|c__Tissierellia|o__Tissierellales|f__Peptoniphilaceae|g__Anaerococcus|s__Anaerococcus faecalis	NA	NA	NA	NA	NA	NA	NA	11	NA	35	NA	NA	NA	NA	NA	NA	NA	NA	NA	121	NA	NA	76	NA	NA	NA	NA	NA	NA	NA	NA	NA	NA	NA	NA	NA	NA	NA	NA	NA	NA	NA	NA	NA	NA	NA	NA
Nitrincola nitratireducens	1229521	d__Bacteria|p__Proteobacteria|c__Gammaproteobacteria|o__Oceanospirillales|f__Oceanospirillaceae|g__Nitrincola|s__Nitrincola nitratireducens	NA	NA	NA	NA	NA	NA	NA	NA	NA	NA	NA	NA	NA	NA	NA	NA	NA	NA	NA	NA	NA	NA	NA	NA	NA	NA	NA	NA	NA	NA	NA	NA	NA	NA	NA	NA	NA	NA	NA	NA	NA	NA	NA	NA	NA	NA	NA
Enterobacter bugandensis	881260	d__Bacteria|p__Proteobacteria|c__Gammaproteobacteria|o__Enterobacterales|f__Enterobacteriaceae|g__Enterobacter|s__Enterobacter bugandensis	NA	NA	NA	NA	108	NA	57	NA	NA	NA	78	294	NA	NA	NA	508	NA	1497	NA	NA	1117	NA	NA	1422	50	9689	171	NA	NA	NA	NA	145	NA	NA	1109	NA	164	414	NA	NA	NA	NA	150	1402	NA	NA	NA
Clostridium vincentii	52704	d__Bacteria|p__Firmicutes|c__Clostridia|o__Eubacteriales|f__Clostridiaceae|g__Clostridium|s__Clostridium vincentii	NA	NA	NA	NA	NA	NA	NA	NA	NA	NA	NA	NA	NA	NA	NA	NA	NA	NA	NA	NA	NA	NA	NA	NA	NA	NA	NA	NA	NA	NA	NA	NA	NA	NA	NA	NA	NA	NA	NA	NA	NA	NA	NA	NA	NA	NA	NA
Providencia vermicola	333965	d__Bacteria|p__Proteobacteria|c__Gammaproteobacteria|o__Enterobacterales|f__Morganellaceae|g__Providencia|s__Providencia vermicola	NA	NA	NA	NA	NA	NA	NA	NA	NA	NA	NA	NA	NA	NA	NA	NA	NA	NA	NA	NA	NA	83	NA	NA	NA	NA	NA	NA	NA	NA	NA	NA	NA	NA	NA	NA	NA	NA	NA	NA	NA	NA	NA	NA	NA	NA	NA
Companilactobacillus suantsaicola	2487723	d__Bacteria|p__Firmicutes|c__Bacilli|o__Lactobacillales|f__Lactobacillaceae|g__Companilactobacillus|s__Companilactobacillus suantsaicola	NA	NA	NA	NA	NA	NA	NA	NA	NA	NA	NA	NA	NA	NA	NA	NA	NA	NA	NA	NA	NA	NA	NA	NA	NA	NA	NA	NA	NA	NA	NA	NA	NA	NA	NA	NA	NA	NA	NA	NA	NA	NA	NA	NA	NA	NA	NA
Neofamilia massiliensis	1673724	d__Bacteria|p__Firmicutes|c__Clostridia|o__Eubacteriales|g__Neofamilia|s__Neofamilia massiliensis	NA	NA	47	NA	NA	NA	NA	NA	NA	NA	NA	NA	NA	NA	NA	NA	NA	NA	NA	NA	NA	NA	NA	NA	NA	NA	NA	NA	NA	NA	NA	NA	NA	NA	NA	NA	NA	NA	NA	NA	NA	NA	NA	NA	NA	NA	NA
Prevotella hominis	2518605	d__Bacteria|p__Bacteroidetes|c__Bacteroidia|o__Bacteroidales|f__Prevotellaceae|g__Prevotella|s__Prevotella hominis	NA	NA	NA	NA	NA	NA	14	NA	NA	NA	NA	NA	NA	NA	NA	NA	NA	NA	NA	NA	20	NA	NA	NA	NA	NA	NA	NA	NA	NA	NA	NA	NA	NA	NA	NA	NA	63	NA	NA	NA	NA	NA	NA	NA	NA	NA
Enterococcus saccharolyticus	41997	d__Bacteria|p__Firmicutes|c__Bacilli|o__Lactobacillales|f__Enterococcaceae|g__Enterococcus|s__Enterococcus saccharolyticus	NA	NA	NA	NA	NA	NA	NA	381	NA	NA	NA	NA	NA	NA	NA	NA	NA	NA	NA	NA	NA	NA	NA	NA	NA	NA	NA	NA	NA	NA	NA	NA	NA	NA	NA	NA	NA	NA	NA	NA	NA	NA	NA	NA	NA	NA	NA
Peptoniphilus gorbachii	411567	d__Bacteria|p__Firmicutes|c__Tissierellia|o__Tissierellales|f__Peptoniphilaceae|g__Peptoniphilus|s__Peptoniphilus gorbachii	NA	NA	NA	NA	NA	NA	NA	NA	27	NA	NA	NA	NA	NA	NA	NA	NA	NA	NA	NA	NA	NA	NA	NA	NA	NA	NA	NA	NA	NA	NA	NA	NA	NA	NA	NA	NA	NA	NA	NA	NA	NA	NA	NA	NA	NA	NA
Senegalimassilia faecalis	2509433	d__Bacteria|p__Actinobacteria|c__Coriobacteriia|o__Coriobacteriales|f__Coriobacteriaceae|g__Senegalimassilia|s__Senegalimassilia faecalis	NA	NA	NA	NA	NA	NA	NA	NA	NA	33	NA	NA	NA	NA	NA	21	1447	NA	NA	NA	NA	NA	NA	NA	NA	NA	NA	NA	NA	NA	NA	NA	NA	NA	NA	NA	NA	NA	NA	NA	NA	34	NA	NA	NA	NA	NA
Ethanoligenens harbinense	253239	d__Bacteria|p__Firmicutes|c__Clostridia|o__Eubacteriales|f__Oscillospiraceae|g__Ethanoligenens|s__Ethanoligenens harbinense	NA	NA	NA	NA	NA	NA	NA	NA	NA	NA	NA	NA	NA	NA	NA	NA	NA	NA	NA	NA	NA	NA	NA	NA	NA	NA	10	NA	NA	NA	NA	NA	NA	NA	NA	NA	NA	NA	NA	NA	NA	43	NA	NA	443	NA	NA
Lentilactobacillus diolivorans	179838	d__Bacteria|p__Firmicutes|c__Bacilli|o__Lactobacillales|f__Lactobacillaceae|g__Lentilactobacillus|s__Lentilactobacillus diolivorans	NA	NA	NA	NA	NA	25	NA	NA	NA	NA	NA	NA	NA	NA	NA	NA	NA	NA	NA	NA	NA	NA	NA	NA	NA	NA	NA	NA	NA	NA	NA	NA	NA	NA	NA	NA	NA	NA	NA	NA	NA	NA	NA	NA	NA	NA	NA
Neisseria weaveri	28091	d__Bacteria|p__Proteobacteria|c__Betaproteobacteria|o__Neisseriales|f__Neisseriaceae|g__Neisseria|s__Neisseria weaveri	NA	NA	NA	NA	NA	NA	NA	NA	NA	NA	NA	NA	NA	NA	NA	NA	NA	NA	NA	NA	NA	NA	NA	NA	NA	NA	NA	NA	NA	NA	NA	NA	NA	NA	NA	NA	NA	NA	NA	NA	NA	NA	NA	NA	NA	NA	NA
Fusobacterium varium	856	d__Bacteria|p__Fusobacteria|c__Fusobacteriia|o__Fusobacteriales|f__Fusobacteriaceae|g__Fusobacterium|s__Fusobacterium varium	NA	NA	NA	NA	NA	NA	NA	NA	NA	NA	NA	NA	NA	NA	NA	NA	NA	NA	NA	NA	NA	NA	NA	NA	NA	NA	NA	NA	NA	NA	NA	NA	NA	NA	NA	NA	NA	NA	NA	NA	NA	NA	NA	NA	NA	NA	NA
Prevotella koreensis	2490854	d__Bacteria|p__Bacteroidetes|c__Bacteroidia|o__Bacteroidales|f__Prevotellaceae|g__Prevotella|s__Prevotella koreensis	NA	NA	NA	NA	NA	NA	NA	NA	NA	NA	NA	NA	NA	NA	NA	NA	NA	NA	760	NA	NA	NA	NA	NA	NA	NA	NA	NA	NA	NA	NA	NA	NA	NA	NA	NA	NA	NA	NA	NA	NA	NA	NA	NA	NA	NA	NA
Baileyella intestinalis	2606709	d__Bacteria|p__Firmicutes|c__Clostridia|o__Eubacteriales|f__Eubacteriales Family XIII. Incertae Sedis|g__Baileyella|s__Baileyella intestinalis	NA	NA	NA	NA	NA	NA	NA	NA	NA	NA	NA	NA	NA	NA	NA	NA	NA	NA	NA	NA	NA	NA	NA	NA	NA	NA	NA	NA	NA	NA	NA	NA	NA	NA	NA	NA	NA	NA	NA	NA	NA	NA	NA	NA	NA	NA	NA
[truncated: 1,947 more rows]
[truncated: 343 more columns]
