# Supplementary material for: Metagenomics analysis of the neonatal intestinal resistome
Source: Front Pediatr. 2023 Jun 16;11:1169651. doi: 10.3389/fped.2023.1169651 (PMC10313230; doi:10.3389/fped.2023.1169651)
Supplement: Supplementary Table 8 — Metadata [file Table8.xlsx]

## Sheet: Sheet 1
ID	delivery_mode	gestational_age	birth_weight	sex	ethnicity	formula_before_day7	probiotics_pregnancy	antibiotics_pregnancy	first_antibiotic_preg	second_antibiotic_preg	third_antibiotic_preg	fourth_antibiotic_preg	fifth_antibiotic_preg	antibiotic_labour	reason_antibiotic_labour	type_antibiotic_labour	sampling_timepoint
P1	Vaginal	38.2	3670	0	Caucasian (0.75 or 1)	No	No	Yes	Amoxicillin					No			D7
P2	CS	39	4280	1	Caucasian (0.75 or 1)	Yes	No	Yes	Amoxicillin					No			D7
P3	CS	38.2	2690	0	Caucasian (0.75 or 1)	No	No	No						No			D5
P4	Vaginal	39.3	3500	0	Caucasian (0.75 or 1)	No	Yes	No						No			D7
P5	CS	39	3450	1	Caucasian (0.75 or 1)	No	No	No						No			D6
P6	Vaginal	41.4	4170	1	Caucasian (0.75 or 1)	No	No	No						No			D7
P7	Vaginal	38.6	3590	1	Caucasian (0.75 or 1)	Yes	No	No						No			D7
P8	CS	38.6	3590	1	Caucasian (0.75 or 1)	No	No	No						No			D7
P9	CS	39.1	3426	1	Caucasian (0.75 or 1)	No	No	No						No			D7
P10	CS	38	3220	0	Caucasian (0.75 or 1)	No	No	Yes	Cephalexin	Clindamycin				No			D7
P11	CS	38.6	3480	0	Caucasian (0.75 or 1)	No	No	No						No			D6
P12	Vaginal	41	3280	1	Caucasian (0.75 or 1)	No	No	No						No			D7
P13	Vaginal	40	3410	1	Caucasian (0.75 or 1)	No	No	No						No			D6
P14	Vaginal	37.3	2510	0	Caucasian (0.75 or 1)	Yes	Yes	Yes	Cephalexin					Yes	GBS positive	Penicillin	D6
P15	Vaginal	39.2	2760	0	Caucasian (0.75 or 1)	Yes	No	No						No			D6
P16	CS	39	4350	1	Caucasian (0.75 or 1)	No	No	No						No			D6
P17	CS	39.5	3100	1	Caucasian (0.75 or 1)	Yes	No	No						No			D7
P18	Vaginal	37.1	3580	1	Caucasian (0.75 or 1)	No	No	Yes	Amoxicillin					No			D7
P19	Vaginal	38.3	3310	0	Caucasian (0.75 or 1)	No	No	No						No			D7
P20	Vaginal	41	3315	0	Caucasian (0.75 or 1)	No	Yes	No						Yes	Prolonged rupture of membranes	Amoxicillin/ampicillin	D7
P21	Vaginal	37.6	2530	1	Other	No	No	No						Yes	GBS positive	Penicillin	D6
P22	CS	39	3000	1	Caucasian (0.75 or 1)	No	No	No						No			D7
P23	CS	39.1	3760	0	Caucasian (0.75 or 1)	No	No	No						No			D7
P24	CS	40.3	4390	1	Caucasian (0.75 or 1)	Yes	No	No						No			D6
P25	Vaginal	38.2	2950	1	Caucasian (0.75 or 1)	No	Yes	No						No			D7
P26	CS	40.1	3360	1	Caucasian (0.75 or 1)	Yes	No	No						No			D7
P27	Vaginal	38.6	3370	1	Other	No	No	No						No			D7
P28	Vaginal	41.6	3630	1	Caucasian (0.75 or 1)	No	Yes	No						No			D5
P29	CS	39.3	4130	1	Caucasian (0.75 or 1)	Yes	No	No						No			D7
P30	Vaginal	39.1	3210	0	Caucasian (0.75 or 1)	No	No	No						No			D7
P31	CS	39.2	3420	0	Other	No	No	No						No			D7
P32	Vaginal	40.5	4060	0	Caucasian (0.75 or 1)	No	No	No						Yes	Prolonged rupture of membranes	Amoxicillin/ampicillin	D7
P33	Vaginal	41.2	3220	1	Caucasian (0.75 or 1)	No	No	No						No			D7
P34	Vaginal	40.3	3580	0	Caucasian (0.75 or 1)	Yes	No	No						No			D6
P35	Vaginal	39.3	3560	1	Caucasian (0.75 or 1)	No	No	No						No			D7
P36	CS	40.4	4138	0	Caucasian (0.75 or 1)	No	No	No						Yes	GBS positive	Penicillin	D7
P37	CS	38.3	4266	1	Asian (0.75 or 1)	Yes	No	Yes	Amoxicillin					No			D7
P38	Vaginal	39.1	3580	0	Asian (0.75 or 1)	No	No	No						No			D6
P39	Vaginal	39.2	3740	1	Caucasian (0.75 or 1)	Yes	No	No						No			D7
P40	Vaginal	40.3	3520	0	Caucasian (0.75 or 1)	No	Yes	Yes	Amoxicillin					No			D5
P41	Vaginal	37.2	2870	0	Caucasian (0.75 or 1)	No	No	No						Yes	Prolonged rupture of membranes	Amoxicillin/ampicillin	D6
P42	Vaginal	40.5	3070	0	Caucasian (0.75 or 1)	No	No	No						No			D7
P43	CS	41.1	3970	1	Caucasian (0.75 or 1)	Yes	No	No						No			D6
P44	CS	40	4450	0	Caucasian (0.75 or 1)	Yes	No	No						Yes	Other	Cephazolin, Metronidazole	D7
P45	Vaginal	41.1	3550	0	Caucasian (0.75 or 1)	No	No	No						No			D7
P46	CS	39	3240	0	Caucasian (0.75 or 1)	No	No	No						No			D6
P47	Vaginal	37.2	3060	1	Caucasian (0.75 or 1)	No	No	No						Yes	Prolonged rupture of membranes	Amoxicillin/ampicillin	D7
P48	Vaginal	39.5	3140	0	Caucasian (0.75 or 1)	No	No	Yes	Amoxicillin					No			D7
P49	CS	40.1	4225	1	Caucasian (0.75 or 1)	No	Yes	No						No			D7
P50	Vaginal	36.6	2890	0	Caucasian (0.75 or 1)	No	No	No						Yes	Other	Amoxicillin/ampicillin	D6
P51	CS	38.5	3050	1	Other	No	No	No						No			D7
P52	CS	38.2	3410	0	Caucasian (0.75 or 1)	No	No	No						No			D7
P53	CS	37.4	3420	1	Caucasian (0.75 or 1)	Yes	Yes	No						No			D7
P54	Vaginal	40.2	4100	1	Caucasian (0.75 or 1)	No	Yes	No						No			D7
P55	Vaginal	39.6	3020	0	Caucasian (0.75 or 1)	No	No	No						No			D7
P56	CS	39	3350	1	Asian (0.75 or 1)	Yes	No	No						No			D7
P57	Vaginal	38.3	2960	0	Asian (0.75 or 1)	No	No	No						No			D7
P58	Vaginal	41.1	3340	0	Other	No	No	No						No			D7
P59	Vaginal	38.3	3790	1	Caucasian (0.75 or 1)	No	Yes	No						No			D7
P60	CS	38	3530	1	Caucasian (0.75 or 1)	Yes	Yes	No						No			D7
P61	CS	41.3	2880	1	Caucasian (0.5) and Asian (0.5)	No	No	No						No			D6
P62	Vaginal	40.2	3390	1	Caucasian (0.75 or 1)	No	No	No						No			D7
P63	CS	36.6	2490	1	Caucasian (0.75 or 1)	Yes	No	No						No			D6
P64	CS	38.5	3860	0	Caucasian (0.75 or 1)	Yes	No	No						No			D7
P65	CS	38	3830	0	Caucasian (0.75 or 1)	Yes	No	Yes	Amoxicillin					No			D7
P66	CS	41.1	3025	0	Caucasian (0.75 or 1)	No	No	Yes	Cephalexin					No			D6
P67	CS	38.2	3750	1	Other	Yes	No	Yes	Cephalexin					No			D6
P68	CS	39.5	2700	1	Caucasian (0.75 or 1)	Yes	No	Yes	Amoxicillin					No			D7
P69	Vaginal	37.3	2910	1	Caucasian (0.75 or 1)	No	No	No						No			D6
P70	Vaginal	41.6	4190	1	Caucasian (0.75 or 1)	No	No	Yes	Amoxicillin					No			D5
P71	Vaginal	40.1	3040	0	Caucasian (0.75 or 1)	No	No	No						No			D5
P72	Vaginal	39.3	2740	1	Caucasian (0.75 or 1)	Yes	No	No						No			D7
P73	Vaginal	37.6	3840	1	Caucasian (0.75 or 1)	No	No	No						No			D6
P74	CS	39.5	3660	1	Caucasian (0.75 or 1)	Yes	No	No						No			D6
P75	Vaginal	40.3	3480	1	Other	Yes	No	No						No			D7
P76	CS	39.5	4120	1	Caucasian (0.75 or 1)	No	No	No						No			D7
P77	CS	40.3	4250	1	Caucasian (0.75 or 1)	No	No	No						No			D7
P78	Vaginal	38.5	3020	1	Caucasian (0.75 or 1)	No	No	No						No			D6
P79	Vaginal	40.1	3720	0	Caucasian (0.75 or 1)	No	No	No						No			D6
P80	Vaginal	41.4	3870	0	Caucasian (0.75 or 1)	Yes	Yes	No						No			D6
P81	Vaginal	39	2940	0	Caucasian (0.75 or 1)	No	No	No						No			D7
P82	Vaginal	41.3	3730	0	Caucasian (0.75 or 1)	No	No	No						Yes	GBS positive	Penicillin	D6
P83	Vaginal	39.1	3000	1	Other	No	No	No						No			D7
P84	CS	38.6	3720	0	Caucasian (0.75 or 1)	No	No	No						No			D6
P85	Vaginal	39	3290	0	Caucasian (0.75 or 1)	No	No	No						No			D7
P86	Vaginal	41.2	3660	1	Other	Yes	Yes	No						No			D7
P87	CS	40.1	3610	1	Caucasian (0.75 or 1)	No	No	No						No			D6
P88	Vaginal	40	3490	0	Caucasian (0.75 or 1)	No	No	No						No			D7
P89	Vaginal	37.2	3330	1	Caucasian (0.5) and Asian (0.5)	Yes	No	No						No			D7
P90	Vaginal	40.5	3470	0	Caucasian (0.75 or 1)	No	No	No						No			D7
P91	Vaginal	40.5	4630	1	Caucasian (0.75 or 1)	No	Yes	Yes	Flucloxacillin					Yes	GBS positive	Penicillin	D6
P92	Vaginal	39.1	3630	0	Caucasian (0.75 or 1)	No	No	No						No			D7
P93	Vaginal	41.3	4160	0	Caucasian (0.75 or 1)	Yes	Yes	Yes	Amoxicillin					No			D7
P94	CS	40.2	3555	0	Caucasian (0.75 or 1)	Yes	No	No						No			D6
P95	Vaginal	41	3720	1	Other	No	No	No						No			D7
P96	CS	40	2990	0	Caucasian (0.75 or 1)	No	No	Yes	Amoxicillin					Yes	Prolonged rupture of membranes	Amoxicillin/ampicillin	D7
P97	Vaginal	41.3	3720	0	Caucasian (0.5) and Asian (0.5)	No	Yes	No						Yes	Prolonged rupture of membranes	Amoxicillin/ampicillin	D7
P98	CS	38.6	3740	1	Other	Yes	No	No						No			D7
P99	Vaginal	37.4	3160	1	Caucasian (0.75 or 1)	Yes	Yes	No						No			D7
P100	Vaginal	40.3	3640	1	Caucasian (0.75 or 1)	No	No	No						No			D7
P101	Vaginal	42.4	4990	1	Other	No	Yes	No						No			D5
P102	Vaginal	39.4	3330	0	Asian (0.75 or 1)	Yes	No	No						No			D6
P103	CS	38.2	3870	1	Other	Yes	No	No						No			D7
P104	Vaginal	39.4	3860	1	Other	Yes	No	Yes	Amoxicillin					Yes	Prolonged rupture of membranes	Amoxicillin/ampicillin	D7
P105	Vaginal	41.6	3520	0	Caucasian (0.75 or 1)	No	Yes	No						No			D6
P106	CS	39.4	3600	0	Caucasian (0.75 or 1)	No	No	No						No			D6
P107	Vaginal	41.1	3770	1	Caucasian (0.75 or 1)	No	No	No						No			D7
P108	Vaginal	42	4370	1	Caucasian (0.75 or 1)	No	No	No						No			D6
P109	CS	40.1	3670	1	Other	No	No	No						No			D6
P110	CS	38.3	3580	0	Other	Yes	No	Yes	Cephalexin					No			D6
P111	Vaginal	40.4	3760	0	Caucasian (0.75 or 1)	Yes	Yes	No						No			D7
P112	Vaginal	39.3	3230	1	Caucasian (0.75 or 1)	Yes	No	No						No			D7
P113	Vaginal	39	3630	1	Caucasian (0.75 or 1)	Yes	No	No						No			D5
P114	Vaginal	40.4	3990	0	Caucasian (0.75 or 1)	No	No	No						No			D7
P115	Vaginal	39.6	3270	0	Caucasian (0.75 or 1)	No	No	No						No			D7
P116	Vaginal	38.4	3280	0	Caucasian (0.75 or 1)	No	No	No						No			D7
P117	Vaginal	40.5	3540	0	Caucasian (0.75 or 1)	No	No	No						No			D7
P118	Vaginal	41.6	3670	1	Caucasian (0.75 or 1)	No	Yes	No						No			D7
P119	CS	38.5	3440	0	Caucasian (0.75 or 1)	No	No	No						No			D7
P120	CS	39	3310	1	Caucasian (0.75 or 1)	No	No	No						No			D7
P121	CS	40.4	3535	1	Caucasian (0.75 or 1)	Yes	No	No						No			D7
P122	Vaginal	40.3	3710	0	Caucasian (0.75 or 1)	No	Yes	No						No			D7
P123	CS	39.1	3440	0	Caucasian (0.75 or 1)	No	No	No						No			D7
P124	Vaginal	39.5	3488	0	Caucasian (0.75 or 1)	Yes	No	No						No			D7
P125	CS	41.1	4080	0	Caucasian (0.75 or 1)	Yes	Yes	No						Yes	GBS positive	Penicillin	D7
P126	CS	41.1	2980	0	Caucasian (0.75 or 1)	Yes	No	No						No			D6
P127	Vaginal	41.2	3180	1	Asian (0.75 or 1)	No	No	No						No			D6
P128	CS	39	2610	0	Other	Yes	No	No						No			D5
P129	Vaginal	40.5	3580	1	Caucasian (0.75 or 1)	No	No	No						No			D7
P130	Vaginal	38.6	2790	0	Caucasian (0.75 or 1)	No	No	No						No			D6
P131	CS	38.6	4070	1	Caucasian (0.75 or 1)	Yes	Yes	No						No			D7
P132	Vaginal	39.5	3370	1	Caucasian (0.75 or 1)	No	No	No						No			D7
P133	Vaginal	39.4	4380	0	Caucasian (0.75 or 1)	Yes	No	No						No			D7
P134	CS	38.1	3232	0	Caucasian (0.75 or 1)	Yes	No	No						No			D7
P135	CS	38.3	4030	0	Asian (0.75 or 1)	Yes	No	No						No			D7
P136	CS	37	2440	0	Caucasian (0.75 or 1)	No	No	No						No			D7
P137	Vaginal	41.5	3650	1	Caucasian (0.75 or 1)	No	No	No						No			D6
P138	CS	37.1	2580	1	Asian (0.75 or 1)	No	No	No						No			D6
P139	CS	37.2	2275	0	Caucasian (0.75 or 1)	Yes	No	No						No			D7
P140	Vaginal	40.2	3960	1	Caucasian (0.75 or 1)	No	No	No						No			D6
P141	Vaginal	41	3640	1	Caucasian (0.75 or 1)	No	Yes	No						No			D7
P142	Vaginal	38.3	3520	1	Caucasian (0.75 or 1)	Yes	No	Yes	Flucloxacillin					No			D7
P143	CS	39.5	3330	1	Caucasian (0.75 or 1)	No	No	No						No			D7
P144	Vaginal	40.6	3800	0	Caucasian (0.75 or 1)	Yes	No	No						Yes	GBS positive	Penicillin	D7
P145	CS	39.4	3470	0	Caucasian (0.75 or 1)	No	Yes	No						No			D7
P146	Vaginal	40	3540	1	Caucasian (0.5) and Asian (0.5)	Yes	No	No						No			D5
P147	Vaginal	39.2	3330	1	Caucasian (0.75 or 1)	No	Yes	No						No			D7
P148	Vaginal	41.1	3470	1	Other	No	No	No						No			D6
P149	Vaginal	41	3940	1	Caucasian (0.75 or 1)	Yes	No	No						No			D7
P150	Vaginal	39.4	3700	0	Caucasian (0.75 or 1)	No	No	No						No			D7
P151	Vaginal	40.5	3398	0	Caucasian (0.75 or 1)	No	No	No						No			D7
P152	CS	38.4	3130	1	Other	Yes	No	No						No			D7
P153	Vaginal	40.6	3200	0	Caucasian (0.75 or 1)	Yes	No	No						Yes	Prolonged rupture of membranes	Amoxicillin/ampicillin	D7
P154	CS	38.4	3412	0	Caucasian (0.75 or 1)	No	Yes	Yes	Unknown					No			D7
P155	Vaginal	40.5	4350	0	Other	No	No	Yes	Amoxicillin					No			D7
P156	Vaginal	40.2	3560	0	Caucasian (0.75 or 1)	No	No	Yes	Amoxicillin					No			D7
P157	Vaginal	40.1	3620	0	Caucasian (0.75 or 1)	No	No	Yes	Amoxicillin					No			D6
P158	CS	40.5	3462	1	Caucasian (0.75 or 1)	No	No	No						Yes	Prolonged rupture of membranes	Clindamycin	D6
P159	CS	41.3	4190	1	Caucasian (0.75 or 1)	No	No	No						No			D7
P160	Vaginal	37.1	2520	1	Caucasian (0.75 or 1)	No	Yes	No						No			D6
P161	Vaginal	40.6	4000	1	Caucasian (0.75 or 1)	No	No	Yes	Cephalexin					No			D6
P162	Vaginal	40.1	3840	1	Caucasian (0.5) and Asian (0.5)	Yes	No	No						No			D7
P163	CS	38.6	3040	0	Caucasian (0.75 or 1)	No	No	No						No			D7
P164	CS	38.5	2950	0	Caucasian (0.75 or 1)	Yes	No	No						No			D7
P165	Vaginal	38.1	3080	1	Caucasian (0.75 or 1)	Yes	No	Yes	Piperacillin/tazobactam	Ciprofloxacin				No			D7
P166	CS	38.5	3420	0	Caucasian (0.75 or 1)	No	No	Yes	Amoxicillin	Amoxicillin				No			D6
P167	CS	38.4	2916	1	Caucasian (0.75 or 1)	Yes	No	No						Yes	Prolonged rupture of membranes	Amoxicillin/ampicillin	D7
P168	Vaginal	38.4	3320	0	Caucasian (0.75 or 1)	No	No	No						Yes	Prolonged rupture of membranes	Amoxicillin/ampicillin	D5
P169	Vaginal	38.3	4200	1	Caucasian (0.75 or 1)	No	No	No						No			D7
P170	Vaginal	39.6	2888	0	Caucasian (0.75 or 1)	Yes	No	Yes	Amoxicillin					Yes	GBS positive	Penicillin	D5
P171	Vaginal	38.1	3160	0	Caucasian (0.75 or 1)	Yes	No	No						No			D5
P172	CS	39.6	3126	1	Caucasian (0.75 or 1)	Yes	No	No						Yes	Other	Amoxicillin/ampicillin	D6
P173	Vaginal	39.2	3970	1	Other	No	No	No						Yes	GBS positive	Penicillin	D7
P174	CS	40.4	3280	1	Caucasian (0.75 or 1)	Yes	No	No						No			D7
P175	Vaginal	37.5	3120	0	Caucasian (0.75 or 1)	Yes	No	No						No			D7
P176	Vaginal	41	4110	1	Caucasian (0.75 or 1)	Yes	No	No						No			D7
P177	CS	37.5	3000	1	Caucasian (0.75 or 1)	No	No	Yes	Amoxicillin	Amoxicillin/clavulanic acid				No			D6
P178	CS	40.2	3750	0	Caucasian (0.75 or 1)	No	No	No						No			D6
P179	Vaginal	40.5	3630	1	Caucasian (0.75 or 1)	No	No	No						No			D5
P180	CS	41.2	3620	0	Caucasian (0.75 or 1)	No	No	No						No			D7
P181	Vaginal	38.3	3670	1	Caucasian (0.75 or 1)	Yes	Yes	No						No			D5
P182	CS	39.1	3450	0	Caucasian (0.75 or 1)	No	No	No						No			D5
P183	CS	39.4	3606	1	Caucasian (0.75 or 1)	No	No	No						No			D5
P184	Vaginal	39	3380	1	Caucasian (0.75 or 1)	No	No	No						No			D5
P185	Vaginal	38.6	3490	1	Caucasian (0.75 or 1)	No	No	No						No			D5
P186	Vaginal	37.6	2830	0	Caucasian (0.75 or 1)	Yes	No	No						No			D6
P187	Vaginal	38.6	3570	0	Caucasian (0.75 or 1)	No	No	No						No			D7
P188	CS	36	2030	0	Other	Yes	No	No						No			D7
P189	Vaginal	39.4	2960	0	Caucasian (0.75 or 1)	No	No	No						No			D5
P190	CS	39.6	3375	0	Caucasian (0.75 or 1)	No	No	No						No			D7
P191	Vaginal	40.3	3130	0	Caucasian (0.75 or 1)	No	No	No						No			D6
P192	Vaginal	41.2	3310	0	Caucasian (0.75 or 1)	No	No	No						No			D5
P193	Vaginal	39.6	3000	1	Caucasian (0.75 or 1)	No	No	No						No			D6
P194	Vaginal	41.2	3560	0	Caucasian (0.75 or 1)	No	No	No						Yes	GBS positive	Clindamycin	D7
P195	CS	40.2	3972	1	Caucasian (0.75 or 1)	No	No	No						Yes	GBS positive	Penicillin	D6
P196	CS	39.3	4140	1	Caucasian (0.75 or 1)	No	Yes	No						No			D5
P197	Vaginal	41.4	3930	1	Caucasian (0.75 or 1)	No	No	Yes	Unknown					No			D7
P198	CS	39.1	3730	0	Caucasian (0.75 or 1)	No	No	No						Yes	GBS positive	Penicillin	D7
P199	Vaginal	39.2	3550	1	Caucasian (0.75 or 1)	Yes	No	No						No			D7
P200	Vaginal	37.5	2470	0	Other	No	No	No						No			D7
P201	CS	38	3420	0	Caucasian (0.75 or 1)	Yes	Yes	Yes	Amoxicillin	Cephazolin	Amoxicillin	Cephazolin	Amoxicillin	No			D7
P202	Vaginal	40.2	3240	0	Caucasian (0.5) and Asian (0.5)	No	No	No						No			D7
P203	Vaginal	37.4	3440	1	Caucasian (0.75 or 1)	No	No	No						No			D7
P204	CS	38.5	3502	1	Caucasian (0.75 or 1)	Yes	No	No						No			D7
P205	Vaginal	37.1	2640	1	Caucasian (0.5) and Asian (0.5)	Yes	Yes	No						Yes	GBS positive	Penicillin	D7
P206	CS	36.2	2840	0	Caucasian (0.75 or 1)	No	No	No						No			D7
P207	Vaginal	38.5	3590	1	Caucasian (0.75 or 1)	No	Yes	No						No			D7
P208	CS	40	3255	1	Caucasian (0.75 or 1)	No	No	Yes	Amoxicillin					No			D6
P209	CS	39.4	3510	0	Caucasian (0.75 or 1)	Yes	No	No						No			D7
P210	CS	39	2685	0	Caucasian (0.75 or 1)	Yes	Yes	No						No			D7
P211	Vaginal	37.1	3080	1	Other	No	No	No						No			D7
P212	CS	38.6	3530	1	Caucasian (0.75 or 1)	No	No	No						No			D7
P213	Vaginal	39.3	2860	0	Other	No	No	No						No			D7
P214	Vaginal	38	4330	1	Caucasian (0.75 or 1)	No	No	No						No			D7
P215	CS	40.4	4340	1	Caucasian (0.75 or 1)	No	Yes	Yes	Roxithromycin					No			D7
P216	CS	37.4	2710	0	Caucasian (0.5) and Asian (0.5)	No	No	No						No			D5
P217	Vaginal	40.6	3360	0	Caucasian (0.75 or 1)	No	No	No						No			D6
P218	Vaginal	39.2	3710	1	Caucasian (0.75 or 1)	No	No	No						Yes	Prolonged rupture of membranes	Amoxicillin/ampicillin	D7
P219	CS	38	2810	0	Caucasian (0.5) and Asian (0.5)	Yes	No	No						No			D7
P220	Vaginal	40.2	4220	0	Caucasian (0.75 or 1)	No	No	No						No			D7
P221	Vaginal	40.3	3650	1	Caucasian (0.5) and Asian (0.5)	No	Yes	Yes	Cephalexin	Cephalexin				No			D7
P222	Vaginal	40.6	4090	0	Caucasian (0.75 or 1)	No	Yes	Yes	Amoxicillin	Penicillin				Yes	GBS positive	Penicillin	D6
P223	Vaginal	40.6	3500	1	Caucasian (0.75 or 1)	No	No	No						Yes	Prolonged rupture of membranes	Amoxicillin/ampicillin	D7
P224	Vaginal	40.5	3560	0	Caucasian (0.75 or 1)	Yes	No	No						Yes	GBS positive	Penicillin	D5
P225	Vaginal	39	5040	0	Caucasian (0.75 or 1)	Yes	No	No						No			D7
P226	Vaginal	38.5	2950	1	Asian (0.75 or 1)	No	No	No						No			D6
P227	CS	38.1	3580	1	Caucasian (0.75 or 1)	No	No	No						No			D5
P228	Vaginal	39.2	3310	0	Caucasian (0.75 or 1)	No	No	No						Yes	Prolonged rupture of membranes	Amoxicillin/ampicillin	D6
P229	Vaginal	40.3	3420	1	Caucasian (0.75 or 1)	No	No	No						No			D7
P230	Vaginal	39.3	4430	0	Caucasian (0.75 or 1)	No	No	No						No			D7
P231	Vaginal	38.5	3280	0	Caucasian (0.75 or 1)	No	No	No						No			D7
P232	Vaginal	41.2	4140	0	Caucasian (0.75 or 1)	No	No	No						No			D7
P233	Vaginal	39.6	3950	1	Other	No	No	No						No			D7
P234	Vaginal	39.2	3790	1	Caucasian (0.75 or 1)	No	No	No						No			D7
P235	CS	38	3190	1	Asian (0.75 or 1)	Yes	No	No						No			D7
P236	Vaginal	38.2	2800	0	Caucasian (0.75 or 1)	No	No	No						No			D7
P237	CS	38	2580	1	Caucasian (0.75 or 1)	No	No	No						No			D7
P238	CS	36.5	2440	0	Caucasian (0.75 or 1)	Yes	No	No						Yes	Prolonged rupture of membranes	Amoxicillin/ampicillin	D5
P239	Vaginal	38.2	2930	0	Caucasian (0.75 or 1)	No	No	No						No			D7
P240	Vaginal	40.3	4070	1	Caucasian (0.75 or 1)	No	Yes	No						No			D7
P241	CS	41	3980	1	Caucasian (0.75 or 1)	No	No	No						No			D7
P242	CS	38.3	2846	0	Caucasian (0.75 or 1)	Yes	No	No						No			D6
P243	CS	39.1	4400	1	Caucasian (0.75 or 1)	Yes	No	No						No			D6
P244	CS	38.1	2850	0	Other	Yes	No	No						No			D7
P245	Vaginal	40.2	3300	1	Caucasian (0.75 or 1)	No	Yes	No						No			D7
P246	Vaginal	36.6	3130	1	Caucasian (0.75 or 1)	No	No	No						Yes	Prolonged rupture of membranes	Clindamycin	D7
P247	CS	39	3210	1	Caucasian (0.75 or 1)	Yes	No	No						No			D7
P248	Vaginal	39	2560	0	Caucasian (0.75 or 1)	No	No	No						No			D7
P249	Vaginal	39.6	3880	1	Caucasian (0.75 or 1)	Yes	No	Yes	Amoxicillin					No			D7
P250	CS	39.1	3480	0	Caucasian (0.75 or 1)	Yes	No	No						Yes	Prolonged rupture of membranes	Amoxicillin/ampicillin	D7
P251	Vaginal	39.6	3340	0	Caucasian (0.75 or 1)	Yes	No	No						No			D7
P252	CS	40.2	3630	1	Caucasian (0.75 or 1)	No	Yes	No						No			D6
P253	Vaginal	41.1	3050	0	Caucasian (0.75 or 1)	No	No	No						No			D7
P254	Vaginal	40.2	3440	0	Caucasian (0.75 or 1)	No	No	No						Yes	Other	Amoxicillin/ampicillin	D6
P255	Vaginal	41.3	3950	1	Other	Yes	No	No						No			D7
P256	Vaginal	41.3	3760	0	Caucasian (0.75 or 1)	No	No	No						No			D7
P257	Vaginal	41.1	4252	1	Caucasian (0.75 or 1)	No	No	No						No			D7
P258	Vaginal	41.6	3830	0	Caucasian (0.75 or 1)	No	No	No						No			D7
P259	CS	37.3	3040	1	Caucasian (0.75 or 1)	No	Yes	No						No			D7
P260	CS	39.3	3670	0	Other	No	No	No						Yes	GBS positive	Penicillin	D7
P261	Vaginal	41	3810	1	Caucasian (0.5) and Asian (0.5)	No	No	No						No			D7
P262	CS	39.6	2685	0	Other	No	No	No						Yes	GBS positive	Penicillin	D7
P263	Vaginal	40.2	2850	0	Caucasian (0.75 or 1)	No	No	No						Yes	Prolonged rupture of membranes	Amoxicillin/ampicillin	D7
P264	Vaginal	39.1	3350	0	Caucasian (0.75 or 1)	No	No	No						No			D7
P265	Vaginal	40	2920	1	Caucasian (0.5) and Asian (0.5)	Yes	No	No						Yes	GBS positive	Penicillin	D7
P266	Vaginal	38.3	2940	0	Asian (0.75 or 1)	Yes	No	No						Yes	Prolonged rupture of membranes	Amoxicillin/ampicillin	D7
P267	CS	39.4	3900	1	Caucasian (0.75 or 1)	Yes	No	No						No			D7
P268	Vaginal	39.1	3950	1	Caucasian (0.75 or 1)	No	Yes	No						Yes	GBS positive	Penicillin	D7
P269	Vaginal	40.4	3370	1	Other	No	No	No						Yes	Prolonged rupture of membranes	Amoxicillin/ampicillin	D7
P270	Vaginal	38.5	2720	0	Asian (0.75 or 1)	Yes	No	No						No			D7
P271	Vaginal	39.4	3140	1	Caucasian (0.5) and Asian (0.5)	No	Yes	No						Yes	GBS positive	Penicillin	D7
P272	Vaginal	40.1	3920	1	Caucasian (0.75 or 1)	Yes	No	No						No			D6
P273	Vaginal	40	3650	1	Caucasian (0.75 or 1)	No	No	No						No			D7
P274	Vaginal	39.3	3030	1	Other	No	Yes	No						No			D7
P275	Vaginal	38.3	3210	0	Caucasian (0.5) and Asian (0.5)	No	No	No						No			D7
P276	Vaginal	39.3	4040	0	Other	No	No	No						No			D7
P277	CS	39.4	3488	0	Caucasian (0.75 or 1)	No	No	No						No			D7
P278	Vaginal	40.1	3170	0	Caucasian (0.75 or 1)	Yes	No	Yes	Penicillin					No			D7
P279	Vaginal	39.2	2730	0	Caucasian (0.75 or 1)	No	Yes	No						No			D7
P280	Vaginal	40.2	2960	0	Other	No	No	No						No			D7
P281	Vaginal	41.4	4330	0	Caucasian (0.75 or 1)	Yes	No	No						No			D6
P282	Vaginal	38.3	3000	1	Caucasian (0.75 or 1)	No	No	No						No			D7
P283	Vaginal	39	3340	1	Other	No	Yes	No						Yes	GBS positive	Clindamycin	D5
P284	Vaginal	38.6	3500	1	Asian (0.75 or 1)	No	No	No						Yes	Other	Unknown	D7
P285	Vaginal	40.3	3160	0	Caucasian (0.75 or 1)	No	No	No						Yes	Prolonged rupture of membranes	Amoxicillin/ampicillin	D6
P286	CS	35.1	1950	1	Caucasian (0.75 or 1)	Yes	Yes	No						No			D7
P287	Vaginal	40	3770	1	Caucasian (0.75 or 1)	No	No	No						No			D7
P288	Vaginal	40.4	3920	0	Caucasian (0.75 or 1)	Yes	Yes	Yes	Unknown					No			D7
P289	Vaginal	38.4	2690	0	Caucasian (0.75 or 1)	Yes	Yes	Yes	Amoxicillin					Yes	GBS positive	Penicillin	D6
P290	Vaginal	40.2	3260	1	Caucasian (0.75 or 1)	Yes	No	No						No			D6
P291	CS	38.6	3190	0	Caucasian (0.75 or 1)	No	No	No						No			D7
P292	Vaginal	39	3250	1	Caucasian (0.75 or 1)	No	No	No						No			D6
P293	CS	37.1	2570	0	Caucasian (0.75 or 1)	No	Yes	No						Yes	GBS positive	Cefotaxime	D7
P294	CS	39.1	3620	0	Caucasian (0.75 or 1)	Yes	No	No						No			D7
P295	Vaginal	41.6	4180	0	Caucasian (0.75 or 1)	No	No	No						No			D6
P296	Vaginal	37.1	2910	1	Caucasian (0.75 or 1)	No	No	No						No			D5
P297	Vaginal	38.1	2970	0	Other	No	No	No						No			D5
P298	Vaginal	40.5	3230	1	Other	No	No	No						Yes	GBS positive	Penicillin	D7
P299	Vaginal	39.3	2880	1	Caucasian (0.75 or 1)	No	No	Yes	Erythromycin					Yes	Prolonged rupture of membranes	Clindamycin	D5
P300	Vaginal	40.1	3100	0	Caucasian (0.75 or 1)	No	No	No						No			D7
P301	Vaginal	39.6	4010	1	Other	Yes	No	No						No			D5
P302	Vaginal	40.5	4280	1	Caucasian (0.75 or 1)	No	No	No						No			D5
P303	Vaginal	38.5	3640	0	Caucasian (0.75 or 1)	No	No	Yes	Amoxicillin					Yes	GBS positive	Penicillin	D7
P304	Vaginal	39.6	3820	1	Caucasian (0.75 or 1)	No	No	No						No			D6
P305	CS	40.2	3540	1	Other	No	No	No						Yes	GBS positive	Penicillin	D7
P306	Vaginal	41	4030	0	Caucasian (0.75 or 1)	No	Yes	No						No			D7
P307	Vaginal	39.3	3430	1	Other	Yes	No	No						No			D6
P308	Vaginal	40	3590	1	Caucasian (0.75 or 1)	No	No	No						No			D5
P309	CS	37.5	2722	1	Asian (0.75 or 1)	Yes	No	No						No			D7
P310	Vaginal	40.2	3310	0	Other	No	No	No						Yes	GBS positive	Penicillin	D7
P311	Vaginal	39.6	3420	1	Caucasian (0.75 or 1)	No	No	No						Yes	Prolonged rupture of membranes	Amoxicillin/ampicillin	D6
P312	Vaginal	38	2950	0	Caucasian (0.75 or 1)	No	No	No						No			D7
P313	CS	39.1	4160	0	Caucasian (0.75 or 1)	No	Yes	No						No			D6
P314	Vaginal	39.4	3290	1	Caucasian (0.75 or 1)	No	No	No						No			D7
P315	Vaginal	38	3410	0	Other	No	No	No						No			D7
P316	Vaginal	40.4	3230	0	Caucasian (0.75 or 1)	Yes	No	No						Yes	GBS positive	Penicillin	D5
P317	Vaginal	39.3	3280	0	Caucasian (0.5) and Asian (0.5)	No	No	No						Yes	GBS positive	Penicillin	D7
P318	Vaginal	40.6	2990	0	Caucasian (0.75 or 1)	No	No	No						Yes	GBS positive	Clindamycin	D7
P319	Vaginal	37.6	3560	0	Caucasian (0.75 or 1)	Yes	No	No						Yes	GBS positive	Penicillin	D6
P320	Vaginal	41.3	3470	0	Caucasian (0.75 or 1)	Yes	No	No						Yes	GBS positive	Penicillin	D7
P321	Vaginal	41.5	3720	0	Caucasian (0.75 or 1)	No	No	Yes	Amoxicillin					Yes	GBS positive	Penicillin	D6
P322	CS	37.4	2190	0	Caucasian (0.75 or 1)	Yes	No	Yes	Penicillin					No			D7
P323	Vaginal	38.2	3580	1	Caucasian (0.75 or 1)	No	No	No						No			D5
P324	CS	39.1	3250	1	Caucasian (0.75 or 1)	Yes	No	No						No			D5
P325	Vaginal	39.3	3080	0	Caucasian (0.75 or 1)	No	No	No						No			D6
P326	Vaginal	37.4	2780	1	Caucasian (0.75 or 1)	No	No	No						No			D7
P327	Vaginal	40.1	3950	1	Caucasian (0.75 or 1)	Yes	Yes	No						Yes	GBS positive	Penicillin	D6
P328	Vaginal	37	2590	1	Other	No	No	No						No			D7
P329	CS	38	2670	0	Caucasian (0.75 or 1)	Yes	No	Yes	Ceftriaxone	Metronidazole	Azithromycin			No			D6
P330	CS	39.1	3210	1	Caucasian (0.75 or 1)	No	No	No						No			D7
P331	Vaginal	40.2	3340	0	Caucasian (0.75 or 1)	No	No	No						Yes	GBS positive	Clindamycin	D5
P332	Vaginal	38.6	3250	0	Caucasian (0.75 or 1)	No	Yes	No						No			D7
P333	Vaginal	41.2	4154	1	Caucasian (0.75 or 1)	Yes	No	No						Yes	Other	Amoxicillin/ampicillin	D7
P334	Vaginal	41.2	3810	0	Caucasian (0.75 or 1)	No	No	No						No			D6
P335	Vaginal	41.1	3940	0	Caucasian (0.75 or 1)	Yes	No	No						No			D7
P336	Vaginal	39	3150	1	Other	No	No	No						No			D6
P337	Vaginal	39.1	2890	0	Caucasian (0.75 or 1)	No	Yes	No						Yes	Prolonged rupture of membranes	Amoxicillin/ampicillin	D7
P338	Vaginal	39.1	3040	0	Caucasian (0.75 or 1)	No	Yes	No						Unknown			D7
P339	Vaginal	38.2	3140	1	Asian (0.75 or 1)	No	No	No						Yes	GBS positive	Penicillin	D6
P340	Vaginal	37	3050	1	Caucasian (0.75 or 1)	Yes	No	No						Yes	Prolonged rupture of membranes	Penicillin	D6
P341	Vaginal	40.5	3290	1	Caucasian (0.75 or 1)	No	No	No						No			D5
P342	Vaginal	38.4	3220	0	Caucasian (0.5) and Asian (0.5)	No	Yes	No						Yes	Prolonged rupture of membranes	Penicillin	D6
P343	Vaginal	41	3810	1	Caucasian (0.75 or 1)	No	Yes	Yes	Unknown					No			D7
P344	Vaginal	39.6	3420	0	Caucasian (0.75 or 1)	No	No	No						Yes	GBS positive	Penicillin	D7
P345	Vaginal	40.1	3460	0	Caucasian (0.75 or 1)	No	No	No						No			D5
P346	Vaginal	41.4	3594	0	Caucasian (0.75 or 1)	No	No	No						No			D7
P347	Vaginal	38.5	3440	0	Caucasian (0.75 or 1)	No	No	No						Yes	GBS positive	Penicillin	D6
P348	Vaginal	38.4	3254	1	Caucasian (0.75 or 1)	Yes	Yes	No						No			D7
P349	CS	38.6	3410	0	Caucasian (0.75 or 1)	No	Yes	No						Yes	Prolonged rupture of membranes	Amoxicillin/ampicillin	D7
P350	Vaginal	37.6	3380	1	Other	No	No	No						Yes	GBS positive		D6
P351	Vaginal	37.6	4220	1	Caucasian (0.75 or 1)	No	No	No						Yes	Prolonged rupture of membranes	Amoxicillin/ampicillin	D6-2
P352	Vaginal	37.1	2450	0	Caucasian (0.75 or 1)	Yes	No	No						No			D7
P353	Vaginal	41	3700	0	Caucasian (0.75 or 1)	No	No	No						Yes	GBS positive	Clindamycin	D6
P354	CS	39.6	3866	1	Caucasian (0.75 or 1)	Yes	No	No						Yes	GBS positive		D7
P355	Vaginal	38.1	2870	0	Caucasian (0.5) and Asian (0.5)	Yes	Yes	No						Yes	GBS positive	Penicillin	D7
P356	Vaginal	40.3	4512	1	Caucasian (0.75 or 1)	No	No	No						No			D5
P357	Vaginal	39.6	3430	1	Caucasian (0.75 or 1)	No	Yes	No						No			D7
P358	Vaginal	40.6	3510	0	Caucasian (0.75 or 1)	No	No	No						No			D7
P359	Vaginal	41	3490	0	Caucasian (0.75 or 1)	No	No	No						Yes	GBS positive		D5
P360	Vaginal	40	3410	1	Caucasian (0.75 or 1)	No	No	No						Yes	GBS positive	Penicillin	D7
P361	Vaginal	39.1	2915	0	Caucasian (0.75 or 1)	Yes	No	No						No			D6
P362	Vaginal	41	4000	1	Caucasian (0.75 or 1)	No	No	No						No			D5
P363	Vaginal	41	4390	0	Caucasian (0.75 or 1)	No	No	No						No			D5
P364	Vaginal	41	2790	0	Asian (0.75 or 1)	Yes	No	No						No			D7
P365	CS	40.1	3750	0	Other	Yes	No	No						No			D7
P366	Vaginal	38.1	3270	0	Caucasian (0.75 or 1)	No	No	Yes	Amoxicillin					No			D6
P367	Vaginal	38.3	3740	1	Asian (0.75 or 1)	No	No	No						Yes	GBS positive		D7
P368	Vaginal	40	3980	1	Caucasian (0.75 or 1)	No	No	No						No			D7
P369	Vaginal	37	2400	0	Caucasian (0.75 or 1)	Yes	No	No						No			D7
P370	Vaginal	37	2600	0	Caucasian (0.75 or 1)	Yes	No	No						No			D7
P371	CS	39	3810	1	Caucasian (0.75 or 1)	No	No	No						Yes	Prolonged rupture of membranes	Cephazolin	D6
P372	Vaginal	38.5	3590	1	Caucasian (0.75 or 1)	No	No	No						No			D7
P373	Vaginal	38.3	3580	0	Caucasian (0.75 or 1)	Yes	No	No						Yes	GBS positive	Penicillin	D7
P374	Vaginal	40.2	4140	0	Caucasian (0.75 or 1)	No	Yes	Yes	Erythromycin					Unknown			D7
P375	Vaginal	41.3	3550	0	Other	No	No	No						Yes	GBS positive	Penicillin	D6
P376	CS	39.1	3890	1	Caucasian (0.5) and Asian (0.5)	No	No	No						No			D6
P377	CS	36.3	2450	0	Caucasian (0.75 or 1)	Yes	Yes	No						No			D7
P378	CS	38.2	2910	1	Caucasian (0.75 or 1)	No	Yes	No						Yes	Prolonged rupture of membranes	Amoxicillin/ampicillin	D6
P379	CS	40.5	3660	0	Caucasian (0.75 or 1)	Yes	Yes	No						No			D6
P380	CS	40	3360	1	Caucasian (0.75 or 1)	Yes	No	No						Yes	GBS positive	Penicillin	D6
P381	Vaginal	39.4	3188	0	Caucasian (0.75 or 1)	Yes	No	No						Yes	GBS positive		D6
P382	Vaginal	40	3250	0	Caucasian (0.75 or 1)	No	Yes	No						No			D7
P383	Vaginal	39.2	3260	1	Caucasian (0.75 or 1)	No	Yes	No						Yes	GBS positive	Penicillin	D5
P384	Vaginal	35.2	3300	1	Caucasian (0.75 or 1)	Yes	No	No						Yes	Prolonged rupture of membranes	Amoxicillin/ampicillin	D5
P385	CS	40.6	4440	1	Caucasian (0.75 or 1)	Yes	No	No						No			D6
P386	CS	38.3	2810	1	Caucasian (0.75 or 1)	Yes	Yes	No						No			D6
P387	Vaginal	41.3	4170	1	Caucasian (0.75 or 1)	No	No	Yes	Penicillin					Yes	GBS positive		D7
P388	Vaginal	40.5	3630	1	Caucasian (0.5) and Asian (0.5)	No	No	No						No			D7
P389	CS	40.5	3910	0	Caucasian (0.75 or 1)	No	Yes	Yes	Amoxicillin					Yes	Elevated maternal temperature	Amoxicillin/ampicillin	D6
P390	Vaginal	39.1	3040	0	Caucasian (0.75 or 1)	No	No	No						Yes	GBS positive	Clindamycin	D7
